# Supplementary material for: Comprehensive analysis of the coding and non-coding RNA transcriptome expression profiles of hippocampus tissue in tx-J animal model of Wilson's disease
Source: Sci Rep. 2023 Jun 7;13:9252. doi: 10.1038/s41598-023-36503-8 (PMC10247767; doi:10.1038/s41598-023-36503-8)
Supplement: Supplementary file 5 — Supplementary Table 1. [file 41598_2023_36503_MOESM5_ESM.xls]

transcript id	gene id	gene name	description	locus	length	M1_MY_count	M2_MY_count	M2_ZH_count	m_count	NC_1_HY_count	NC_4_HY_count	NC_6_MY_count	nc_count	M1_MY_FPKM	M2_MY_FPKM	M2_ZH_FPKM	m_FPKM	NC_1_HY_FPKM	NC_4_HY_FPKM	NC_6_MY_FPKM	nc_FPKM	M	NC	log2FC	Pvalue	Qvalue	updown
ENSMUST00000114445	ENSMUSG00000029836	Cbx3	chromobox 3 [Source:MGI Symbol;Acc:MGI:108515]	6:51470666-51483704	1585	309	107	211	122	0	0	0	0	10.6915495868705	3.51962148028717	8.81032233971039	8.11536409010544	0	0	0	0	7.78421437424338	0	Inf	1.09638060872309e-19	4.60189314802386e-15	UP
ENSMUST00000155910	ENSMUSG00000002265	Peg3	paternally expressed 3 [Source:MGI Symbol;Acc:MGI:104748]	7:6721933-6730431	4816	1303	2481	1426	507	39	28	31	44	14.8378098631451	26.8585879925621	19.596167279098	11.099380534959	0.614051347680344	0.443949023460665	0.560326212088321	0.631999263688501	18.097986417441	0.562581461729458	5.00762336818688	6.89458502142318e-20	4.60189314802386e-15	UP
ENSMUST00000140691	ENSMUSG00000022194	Pabpn1	poly(A) binding protein, nuclear 1 [Source:MGI Symbol;Acc:MGI:1859158]	14:54892500-54897183	680	288	311	259	222	3	6	7	3	23.2271290514868	23.8448205121762	25.2074128920516	34.4208219272142	0.334550107821729	0.67377418051691	0.896135182043071	0.305222825227669	26.6750460957322	0.552420573902345	5.59357990271465	3.82629864306667e-17	1.07068764063173e-12	UP
ENSMUST00000108447	ENSMUSG00000001323	Srr	serine racemase [Source:MGI Symbol;Acc:MGI:1351636]	11:74906819-74925773	3138	121	77	135	104	0	0	0	0	2.11467342817971	1.27932779137358	2.84719870530772	3.4942805658298	0	0	0	0	2.4338701226727	0	Inf	9.22702932756634e-17	1.93645357740303e-12	UP
ENSMUST00000172638	ENSMUSG00000029913	Prdm5	PR domain containing 5 [Source:MGI Symbol;Acc:MGI:1918029]	6:65779101-65936134	1714	0	0	0	0	74	102	44	124	0	0	0	0	3.27375562996813	4.54406074192118	2.23463837434437	5.00443819913376	0	3.76422323634186	-Inf	5.57871877875183e-16	9.3663341063976e-12	DOWN
ENSMUST00000114472	ENSMUSG00000002012	Pnck	pregnancy upregulated non-ubiquitously expressed CaM kinase [Source:MGI Symbol;Acc:MGI:1347357]	X:73655995-73660117	1532	163	144	119	43	0	0	1	0	5.83499618681426	4.9005793703923	5.14075581180974	2.95932235796757	0	0	0.0567979421802005	0	4.70891343174597	0.0141994855450501	8.37341172921162	7.01557005598482e-16	9.81560099149597e-12	UP
ENSMUST00000134104	ENSMUSG00000044005	Gls2	glutaminase 2 (liver, mitochondrial) [Source:MGI Symbol;Acc:MGI:2143539]	10:128194748-128209934	2197	89	71	151	71	0	0	0	0	2.22161809959095	1.68489609556	4.54867825593242	3.40727811157123	0	0	0	0	2.96561764066365	0	Inf	1.08790208872274e-15	1.30465880917154e-11	UP
ENSMUST00000124942	ENSMUSG00000026872	Zeb2	zinc finger E-box binding homeobox 2 [Source:MGI Symbol;Acc:MGI:1344407]	2:45104038-45113216	2989	145	71	538	509	1	1	1	1	2.66044529016441	1.23844654464547	11.9122732521604	17.95434758399	0.0253701431157328	0.0255430516879032	0.029111558186707	0.0231541060800534	8.44137816774007	0.0257947147675991	8.35425925360499	4.24948896019939e-15	4.45914812177322e-11	UP
ENSMUST00000185893	ENSMUSG00000008136	Fhl2	four and a half LIM domains 2 [Source:MGI Symbol;Acc:MGI:1338762]	1:43123290-43196984	1421	0	0	0	0	42	46	35	70	0	0	0	0	2.24121418982921	2.47183706647461	2.14403876920987	3.40758559393651	0	2.56616890486255	-Inf	1.2409604755037e-13	1.15749898930122e-09	DOWN
ENSMUST00000043441	ENSMUSG00000040363	Bcor	BCL6 interacting corepressor [Source:MGI Symbol;Acc:MGI:1918708]	X:12036743-12160355	6113	332	34	127	53	0	0	0	0	2.97848169883202	0.289976962663092	1.37495602800695	0.914115875000619	0	0	0	0	1.38938264112567	0	Inf	2.25034731742104e-13	1.88909906255544e-09	UP
ENSMUST00000165316	ENSMUSG00000037851	Iars	isoleucine-tRNA synthetase [Source:MGI Symbol;Acc:MGI:2145219]	13:49682100-49734267	4426	0	1	11	0	134	387	542	264	0	0.0117832788391592	0.164477701743377	0	2.29570612081107	6.67657853002072	10.6598543016821	4.12608149104109	0.044065245145634	5.93955511088874	-7.07456983179856	1.87614706956942e-12	1.43179016408313e-08	DOWN
ENSMUST00000227944	ENSMUSG00000022098	Bmp1	bone morphogenetic protein 1 [Source:MGI Symbol;Acc:MGI:88176]	14:70474560-70508786	5365	28	1007	544	24	0	0	0	0	0.286218429383588	9.785938026184	6.71069333326686	0.471642604069022	0	0	0	0	4.31362309822587	0	Inf	2.09538841899234e-12	1.46584643007625e-08	UP
ENSMUST00000182087	ENSMUSG00000030380	Mzf1	myeloid zinc finger 1 [Source:MGI Symbol;Acc:MGI:107457]	7:13043169-13054514	2197	53	63	36	18	0	0	0	0	1.32298980109479	1.49503743754033	1.08446738783813	0.863814140757038	0	0	0	0	1.19157719180757	0	Inf	5.3989241122486e-12	3.48633448039179e-08	UP
ENSMUST00000142496	ENSMUSG00000024948	Map4k2	mitogen-activated protein kinase kinase kinase kinase 2 [Source:MGI Symbol;Acc:MGI:1346883]	19:6341250-6353527	2413	0	0	0	0	38	37	31	27	0	0	0	0	1.19413175824932	1.17085349532677	1.11833030974611	0.77400675430304	0	1.06433057940631	-Inf	6.82069550199813e-12	4.08983518075883e-08	DOWN
ENSMUST00000085412	ENSMUSG00000020953	Coch	cochlin [Source:MGI Symbol;Acc:MGI:1278313]	12:51593357-51605761	2456	0	0	0	0	22	28	69	117	0	0	0	0	0.679240244155774	0.870544990629709	2.44557969652866	3.29537422803844	0	1.82268478983815	-Inf	7.58414734848176e-12	4.24444278308665e-08	DOWN
ENSMUST00000028864	ENSMUSG00000027386	Fbln7	fibulin 7 [Source:MGI Symbol;Acc:MGI:1917620]	2:128863932-128897030	2905	0	0	0	0	16	33	63	53	0	0	0	0	0.417633698109821	0.867400827697858	1.88780603175724	1.26203797633674	0	1.10871963347541	-Inf	3.08906436848734e-11	1.62073554088379e-07	DOWN
ENSMUST00000159430	ENSMUSG00000022335	Zfat	zinc finger and AT hook domain containing [Source:MGI Symbol;Acc:MGI:2681865]	15:68179898-68258847	2021	26	55	29	16	0	0	0	0	0.70552582090605	1.41886650734328	0.949677492423934	0.834726547026967	0	0	0	0	0.977199091925058	0	Inf	1.13113362867561e-10	5.58560439567246e-07	UP
ENSMUST00000031113	ENSMUSG00000029208	Guf1	GUF1 homolog, GTPase [Source:MGI Symbol;Acc:MGI:2140726]	5:69556988-69571731	1769	27	60	41	7	0	0	0	0	0.837049694151575	1.76833821740171	1.53389947808214	0.417231496845615	0	0	0	0	1.13912972162026	0	Inf	1.45234917324332e-09	6.77335311368094e-06	UP
ENSMUST00000093209	ENSMUSG00000069919	Hba-a1	hemoglobin alpha, adult chain 1 [Source:MGI Symbol;Acc:MGI:96015]	11:32283511-32284465	699	13925	41256	30180	7433	2325	1895	2472	2802	1092.52093599595	3077.17911510811	2857.46066205933	1121.15207314905	252.214228068826	207.007459417866	307.846814293039	277.291549817744	2037.07819657811	261.090012899369	2.96388218309431	2.9531808462518e-09	1.30479301315947e-05	UP
ENSMUST00000113713	ENSMUSG00000071337	Tia1	cytotoxic granule-associated RNA binding protein 1 [Source:MGI Symbol;Acc:MGI:107914]	6:86404336-86432180	3108	186	332	0	402	0	0	0	0	3.28203561388994	5.56929793657048	0	13.6371156959259	0	0	0	0	5.62211231159658	0	Inf	3.68796731202962e-09	1.54796895971475e-05	UP
ENSMUST00000098192	ENSMUSG00000073940	Hbb-bt	hemoglobin, beta adult t chain [Source:MGI Symbol;Acc:MGI:5474850]	7:103812524-103813996	703	6868	16446	10884	4821	1215	838	1115	1875	535.780264878319	1219.68536197684	1024.64025082299	723.035209072806	131.052334991551	91.0211923753869	138.064809837706	184.49797688435	875.785271687739	136.159078522248	2.6852840093046	5.31029169033563e-09	2.03415201893478e-05	UP
ENSMUST00000130704	ENSMUSG00000020220	Vps13d	vacuolar protein sorting 13D [Source:MGI Symbol;Acc:MGI:2448530]	4:144972626-145091950	6143	0	1593	231	98	0	0	0	0	0	13.5200439659331	2.48868617426232	1.68199406022901	0	0	0	0	4.42268105010611	0	Inf	5.33090454888979e-09	2.03415201893478e-05	UP
ENSMUST00000023934	ENSMUSG00000052305	Hbb-bs	hemoglobin, beta adult s chain [Source:MGI Symbol;Acc:MGI:5474852]	7:103826534-103827928	628	8215	23664	13455	4466	1699	947	1068	1871	717.397180541901	1964.58735575305	1417.95443022039	749.784893119514	205.143384368054	115.14479773216	148.038626649795	206.09138527633	1212.43096490871	168.604548506585	2.8461872414193	7.87263676512618e-09	2.87340973270455e-05	UP
ENSMUST00000052342	ENSMUSG00000033767	Tmem131l	transmembrane 131 like [Source:MGI Symbol;Acc:MGI:2443399]	3:83898209-84040175	4815	0	0	0	0	145	0	140	181	0	0	0	0	2.2834766824947	0	2.53100864551164	2.6003294992319	0	1.85370370680956	-Inf	1.08450328907257e-08	3.78443401759381e-05	DOWN
ENSMUST00000226814	ENSMUSG00000039007	Cpq	carboxypeptidase Q [Source:MGI Symbol;Acc:MGI:1889205]	15:33083258-33304617	2735	0	0	0	0	20	9	14	29	0	0	0	0	0.554497741901547	0.251265443231052	0.445577178657759	0.733489412899377	0	0.496207444172434	-Inf	1.12703075082904e-08	3.78443401759381e-05	DOWN
ENSMUST00000142664	ENSMUSG00000029470	P2rx4	purinergic receptor P2X, ligand-gated ion channel 4 [Source:MGI Symbol;Acc:MGI:1338859]	5:122707654-122728323	1111	36	18	17	9	0	0	0	0	1.77703543816026	0.844681964135846	1.0126582269896	0.854095259785424	0	0	0	0	1.12211772226778	0	Inf	1.21717338983138e-08	3.92992517523751e-05	UP
ENSMUST00000162892	ENSMUSG00000024238	Zeb1	zinc finger E-box binding homeobox 1 [Source:MGI Symbol;Acc:MGI:1344313]	18:5594203-5767742	2464	0	432	375	46	0	0	0	0	0	9.14083252986572	10.0723087085574	1.96830674754825	0	0	0	0	5.29536199649284	0	Inf	1.44276702777636e-08	4.32557013145508e-05	UP
ENSMUST00000203467	ENSMUSG00000038506	Dcun1d2	DCN1, defective in cullin neddylation 1, domain containing 2 (S. cerevisiae) [Source:MGI Symbol;Acc:MGI:2142792]	8:13255964-13287830	2729	171	173	0	177	0	0	0	0	3.43640111995329	3.3051138413183	0	6.83827766302587	0	0	0	0	3.39494815607437	0	Inf	1.39180476458395e-08	4.32557013145508e-05	UP
ENSMUST00000033480	ENSMUSG00000062949	Atp11c	ATPase, class VI, type 11C [Source:MGI Symbol;Acc:MGI:1859661]	X:60223293-60403981	5939	0	0	0	0	135	99	0	133	0	0	0	0	1.72362799267262	1.27284024471912	0	1.54911437762497	0	1.13639565375418	-Inf	2.21161331066906e-08	6.4020104341633e-05	DOWN
ENSMUST00000064167	ENSMUSG00000028557	Rnf11	ring finger protein 11 [Source:MGI Symbol;Acc:MGI:1352759]	4:109452899-109476983	1955	174	108	0	295	0	0	0	0	4.88105054252337	2.88018047999861	0	15.9093433439025	0	0	0	0	5.91764359160612	0	Inf	2.39263173560555e-08	6.63923543649516e-05	UP
ENSMUST00000099462	ENSMUSG00000048240	Gng7	guanine nucleotide binding protein (G protein), gamma 7 [Source:MGI Symbol;Acc:MGI:95787]	10:80948624-81001365	3425	2277	42	1848	689	33	25	41	45	36.4597923710714	0.639342669906188	35.7091572067206	21.2097931681689	0.730593618625105	0.557353751451239	1.04205447223838	0.908859774870679	23.5045213539668	0.809715404296351	4.85937956746671	2.45174096193253e-08	6.63923543649516e-05	UP
ENSMUST00000169701	ENSMUSG00000017286	Glod4	glyoxalase domain containing 4 [Source:MGI Symbol;Acc:MGI:1914451]	11:76210571-76243663	4203	0	0	0	0	0	81	135	147	0	0	0	0	0	1.47156227430716	2.79601335405391	2.41938351733297	0	1.67173978642351	-Inf	3.00711032799888e-08	7.88868408451631e-05	DOWN
ENSMUST00000104937	ENSMUSG00000078137	Ankrd63	ankyrin repeat domain 63 [Source:MGI Symbol;Acc:MGI:2686183]	2:118699103-118703963	4861	0	168	116	85	0	0	0	0	0	1.80188091853135	1.57931761650391	1.84362149567575	0	0	0	0	1.30620500767775	0	Inf	3.49317243025817e-08	8.88610139402673e-05	UP
ENSMUST00000029707	ENSMUSG00000028069	Gpatch4	G patch domain containing 4 [Source:MGI Symbol;Acc:MGI:1913864]	3:88043108-88055990	1630	152	154	116	66	3	3	5	18	5.11409478881331	4.92580442862613	4.70985456062914	4.26910169655568	0.139566916146488	0.140518125451183	0.267026236196042	0.763905785766159	4.75471386865607	0.327754265889968	3.85867206143843	3.79770007624345e-08	9.37663318530614e-05	UP
ENSMUST00000086200	ENSMUSG00000029475	Kdm2b	lysine (K)-specific demethylase 2B [Source:MGI Symbol;Acc:MGI:1354737]	5:122870681-122988533	4999	0	164	72	228	0	0	0	0	0	1.71041876558238	0.953207590457284	4.80872829977489	0	0	0	0	1.86808866395364	0	Inf	4.08497714372235e-08	9.79775932240172e-05	UP
ENSMUST00000168164	ENSMUSG00000038542	Pcid2	PCI domain containing 2 [Source:MGI Symbol;Acc:MGI:2443003]	8:13077189-13105459	2678	36	329	276	0	0	0	0	0	0.737224186630341	6.40514228647072	6.82082487462484	0	0	0	0	0	3.49079783693148	0	Inf	4.42132870712067e-08	0.000103099244715739	UP
ENSMUST00000173682	ENSMUSG00000035969	Rusc2	RUN and SH3 domain containing 2 [Source:MGI Symbol;Acc:MGI:2140371]	4:43414696-43426649	4256	0	0	0	0	111	59	0	165	0	0	0	0	1.97763762327257	1.05852541933222	0	2.6818054525574	0	1.42949212379055	-Inf	4.64004415957962e-08	0.000105275077584927	DOWN
ENSMUST00000108664	ENSMUSG00000020890	Gucy2e	guanylate cyclase 2e [Source:MGI Symbol;Acc:MGI:105123]	11:69221158-69237036	4415	0	0	0	0	16	26	24	6	0	0	0	0	0.274796351757425	0.449668126889159	0.473195722226063	0.0940049137586875	0	0.322916278657834	-Inf	4.99740734430148e-08	0.000110399303771599	DOWN
ENSMUST00000034264	ENSMUSG00000031807	Pgls	6-phosphogluconolactonase [Source:MGI Symbol;Acc:MGI:1913421]	8:71592176-71596269	893	75	144	134	63	2	11	7	5	4.60598002025413	8.4072649445028	9.93099981869886	7.43818458605963	0.169835067800504	0.940545744935287	0.682387372664376	0.387340895001511	7.59560734237885	0.54502727010042	3.80076500562515	6.24901805956126e-08	0.000134509312575895	UP
ENSMUST00000162155	ENSMUSG00000022416	Cacna1i	calcium channel, voltage-dependent, alpha 1I subunit [Source:MGI Symbol;Acc:MGI:2178051]	15:80287534-80395747	6913	0	0	0	0	0	91	73	85	0	0	0	0	0	1.00514037431579	0.919222052980453	0.850541593899581	0	0.693726005298956	-Inf	8.03607316288838e-08	0.000168651058451248	DOWN
ENSMUST00000124289	ENSMUSG00000026553	Copa	coatomer protein complex subunit alpha [Source:MGI Symbol;Acc:MGI:1334462]	1:172082805-172110744	1627	0	0	0	0	8	9	20	24	0	0	0	0	0.372864697101046	0.422379217723987	1.07007440688272	1.0204045021779	0	0.721430705971413	-Inf	8.29571662914392e-08	0.000169853786308962	DOWN
ENSMUST00000110890	ENSMUSG00000025855	Prkar1b	protein kinase, cAMP dependent regulatory, type I beta [Source:MGI Symbol;Acc:MGI:97759]	5:139017308-139130386	2626	0	1	1	0	4394	1	3825	2	0	0.0198601645628783	0.0252062668021107	0	126.878827387935	0.0290739457331083	126.794381853839	0.0526823678909121	0.0112666078412473	63.4387413888495	-12.4590952200447	8.84884339816657e-08	0.000176865203987116	DOWN
ENSMUST00000121738	ENSMUSG00000001323	Srr	serine racemase [Source:MGI Symbol;Acc:MGI:1351636]	11:74906799-74925948	3183	23	22	39	49	294	299	199	431	0.396277891853751	0.360352308510691	0.810896909670944	1.6230740672301	7.00381088663458	7.17280732350363	5.44226675990054	9.36670308877747	0.797650294316371	7.24639701470405	-3.18343556605613	1.04395828315815e-07	0.000203807362782039	DOWN
ENSMUST00000022696	ENSMUSG00000022100	Xpo7	exportin 7 [Source:MGI Symbol;Acc:MGI:1929705]	14:70664818-70766554	4472	114	231	71	156	10	6	13	15	1.39801916014392	2.69309937282133	1.05073637926512	3.67791460232599	0.16955226886661	0.102452245695773	0.253049896290005	0.232024800904299	2.20494237863909	0.189269802939172	3.54222479492999	1.30094160799367e-07	0.000248204875377828	UP
ENSMUST00000170468	ENSMUSG00000029507	Pus1	pseudouridine synthase 1 [Source:MGI Symbol;Acc:MGI:1929237]	5:110773668-110780615	1510	79	144	0	43	0	0	0	0	2.86922419686794	4.97197854002716	0	3.00243831285187	0	0	0	0	2.71091026243674	0	Inf	1.58512133983053e-07	0.000295702624699453	UP
ENSMUST00000111510	ENSMUSG00000040170	Fmo2	flavin containing monooxygenase 2 [Source:MGI Symbol;Acc:MGI:1916776]	1:162876436-162898665	2260	21	18	39	18	0	2	0	0	0.509583336362241	0.415239673519878	1.14207294844363	0.83973436603682	0	0.0675647623850819	0	0	0.726657581090642	0.0168911905962705	5.42693276395102	1.62681344428966e-07	0.000296882843929966	UP
ENSMUST00000027817	ENSMUSG00000026532	Spta1	spectrin alpha, erythrocytic 1 [Source:MGI Symbol;Acc:MGI:98385]	1:174172776-174248450	8406	56	167	140	25	6	2	5	7	0.365349006339032	1.03578281618353	1.10224456583004	0.313571518577576	0.054126593699447	0.0181651633345569	0.0517788204853138	0.0576063903542571	0.704236976732544	0.0454192419683937	3.95468544619868	1.83778650166702e-07	0.000328248220117961	UP
ENSMUST00000169828	ENSMUSG00000038615	Nfe2l1	nuclear factor, erythroid derived 2,-like 1 [Source:MGI Symbol;Acc:MGI:99421]	11:96817414-96824127	3530	25	26	17	10	1	0	0	1	0.388398504068644	0.384011652641399	0.318714813083697	0.298670960757072	0.0214819710404887	0	0	0.0196055589442718	0.347448982637703	0.0102718824961901	5.08002864727888	2.05271799761569e-07	0.000358998995303842	UP
ENSMUST00000147104	ENSMUSG00000071337	Tia1	cytotoxic granule-associated RNA binding protein 1 [Source:MGI Symbol;Acc:MGI:107914]	6:86419205-86423615	706	0	0	0	0	31	3	11	42	0	0	0	0	3.32949069156535	0.324425700404288	1.35626059124527	4.11514618665334	0	2.28133079246706	-Inf	2.21770871459504e-07	0.000379938762171653	DOWN
ENSMUST00000059566	ENSMUSG00000027257	Pacsin3	protein kinase C and casein kinase substrate in neurons 3 [Source:MGI Symbol;Acc:MGI:1891410]	2:91256162-91264679	1867	75	97	0	40	0	0	0	0	2.20307453566521	2.70874473649469	0	2.25888854974387	0	0	0	0	1.79267695547594	0	Inf	2.54896543931077e-07	0.000413752291400579	UP
ENSMUST00000061455	ENSMUSG00000044468	Fam46c	terminal nucleotidyltransferase 5C [Source:MGI Symbol;Acc:MGI:1921895]	3:100468057-100489324	5640	472	1232	997	230	84	63	81	120	4.589595789608	11.3887119594119	11.6991503755013	4.29958334863057	1.12933597449235	0.852935153269349	1.25017170628781	1.47179419807663	7.99426036828794	1.17605925803153	2.76500380624039	2.56508042307239e-07	0.000413752291400579	UP
ENSMUST00000134034	ENSMUSG00000023007	Prpf40b	pre-mRNA processing factor 40B [Source:MGI Symbol;Acc:MGI:1925583]	15:99314877-99316671	891	170	111	61	80	13	9	6	8	10.4636562196001	6.49512882389425	4.53098365519616	9.46654303562694	1.10632078528648	0.771280569289479	0.586158487564102	0.621072494193199	7.73907793357936	0.771208084083315	3.32696960821687	2.61222812539229e-07	0.000413752291400579	UP
ENSMUST00000226438	ENSMUSG00000022270	Retreg1	reticulophagy regulator 1 [Source:MGI Symbol;Acc:MGI:1913520]	15:25940826-25973668	2783	0	0	0	0	107	0	21	163	0	0	0	0	2.91537919279783	0	0.656854296592978	4.05153435429491	0	1.90594196092143	-Inf	2.60793399712413e-07	0.000413752291400579	DOWN
ENSMUST00000044036	ENSMUSG00000058318	Phf21a	PHD finger protein 21A [Source:MGI Symbol;Acc:MGI:2384756]	2:92093117-92364666	6187	0	70	290	30	0	0	0	0	0	0.589876180669662	3.10210478293657	0.511239119266096	0	0	0	0	1.05080502071808	0	Inf	2.68225307472164e-07	0.000416976109006772	UP
ENSMUST00000191307	ENSMUSG00000037503	Fam168b	family with sequence similarity 168, member B [Source:MGI Symbol;Acc:MGI:2448487]	1:34818009-34843034	844	1	1	1	1	103	91	1	76	0.0649537496312976	0.0617924077513252	0.0784261334387945	0.124891774704806	9.25376168538467	8.23286185739935	0.103097686516667	6.22900731195901	0.0825160163815558	5.95468213531492	-6.1732065139047	2.73785635097102e-07	0.000417881503809026	DOWN
ENSMUST00000176886	ENSMUSG00000022010	Tsc22d1	TSC22 domain family, member 1 [Source:MGI Symbol;Acc:MGI:109127]	14:76418354-76441628	2278	5	9	6	6	72	265	10	316	0.120372846300466	0.20597929371267	0.174312986070792	0.277683451969749	2.39664373758539	8.88271324450132	0.382135877962729	9.5957509769964	0.194587144513419	5.31431095926146	-4.77139434143544	2.80033658489942e-07	0.000419785455879556	DOWN
ENSMUST00000097561	ENSMUSG00000026421	Csrp1	cysteine and glycine-rich protein 1 [Source:MGI Symbol;Acc:MGI:88549]	1:135720061-135752232	1828	0	0	0	0	24	0	58	289	0	0	0	0	0.995556211812052	0	2.76193859806085	10.9362376517859	0	3.6734331154147	-Inf	3.45838487366231e-07	0.000509335149104087	DOWN
ENSMUST00000054301	ENSMUSG00000003123	Lipe	lipase, hormone sensitive [Source:MGI Symbol;Acc:MGI:96790]	7:25379645-25390106	2661	0	0	0	0	36	45	1	20	0	0	0	0	1.0258463799736	1.29129360765324	0.032699905080822	0.519921205892662	0	0.717440274650081	-Inf	3.7353527197596e-07	0.000538394864057107	DOWN
ENSMUST00000219836	ENSMUSG00000025381	Cnpy2	canopy FGF signaling regulator 2 [Source:MGI Symbol;Acc:MGI:1928477]	10:128322545-128326267	607	0	0	0	0	58	53	45	0	0	0	0	0	7.24545511821473	6.66720773592596	6.45335192923612	0	0	5.0915036958442	-Inf	3.78397047891757e-07	0.000538394864057107	DOWN
ENSMUST00000159903	ENSMUSG00000045962	Wnk1	WNK lysine deficient protein kinase 1 [Source:MGI Symbol;Acc:MGI:2442092]	6:119923969-119927261	2934	408	438	21	309	19	22	10	15	7.62626857803344	7.78317152044108	0.473697994776694	11.1038924051422	0.491042933308727	0.57256034568339	0.296695817995602	0.353651980110438	6.74675762459835	0.428487769274539	3.97686840449755	4.66910859922868e-07	0.000653262765965751	UP
ENSMUST00000107675	ENSMUSG00000028086	Fbxw7	F-box and WD-40 domain protein 7 [Source:MGI Symbol;Acc:MGI:1354695]	3:84925480-84979197	3599	7	9	6	2	2102	4	1647	8	0.106669500823642	0.130375335114605	0.110332031750282	0.0585766367606872	44.2868403568764	0.0848763767049774	39.8359463531961	0.153758152910848	0.101488376112304	21.0903553099221	-7.69912509126037	4.99891411639199e-07	0.000687940726768456	DOWN
ENSMUST00000022170	ENSMUSG00000021666	Gfm2	G elongation factor, mitochondrial 2 [Source:MGI Symbol;Acc:MGI:2444783]	13:97138040-97176451	3089	56	0	63	36	0	0	0	0	0.994212932109389	0	1.34976522905784	1.2287469519218	0	0	0	0	0.893181278272257	0	Inf	5.40971602759472e-07	0.000727669999117288	UP
ENSMUST00000093207	ENSMUSG00000069917	Hba-a2	hemoglobin alpha, adult chain 2 [Source:MGI Symbol;Acc:MGI:96016]	11:32296489-32297298	554	195	552	407	152	15	23	39	60	19.303545868278	51.9483609508238	48.6208968997768	28.9275965951561	2.05305872786301	3.17010872875489	6.1280097628641	7.49180440176191	37.2001000785087	4.71074540531098	2.98127923456481	5.46097060578569e-07	0.000727669999117288	UP
ENSMUST00000110663	ENSMUSG00000022150	Dab2	disabled 2, mitogen-responsive phosphoprotein [Source:MGI Symbol;Acc:MGI:109175]	15:6386776-6439628	2754	0	0	0	0	0	41	42	51	0	0	0	0	0	1.13676913950765	1.32754212593919	1.28100087987534	0	0.936328036330545	-Inf	6.53810488094322e-07	0.000857584828813344	DOWN
ENSMUST00000097920	ENSMUSG00000061298	Agbl4	ATP/GTP binding protein-like 4 [Source:MGI Symbol;Acc:MGI:1918244]	4:110397791-111657510	1798	0	0	0	0	69	22	0	66	0	0	0	0	2.9099334599003	0.934311487338746	0	2.53920541313721	0	1.59586259009406	-Inf	7.15546133331849e-07	0.000916684259494866	DOWN
ENSMUST00000162718	ENSMUSG00000029823	Luc7l2	LUC7-like 2 (S. cerevisiae) [Source:MGI Symbol;Acc:MGI:2183260]	6:38551531-38557918	2846	44	57	43	0	0	0	0	0	0.847878822966742	1.04419654353167	0.999924993853546	0	0	0	0	0	0.723000090087989	0	Inf	7.25783574996588e-07	0.000916684259494866	UP
ENSMUST00000221272	ENSMUSG00000020590	Snx13	sorting nexin 13 [Source:MGI Symbol;Acc:MGI:2661416]	12:35047186-35122988	2027	32	49	95	0	0	0	0	0	0.865787001887814	1.2603430310586	3.10177502447729	0	0	0	0	0	1.30697626435593	0	Inf	7.31626447474669e-07	0.000916684259494866	UP
ENSMUST00000000284	ENSMUSG00000000275	Trim25	tripartite motif-containing 25 [Source:MGI Symbol;Acc:MGI:102749]	11:88999376-89020293	5566	115	82	18	0	0	0	0	0	1.1330964622829	0.768090496689391	0.214023526196154	0	0	0	0	0	0.528802621292111	0	Inf	7.42564116615149e-07	0.00091670632202194	UP
ENSMUST00000105340	ENSMUSG00000020167	Tcf3	transcription factor 3 [Source:MGI Symbol;Acc:MGI:98510]	10:80409626-80433635	2826	0	0	0	0	35	0	49	47	0	0	0	0	0.939117430763212	0	1.50934994289661	1.15045598974296	0	0.899730840850695	-Inf	7.54386314022241e-07	0.000917803882655435	DOWN
ENSMUST00000087122	ENSMUSG00000026207	Speg	SPEG complex locus [Source:MGI Symbol;Acc:MGI:109282]	1:75375297-75432320	10801	75	1	90	14	999	121	1993	2367	0.380811050651508	0.00482851515064517	0.551461873113948	0.136659020401615	7.01335098858987	0.855410634906203	16.0622613252332	15.1593334823559	0.268440114829429	9.77258910777129	-5.18606864978159	7.69634805126161e-07	0.000922979042656084	DOWN
ENSMUST00000023244	ENSMUSG00000022580	Rhpn1	rhophilin, Rho GTPase binding protein 1 [Source:MGI Symbol;Acc:MGI:1098783]	15:75704394-75714225	1932	0	0	0	0	40	60	0	32	0	0	0	0	1.56992890693657	2.37138184262614	0	1.14574208973581	0	1.27176320982463	-Inf	7.85988966144848e-07	0.00092931571466143	DOWN
ENSMUST00000178704	ENSMUSG00000020182	Ddc	dopa decarboxylase [Source:MGI Symbol;Acc:MGI:94876]	11:11814101-11898144	2018	0	0	0	0	27	0	32	107	0	0	0	0	1.01451684695413	0	1.38034959605422	3.66781380851819	0	1.51567006288164	-Inf	8.95565200754693e-07	0.00104416683205214	DOWN
ENSMUST00000147403	ENSMUSG00000006782	Cnp	2',3'-cyclic nucleotide 3' phosphodiesterase [Source:MGI Symbol;Acc:MGI:88437]	11:100575891-100591729	1618	2	11	6	0	149	172	5	247	0.0677961616760344	0.354466264129604	0.245417170747382	0	6.98281200614703	8.11717490750227	0.269006653275369	10.5599986845626	0.166919899138255	6.48224806287182	-5.2792663717362	9.15184227100284e-07	0.00105242425085462	DOWN
ENSMUST00000223101	ENSMUSG00000034617	Mtrr	5-methyltetrahydrofolate-homocysteine methyltransferase reductase [Source:MGI Symbol;Acc:MGI:1891037]	13:68561363-68582113	2728	35	0	43	77	0	0	0	0	0.703616351578899	0	1.04317688141759	2.97593581917488	0	0	0	0	1.18068226304284	0	Inf	9.30818267179148e-07	0.00105593785236335	UP
ENSMUST00000107664	ENSMUSG00000028082	Sh3d19	SH3 domain protein D19 [Source:MGI Symbol;Acc:MGI:1350923]	3:86084434-86130522	6414	1	82	49	157	1	1	1	1	0.00854707899732073	0.666540646176044	0.505602817624142	2.5807675022533	0.0118227873047903	0.0119033647482293	0.0135663310601913	0.0107900877881633	0.940364511262702	0.0120206427253436	6.28963415174086	1.00104333957808e-06	0.00112046113636748	UP
ENSMUST00000121766	ENSMUSG00000019817	Plagl1	pleiomorphic adenoma gene-like 1 [Source:MGI Symbol;Acc:MGI:1100874]	10:13090835-13130969	3897	0	4	0	0	2	73	69	72	0	0.0535180230522469	0	0	0.0389178125598795	1.43036013168365	1.54127373227467	1.27805860280481	0.0133795057630617	1.07215256983075	-6.32434158504938	1.04804951744037e-06	0.00115763964263903	DOWN
ENSMUST00000142036	ENSMUSG00000008167	Fbxw9	F-box and WD-40 domain protein 9 [Source:MGI Symbol;Acc:MGI:1915878]	8:85060567-85066881	1969	49	46	34	0	0	0	0	0	1.36479048960681	1.21803371267816	1.14280931327359	0	0	0	0	0	0.93140837888964	0	Inf	1.08470860206288e-06	0.00118257185736847	UP
ENSMUST00000164930	ENSMUSG00000032479	Map4	microtubule-associated protein 4 [Source:MGI Symbol;Acc:MGI:97178]	9:110052048-110083946	4925	477	164	248	229	53	23	31	35	5.31157961365717	1.73611845870991	3.33260151445257	4.90238404638082	0.816006998556694	0.356597002178723	0.547925083739564	0.491599033202924	3.82067090830012	0.553032029419476	2.78839105402378	1.1423986290723e-06	0.00122949920147092	UP
ENSMUST00000174090	ENSMUSG00000041769	Ppp2r2d	protein phosphatase 2, regulatory subunit B, delta [Source:MGI Symbol;Acc:MGI:1289252]	7:138860837-138874270	779	94	135	48	3	2	2	0	3	6.61759218058252	9.03525900431777	4.07797794046073	0.40608078309951	0.194688980161554	0.196015870334127	0	0.266433274909903	5.03422747711513	0.164284531351396	4.93750185674409	1.20013981521388e-06	0.00127529287427544	UP
ENSMUST00000189528	ENSMUSG00000053024	Cntn2	contactin 2 [Source:MGI Symbol;Acc:MGI:104518]	1:132509427-132515637	2836	4	4	2	1	2	88	99	87	0.0773583847615118	0.073540104314036	0.0466795885912148	0.0371680739953655	0.0534776853123591	2.36935502932286	3.03873777315644	2.12207661663412	0.058686537915532	1.89591177610644	-5.01371841958148	1.36326785138196e-06	0.00143052807899951	DOWN
ENSMUST00000142519	ENSMUSG00000030588	Yif1b	Yip1 interacting factor homolog B (S. cerevisiae) [Source:MGI Symbol;Acc:MGI:1924504]	7:29238527-29247597	1153	0	1	1	0	22	10	9	19	0	0.0452322568448556	0.0574082017539832	0	1.4468465218097	0.662236919975775	0.679445636278771	1.13989827043113	0.0256601146497097	0.982106837123844	-5.25828045311282	1.57985001073203e-06	0.00163732924507311	DOWN
ENSMUST00000186465	ENSMUSG00000026219	Trip12	thyroid hormone receptor interactor 12 [Source:MGI Symbol;Acc:MGI:1309481]	1:84721189-84840516	9590	0	0	0	0	0	1049	1586	0	0	0	0	0	0	8.35239343977575	14.3961963814117	0	0	5.68714745529686	-Inf	1.74168268793033e-06	0.00178303703175228	DOWN
ENSMUST00000120122	ENSMUSG00000032030	Cul5	cullin 5 [Source:MGI Symbol;Acc:MGI:1922967]	9:53614582-53670014	5945	6	10	10	4	522	9	12	650	0.055345720531754	0.0876995161008547	0.111318191975415	0.0709412258848402	6.65798045697793	0.115594783387204	0.175714834110822	7.56323093052893	0.081326163623216	3.62813025125122	-5.47936288022476	1.98062954053569e-06	0.002003227807703	DOWN
ENSMUST00000106772	ENSMUSG00000025413	Ttc4	tetratricopeptide repeat domain 4 [Source:MGI Symbol;Acc:MGI:1919604]	4:106663064-106678866	935	0	0	0	0	5	15	13	7	0	0	0	0	0.405515282208156	1.2250025989181	1.21030923658706	0.517903013174208	0	0.839682532721881	-Inf	2.12870072888973e-06	0.0021273576200965	DOWN
ENSMUST00000096299	ENSMUSG00000041380	Htr2c	5-hydroxytryptamine (serotonin) receptor 2C [Source:MGI Symbol;Acc:MGI:96281]	X:146962514-147197277	4883	0	0	0	0	0	3	89	319	0	0	0	0	0	0.04690652150019	1.58659733661122	4.51908094342671	0	1.53814620038453	-Inf	2.371799644484e-06	0.00231517982273835	DOWN
ENSMUST00000227062	ENSMUSG00000022637	Cblb	Casitas B-lineage lymphoma b [Source:MGI Symbol;Acc:MGI:2146430]	16:52031563-52205384	3728	435	370	262	41	24	20	36	24	6.39918472550699	5.1745082874075	4.65118447866473	1.15953690456616	0.488164365663206	0.409655496578536	0.840607243137581	0.445332115086761	4.34610359903635	0.545939805116521	2.99290877013842	2.36155535891959e-06	0.00231517982273835	UP
ENSMUST00000110324	ENSMUSG00000027386	Fbln7	fibulin 7 [Source:MGI Symbol;Acc:MGI:1917620]	2:128862981-128897034	3228	29	6	22	9	0	0	1	0	0.492699844654882	0.0969064087314049	0.451059966944598	0.293959056264438	0	0	0.0269561485192278	0	0.333656319148831	0.00673903712980695	5.62967654262428	2.54969707878193e-06	0.00246022322612077	UP
ENSMUST00000068271	ENSMUSG00000026817	Ak1	adenylate kinase 1 [Source:MGI Symbol;Acc:MGI:87977]	2:32629504-32635052	2034	1	1266	307	1	1	1	1	2	0.0269522933573329	32.450818399136	9.98907845733234	0.051823332276724	0.037281886810681	0.0375359791028233	0.0427799643166505	0.0680156824392995	10.6296681205256	0.0464033781673636	7.83965100099332	2.59546696278459e-06	0.0024759280127827	UP
ENSMUST00000049780	ENSMUSG00000037426	Depdc5	DEP domain containing 5 [Source:MGI Symbol;Acc:MGI:2141101]	5:32863721-32956300	3569	4	4	6	2	64	64	10	56	0.0614705461427984	0.058436462828413	0.111259451462388	0.059069015326902	1.35973762175291	1.36926378423488	0.243907405435443	1.08539418392071	0.0725588689401254	1.01457574883599	-3.80558080430208	2.64559358421434e-06	0.00249538926532631	DOWN
ENSMUST00000061201	ENSMUSG00000030424	Zfp939	zinc finger protein 939 [Source:MGI Symbol;Acc:MGI:3036240]	7:39459816-39474772	2131	0	0	0	0	73	36	0	14	0	0	0	0	2.59755316376933	1.28996776289458	0	0.45443795709561	0	1.08548972093988	-Inf	2.80762416140442e-06	0.00259001786238919	DOWN
ENSMUST00000168129	ENSMUSG00000020628	Trappc12	trafficking protein particle complex 12 [Source:MGI Symbol;Acc:MGI:2445089]	12:28690628-28750472	3230	160	22	2	117	2	1	1	2	2.71662507861263	0.355108791947223	0.0409855458961874	3.81910149754826	0.0469544010977865	0.023637207893233	0.0269394574055936	0.0428309281986177	1.73295522850107	0.0350904986488077	5.62601012311846	2.7839421110208e-06	0.00259001786238919	UP
ENSMUST00000109057	ENSMUSG00000036275	9530068E07Rik	RIKEN cDNA 9530068E07 gene [Source:MGI Symbol;Acc:MGI:2654705]	11:52396428-52408728	2472	15	15	14	16	17	884	27	828	0.332778329942309	0.316357086756649	0.374819287129132	0.682436226351739	0.521463289151276	27.3059784431058	0.950765663364836	23.1700820791429	0.426597732544957	12.9870723686912	-4.92805613792593	2.94028305230101e-06	0.00268291240642949	DOWN
ENSMUST00000148706	ENSMUSG00000031392	Irak1	interleukin-1 receptor-associated kinase 1 [Source:MGI Symbol;Acc:MGI:107420]	X:74014806-74023826	2812	36	26	37	0	0	0	0	0	0.702093304337145	0.482062992113847	0.870804249728993	0	0	0	0	0	0.513740136544996	0	Inf	3.10702647889304e-06	0.00279824999851708	UP
ENSMUST00000174774	ENSMUSG00000020661	Dnmt3a	DNA methyltransferase 3A [Source:MGI Symbol;Acc:MGI:1261827]	12:3894869-3896976	814	8	12	7	18	0	0	0	0	0.53897358495467	0.768584489889373	0.569135920014259	2.33144922265751	0	0	0	0	1.05203580437895	0	Inf	3.13335199424167e-06	0.00279824999851708	UP
ENSMUST00000045543	ENSMUSG00000035228	Ccdc106	coiled-coil domain containing 106 [Source:MGI Symbol;Acc:MGI:2385900]	7:5057197-5060785	1534	40	31	10	16	263	64	134	238	1.43003569164257	1.0535998885704	0.431412419357134	1.09972773894492	13.0003322189783	3.18572519291673	7.60400222667465	10.7323954734178	1.00369393462876	8.63061377799687	-3.10414375985401	3.23023403826681e-06	0.00284975626863358	DOWN
ENSMUST00000145138	ENSMUSG00000038346	Zfp384	zinc finger protein 384 [Source:MGI Symbol;Acc:MGI:2443203]	6:125009227-125037637	3603	28	12	29	1	0	0	0	0	0.426189806728546	0.173640792331377	0.532694480207818	0.0292558029005986	0	0	0	0	0.290445220542085	0	Inf	3.25892053067797e-06	0.00284975626863358	UP
ENSMUST00000108030	ENSMUSG00000020513	Tubd1	tubulin, delta 1 [Source:MGI Symbol;Acc:MGI:1891826]	11:86544991-86567360	1964	0	0	0	0	0	32	61	16	0	0	0	0	0	1.24411976729488	2.70364427875002	0.563555261057691	0	1.12782982677565	-Inf	3.31871507196329e-06	0.00287212550666085	DOWN
ENSMUST00000120099	ENSMUSG00000022843	Clcn2	chloride channel, voltage-sensitive 2 [Source:MGI Symbol;Acc:MGI:105061]	16:20703223-20716111	2812	0	0	0	0	504	0	0	474	0	0	0	0	13.5906135164221	0	0	11.6602833436804	0	6.31272421502563	-Inf	3.75088965801536e-06	0.00321301973593281	DOWN
ENSMUST00000109654	ENSMUSG00000020176	Grb10	growth factor receptor bound protein 10 [Source:MGI Symbol;Acc:MGI:103232]	11:11930508-12027971	4755	11	140	17	11	0	0	2	1	0.126864280217401	1.53504266237779	0.236606370175699	0.243894248017523	0	0	0.0366181196192934	0.0145547051678821	0.535601890197103	0.0127932061967939	5.38771127334132	3.87585973045396e-06	0.00328653330093352	UP
ENSMUST00000092884	ENSMUSG00000000631	Myo18a	myosin XVIIIA [Source:MGI Symbol;Acc:MGI:2667185]	11:77801375-77864837	5117	0	0	0	0	0	437	0	496	0	0	0	0	0	6.52108848374295	0	6.70519828831857	0	3.30657169301538	-Inf	3.95587137157884e-06	0.00332083534029929	DOWN
ENSMUST00000110853	ENSMUSG00000074923	Pak6	p21 (RAC1) activated kinase 6 [Source:MGI Symbol;Acc:MGI:2679420]	2:118677229-118698018	3677	0	553	394	0	0	0	0	0	0	7.84105106306731	7.09154616842956	0	0	0	0	0	3.73314930787422	0	Inf	4.32178681630839e-06	0.00355687292028079	UP
ENSMUST00000161097	ENSMUSG00000032503	Arpp21	cyclic AMP-regulated phosphoprotein, 21 [Source:MGI Symbol;Acc:MGI:107562]	9:112179103-112217326	639	0	2	0	0	3	39	4	93	0	0.163152036855038	0	0	0.356015764192137	4.66035343851921	0.544973892925635	10.067669763723	0.0407880092137595	3.90725321484	-6.58186585052406	4.29509251018871e-06	0.00355687292028079	DOWN
ENSMUST00000119650	ENSMUSG00000048997	Atxn7l2	ataxin 7-like 2 [Source:MGI Symbol;Acc:MGI:1919772]	3:108202240-108210466	2274	0	0	0	0	19	0	36	27	0	0	0	0	0.633561990469572	0	1.37809314090453	0.821318512811449	0	0.708243411046388	-Inf	4.71664586136072e-06	0.00384415796236552	DOWN
ENSMUST00000155621	ENSMUSG00000063235	Ptpmt1	protein tyrosine phosphatase, mitochondrial 1 [Source:MGI Symbol;Acc:MGI:1913711]	2:90910994-90917596	744	0	0	0	0	90	4	80	0	0	0	0	0	9.17263849835269	0.41057806419518	9.3601531936064	0	0	4.73584243903857	-Inf	4.9371381965759e-06	0.00398517250180728	DOWN
ENSMUST00000105421	ENSMUSG00000033444	Specc1l	sperm antigen with calponin homology and coiled-coil domains 1-like [Source:MGI Symbol;Acc:MGI:1921642]	10:75212390-75312743	6632	285	106	399	78	27	18	20	35	2.35674496392195	0.833308004651224	3.98168102939723	1.24001229984318	0.308699486904921	0.207240949106431	0.262516746079341	0.365067134880036	2.1029365744534	0.285881079242682	2.87891829347881	4.98749957060808e-06	0.0039874821567032	UP
ENSMUST00000066559	ENSMUSG00000027353	Mcm8	minichromosome maintenance 8 homologous recombination repair factor [Source:MGI Symbol;Acc:MGI:1913884]	2:132816141-132844197	3397	0	51	15	28	0	0	0	0	0	0.78274049911868	0.29224166452916	0.869033900122366	0	0	0	0	0.486004015942551	0	Inf	5.64567969029248e-06	0.00447111200906588	UP
ENSMUST00000142409	ENSMUSG00000023805	Synj2	synaptojanin 2 [Source:MGI Symbol;Acc:MGI:1201671]	17:5975586-6026290	2513	19	59	308	37	9	3	3	2	0.414650382332286	1.2240499460571	8.11141155544621	1.55233107534313	0.271550492876464	0.0911438696718773	0.103913094393079	0.055051292511554	2.82561073979468	0.130414687363244	4.43738447079027	5.73468884588411e-06	0.00449915817332181	UP
ENSMUST00000212205	ENSMUSG00000031930	Wwp2	WW domain containing E3 ubiquitin protein ligase 2 [Source:MGI Symbol;Acc:MGI:1914144]	8:107436400-107557212	2758	364	435	0	0	0	0	0	0	7.23800176859563	8.22313933911589	0	0	0	0	0	0	3.86528527692788	0	Inf	6.05062186796798e-06	0.00470306994398433	UP
ENSMUST00000163530	ENSMUSG00000028107	Tars2	threonyl-tRNA synthetase 2, mitochondrial (putative) [Source:MGI Symbol;Acc:MGI:1919057]	3:95739976-95754871	2157	0	0	0	0	0	30	25	18	0	0	0	0	0	1.0620096708284	1.00893084144541	0.577267700880315	0	0.662052053288531	-Inf	6.76981954881172e-06	0.00521381689600089	DOWN
ENSMUST00000054083	ENSMUSG00000046324	Ermp1	endoplasmic reticulum metallopeptidase 1 [Source:MGI Symbol;Acc:MGI:106250]	19:29610202-29648187	4714	483	0	0	293	0	0	0	0	5.61913707383051	0	0	6.55323481578864	0	0	0	0	3.04309297240479	0	Inf	7.41345776973747e-06	0.00565761399451047	UP
ENSMUST00000166367	ENSMUSG00000032030	Cul5	cullin 5 [Source:MGI Symbol;Acc:MGI:1922967]	9:53614582-53667507	5942	812	689	551	30	2	5	37	0	7.4943715309183	6.04545824346521	6.13701554558537	0.532318483826883	0.0255238498057641	0.0642575330286698	0.542039422725845	0	5.05229095094894	0.15795520139007	4.9993503730857	7.71892432716097e-06	0.0058376625269566	UP
ENSMUST00000119369	ENSMUSG00000030170	Wnt5b	wingless-type MMTV integration site family, member 5B [Source:MGI Symbol;Acc:MGI:98959]	6:119432534-119544318	2339	0	0	0	0	17	25	26	0	0	0	0	0	0.551114686097458	0.8161336463106	0.967626452508682	0	0	0.583718696229185	-Inf	7.91795705823471e-06	0.00593472090328241	DOWN
ENSMUST00000198066	ENSMUSG00000014668	Chfr	checkpoint with forkhead and ring finger domains [Source:MGI Symbol;Acc:MGI:2444898]	5:110135878-110171969	3201	290	0	303	0	0	0	0	0	4.96849170403087	0	6.26463102567616	0	0	0	0	0	2.80828068242676	0	Inf	8.13416133836056e-06	0.006042818069658	UP
ENSMUST00000118952	ENSMUSG00000036779	Papd5	PAP associated domain containing 5 [Source:MGI Symbol;Acc:MGI:1917820]	8:88199214-88259722	4597	0	187	474	0	0	0	0	0	0	2.12084785714117	6.8240522735535	0	0	0	0	0	2.23622503267367	0	Inf	8.46651587928732e-06	0.00623454919753099	UP
ENSMUST00000168124	ENSMUSG00000020840	Blmh	bleomycin hydrolase [Source:MGI Symbol;Acc:MGI:1345186]	11:76945851-76986829	1490	0	422	0	282	0	0	0	0	0	14.76619981904	0	19.9545179679895	0	0	0	0	8.68017944675737	0	Inf	8.72367761491312e-06	0.00636805708468792	UP
ENSMUST00000149566	ENSMUSG00000043716	Rpl7	ribosomal protein L7 [Source:MGI Symbol;Acc:MGI:98073]	1:16101780-16104227	838	5	6	6	5	344	2	13	535	0.327218787437306	0.373286261795913	0.473848427528955	0.629062345747293	31.1270530390583	0.18221523029867	1.35040469714666	44.1626642911857	0.450853955627367	19.2055843144223	-5.41272186779735	9.17427810815277e-06	0.00662749221323586	DOWN
ENSMUST00000180052	ENSMUSG00000087279	4930544D05Rik	RIKEN cDNA 4930544D05 gene [Source:MGI Symbol;Acc:MGI:2148639]	11:70615848-70616875	755	0	0	0	0	6	7	8	6	0	0	0	0	0.602633306804704	0.707966389730651	0.922366054581928	0.549710853304113	0	0.695669151105349	-Inf	9.23697796167338e-06	0.00662749221323586	DOWN
ENSMUST00000105272	ENSMUSG00000020140	Lgr5	leucine rich repeat containing G protein coupled receptor 5 [Source:MGI Symbol;Acc:MGI:1341817]	10:115462673-115587759	4793	0	0	0	0	6	4	6	28	0	0	0	0	0.0949276333481225	0.0637325432424814	0.108964575927314	0.404107223285315	0	0.167932993950808	-Inf	9.33690976496713e-06	0.00664242003423471	DOWN
ENSMUST00000072666	ENSMUSG00000046886	Zfp474	zinc finger protein 474 [Source:MGI Symbol;Acc:MGI:1914008]	18:52615915-52639830	1930	0	0	0	0	11	3	12	8	0	0	0	0	0.432160157587774	0.118675929785196	0.54125631543463	0.286723104832197	0	0.344703876909949	-Inf	9.51548353303791e-06	0.00671257391720952	DOWN
ENSMUST00000159976	ENSMUSG00000041734	Kirrel	kirre like nephrin family adhesion molecule 1 [Source:MGI Symbol;Acc:MGI:1891396]	3:87078593-87174700	7236	3	0	0	0	52	4	4	98	0.0227356487397234	0	0	0	0.544914747114261	0.0422153233500848	0.0481258039772638	0.936852549777542	0.00568391218493085	0.393027106054788	-6.1116007391421	9.77172210332895e-06	0.0068358896284013	DOWN
ENSMUST00000028771	ENSMUSG00000027306	Nusap1	nucleolar and spindle associated protein 1 [Source:MGI Symbol;Acc:MGI:2675669]	2:119618717-119651244	3526	8	10	6	6	0	0	0	0	0.124425552510806	0.147865463193301	0.112616274041198	0.179399575606094	0	0	0	0	0.14107671633785	0	Inf	1.09292712250154e-05	0.0074591831831412	UP
ENSMUST00000108273	ENSMUSG00000040536	Necab1	N-terminal EF-hand calcium binding protein 1 [Source:MGI Symbol;Acc:MGI:1916602]	4:14954929-15149794	2135	51	19	16	0	0	0	0	0	1.31003016553323	0.463978667118053	0.495989035610257	0	0	0	0	0	0.567499467065385	0	Inf	1.08832398595706e-05	0.0074591831831412	UP
ENSMUST00000126573	ENSMUSG00000028613	Lrp8	low density lipoprotein receptor-related protein 8, apolipoprotein e receptor [Source:MGI Symbol;Acc:MGI:1340044]	4:107802413-107872816	2590	0	0	0	0	3	0	76	61	0	0	0	0	0.0878355495439288	0	2.5543303700632	1.62921515893798	0	1.06784526963628	-Inf	1.07517568714018e-05	0.0074591831831412	DOWN
ENSMUST00000205517	ENSMUSG00000049553	Polr1a	polymerase (RNA) I polypeptide A [Source:MGI Symbol;Acc:MGI:1096397]	6:71961540-71984935	4572	215	6	9	3	0	0	1	0	2.57895927089149	0.0684194854297846	0.13028432898869	0.0691900546882148	0	0	0.0190320313692185	0	0.711713284999545	0.00475800784230463	7.22479470600016	1.12669268909152e-05	0.0075986386222883	UP
ENSMUST00000210060	ENSMUSG00000057342	Sphk2	sphingosine kinase 2 [Source:MGI Symbol;Acc:MGI:1861380]	7:45710267-45717902	2577	0	0	0	0	24	7	0	68	0	0	0	0	0.706199749783637	0.207417393964548	0	1.82531440857673	0	0.684732888081229	-Inf	1.13146369469551e-05	0.0075986386222883	DOWN
ENSMUST00000121471	ENSMUSG00000020023	Tmcc3	transmembrane and coiled coil domains 3 [Source:MGI Symbol;Acc:MGI:2442900]	10:94575257-94588117	2614	1	4	3	3	4	402	5	131	0.0209720599421634	0.0797856678785792	0.0759659410355883	0.121016423119556	0.116038803019013	11.7428602333892	0.166508326319643	3.46665890995913	0.0744350229939717	3.87301656817175	-5.70133226818569	1.17400252313436e-05	0.00776015667791812	DOWN
ENSMUST00000227415	ENSMUSG00000044285	Gm1821	predicted gene 1821 [Source:MGI Symbol;Acc:MGI:3037679]	14:46084028-46085000	750	4	5	0	2	86	2	69	78	0.29251783891153	0.347548126990475	0	0.281089754268951	8.6948234822436	0.203595150653713	8.00845831289919	7.19416809249992	0.230288930042739	6.02526125957411	-4.70950683121494	1.17345631372073e-05	0.00776015667791812	DOWN
ENSMUST00000079464	ENSMUSG00000026202	Tuba4a	tubulin, alpha 4A [Source:MGI Symbol;Acc:MGI:1095410]	1:75214972-75218624	2083	2	11	10	4	2935	25	15	8	0.0526616368659739	0.275336733250936	0.3177084259692	0.202470277429369	106.842160136376	0.916436197177385	0.62686427988413	0.265662790363005	0.21204426837887	27.1627808509501	-7.00112188910174	1.22282360556459e-05	0.00801971665752581	DOWN
ENSMUST00000106925	ENSMUSG00000027859	Ngf	nerve growth factor [Source:MGI Symbol;Acc:MGI:97321]	3:102469928-102521013	1187	3	1	1	1	18	17	17	10	0.138597434103318	0.0439366403893163	0.0557638219227823	0.0888025761169812	1.14986403416586	1.09357522576134	1.24666149101835	0.58274599023393	0.0817751181330995	1.01821168529487	-3.63823177893372	1.30443428084116e-05	0.00848863136230796	DOWN
ENSMUST00000098868	ENSMUSG00000074415	2610203C20Rik	RIKEN cDNA 3110039I08 gene [Source:MGI Symbol;Acc:MGI:1920394]	9:41580741-41592827	3268	0	1	0	0	23	0	26	47	0	0.0159586267264744	0	0	0.533673622221391	0	0.692557610898962	0.994855761020077	0.0039896566816186	0.555271748535108	-7.12078558039247	1.32525228106932e-05	0.00855776563376357	DOWN
ENSMUST00000139038	ENSMUSG00000058835	Abi1	abl-interactor 1 [Source:MGI Symbol;Acc:MGI:104913]	2:22940364-23040187	2899	0	359	135	0	0	0	0	0	0	6.45637822700706	3.08192809149901	0	0	0	0	0	2.38457657962652	0	Inf	1.35315303616107e-05	0.00860554075201619	UP
ENSMUST00000210910	ENSMUSG00000022935	Grik1	glutamate receptor, ionotropic, kainate 1 [Source:MGI Symbol;Acc:MGI:95814]	16:87945594-88290228	3116	0	0	0	0	15	0	34	17	0	0	0	0	0.365017501680393	0	0.949828191151207	0.377393712363787	0	0.423059851298847	-Inf	1.34805496270376e-05	0.00860554075201619	DOWN
ENSMUST00000111264	ENSMUSG00000026556	Vangl2	VANGL planar cell polarity 2 [Source:MGI Symbol;Acc:MGI:2135272]	1:172004429-172027295	2349	0	1	7	2	54	41	73	9	0	0.0222021252201441	0.197222919919799	0.0897476865481964	1.74315275677507	1.3327638187331	2.70522863016342	0.265041811579149	0.0772931829220349	1.51154675431268	-4.28954061662827	1.38212759158114e-05	0.00865861678585539	DOWN
ENSMUST00000179445	ENSMUSG00000017781	Pitpna	phosphatidylinositol transfer protein, alpha [Source:MGI Symbol;Acc:MGI:99887]	11:75588119-75626730	1665	0	0	0	0	12	9	96	0	0	0	0	0	0.546486763914312	0.41273933167383	5.01905508616329	0	0	1.49457029543786	-Inf	1.37324638818764e-05	0.00865861678585539	DOWN
ENSMUST00000185824	ENSMUSG00000041459	Tardbp	TAR DNA binding protein [Source:MGI Symbol;Acc:MGI:2387629]	4:148617608-148622097	709	0	0	0	0	152	5	14	0	0	0	0	0	16.2562537366215	0.538530692886257	1.71883439157824	0	0	4.6284047052715	-Inf	1.40511543511476e-05	0.00873742410604286	DOWN
ENSMUST00000146916	ENSMUSG00000034771	Tle2	transducin-like enhancer of split 2 [Source:MGI Symbol;Acc:MGI:104635]	10:81575331-81590473	2546	0	0	0	0	8	28	36	0	0	0	0	0	0.238276065272349	0.839771601330151	1.23086559403649	0	0	0.577228315159747	-Inf	1.43054658204603e-05	0.0088301539649278	DOWN
ENSMUST00000165555	ENSMUSG00000024294	Mib1	mindbomb E3 ubiquitin protein ligase 1 [Source:MGI Symbol;Acc:MGI:2443157]	18:10725655-10812174	3216	0	0	0	0	0	267	150	0	0	0	0	0	0	6.33942614668686	4.06010950190846	0	0	2.59988391214883	-Inf	1.51996514177429e-05	0.00931361414281212	DOWN
ENSMUST00000049055	ENSMUSG00000035840	Lysmd3	LysM, putative peptidoglycan-binding, domain containing 3 [Source:MGI Symbol;Acc:MGI:1915906]	13:81657829-81671184	2338	24	23	0	18	0	0	0	0	0.562970810382163	0.512897429483169	0	0.811719275980844	0	0	0	0	0.471896878961544	0	Inf	1.53689076027351e-05	0.00932650977203047	UP
ENSMUST00000111233	ENSMUSG00000029674	Limk1	LIM-domain containing, protein kinase [Source:MGI Symbol;Acc:MGI:104572]	5:134656040-134678248	3109	157	292	0	0	0	0	0	0	2.76943835626831	4.8967138932077	0	0	0	0	0	0	1.916538062369	0	Inf	1.57931643652325e-05	0.00932650977203047	UP
ENSMUST00000118726	ENSMUSG00000044465	Fam160a2	family with sequence similarity 160, member A2 [Source:MGI Symbol;Acc:MGI:1921599]	7:105378611-105400008	2855	0	0	0	0	16	0	22	19	0	0	0	0	0.424947773383198	0	0.67076705948803	0.460351210440314	0	0.389016510827885	-Inf	1.62205966468897e-05	0.00932650977203047	DOWN
ENSMUST00000148891	ENSMUSG00000054728	Phactr1	phosphatase and actin regulator 1 [Source:MGI Symbol;Acc:MGI:2659021]	13:42709581-43138526	5307	64	32	44	73	3311	49	195	559	0.66137186841025	0.314372530847769	0.548705142100911	1.45027460463985	47.3079362404708	0.705016961738429	3.19851079313811	7.28632199002394	0.743681036499695	14.6244464963428	-4.29755422801674	1.59306830044486e-05	0.00932650977203047	DOWN
ENSMUST00000166511	ENSMUSG00000020003	Pex7	peroxisomal biogenesis factor 7 [Source:MGI Symbol;Acc:MGI:1321392]	10:19860832-19907647	1047	15	48	16	0	0	0	0	0	0.785700125709062	2.3902220934228	1.01140075551853	0	0	0	0	0	1.0468307436626	0	Inf	1.5810010001117e-05	0.00932650977203047	UP
ENSMUST00000170865	ENSMUSG00000022019	Tdrd3	tudor domain containing 3 [Source:MGI Symbol;Acc:MGI:2444023]	14:87416666-87545373	2530	87	34	2	94	0	4	0	0	1.8858707649896	0.700643941802166	0.0523254202548163	3.91729008857764	0	0.120739161960954	0	0	1.63903255390606	0.0301847904902385	5.76287891123769	1.54656001803952e-05	0.00932650977203047	UP
ENSMUST00000208915	ENSMUSG00000024921	Smarca2	SWI/SNF related, matrix associated, actin dependent regulator of chromatin, subfamily a, member 2 [Source:MGI Symbol;Acc:MGI:99603]	19:26748403-26778273	1914	0	0	321	134	0	0	0	0	0	0	11.0994455903852	7.38144662825143	0	0	0	0	4.62022305465916	0	Inf	1.56277694242191e-05	0.00932650977203047	UP
ENSMUST00000216955	ENSMUSG00000031938	4931406C07Rik	RIKEN cDNA 4931406C07 gene [Source:MGI Symbol;Acc:MGI:1918234]	9:15284103-15306130	1750	0	60	10	16	0	0	0	0	0	1.78753731804778	0.378163800739339	0.963989915166572	0	0	0	0	0.782422758488423	0	Inf	1.61148727225928e-05	0.00932650977203047	UP
ENSMUST00000222714	ENSMUSG00000042700	Sipa1l1	signal-induced proliferation-associated 1 like 1 [Source:MGI Symbol;Acc:MGI:2443679]	12:82256585-82450271	6002	2	3	2	1	2	85	2	415	0.0182762728410236	0.0260591375695581	0.0220565333629932	0.0175622555566239	0.0252686963588554	1.08138059291473	0.029010189735045	4.78297124272932	0.0209885498325497	1.47965768043449	-6.13951714643014	1.60010524951576e-05	0.00932650977203047	DOWN
ENSMUST00000220574	ENSMUSG00000021033	Gstz1	glutathione transferase zeta 1 (maleylacetoacetate isomerase) [Source:MGI Symbol;Acc:MGI:1341859]	12:87147772-87164160	971	18	40	15	0	0	0	0	0	1.01662532018334	2.14772714741962	1.02239437116947	0	0	0	0	0	1.04668670969311	0	Inf	1.64467596008356e-05	0.00939221855926085	UP
ENSMUST00000022311	ENSMUSG00000021786	Oxsm	3-oxoacyl-ACP synthase, mitochondrial [Source:MGI Symbol;Acc:MGI:1918397]	14:16238652-16249808	3759	60	0	25	42	0	1	0	1	0.875369014756465	0	0.440152057914179	1.17801602502621	0	0.0203107692192451	0	0.0184111793225005	0.623384274424214	0.0096804871354364	6.00889830385068	1.68842271460231e-05	0.00956413367860748	UP
ENSMUST00000027217	ENSMUSG00000026051	1500015O10Rik	RIKEN cDNA 1500015O10 gene [Source:MGI Symbol;Acc:MGI:1926146]	1:43730602-43742578	902	6	3	8	2	24	21	49	56	0.364778612595652	0.17340015930431	0.586993675736086	0.233722079491922	2.01760172416012	1.77776482565402	4.72885026455189	4.29464727540247	0.339723631781992	3.20471602244212	-3.23776303858523	1.69756622406103e-05	0.00956413367860748	DOWN
ENSMUST00000189980	ENSMUSG00000026782	Abi2	abl-interactor 2 [Source:MGI Symbol;Acc:MGI:106913]	1:60409734-60479518	4115	0	209	167	0	0	0	0	0	0	2.64800461658991	2.6858767240125	0	0	0	0	0	1.3334703351506	0	Inf	1.73424466436567e-05	0.00970564245596698	UP
ENSMUST00000204343	ENSMUSG00000068328	Aup1	ancient ubiquitous protein 1 [Source:MGI Symbol;Acc:MGI:107789]	6:83054748-83057682	1265	0	24	18	19	0	0	0	0	0	0.989134821770672	0.941703515263077	1.583563893355	0	0	0	0	0.878600557597187	0	Inf	1.74895780933267e-05	0.00972316299470529	UP
ENSMUST00000018966	ENSMUSG00000018822	Sfrp5	secreted frizzled-related sequence protein 5 [Source:MGI Symbol;Acc:MGI:1860298]	19:42197971-42202252	1900	0	0	0	0	9	2	9	13	0	0	0	0	0.359161257157134	0.0803665068369921	0.412316220331275	0.473300532401311	0	0.331286129181678	-Inf	1.78452508083638e-05	0.00985562677374816	DOWN
ENSMUST00000164334	ENSMUSG00000000631	Myo18a	myosin XVIIIA [Source:MGI Symbol;Acc:MGI:2667185]	11:77801375-77865056	5381	0	0	0	0	0	187	0	151	0	0	0	0	0	2.65357537196552	0	1.94115530933164	0	1.14868267032429	-Inf	1.82527352998417e-05	0.0100147867334367	DOWN
ENSMUST00000207301	ENSMUSG00000037492	Zmat4	zinc finger, matrin type 4 [Source:MGI Symbol;Acc:MGI:2443497]	8:23669674-24063105	4207	3	3	2	1	336	304	1	1	0.0391050996626192	0.0371777855223407	0.0314673908354374	0.0250555402545416	6.05607212167939	5.51765786027758	0.0206832534870614	0.0164505878472259	0.0332014540687347	2.90271595582281	-6.45001316800054	1.84476317079245e-05	0.0100559957076957	DOWN
ENSMUST00000107920	ENSMUSG00000018379	Srsf1	serine/arginine-rich splicing factor 1 [Source:MGI Symbol;Acc:MGI:98283]	11:88047803-88050410	1209	246	159	262	16	9	21	16	15	11.1588741227787	6.85667685186389	14.3421139259405	1.39535347522043	0.564438700246943	1.32633901798174	1.15200392259612	0.858242274312676	8.43825459395088	0.97525597878437	3.11309177354406	1.91645990580285e-05	0.0103794232072536	UP
ENSMUST00000226314	ENSMUSG00000007589	Tinf2	Terf1 (TRF1)-interacting nuclear factor 2 [Source:MGI Symbol;Acc:MGI:107246]	14:55680330-55681775	787	7	8	6	7	0	0	0	0	0.487806268696679	0.529946682255837	0.504555250659802	0.937843097738111	0	0	0	0	0.615037824837607	0	Inf	1.95629925928958e-05	0.0105272726871527	UP
ENSMUST00000076700	ENSMUSG00000018654	Ikzf1	IKAROS family zinc finger 1 [Source:MGI Symbol;Acc:MGI:1342540]	11:11686213-11772926	5163	35	59	5	0	0	0	0	0	0.371773272730435	0.595784914670056	0.0640893522461595	0	0	0	0	0	0.257911884911663	0	Inf	2.06358279576413e-05	0.0110338589143956	UP
ENSMUST00000115382	ENSMUSG00000062980	Cped1	cadherin-like and PC-esterase domain containing 1 [Source:MGI Symbol;Acc:MGI:2444814]	6:21986596-22124036	2002	0	0	0	0	11	25	0	20	0	0	0	0	0.416617934138064	0.953514784575671	0	0.691064100339848	0	0.515299204763396	-Inf	2.18026426167241e-05	0.0115839648085199	DOWN
ENSMUST00000194740	ENSMUSG00000039318	Rab3gap2	RAB3 GTPase activating protein subunit 2 [Source:MGI Symbol;Acc:MGI:1916043]	1:185204117-185284185	4418	40	49	24	36	64	1251	342	66	0.496531179488388	0.578251544580305	0.359515601873485	0.859121623921781	1.09843901585245	21.6214847428665	6.73851643165717	1.03338418579011	0.57335498746599	7.62295609404156	-3.73285001455259	2.22902612706108e-05	0.0117308095562833	DOWN
ENSMUST00000203580	ENSMUSG00000052144	Ppp4r2	protein phosphatase 4, regulatory subunit 2 [Source:MGI Symbol;Acc:MGI:3027896]	6:100852577-100867622	1948	200	0	117	0	0	0	0	0	5.63058200970149	0	3.9749766891416	0	0	0	0	0	2.40138967471077	0	Inf	2.23585063076147e-05	0.0117308095562833	UP
ENSMUST00000115113	ENSMUSG00000028999	Rint1	RAD50 interactor 1 [Source:MGI Symbol;Acc:MGI:1916233]	5:23787715-23820297	3048	0	0	0	0	0	278	80	0	0	0	0	0	0	6.96440349014834	2.28476180316377	0	0	2.31229132332803	-Inf	2.33754543615937e-05	0.0120386458116117	DOWN
ENSMUST00000154051	ENSMUSG00000062949	Atp11c	ATPase, class VI, type 11C [Source:MGI Symbol;Acc:MGI:1859661]	X:60223290-60592698	6039	0	0	422	277	0	0	0	1	0	0	4.62472624886271	4.83606003810004	0	0	0	0.0114601131103294	2.36519657174069	0.00286502827758235	9.68919499742088	2.31096151231855e-05	0.0120386458116117	UP
ENSMUST00000164904	ENSMUSG00000001687	Ubl3	ubiquitin-like 3 [Source:MGI Symbol;Acc:MGI:1344373]	5:148505142-148552789	2001	0	0	0	0	89	0	0	234	0	0	0	0	3.37261953273437	0	0	8.08935875065457	0	2.86549457084724	-Inf	2.327261770968e-05	0.0120386458116117	DOWN
ENSMUST00000075922	ENSMUSG00000003847	Nfat5	nuclear factor of activated T cells 5 [Source:MGI Symbol;Acc:MGI:1859333]	8:107293559-107379508	4619	0	0	0	0	97	0	0	208	0	0	0	0	1.59237642689481	0	0	3.11501728446305	0	1.17684842783946	-Inf	2.3676820991162e-05	0.0121195005594212	DOWN
ENSMUST00000103111	ENSMUSG00000035877	Zhx3	zinc fingers and homeoboxes 3 [Source:MGI Symbol;Acc:MGI:2444772]	2:160765185-160872572	9563	13	36	2274	2089	40	22	34	36	0.0745512749164032	0.196270496396917	15.7374554971164	23.0314816586408	0.31717062095592	0.17566580092388	0.30949123116461	0.260405888688974	9.75993973176763	0.265683385433346	5.19909232256181	2.39853654327207e-05	0.0122030271029127	UP
ENSMUST00000020581	ENSMUSG00000020331	Hcn2	hyperpolarization-activated, cyclic nucleotide-gated K+ 2 [Source:MGI Symbol;Acc:MGI:1298210]	10:79716634-79736108	3089	0	0	0	0	94	0	231	0	0	0	0	0	2.30746794233283	0	6.50964084868917	0	0	2.2042771977555	-Inf	2.43529094840576e-05	0.0122416388769951	DOWN
ENSMUST00000106600	ENSMUSG00000028546	Elavl4	ELAV like RNA binding protein 4 [Source:MGI Symbol;Acc:MGI:107427]	4:110203737-110290272	3799	0	0	0	0	112	1	44	0	0	0	0	0	2.2354980474917	0.0200969153711878	1.00820483643755	0	0	0.815949949825109	-Inf	2.42317125644479e-05	0.0122416388769951	DOWN
ENSMUST00000111285	ENSMUSG00000040123	Zmym5	zinc finger, MYM-type 5 [Source:MGI Symbol;Acc:MGI:3041170]	14:56790588-56811716	5351	1	16	0	359	0	0	0	0	0.0102449943354168	0.155893760157831	0	7.0735534829029	0	0	0	0	1.80992305934904	0	Inf	2.52001754264048e-05	0.0125176279675764	UP
ENSMUST00000113005	ENSMUSG00000034724	Cnot6l	CCR4-NOT transcription complex, subunit 6-like [Source:MGI Symbol;Acc:MGI:2443154]	5:96075737-96161755	3170	0	784	21	0	0	0	0	0	0	12.8943486290711	0.438432150370606	0	0	0	0	0	3.33319519486043	0	Inf	2.51245856000651e-05	0.0125176279675764	UP
ENSMUST00000050497	ENSMUSG00000046679	C87436	expressed sequence C87436 [Source:MGI Symbol;Acc:MGI:2141787]	6:86438374-86470388	2534	33	1	146	16	2	0	1	1	0.714195429169461	0.020581212368634	3.81316211627333	0.665738891689621	0.0598511111072811	0	0.0343387716732704	0.0273116113154221	1.30341941237526	0.0303753735239934	5.42325542711302	2.59277448649398e-05	0.012581250856515	UP
ENSMUST00000107377	ENSMUSG00000028364	Tnc	tenascin C [Source:MGI Symbol;Acc:MGI:101922]	4:63959785-64047015	7100	21	13	4	2	283	27	49	64	0.162205400025164	0.0954620516777561	0.0372819252147294	0.0296925796762977	3.02240295042443	0.290370839677574	0.600763794172649	0.623541892216785	0.0811604891484868	1.13426986912286	-3.80484256138227	2.5588597737222e-05	0.012581250856515	DOWN
ENSMUST00000141962	ENSMUSG00000020156	Mum1	melanoma associated antigen (mutated) 1 [Source:MGI Symbol;Acc:MGI:1915364]	10:80226680-80243898	2858	28	24	8	0	240	264	164	22	0.537285470133993	0.437808099908992	0.185258325932103	0	6.36755221360855	7.05334940149715	4.99512106568096	0.532489232666868	0.290087973993772	4.73712797836338	-4.0294502553998	2.56525674833116e-05	0.012581250856515	DOWN
ENSMUST00000185912	ENSMUSG00000010453	Kansl3	KAT8 regulatory NSL complex subunit 3 [Source:MGI Symbol;Acc:MGI:1918055]	1:36335730-36369157	4527	20	870	0	0	0	0	0	0	0.242287911528573	10.0196237231198	0	0	0	0	0	0	2.56547790866209	0	Inf	2.58559758566705e-05	0.012581250856515	UP
ENSMUST00000108757	ENSMUSG00000010505	Myt1	myelin transcription factor 1 [Source:MGI Symbol;Acc:MGI:1100535]	2:181767322-181827768	5115	0	175	116	0	0	0	0	0	0	1.78375558641408	1.5008920691741	0	0	0	0	0	0.821161913897045	0	Inf	2.63911913541799e-05	0.0126597790891962	UP
ENSMUST00000124730	ENSMUSG00000037593	BC030499	cDNA sequence BC030499 [Source:MGI Symbol;Acc:MGI:2652869]	11:78290929-78293833	1348	0	0	0	0	1	6	15	19	0	0	0	0	0.0562547164487576	0.339886085127225	0.968663423589498	0.975002007275293	0	0.584951558110193	-Inf	2.63437996846882e-05	0.0126597790891962	DOWN
ENSMUST00000113229	ENSMUSG00000006262	Mob1b	MOB kinase activator 1B [Source:MGI Symbol;Acc:MGI:1915723]	5:88720855-88764220	8967	309	0	0	77	0	0	0	0	1.88983005410836	0	0	0.905358861905775	0	0	0	0	0.698797229003534	0	Inf	2.6793049554748e-05	0.0127361287387023	UP
ENSMUST00000114255	ENSMUSG00000024330	Col11a2	collagen, type XI, alpha 2 [Source:MGI Symbol;Acc:MGI:88447]	17:34039437-34066242	5722	0	0	0	0	0	135	0	124	0	0	0	0	0	1.80152385811171	0	1.49905751019141	0	0.82514534207578	-Inf	2.68537861597234e-05	0.0127361287387023	DOWN
ENSMUST00000137345	ENSMUSG00000037772	Mrpl23	mitochondrial ribosomal protein L23 [Source:MGI Symbol;Acc:MGI:1196612]	7:142532686-142540737	644	0	0	0	0	32	0	7	22	0	0	0	0	3.76778227642556	0	0.946229695324982	2.36312768161787	0	1.7692849133421	-Inf	2.78137053762877e-05	0.0130969393453385	DOWN
ENSMUST00000151217	ENSMUSG00000085151	1110018N20Rik	RIKEN cDNA 1110018N20 gene [Source:MGI Symbol;Acc:MGI:1915753]	2:167188702-167192259	800	11	23	29	0	0	0	0	0	0.754049565542175	1.49894273766456	2.39912276523596	0	0	0	0	0	1.16302876711067	0	Inf	2.792657441976e-05	0.0130969393453385	UP
ENSMUST00000147127	ENSMUSG00000031385	Plxnb3	plexin B3 [Source:MGI Symbol;Acc:MGI:2154240]	X:73757090-73772514	5212	12	19	9	6	33	51	79	96	0.126268779228079	0.190060332750776	0.114286253287853	0.121366635377415	0.480100372945316	0.74716450094707	1.31942618278463	1.27412147968318	0.137995500161031	0.955203134090049	-2.79118634668006	2.91677982656292e-05	0.0135632348259528	DOWN
ENSMUST00000203804	ENSMUSG00000030134	Rasgef1a	RasGEF domain family, member 1A [Source:MGI Symbol;Acc:MGI:1917977]	6:118066419-118090500	2183	39	338	155	102	19	21	19	14	0.979777272693946	8.07246535696108	4.69910572483193	4.92635597795336	0.659972499463035	0.734559721823144	0.757630026856857	0.443613049276567	4.66942608311008	0.648943824354901	2.84707973764559	2.92439932754887e-05	0.0135632348259528	UP
ENSMUST00000169418	ENSMUSG00000031422	Morf4l2	mortality factor 4 like 2 [Source:MGI Symbol;Acc:MGI:1927167]	X:136732953-136741352	1782	354	149	1606	732	101	76	96	90	10.8944950561402	4.35934269959813	59.645278314595	43.3092662721115	4.29770603081863	3.25658548341036	4.68952116636469	3.49365289442433	29.5520955856112	3.9343663937545	2.9090572156876	2.94785355682359e-05	0.013596893545861	UP
ENSMUST00000203925	ENSMUSG00000030276	Ttll3	tubulin tyrosine ligase-like family, member 3 [Source:MGI Symbol;Acc:MGI:2141418]	6:113397758-113414562	2517	13	3	7	6	31	35	58	84	0.283247454122195	0.0621402239541071	0.184059053989514	0.251316211198684	0.933897667161357	1.06177821511822	2.00588945461074	2.3085648643701	0.195190735816125	1.5775325503151	-3.01471328749289	2.98999161188627e-05	0.0137158921225692	DOWN
ENSMUST00000220509	ENSMUSG00000017843	Ppp2r5c	protein phosphatase 2, regulatory subunit B', gamma [Source:MGI Symbol;Acc:MGI:1349475]	12:110447252-110551110	956	6	746	12	266	3	3	10	12	0.344173962930207	40.6839918886626	0.830721720228586	29.3360349589569	0.237964511839723	0.239586343604004	0.910570638074368	0.868267142771141	17.7987306326946	0.564097159072309	4.9796868735131	3.0324796625689e-05	0.0138351940344387	UP
ENSMUST00000119826	ENSMUSG00000004383	Large1	LARGE xylosyl- and glucuronyltransferase 1 [Source:MGI Symbol;Acc:MGI:1342270]	8:72814599-73353540	4647	0	0	0	0	0	0	130	121	0	0	0	0	0	0	2.435203650116	1.80118934801495	0	1.05909824953274	-Inf	3.0880515957833e-05	0.0140125766114173	DOWN
ENSMUST00000054266	ENSMUSG00000079020	Slc45a4	solute carrier family 45, member 4 [Source:MGI Symbol;Acc:MGI:2146236]	15:73580293-73624744	4664	0	100	165	0	0	0	0	0	0	1.11785694671139	2.34133778003146	0	0	0	0	0	0.864798681685713	0	Inf	3.11360272697145e-05	0.0140525595764017	UP
ENSMUST00000082121	ENSMUSG00000029276	Glmn	glomulin, FKBP associated protein [Source:MGI Symbol;Acc:MGI:2141180]	5:107549023-107597888	1945	0	302	239	0	1	0	0	0	0	8.09524787516829	8.13237401748452	0	0.0389878446133292	0	0	0	4.0569054731632	0.0097469611533323	8.70121147795329	3.38617572990714e-05	0.0151201752126869	UP
ENSMUST00000112811	ENSMUSG00000029312	Klhl8	kelch-like 8 [Source:MGI Symbol;Acc:MGI:2179430]	5:103861973-103886290	2577	0	0	148	101	0	0	0	0	0	0	3.80088131874913	4.13221400292564	0	0	0	0	1.98327383041869	0	Inf	3.37126943558448e-05	0.0151201752126869	UP
ENSMUST00000093162	ENSMUSG00000069895	Atxn1l	ataxin 1-like [Source:MGI Symbol;Acc:MGI:3694797]	8:109726451-109737739	7526	15	11	6	4	656	3	499	5	0.109304814193116	0.0762060078875497	0.0527617568787223	0.0560384783265181	6.60941922766989	0.0304337688659882	5.77163957122491	0.0459600610199774	0.0735777643214765	3.11436315719519	-5.40352353231067	3.49606685520209e-05	0.0155117742656213	DOWN
ENSMUST00000118828	ENSMUSG00000037098	Rab11fip3	RAB11 family interacting protein 3 (class II) [Source:MGI Symbol;Acc:MGI:2444431]	17:25989036-26021860	3271	0	103	136	0	0	0	0	0	0	1.6417278334315	2.75166652212717	0	0	0	0	0	1.09834858888967	0	Inf	3.54214263869354e-05	0.0155117742656213	UP
ENSMUST00000149322	ENSMUSG00000032527	Pccb	propionyl Coenzyme A carboxylase, beta polypeptide [Source:MGI Symbol;Acc:MGI:1914154]	9:100982032-101034877	2188	0	338	39	0	0	0	0	0	0	8.05401822406126	1.17965487362094	0	0	0	0	0	2.30841827442055	0	Inf	3.54778688815477e-05	0.0155117742656213	UP
ENSMUST00000190158	ENSMUSG00000026782	Abi2	abl-interactor 2 [Source:MGI Symbol;Acc:MGI:106913]	1:60438942-60477304	1403	0	0	0	0	16	13	0	19	0	0	0	0	0.864736915900948	0.707541744118418	0	0.936780260732071	0	0.627264730187859	-Inf	3.53350280011717e-05	0.0155117742656213	DOWN
ENSMUST00000072699	ENSMUSG00000015217	Hmgb3	high mobility group box 3 [Source:MGI Symbol;Acc:MGI:1098219]	X:71555918-71560676	1571	20	20	1	17	0	0	0	1	0.698177832902514	0.663747451584444	0.0421334542471945	1.14092362151009	0	0	0	0.0440532292000506	0.636245590061061	0.0110133073000127	5.85226407072801	3.62576318768505e-05	0.0157705669594092	UP
ENSMUST00000066337	ENSMUSG00000025270	Alas2	aminolevulinic acid synthase 2, erythroid [Source:MGI Symbol;Acc:MGI:87990]	X:150547375-150570638	2037	296	315	385	93	48	43	59	40	7.96915672713014	8.06236508793048	12.508569125763	4.81361574190014	1.78678334758326	1.61185987883866	2.52131981768527	1.35834526740095	8.33842667068094	1.81957707787703	2.19617203009102	3.64676392367298e-05	0.0157801490258028	UP
ENSMUST00000166976	ENSMUSG00000055707	Klhl26	kelch-like 26 [Source:MGI Symbol;Acc:MGI:2443079]	8:70450405-70476968	2734	1	41	114	21	1	1	0	3	0.0200515598715491	0.781856566308184	2.75959933359386	0.80985244962609	0.0277364146938278	0.0279254504371406	0	0.0759149675035899	1.09283997734992	0.0328942081586396	5.05410477086319	3.67968954732505e-05	0.0158409691502203	UP
ENSMUST00000223495	ENSMUSG00000042213	Zfand4	zinc finger, AN1-type domain 4 [Source:MGI Symbol;Acc:MGI:1914742]	6:116264265-116330302	1751	20	7	48	0	0	0	0	0	0.626406268126699	0.208433283567729	1.81424603975951	0	0	0	0	0	0.662271397863484	0	Inf	3.79202293092442e-05	0.0162412729072608	UP
ENSMUST00000106059	ENSMUSG00000040928	S100pbp	S100P binding protein [Source:MGI Symbol;Acc:MGI:1921898]	4:129148005-129189727	4084	80	0	141	44	0	0	0	4	1.07427754700279	0	2.28491540634792	1.13591834237443	0	0	0	0.0677492155149535	1.12377782393129	0.0169373038787384	6.05200878481114	3.82153535220316e-05	0.016284590264538	UP
ENSMUST00000034836	ENSMUSG00000032295	Man2c1	mannosidase, alpha, class 2C, member 1 [Source:MGI Symbol;Acc:MGI:1920994]	9:57130770-57142203	3215	0	0	0	0	103	0	0	104	0	0	0	0	2.42929233669196	0	0	2.23768836469671	0	1.16674517534717	-Inf	3.90752463440433e-05	0.0165337392541382	DOWN
ENSMUST00000159957	ENSMUSG00000021470	Ercc6l2	excision repair cross-complementing rodent repair deficiency, complementation group 6 like 2 [Source:MGI Symbol;Acc:MGI:1923501]	13:63815360-63869280	2117	10	27	22	0	0	0	0	0	0.259054647021693	0.664956979672298	0.687775896692094	0	0	0	0	0	0.402946880846521	0	Inf	3.91939451269671e-05	0.0165337392541382	UP
ENSMUST00000195995	ENSMUSG00000042520	Ubap2l	ubiquitin-associated protein 2-like [Source:MGI Symbol;Acc:MGI:1921633]	3:90006220-90052472	3516	0	0	285	40	0	0	0	0	0	0	5.36457024072287	1.19947238975307	0	0	0	0	1.64101065761898	0	Inf	4.09298928157625e-05	0.0171797085610241	UP
ENSMUST00000108321	ENSMUSG00000027615	Hps3	HPS3, biogenesis of lysosomal organelles complex 2 subunit 1 [Source:MGI Symbol;Acc:MGI:2153839]	3:19996167-20035302	3385	0	0	0	0	155	0	68	0	0	0	0	0	3.47213529470708	0	1.74869402873097	0	0	1.30520733085951	-Inf	4.11684597326652e-05	0.0171938740755127	DOWN
ENSMUST00000115336	ENSMUSG00000039632	Ccdc151	coiled-coil domain containing 151 [Source:MGI Symbol;Acc:MGI:1924859]	9:21989871-22002537	2103	65	7	48	0	1	0	0	0	1.69506489317262	0.173545734439892	1.51057765840176	0	0.0360586579994889	0	0	0	0.844797071503568	0.00901466449987223	6.55018722370689	4.25447389929964e-05	0.0176807089319063	UP
ENSMUST00000134719	ENSMUSG00000004455	Ppp1cc	protein phosphatase 1 catalytic subunit gamma [Source:MGI Symbol;Acc:MGI:104872]	5:122172732-122174675	828	0	0	0	0	10	0	14	25	0	0	0	0	0.915746070496955	0	1.47180384496252	2.08856811600447	0	1.11902950786599	-Inf	4.28543876847628e-05	0.0177216614924768	DOWN
ENSMUST00000079130	ENSMUSG00000063445	Nmral1	NmrA-like family domain containing 1 [Source:MGI Symbol;Acc:MGI:1915074]	16:4711317-4719356	1459	0	0	0	0	11	8	7	2	0	0	0	0	0.571671764321045	0.418685953215753	0.41766410129492	0.0948210404945409	0	0.375710714831565	-Inf	4.35809700343754e-05	0.0177337299683277	DOWN
ENSMUST00000110384	ENSMUSG00000036006	Ripor2	RHO family interacting cell polarization regulator 2 [Source:MGI Symbol;Acc:MGI:2444879]	13:24638648-24733816	5608	13	4	5	12	1	1065	803	7	0.127128003214259	0.0371896818535317	0.0590038027187806	0.225612832320992	0.0135219967498083	14.5009234484545	12.4643923521475	0.0863479524461278	0.112233580026891	6.76629643744948	-5.91379008760853	4.33710427369626e-05	0.0177337299683277	DOWN
ENSMUST00000153485	ENSMUSG00000020868	Xylt2	xylosyltransferase II [Source:MGI Symbol;Acc:MGI:2444797]	11:94664587-94677515	2510	0	0	0	0	74	0	0	128	0	0	0	0	2.23554468118142	0	0	3.52760751772045	0	1.44078804972547	-Inf	4.33155349116043e-05	0.0177337299683277	DOWN
ENSMUST00000169088	ENSMUSG00000002900	Lamb1	laminin B1 [Source:MGI Symbol;Acc:MGI:96743]	12:31265234-31329493	5557	4	467	8	345	1	1	9	0	0.0394796435457346	4.38146361678797	0.0952795205171764	6.54569365686047	0.0136460964140589	0.0137391005029949	0.140975493724928	0	2.76547910942784	0.0420901726604955	6.03790220582417	4.37285680660873e-05	0.0177337299683277	UP
ENSMUST00000111438	ENSMUSG00000029389	Ddx55	DEAD (Asp-Glu-Ala-Asp) box polypeptide 55 [Source:MGI Symbol;Acc:MGI:1915098]	5:124552914-124569660	2737	0	0	0	0	68	126	0	0	0	0	0	0	1.88389806471605	3.51520223926863	0	0	0	1.34977507599617	-Inf	4.49520024482053e-05	0.0180554342082272	DOWN
ENSMUST00000113611	ENSMUSG00000034055	Phka1	phosphorylase kinase alpha 1 [Source:MGI Symbol;Acc:MGI:97576]	X:102513975-102644246	6064	0	169	63	0	0	0	0	0	0	1.45301714002688	0.687570051543481	0	0	0	0	0	0.53514679789259	0	Inf	4.48108451753651e-05	0.0180554342082272	UP
ENSMUST00000161601	ENSMUSG00000028717	Tal1	T cell acute lymphocytic leukemia 1 [Source:MGI Symbol;Acc:MGI:98480]	4:115057811-115071228	3703	0	0	0	0	16	0	7	30	0	0	0	0	0.32763324142831	0	0.164561686143475	0.560418530728612	0	0.263153364575099	-Inf	4.58344824772458e-05	0.0183222252405588	DOWN
ENSMUST00000168309	ENSMUSG00000032375	Aph1b	aph1 homolog B, gamma secretase subunit [Source:MGI Symbol;Acc:MGI:3522097]	9:66775209-66795436	5102	708	9	550	12	18	6	12	10	7.6103450372567	0.0919680186353317	7.1344481997738	0.247988389583717	0.267520307439216	0.0898013411900232	0.204748076987228	0.135578104744742	3.77118741131239	0.174411957590302	4.43444798879843	4.62541759899169e-05	0.0184023664067562	UP
ENSMUST00000041815	ENSMUSG00000060771	Tsga10	testis specific 10 [Source:MGI Symbol;Acc:MGI:2685063]	1:37754776-37865079	3400	63	6	87	77	7	4	0	2	1.01618449433829	0.0920040845249926	1.6934793173828	2.38775085726738	0.15612338365014	0.0898441411062393	0	0.0406893817886868	1.29735468837837	0.0716642266362665	4.17817601298174	4.68770466527781e-05	0.0185622048837772	UP
ENSMUST00000061287	ENSMUSG00000020728	Cep112	centrosomal protein 112 [Source:MGI Symbol;Acc:MGI:1923673]	11:108425266-108860614	3485	0	0	0	0	72	111	0	0	0	0	0	0	1.56658663822655	2.43206057356953	0	0	0	0.99966180294902	-Inf	4.80864587163721e-05	0.0189517086848042	DOWN
ENSMUST00000094951	ENSMUSG00000064329	Scn1a	sodium channel, voltage-gated, type I, alpha [Source:MGI Symbol;Acc:MGI:98246]	2:66272885-66351177	5946	114	100	0	0	0	0	0	0	1.05145336094242	0.87683901773662	0	0	0	0	0	0	0.48207309466976	0	Inf	4.85749648460853e-05	0.0189661515066713	UP
ENSMUST00000151254	ENSMUSG00000030663	1110004F10Rik	RIKEN cDNA 1110004F10 gene [Source:MGI Symbol;Acc:MGI:1929274]	7:116093366-116105210	1430	222	762	544	191	8	117	21	33	8.51391980418194	27.7818767525636	25.1768319811026	14.0823173578709	0.424231372156225	6.24748079835058	1.2783395156771	1.59635058772228	18.8887364739298	2.38660056847655	2.98449716239853	4.83581710963539e-05	0.0189661515066713	UP
ENSMUST00000064674	ENSMUSG00000006362	Cbfa2t3	core-binding factor, runt domain, alpha subunit 2, translocated to, 3 (human) [Source:MGI Symbol;Acc:MGI:1338013]	8:122629938-122678175	2867	441	82	294	390	42	49	62	39	8.43573185401657	1.49117255129862	6.7866843254458	14.3421411996099	1.11083549485431	1.3050313972605	1.88247717992142	0.940988153012721	7.76393248259272	1.30983305626224	2.56740462608925	5.13405665378809e-05	0.0195903933597977	UP
ENSMUST00000117624	ENSMUSG00000037300	Ttc13	tetratricopeptide repeat domain 13 [Source:MGI Symbol;Acc:MGI:2384573]	8:124671335-124721964	3096	91	118	0	0	0	0	0	0	1.61194740128977	1.98712095013465	0	0	0	0	0	0	0.899767087856105	0	Inf	5.13275496970176e-05	0.0195903933597977	UP
ENSMUST00000134570	ENSMUSG00000037020	Wdr62	WD repeat domain 62 [Source:MGI Symbol;Acc:MGI:1923696]	7:30240138-30262647	3245	2	19	9	5	0	0	0	0	0.0338040645891598	0.305267936609258	0.18356238894801	0.162451231351689	0	0	0	0	0.171271405374529	0	Inf	5.07347499373351e-05	0.0195903933597977	UP
ENSMUST00000136967	ENSMUSG00000075302	Erich2	glutamate rich 2 [Source:MGI Symbol;Acc:MGI:1913998]	2:70509460-70537247	1865	0	0	0	0	5	7	12	3	0	0	0	0	0.203301227273258	0.286603015681845	0.560120476562379	0.111287678903386	0	0.290328099605217	-Inf	5.08880720484807e-05	0.0195903933597977	DOWN
ENSMUST00000154662	ENSMUSG00000056004	9330182L06Rik	RIKEN cDNA 9330182L06 gene [Source:MGI Symbol;Acc:MGI:2443264]	5:9266175-9461486	2909	0	124	76	0	0	0	0	0	0	2.22239269474109	1.7290431123137	0	0	0	0	0	0.987858951763698	0	Inf	5.08033364616244e-05	0.0195903933597977	UP
ENSMUST00000053202	ENSMUSG00000043333	Rhbdl2	rhomboid like 2 [Source:MGI Symbol;Acc:MGI:3608413]	4:123787875-123829904	1217	0	0	0	0	6	6	3	7	0	0	0	0	0.373860432734224	0.376472015407969	0.214571574535585	0.397895905766545	0	0.340699982111081	-Inf	5.21402250749348e-05	0.0198003883133018	DOWN
ENSMUST00000186614	ENSMUSG00000037236	Matr3	matrin 3 [Source:MGI Symbol;Acc:MGI:1298379]	18:35562689-35579293	1504	392	20	0	0	0	0	0	0	14.2938635315357	0.693315988323911	0	0	0	0	0	0	3.7467948799649	0	Inf	5.23626360150213e-05	0.0198003883133018	UP
ENSMUST00000167816	ENSMUSG00000040877	Wdr25	WD repeat domain 25 [Source:MGI Symbol;Acc:MGI:3045255]	12:108894272-109028452	2657	0	136	0	74	0	0	0	0	0	2.66863685501385	0	2.93640044586924	0	0	0	0	1.40125932522077	0	Inf	5.35093374253131e-05	0.0199642148837456	UP
ENSMUST00000212457	ENSMUSG00000041372	B4galnt3	beta-1,4-N-acetyl-galactosaminyl transferase 3 [Source:MGI Symbol;Acc:MGI:3041155]	6:120203810-120294559	2958	23	13	0	14	0	0	0	0	0.426420733526196	0.229134742025716	0	0.499004083623339	0	0	0	0	0.288639889793813	0	Inf	5.31386305044841e-05	0.0199642148837456	UP
ENSMUST00000219527	ENSMUSG00000020074	Ccar1	cell division cycle and apoptosis regulator 1 [Source:MGI Symbol;Acc:MGI:1914750]	10:62744462-62792286	3862	543	635	532	39	51	82	48	40	7.71080380437768	8.57243305631063	9.11670113113365	1.06471679557767	1.00133913835988	1.62126473858315	1.0819052892947	0.716455025814533	6.61616369684991	1.10524104801307	2.58163388093494	5.34912428222302e-05	0.0199642148837456	UP
ENSMUST00000098259	ENSMUSG00000047248	C2cd3	C2 calcium-dependent domain containing 3 [Source:MGI Symbol;Acc:MGI:2142166]	7:100372233-100469461	6602	97	103	0	0	0	0	0	0	0.805766695420874	0.813403778120937	0	0	0	0	0	0	0.404792618385453	0	Inf	5.5416301239266e-05	0.0205842134519144	UP
ENSMUST00000098796	ENSMUSG00000070047	Fat1	FAT atypical cadherin 1 [Source:MGI Symbol;Acc:MGI:109168]	8:44950208-45052257	14627	1	1	1	1082	1	1	1	1	0.00374792949263794	0.00356551528967789	0.00452530639381572	7.79919309156317	0.00518434113440386	0.00521967467663516	0.00594889228276934	0.00473149812492511	1.95275796068483	0.00527110155468337	8.53319293888979	5.60526126125859e-05	0.0205958719261227	UP
ENSMUST00000207634	ENSMUSG00000030718	Ppme1	protein phosphatase methylesterase 1 [Source:MGI Symbol;Acc:MGI:1919840]	7:100326737-100345050	673	197	1	1	74	1	1	1	1	16.0532817245436	0.0774930046688239	0.0983531301966457	11.5928915076888	0.112676608875075	0.113444549026958	0.129293383982269	0.102834506795363	6.95550484177447	0.114562262169916	5.92395144084306	5.61837191451999e-05	0.0205958719261227	UP
ENSMUST00000214854	ENSMUSG00000002031	Ift46	intraflagellar transport 46 [Source:MGI Symbol;Acc:MGI:1923818]	9:44773062-44786385	778	0	0	0	0	72	0	0	98	0	0	0	0	7.01742215195311	0	0	8.71345122132428	0	3.93271834331935	-Inf	5.60261649459366e-05	0.0205958719261227	DOWN
ENSMUST00000042329	ENSMUSG00000042271	Nxt2	nuclear transport factor 2-like export factor 2 [Source:MGI Symbol;Acc:MGI:2147914]	X:142227937-142239692	2447	0	0	0	0	0	0	46	154	0	0	0	0	0	0	1.63640757352513	4.35342741830949	0	1.49745874795865	-Inf	5.73993570452014e-05	0.0208885776865937	DOWN
ENSMUST00000111121	ENSMUSG00000059456	Ptk2b	PTK2 protein tyrosine kinase 2 beta [Source:MGI Symbol;Acc:MGI:104908]	14:66153844-66280982	3365	13195	0	0	0	0	0	0	0	215.048327582764	0	0	0	0	0	0	0	53.762081895691	0	Inf	5.74798556899371e-05	0.0208885776865937	UP
ENSMUST00000044297	ENSMUSG00000035551	Igfbpl1	insulin-like growth factor binding protein-like 1 [Source:MGI Symbol;Acc:MGI:1933198]	4:45809468-45826923	2864	11	2	9	2	30	25	59	55	0.210628370263177	0.0364015892284808	0.20798182686323	0.0736093979405424	0.794269926840856	0.666528142011346	1.79327111334668	1.3284092944622	0.132155296073858	1.14561961916527	-3.115821957907	5.86570306725302e-05	0.0211333980852656	DOWN
ENSMUST00000084301	ENSMUSG00000028649	Macf1	microtubule-actin crosslinking factor 1 [Source:MGI Symbol;Acc:MGI:108559]	4:123349718-123684360	23398	0	13340	0	0	0	0	0	0	0	29.7248668871079	0	0	0	0	0	0	7.43121672177698	0	Inf	5.84420537783314e-05	0.0211333980852656	UP
ENSMUST00000106224	ENSMUSG00000028649	Macf1	microtubule-actin crosslinking factor 1 [Source:MGI Symbol;Acc:MGI:108559]	4:123349720-123684360	23402	11627	0	0	0	0	0	0	0	27.2474846077196	0	0	0	0	0	0	0	6.8118711519299	0	Inf	6.00539595656885e-05	0.0211985030542558	UP
ENSMUST00000115617	ENSMUSG00000031167	Rbm3	RNA binding motif (RNP1, RRM) protein 3 [Source:MGI Symbol;Acc:MGI:1099460]	X:8142368-8145696	1152	11	104	301	83	14	12	7	9	0.523645531626511	4.70676484597455	17.2922748263409	7.59628109227098	0.921495813770121	0.79542785199913	0.528968683844868	0.540436818923108	7.52974157405323	0.696582292134307	3.43423464779875	6.00887837105023e-05	0.0211985030542558	UP
ENSMUST00000120520	ENSMUSG00000030760	Acer3	alkaline ceramidase 3 [Source:MGI Symbol;Acc:MGI:1913440]	7:98213658-98321208	3964	0	0	0	0	63	0	0	105	0	0	0	0	1.20511408028839	0	0	1.83231694437643	0	0.759357756166205	-Inf	6.01003457766552e-05	0.0211985030542558	DOWN
ENSMUST00000168697	ENSMUSG00000069682	Gm10275	predicted pseudogene 10275 [Source:MGI Symbol;Acc:MGI:3704354]	10:29698796-29699290	495	1355	1	1	1	1	1	1	1	150.122480139412	0.105359176044684	0.133720518428975	0.212946783537084	0.153194662167526	0.154238750495237	0.175786762464782	0.139813379946019	37.6436266543557	0.155758388768391	7.91695195096745	5.95186007660402e-05	0.0211985030542558	UP
ENSMUST00000186451	ENSMUSG00000037428	Vgf	VGF nerve growth factor inducible [Source:MGI Symbol;Acc:MGI:1343180]	5:137030364-137033028	2277	0	0	60	117	0	0	0	0	0	0	1.74392392628785	5.41752210675489	0	0	0	0	1.79036150826068	0	Inf	5.93449636570234e-05	0.0211985030542558	UP
ENSMUST00000068225	ENSMUSG00000027306	Nusap1	nucleolar and spindle associated protein 1 [Source:MGI Symbol;Acc:MGI:2675669]	2:119618298-119650160	2960	0	0	0	0	7	3	4	9	0	0	0	0	0.179330913652188	0.0773799136775093	0.117648080263338	0.210332167364669	0	0.146172768739426	-Inf	6.21390740394474e-05	0.0218258947631359	DOWN
ENSMUST00000106506	ENSMUSG00000020743	Mif4gd	MIF4G domain containing [Source:MGI Symbol;Acc:MGI:1916924]	11:115608149-115612878	993	0	0	0	0	31	0	39	2	0	0	0	0	2.36719076359027	0	3.41884935410545	0.139319132005574	0	1.48133981242532	-Inf	6.36072381209941e-05	0.0222484867439295	DOWN
ENSMUST00000139104	ENSMUSG00000070425	Xntrpc	Xndc1-transient receptor potential cation channel, subfamily C, member 2 readthrough [Source:MGI Symbol;Acc:MGI:5546370]	7:102075880-102096326	4505	38	42	0	26	0	2	0	0	0.462592799420172	0.486070731282729	0	0.608499632189559	0	0.0338948641487869	0	0	0.389290790723115	0.00847371603719673	5.52170962233643	6.4562115055905e-05	0.0224887795543488	UP
ENSMUST00000125690	ENSMUSG00000034075	Zdhhc5	zinc finger, DHHC domain containing 5 [Source:MGI Symbol;Acc:MGI:1923573]	2:84711264-84715036	395	1	4	2	0	17	13	10	18	0.138787252376747	0.527999331226851	0.335147628467557	0	3.263436077929	2.51311662531175	2.20381146835214	3.15232007797175	0.250483553017789	2.78317106239116	-3.47394180099079	6.95443464038435e-05	0.024124129122163	DOWN
ENSMUST00000195531	ENSMUSG00000052613	Pcdh15	protocadherin 15 [Source:MGI Symbol;Acc:MGI:1891428]	10:73947056-74646168	5241	0	0	1	0	0	13	13	49	0	0	0.0126295853124103	0	0	0.189406805380298	0.215920461020588	0.646733929611743	0.00315739632810257	0.263015299003157	-6.38026754557792	7.06510572357849e-05	0.0244071781965944	DOWN
ENSMUST00000212990	ENSMUSG00000031708	Tecr	trans-2,3-enoyl-CoA reductase [Source:MGI Symbol;Acc:MGI:1915408]	8:83571698-83572940	648	20	5	1	223	1	1	2	1	1.69265027081767	0.402254776609346	0.102147618244356	36.2832832845008	0.11702370026686	0.117821267739417	0.268702405539723	0.106801887458765	9.62008398754304	0.152587315251191	5.97834254994103	7.13583546740387e-05	0.0245504909828751	UP
ENSMUST00000059825	ENSMUSG00000063681	Crb1	crumbs family member 1, photoreceptor morphogenesis associated [Source:MGI Symbol;Acc:MGI:2136343]	1:139197056-139377077	5901	1	1	0	0	11	14	1	14	0.00929011433465771	0.00883795833623428	0	0	0.141343688212914	0.181160692847531	0.0147457121538836	0.164109013145356	0.004532018167723	0.125339776589921	-4.78954687193262	7.17696704493473e-05	0.0245773320842144	DOWN
ENSMUST00000188484	ENSMUSG00000069045	Ddx3y	DEAD (Asp-Glu-Ala-Asp) box polypeptide 3, Y-linked [Source:MGI Symbol;Acc:MGI:1349406]	Y:1262313-1286582	3031	0	6	0	2	3	298	201	1	0	0.103204845722526	0	0.0695537168266953	0.0750557813654819	7.50729797935872	5.7726341984669	0.0228332639634706	0.0431896406373053	3.34445530578864	-6.27494214292092	7.20219149310486e-05	0.0245773320842144	DOWN
ENSMUST00000124557	ENSMUSG00000024118	Tedc2	tubulin epsilon and delta complex 2 [Source:MGI Symbol;Acc:MGI:1919266]	17:24215546-24220692	1571	82	88	0	0	0	0	0	0	2.86253576801478	2.92043640481103	0	0	0	0	0	0	1.44574304320645	0	Inf	7.2396247118843e-05	0.0246050516473098	UP
ENSMUST00000137217	ENSMUSG00000045180	Shroom2	shroom family member 2 [Source:MGI Symbol;Acc:MGI:107194]	X:152609992-152644543	4338	115	38	13	35	77	240	882	276	1.45385313717534	0.456705603640868	0.198331401835148	0.850666361603405	1.34594541795393	4.22450073127098	17.6987463290725	4.40114601565285	0.73988912606369	6.91758462348756	-3.22488738639712	7.34416248971269e-05	0.0248596938920932	DOWN
ENSMUST00000028743	ENSMUSG00000027287	Snap23	synaptosomal-associated protein 23 [Source:MGI Symbol;Acc:MGI:109356]	2:120567691-120601255	2658	0	0	84	66	0	0	0	0	0	0	2.09151794929815	2.617996901951	0	0	0	0	1.17737871281229	0	Inf	7.51674411893033e-05	0.0251621184553474	UP
ENSMUST00000193559	ENSMUSG00000033900	Map9	microtubule-associated protein 9 [Source:MGI Symbol;Acc:MGI:2442208]	3:82358044-82383592	1819	3	0	0	0	53	56	1	4	0.0904426356683006	0	0	0	2.209364743206	2.35076395832462	0.0478364196921755	0.152109838462381	0.0226106589170752	1.19001873992129	-5.71783744690399	7.47493204632185e-05	0.0251621184553474	DOWN
ENSMUST00000208202	ENSMUSG00000030922	Lyrm1	LYR motif containing 1 [Source:MGI Symbol;Acc:MGI:1921169]	7:119895870-119916670	936	0	0	0	0	0	19	11	11	0	0	0	0	0	1.54996811535149	1.02299142886663	0.812956317821533	0	0.846478965509913	-Inf	7.52342755821196e-05	0.0251621184553474	DOWN
ENSMUST00000220555	ENSMUSG00000057531	Dtnbp1	dystrobrevin binding protein 1 [Source:MGI Symbol;Acc:MGI:2137586]	13:44922075-45001834	1589	16	16	0	12	0	0	0	0	0.552202011520581	0.52497640692546	0	0.796247176624371	0	0	0	0	0.468356398767603	0	Inf	7.59132234154627e-05	0.025288441928801	UP
ENSMUST00000168698	ENSMUSG00000031827	Cotl1	coactosin-like 1 (Dictyostelium) [Source:MGI Symbol;Acc:MGI:1919292]	8:119809225-119840522	1520	71	96	0	0	0	0	0	0	2.56167880191006	3.29284543659693	0	0	0	0	0	0	1.46363105962675	0	Inf	7.62266963148574e-05	0.0252924999033334	UP
ENSMUST00000039074	ENSMUSG00000022623	Shank3	SH3 and multiple ankyrin repeat domains 3 [Source:MGI Symbol;Acc:MGI:1930016]	15:89499857-89560261	7131	5888	0	0	0	0	0	0	0	45.2823653163188	0	0	0	0	0	0	0	11.3205913290797	0	Inf	7.73495136778058e-05	0.0254439837423391	UP
ENSMUST00000113744	ENSMUSG00000019359	Gdpd2	glycerophosphodiester phosphodiesterase domain containing 2 [Source:MGI Symbol;Acc:MGI:1918834]	X:100730186-100738894	2427	68	0	30	28	1	0	2	1	1.53656226807691	0	0.818057235824607	1.21636100482723	0.0312448940143903	0	0.071742545854858	0.0285157078999916	0.892745127182187	0.03287578694231	4.76315102077097	7.70567053139697e-05	0.0254439837423391	UP
ENSMUST00000159616	ENSMUSG00000060780	Lrrtm1	leucine rich repeat transmembrane neuronal 1 [Source:MGI Symbol;Acc:MGI:2389173]	6:77242697-77245517	2541	8	5	23	14	231	555	34	10	0.172658204704093	0.102582091791758	0.599035132803902	0.580894954489507	6.89337183703057	16.6779439175321	1.16476373224209	0.272223333493772	0.363792595947315	6.25207570507463	-4.10314716164202	7.75925266899211e-05	0.0254439837423391	DOWN
ENSMUST00000169927	ENSMUSG00000042429	Adora1	adenosine A1 receptor [Source:MGI Symbol;Acc:MGI:99401]	1:134199223-134234578	4581	7	404	387	3	6	7	4	10	0.0838034345043192	4.59794718799708	5.59099293220343	0.0690541213784148	0.0993207043522269	0.116680773684052	0.0760179693471907	0.150997487537148	2.58544941902081	0.110754233730154	4.54498132671864	7.83599801535518e-05	0.0255956624667323	UP
ENSMUST00000053913	ENSMUSG00000004815	Dgkq	diacylglycerol kinase, theta [Source:MGI Symbol;Acc:MGI:102918]	5:108646693-108660811	4938	517	32	414	262	27	20	61	20	5.74183968170135	0.337864524343684	5.54865401404779	5.59406719985367	0.414600039925766	0.309274137554634	1.07532550900466	0.280176251292097	4.30560635498662	0.519843984444289	3.0500658137319	8.00711533999449e-05	0.0259927948209555	UP
ENSMUST00000159832	ENSMUSG00000024797	Vps51	VPS51 GARP complex subunit [Source:MGI Symbol;Acc:MGI:1915755]	19:6067842-6080324	3048	7	4	2	3	165	134	10	2	0.125952602842614	0.0684251101819573	0.0434328455527182	0.103785082032322	4.10482006243855	3.35694597592521	0.285598927165058	0.045388418005753	0.0853989101524029	1.94818834588364	-4.51177169150313	8.01950499556562e-05	0.0259927948209555	DOWN
ENSMUST00000111025	ENSMUSG00000022995	Enah	ENAH actin regulator [Source:MGI Symbol;Acc:MGI:108360]	1:181904445-182019980	3385	0	145	37	0	0	0	0	0	0	2.2333202229983	0.723397799184026	0	0	0	0	0	0.739179505545581	0	Inf	8.12104074371257e-05	0.0262206541274015	UP
ENSMUST00000008024	ENSMUSG00000007880	Arid1a	AT rich interactive domain 1A (SWI-like) [Source:MGI Symbol;Acc:MGI:1935147]	4:133679941-133756769	6486	1	193	157	2	2	3	0	1	0.00845219930447351	1.55139554219286	1.6019936957374	0.0325034405953921	0.023383089044997	0.0353136824676885	0	0.0106703088302929	0.798586219457531	0.0173417700857446	5.52512510878087	8.48710375245456e-05	0.0272975823259503	UP
ENSMUST00000178401	ENSMUSG00000095325	Zfp870	zinc finger protein 870 [Source:MGI Symbol;Acc:MGI:3029586]	17:32879228-32886083	5126	1	1	1	1	92	1	79	1	0.0106946868296557	0.0101741693605381	0.0129129255993645	0.0205635305990747	1.36092582097547	0.0148942999405272	1.34156247847707	0.0135012920548731	0.0135863280971583	0.682720972861985	-5.65106856688844	8.7893894813855e-05	0.0281619419386973	DOWN
ENSMUST00000066187	ENSMUSG00000048540	Nhlh2	nescient helix loop helix 2 [Source:MGI Symbol;Acc:MGI:97324]	3:102010146-102015492	3761	3	3	8	0	12	39	17	61	0.0437423967776227	0.0415865311599275	0.140778594925272	0	0.241930460493839	0.79180160787391	0.393455780334692	1.12195353939095	0.0565268807157056	0.637285347023348	-3.4949304964818	8.91055230056713e-05	0.0284084098812238	DOWN
ENSMUST00000150761	ENSMUSG00000033740	St18	suppression of tumorigenicity 18 [Source:MGI Symbol;Acc:MGI:2446700]	1:6730101-6859470	4264	0	1	0	0	40	11	0	16	0	0.0122309550051873	0	0	0.711328013180455	0.196976395456663	0	0.259573764708561	0.00305773875129683	0.29196954333642	-6.57720892246317	8.93399431622702e-05	0.0284084098812238	DOWN
ENSMUST00000064503	ENSMUSG00000009207	Lnpk	lunapark, ER junction formation factor [Source:MGI Symbol;Acc:MGI:1918115]	2:74520334-74578948	3195	13	4	4	6	107	77	98	4	0.223140482637109	0.0652769126242898	0.0828487226993988	0.197985259338682	2.53943671159823	1.84024523096476	2.67003305580657	0.0866002491903193	0.14231284432487	1.78407881188997	-3.64804156581923	9.14022891648223e-05	0.0286921984804942	DOWN
ENSMUST00000124683	ENSMUSG00000071337	Tia1	cytotoxic granule-associated RNA binding protein 1 [Source:MGI Symbol;Acc:MGI:107914]	6:86419397-86425510	750	0	0	0	0	3	4	9	7	0	0	0	0	0.303325431091701	0.407293439681618	1.04453442483923	0.645652423090513	0	0.600201429675766	-Inf	9.09145982006519e-05	0.0286921984804942	DOWN
ENSMUST00000170126	ENSMUSG00000022621	Rabl2	RAB, member RAS oncogene family-like 2 [Source:MGI Symbol;Acc:MGI:1915958]	15:89583644-89591886	851	6	7	4	6	0	0	0	0	0.386639610530291	0.428868013545351	0.311047789688107	0.743317160501866	0	0	0	0	0.467468143566404	0	Inf	9.1599571071896e-05	0.0286921984804942	UP
ENSMUST00000194201	ENSMUSG00000027763	Mbnl1	muscleblind like splicing factor 1 [Source:MGI Symbol;Acc:MGI:1928482]	3:60529031-60629171	4319	675	0	2	0	0	0	0	0	8.57101392974491	0	0.0306513807003207	0	0	0	0	0	2.15041632761131	0	Inf	9.14627324757495e-05	0.0286921984804942	UP
ENSMUST00000127938	ENSMUSG00000026171	Rnf25	ring finger protein 25 [Source:MGI Symbol;Acc:MGI:1890215]	1:74595209-74600564	812	0	0	0	0	24	51	1	0	0	0	0	0	2.24122753102516	4.79583913662085	0.107160649532102	0	0	1.78605682929453	-Inf	9.2224954977825e-05	0.0287806999833586	DOWN
ENSMUST00000017188	ENSMUSG00000060147	Serpinb6a	serine (or cysteine) peptidase inhibitor, clade B, member 6a [Source:MGI Symbol;Acc:MGI:103123]	13:33917927-33935996	1504	0	3	0	0	13	135	17	0	0	0.103993978518941	0	0	0.655406795006818	6.85393584848084	0.983901057073655	0	0.0259984946297353	2.12331092514033	-6.35174374580552	9.29329607475577e-05	0.0288942342810194	DOWN
ENSMUST00000103144	ENSMUSG00000020882	Cacnb1	calcium channel, voltage-dependent, beta 1 subunit [Source:MGI Symbol;Acc:MGI:102522]	11:98002901-98022627	2236	0	104	0	49	0	0	0	0	0	2.42495219255934	0	2.3104851323763	0	0	0	0	1.18385933123391	0	Inf	9.4181011309287e-05	0.0291742190272351	UP
ENSMUST00000155852	ENSMUSG00000060771	Tsga10	testis specific 10 [Source:MGI Symbol;Acc:MGI:2685063]	1:37833435-37865073	2861	13	0	11	16	0	0	0	0	0.249190437618163	0	0.254448901753298	0.589647798511534	0	0	0	0	0.273321784470749	0	Inf	9.56555257997594e-05	0.0294686880785156	UP
ENSMUST00000212605	ENSMUSG00000069895	Atxn1l	ataxin 1-like [Source:MGI Symbol;Acc:MGI:3694797]	8:109726455-109737722	7439	8	18	20	8	336	17	395	8	0.0589762734444282	0.126151587868655	0.177932283916182	0.113387710145282	3.42490864577298	0.174495737730704	4.62217187623566	0.074388438274787	0.119111963843637	2.07399117450353	-4.12201952226992	9.58337027581064e-05	0.0294686880785156	DOWN
ENSMUST00000208326	ENSMUSG00000003545	Fosb	FBJ osteosarcoma oncogene B [Source:MGI Symbol;Acc:MGI:95575]	7:19302702-19310046	3654	0	0	0	0	0	71	0	53	0	0	0	0	0	1.48369377946932	0	1.00334436816043	0	0.621759536907437	-Inf	9.64274509466662e-05	0.0295430482650357	DOWN
ENSMUST00000003726	ENSMUSG00000024002	Brd4	bromodomain containing 4 [Source:MGI Symbol;Acc:MGI:1888520]	17:32196276-32284097	5955	16	199	25	594	21	14	7	15	0.147346598875937	1.74226118791736	0.277839057212326	10.5167739746475	0.26740263339608	0.179517925859493	0.102329458234977	0.17424263805945	3.17105520466328	0.1808731638875	4.13191271683448	9.88738302580925e-05	0.0299644816919714	UP
ENSMUST00000059372	ENSMUSG00000048911	Rnf24	ring finger protein 24 [Source:MGI Symbol;Acc:MGI:1261771]	2:131298064-131352881	5978	1	2	1	1	33	6	11	11	0.00917045244041739	0.0174396372616877	0.0110725420913922	0.0176327631065334	0.418581991266475	0.0766420948062059	0.160173967450512	0.127287907909159	0.0138288487250077	0.195671490358088	-3.82268060855115	9.8361886091466e-05	0.0299644816919714	DOWN
ENSMUST00000114426	ENSMUSG00000037313	Tacc3	transforming, acidic coiled-coil containing protein 3 [Source:MGI Symbol;Acc:MGI:1341163]	5:33658586-33672198	2187	0	0	0	0	0	28	8	9	0	0	0	0	0	0.977621626422755	0.318420837315663	0.284674538362789	0	0.395179250525302	-Inf	9.86048476777248e-05	0.0299644816919714	DOWN
ENSMUST00000071026	ENSMUSG00000078812	Eif5a	eukaryotic translation initiation factor 5A [Source:MGI Symbol;Acc:MGI:106248]	11:69916720-69921958	1286	0	129	89	1	0	1	0	1	0	5.22986115415606	4.58020842525771	0.0819662969291265	0	0.0593687258904685	0	0.0538161921254118	2.47300896908572	0.0282962295039701	6.44951383631052	0.000100976823726589	0.0304917317315683	UP
ENSMUST00000003404	ENSMUSG00000003316	Glg1	golgi apparatus protein 1 [Source:MGI Symbol;Acc:MGI:104967]	8:111157898-111259216	3511	0	0	0	0	0	0	59	62	0	0	0	0	0	0	1.46281072874534	1.22153333428016	0	0.671086015756375	-Inf	0.00010381845210264	0.0312374465901804	DOWN
ENSMUST00000210106	ENSMUSG00000050708	Ftl1	ferritin light polypeptide 1 [Source:MGI Symbol;Acc:MGI:95589]	7:45457945-45459839	943	179	9	397	59	12	6	12	0	10.4100351585426	0.497583065829759	27.862274945618	6.59655699625225	0.96489974752633	0.485860490722692	1.10776743243779	0	11.3416125415607	0.639631917671703	4.1482400347007	0.000104842270117546	0.0314328358912772	UP
ENSMUST00000149343	ENSMUSG00000086155	9430041J12Rik	RIKEN cDNA 9430041J12 gene [Source:MGI Symbol;Acc:MGI:1924573]	7:4074472-4120444	2122	0	0	0	0	12	23	0	7	0	0	0	0	0.428793808632106	0.827634418345998	0	0.228199489782227	0	0.371156929190083	-Inf	0.000107268958569328	0.032045933327471	DOWN
ENSMUST00000027571	ENSMUSG00000026333	Gin1	gypsy retrotransposon integrase 1 [Source:MGI Symbol;Acc:MGI:2182036]	1:97770197-97793709	2494	10	29	1	43	1	1	0	1	0.219895223634693	0.606242212316209	0.0265403595117653	1.81783554627358	0.0304055163484063	0.0306127431816931	0	0.0277496483854369	0.667628335434062	0.0221919769788841	4.91093508546926	0.000108376517029071	0.0321574232866525	UP
ENSMUST00000133919	ENSMUSG00000047617	Paxx	non-homologous end joining factor [Source:MGI Symbol;Acc:MGI:2442831]	2:25455141-25460952	1254	15	15	27	9	4	0	0	0	0.656003215005891	0.623632151883921	1.42497200872734	0.756698431915157	0.241886308685567	0	0	0	0.865326451883077	0.0604715771713917	3.83891539280093	0.000108408290827816	0.0321574232866525	UP
ENSMUST00000146030	ENSMUSG00000034958	Atcay	ataxia, cerebellar, Cayman type [Source:MGI Symbol;Acc:MGI:2448730]	10:81204508-81230785	3707	14	1723	21	5	10	11	2	8	0.20712356809511	24.232906479394	0.374920398347672	0.142205083824179	0.204542149007682	0.226573334293826	0.0469703692446022	0.149278552016763	6.23928888241524	0.156841101140718	5.31400602762731	0.000109658485110951	0.0324137353859471	UP
ENSMUST00000080673	ENSMUSG00000057378	Ryr3	ryanodine receptor 3 [Source:MGI Symbol;Acc:MGI:99684]	2:112631371-113217068	15422	0	0	0	0	2507	0	0	0	0	0	0	0	12.3264358851773	0	0	0	0	3.08160897129433	-Inf	0.00011188269399182	0.0329091557314925	DOWN
ENSMUST00000218766	ENSMUSG00000033444	Specc1l	sperm antigen with calponin homology and coiled-coil domains 1-like [Source:MGI Symbol;Acc:MGI:1921642]	10:75212073-75311063	4725	1037	1437	223	211	13	173	22	13	12.0361854203127	15.8561512619081	3.12349859745598	4.70824164257827	0.208620490939736	2.79575390091721	0.405299461341445	0.190321907208993	8.93101923056376	0.899998940101846	3.31082962121572	0.000112118581238244	0.0329091557314925	UP
ENSMUST00000032201	ENSMUSG00000030110	Ret	ret proto-oncogene [Source:MGI Symbol;Acc:MGI:97902]	6:118151745-118197133	5456	0	0	0	0	49	0	0	67	0	0	0	0	0.680995058064519	0	0	0.849468283704909	0	0.382615835442357	-Inf	0.000112880743752205	0.0330174208911719	DOWN
ENSMUST00000160660	ENSMUSG00000021481	Zfp346	zinc finger protein 346 [Source:MGI Symbol;Acc:MGI:1349417]	13:55105337-55132496	663	0	2	0	0	11	5	8	5	0	0.157246080769787	0	0	1.25802278151494	0.575894813358003	1.05035651766117	0.521712547867797	0.0393115201924467	0.851496665100478	-4.43697682002165	0.000114672142785896	0.0334249387862766	DOWN
ENSMUST00000228588	ENSMUSG00000022199	Slc22a17	solute carrier family 22 (organic cation transporter), member 17 [Source:MGI Symbol;Acc:MGI:1926225]	14:54907069-54912514	1446	0	2644	0	0	0	0	0	0	0	95.3313903106384	0	0	0	0	0	0	23.8328475776596	0	Inf	0.000115208821790732	0.0334651728818912	UP
ENSMUST00000199609	ENSMUSG00000036353	P2ry12	purinergic receptor P2Y, G-protein coupled 12 [Source:MGI Symbol;Acc:MGI:1918089]	3:59216361-59262871	2157	2	155	0	93	2	0	0	0	0.0508549789484579	3.74648241913252	0	4.54582070758024	0.0703118755428143	0	0	0	2.0857895264153	0.0175779688857036	6.89068139665548	0.000115769083140491	0.0335119559392923	UP
ENSMUST00000112629	ENSMUSG00000026826	Nr4a2	nuclear receptor subfamily 4, group A, member 2 [Source:MGI Symbol;Acc:MGI:1352456]	2:57106830-57124003	3422	4	40	54	29	293	863	23	206	0.0641111569794411	0.609422285255539	1.04436873111869	0.893488257325112	6.49248939052745	19.2568190644703	0.585080264818235	4.16420833981686	0.652847607669696	7.62464926490821	-3.54585280283622	0.000118489324046314	0.0341815233186113	DOWN
ENSMUST00000147046	ENSMUSG00000040785	Ttc3	tetratricopeptide repeat domain 3 [Source:MGI Symbol;Acc:MGI:1276539]	16:94370796-94427865	1519	34	904	1021	52	54	37	35	32	1.22754736169745	31.0279902567851	44.4842317622807	3.60933619883339	2.6956325382914	1.85995357750065	2.00571368732536	1.45725722012481	20.0872763948992	2.00463925581056	3.32486741892806	0.000118913137047347	0.0341863051908	UP
ENSMUST00000211866	ENSMUSG00000031951	Tmem231	transmembrane protein 231 [Source:MGI Symbol;Acc:MGI:2685024]	8:111912073-111933799	2920	134	4	147	0	2	2	0	0	2.51670515741558	0.0714245670666459	3.33176180111608	0	0.0519392861458392	0.052293274996673	0	0	1.47997288139958	0.026058140285628	5.82769280485373	0.000120616529005816	0.0345576647114378	UP
ENSMUST00000022416	ENSMUSG00000021866	Anxa11	annexin A11 [Source:MGI Symbol;Acc:MGI:108481]	14:25842156-25886804	2394	3	19	5	8	130	111	6	92	0.0687197804012694	0.413782144652065	0.138217763428121	0.352335495309419	4.11760471636419	3.54040563863401	0.218156730334008	2.65832638092969	0.243263795947719	2.63362336656547	-3.43645551070924	0.000122879573262557	0.0347318906958648	DOWN
ENSMUST00000081125	ENSMUSG00000010505	Myt1	myelin transcription factor 1 [Source:MGI Symbol;Acc:MGI:1100535]	2:181763332-181827797	5327	26	27	16	18	245	61	151	38	0.267668046564882	0.264260170070632	0.198786669988342	0.356260496948229	3.48744528165156	0.874386690716884	2.46750832917351	0.493449485942217	0.271743845893021	1.83069744687104	-2.75207411311831	0.000122146996108701	0.0347318906958648	DOWN
ENSMUST00000163370	ENSMUSG00000002489	Tiam1	T cell lymphoma invasion and metastasis 1 [Source:MGI Symbol;Acc:MGI:103306]	16:89787111-89974699	7255	0	0	0	0	0	0	0	1858	0	0	0	0	0	0	0	17.7155229416916	0	4.4288807354229	-Inf	0.000122746848812608	0.0347318906958648	DOWN
ENSMUST00000203775	ENSMUSG00000030043	Tacr1	tachykinin receptor 1 [Source:MGI Symbol;Acc:MGI:98475]	6:82402787-82560104	4933	0	0	0	0	0	31	0	92	0	0	0	0	0	0.479850606420432	0	1.29009392984912	0	0.442486134067388	-Inf	0.000121874254978965	0.0347318906958648	DOWN
ENSMUST00000080164	ENSMUSG00000029227	Fip1l1	FIP1 like 1 (S. cerevisiae) [Source:MGI Symbol;Acc:MGI:1914149]	5:74535449-74598790	4673	827	976	839	130	133	98	149	38	9.70558178222425	10.8892221873337	11.8824064520976	2.93309292929336	2.15813480268283	1.60133747740032	2.77558264727532	0.562509182883413	8.85257583773723	1.77439102756047	2.31877332241081	0.000123713919417536	0.0348503771588721	UP
ENSMUST00000061008	ENSMUSG00000040473	Cfap69	cilia and flagella associated protein 69 [Source:MGI Symbol;Acc:MGI:2443778]	5:5589175-5664208	1906	60	0	45	23	3	0	0	0	1.72639670853597	0	1.56252352872606	1.2722738263271	0.119356806568088	0	0	0	1.14029851589728	0.029839201642022	5.25605880682318	0.000125232344703645	0.0351601325780497	UP
ENSMUST00000063303	ENSMUSG00000020389	Cdkl3	cyclin-dependent kinase-like 3 [Source:MGI Symbol;Acc:MGI:2388268]	11:52004221-52038165	2765	45	0	71	0	0	0	0	0	0.892543976438395	0	1.69941883836297	0	0	0	0	0	0.647990703700341	0	Inf	0.000126914172821659	0.0354436412293323	UP
ENSMUST00000074618	ENSMUSG00000027544	Nfatc2	nuclear factor of activated T cells, cytoplasmic, calcineurin dependent 2 [Source:MGI Symbol;Acc:MGI:102463]	2:168476410-168590260	6637	62	64	0	0	0	0	0	0	0.512310730158411	0.502749742717828	0	0	0	0	0	0	0.25376511821906	0	Inf	0.000128016456172881	0.0354436412293323	UP
ENSMUST00000110995	ENSMUSG00000002948	Map2k7	mitogen-activated protein kinase kinase 7 [Source:MGI Symbol;Acc:MGI:1346871]	8:4240105-4247897	1558	0	21	8	11	0	0	0	0	0	0.70272696139115	0.339838443847208	0.74436274025887	0	0	0	0	0.446732036374307	0	Inf	0.00012841328396367	0.0354436412293323	UP
ENSMUST00000135839	ENSMUSG00000030409	Dmpk	dystrophia myotonica-protein kinase [Source:MGI Symbol;Acc:MGI:94906]	7:19086500-19093819	2475	0	0	0	0	0	0	54	55	0	0	0	0	0	0	1.8992629105557	1.5371976643797	0	0.85911514373385	-Inf	0.000127531852210092	0.0354436412293323	DOWN
ENSMUST00000168039	ENSMUSG00000032006	Pdgfd	platelet-derived growth factor, D polypeptide [Source:MGI Symbol;Acc:MGI:1919035]	9:6168612-6377519	1795	0	1	0	0	16	18	2	4	0	0.0290544803020159	0	0	0.675891862400574	0.765694693300196	0.0970023168745072	0.154143619032351	0.00726362007550397	0.423183122901907	-5.86444953753342	0.000128775424672071	0.0354436412293323	DOWN
ENSMUST00000199571	ENSMUSG00000068823	Csde1	cold shock domain containing E1, RNA binding [Source:MGI Symbol;Acc:MGI:92356]	3:103020620-103057702	3123	0	0	0	0	0	0	0	1717	0	0	0	0	0	0	0	38.0315571760909	0	9.50788929402272	-Inf	0.000127253833893098	0.0354436412293323	DOWN
ENSMUST00000093995	ENSMUSG00000000632	Sez6	seizure related gene 6 [Source:MGI Symbol;Acc:MGI:104745]	11:77930800-77979048	4239	5	4	1	2	73	7	12	30	0.0646872714962167	0.0492002207677768	0.015614922534169	0.0497327944566439	1.30582349421855	0.126094509140515	0.246431868079461	0.489556456543536	0.0448088023137016	0.541976581995516	-3.59637644562633	0.000131677699310896	0.0361240124969012	DOWN
ENSMUST00000062978	ENSMUSG00000049946	BC030500	cDNA sequence BC030500 [Source:MGI Symbol;Acc:MGI:2447770]	8:58911755-58914298	1605	16	179	0	0	0	0	0	0	0.546697193960251	5.81462277902966	0	0	0	0	0	0	1.59032999324748	0	Inf	0.000134417529885398	0.0367555321866107	UP
ENSMUST00000113826	ENSMUSG00000031214	Ophn1	oligophrenin 1 [Source:MGI Symbol;Acc:MGI:2151070]	X:98558251-98890781	2794	0	0	0	0	24	0	27	2	0	0	0	0	0.651351737720985	0	0.841192813113054	0.0495146378244578	0	0.385514797164624	-Inf	0.000136018824335273	0.0370461843882344	DOWN
ENSMUST00000118580	ENSMUSG00000042594	Sh2b3	SH2B adaptor protein 3 [Source:MGI Symbol;Acc:MGI:893598]	5:121817290-121836817	2393	0	88	0	38	0	0	0	0	0	1.91726100792232	0	1.67422342256086	0	0	0	0	0.897871107620795	0	Inf	0.00013724568292781	0.0370461843882344	UP
ENSMUST00000143379	ENSMUSG00000015837	Sqstm1	sequestosome 1 [Source:MGI Symbol;Acc:MGI:107931]	11:50200611-50210765	1266	1744	0	0	0	0	0	0	0	75.5482490254013	0	0	0	0	0	0	0	18.8870622563503	0	Inf	0.000136802355596178	0.0370461843882344	UP
ENSMUST00000167741	ENSMUSG00000024248	Cox7a2l	cytochrome c oxidase subunit 7A2 like [Source:MGI Symbol;Acc:MGI:106015]	17:83501919-83514333	1147	4	4	2	5	84	3	1	499	0.191271472697164	0.181830632811339	0.11541701241908	0.459593936997586	5.55314289113937	0.199690099812927	0.0758626394246445	30.0942032802798	0.237028263731292	8.98072472766419	-5.24370086807311	0.000137124600120984	0.0370461843882344	DOWN
ENSMUST00000139631	ENSMUSG00000029470	P2rx4	purinergic receptor P2X, ligand-gated ion channel 4 [Source:MGI Symbol;Acc:MGI:1338859]	5:122707654-122728323	1030	0	18	13	7	0	0	0	0	0	0.91110840985915	0.83530254481638	0.716584968854265	0	0	0	0	0.615748980882449	0	Inf	0.000141321616093994	0.0379026380391136	UP
ENSMUST00000172247	ENSMUSG00000004032	Gstm5	glutathione S-transferase, mu 5 [Source:MGI Symbol;Acc:MGI:1309466]	3:107895941-107898345	658	9	33	19	8	63	83	170	44	0.750148515282842	2.61478391086813	1.91101307512179	1.28190148293427	7.25998816757325	9.63172127948824	22.4898529151	4.62569673848605	1.63946174605176	11.0018147751619	-2.74644737481947	0.000141172055964311	0.0379026380391136	DOWN
ENSMUST00000133481	ENSMUSG00000036572	Upf3b	UPF3 regulator of nonsense transcripts homolog B (yeast) [Source:MGI Symbol;Acc:MGI:1915384]	X:37097450-37110322	2553	0	0	0	0	27	84	0	0	0	0	0	0	0.801917351019755	2.51237686532669	0	0	0	0.828573554086611	-Inf	0.000142803717422987	0.0381276934289041	DOWN
ENSMUST00000174595	ENSMUSG00000034254	Agpat1	1-acylglycerol-3-phosphate O-acyltransferase 1 (lysophosphatidic acid acyltransferase, alpha) [Source:MGI Symbol;Acc:MGI:1932075]	17:34609605-34613418	1911	2	3	895	1	2	2	2	1	0.0574014597550098	0.0818456010949699	30.9956219279541	0.055158899974284	0.0793630117979332	0.0799039052801073	0.0911141594922765	0.0362153966893143	7.79750697219459	0.0716491183149078	6.76592017599588	0.000143069120160396	0.0381276934289041	UP
ENSMUST00000043907	ENSMUSG00000038880	Mrps34	mitochondrial ribosomal protein S34 [Source:MGI Symbol;Acc:MGI:1930188]	17:24895116-24896289	918	8	7	5	1	13	11	15	302	0.477913396680938	0.397567189027335	0.360450245802747	0.114824246024898	1.07378193866041	0.914931754060143	1.42239465686127	22.7567684520992	0.33768876938398	6.54196920042026	-4.27595886211389	0.000145413162254448	0.03862974282207	DOWN
ENSMUST00000149105	ENSMUSG00000002342	Tmem161a	transmembrane protein 161A [Source:MGI Symbol;Acc:MGI:2384577]	8:70174303-70182867	2093	19	0	0	118	0	0	0	0	0.497857816914016	0	0	5.94415026035917	0	0	0	0	1.6105020193183	0	Inf	0.000147619163699405	0.0390920691958168	UP
ENSMUST00000019951	ENSMUSG00000019813	Cep57l1	centrosomal protein 57-like 1 [Source:MGI Symbol;Acc:MGI:1915511]	10:41718846-41809607	2177	52	0	55	0	0	0	0	0	1.30996216275446	0	1.67203557855329	0	0	0	0	0	0.745499435326938	0	Inf	0.000148462079961881	0.0391916548005032	UP
ENSMUST00000150473	ENSMUSG00000026843	Fubp3	far upstream element (FUSE) binding protein 3 [Source:MGI Symbol;Acc:MGI:2443699]	2:31612531-31616716	843	7	21	15	0	0	0	0	0	0.455401581808169	1.29875279459954	1.17763337414657	0	0	0	0	0	0.73294693763857	0	Inf	0.000149451547415295	0.0393291819776545	UP
ENSMUST00000162134	ENSMUSG00000006463	Zdhhc24	zinc finger, DHHC domain containing 24 [Source:MGI Symbol;Acc:MGI:1917855]	19:4878690-4885395	2314	93	20	39	34	0	9	0	5	2.20409824718451	0.450625430613294	1.11542128931833	1.5491711403564	0	0.296979683334886	0	0.149479437872234	1.32982902686813	0.11161478030178	3.57464078345654	0.000150236578734224	0.0393797371095031	UP
ENSMUST00000199705	ENSMUSG00000001260	Gabrg1	gamma-aminobutyric acid (GABA) A receptor, subunit gamma 1 [Source:MGI Symbol;Acc:MGI:103156]	5:70751775-70842204	3507	0	0	0	0	42	0	0	57	0	0	0	0	0.90811672761543	0	0	1.12431692771209	0	0.50810841383188	-Inf	0.00015058186251028	0.0393797371095031	DOWN
ENSMUST00000080386	ENSMUSG00000059475	Zfp426	zinc finger protein 426 [Source:MGI Symbol;Acc:MGI:1920248]	9:20469547-20492742	2417	12	15	11	0	0	0	0	0	0.272285013378878	0.323555944750698	0.301190859708807	0	0	0	0	0	0.224257954459596	0	Inf	0.0001538937305075	0.0401208602326495	UP
ENSMUST00000134703	ENSMUSG00000022436	Sh3bp1	SH3-domain binding protein 1 [Source:MGI Symbol;Acc:MGI:104603]	15:78899667-78919032	2762	0	1	1	0	750	0	1	1	0	0.0188822563874433	0.0239651182557359	0	20.5902453227044	0	0.0315041446126239	0.0250570684552062	0.0107118436607948	5.16170163394306	-8.91249613052153	0.000155286662879467	0.04035866714781	DOWN
ENSMUST00000113045	ENSMUSG00000042515	Mum1l1	melanoma associated antigen (mutated) 1-like 1 [Source:MGI Symbol;Acc:MGI:2445062]	X:139210044-139238335	4523	79	0	0	33	0	0	0	0	0.957888246135438	0	0	0.769237763531264	0	0	0	0	0.431781502416676	0	Inf	0.000160224123423791	0.0413856445817138	UP
ENSMUST00000141718	ENSMUSG00000040811	Eml2	echinoderm microtubule associated protein like 2 [Source:MGI Symbol;Acc:MGI:1919455]	7:19181237-19186358	596	0	1	0	1	3	5	9	35	0	0.0875046848022122	0	0.17686016417929	0.381701465299959	0.64063466653751	1.31443090374064	4.0622906686651	0.0660912122453755	1.5997644260608	-4.59725720797953	0.000160176944773086	0.0413856445817138	DOWN
ENSMUST00000213663	ENSMUSG00000033392	Clasp2	CLIP associating protein 2 [Source:MGI Symbol;Acc:MGI:1923749]	9:113741473-113918797	2727	162	96	75	90	2	25	4	23	3.25793663128369	1.83539606293632	1.82019058106454	3.47964735468136	0.0556152238892007	0.700013420872935	0.127700153127789	0.583421526208348	2.59829265749148	0.366687581024568	2.82494062643416	0.000165046980202095	0.0425006099602002	UP
ENSMUST00000098852	ENSMUSG00000032135	Mcam	melanoma cell adhesion molecule [Source:MGI Symbol;Acc:MGI:1933966]	9:44134658-44142724	2772	0	0	0	0	47	0	45	0	0	0	0	0	1.28565884605129	0	1.41312576516823	0	0	0.67469615280488	-Inf	0.0001659135005947	0.0425930906251477	DOWN
ENSMUST00000224135	ENSMUSG00000024743	Syt7	synaptotagmin VII [Source:MGI Symbol;Acc:MGI:1859545]	19:10389483-10448444	1557	0	43	0	60	0	0	0	0	0	1.43985228249001	0	4.06291708755088	0	0	0	0	1.37569234251022	0	Inf	0.000167618648618861	0.0427692483149164	UP
ENSMUST00000225380	ENSMUSG00000022052	Ppp2r2a	protein phosphatase 2, regulatory subunit B, alpha [Source:MGI Symbol;Acc:MGI:1919228]	14:67014674-67072435	1988	0	0	38	56	0	0	0	0	0	0	1.26503682437639	2.96992772506607	0	0	0	0	1.05874113736062	0	Inf	0.000167519274311142	0.0427692483149164	UP
ENSMUST00000124877	ENSMUSG00000110344	Gm45716	predicted gene 45716 [Source:MGI Symbol;Acc:MGI:5804831]	11:90187683-90251255	1256	0	0	0	0	0	48	42	0	0	0	0	0	0	2.91813442233336	2.91086864238576	0	0	1.45725076617978	-Inf	0.000171948679538227	0.0437411387915016	DOWN
ENSMUST00000167518	ENSMUSG00000037503	Fam168b	family with sequence similarity 168, member B [Source:MGI Symbol;Acc:MGI:2448487]	1:34813219-34843050	5058	98	3296	141	67	1	1	50	1	1.0625726943174	33.9743509599449	1.84491785676649	1.39660822918873	0.0149923601765372	0.0150945396392136	0.860505612108713	0.0136828040872439	9.56961243505438	0.226068829002927	5.40362650928054	0.000173168205149555	0.0437859979448486	UP
ENSMUST00000199926	ENSMUSG00000029472	Anapc5	anaphase-promoting complex subunit 5 [Source:MGI Symbol;Acc:MGI:1929722]	5:122807329-122821270	695	45	0	54	0	0	0	0	0	3.55091236669376	0	5.14220114804053	0	0	0	0	0	2.17327837868357	0	Inf	0.000172707437182732	0.0437859979448486	UP
ENSMUST00000113788	ENSMUSG00000033720	Sfxn5	sideroflexin 5 [Source:MGI Symbol;Acc:MGI:2137681]	6:85299083-85333422	514	0	0	0	0	7	14	12	0	0	0	0	0	1.03272277122661	2.07982344064841	2.03234375250746	0	0	1.28622249109562	-Inf	0.000174975069869932	0.0440605727546855	DOWN
ENSMUST00000139014	ENSMUSG00000043993	2900052L18Rik	RIKEN cDNA 2900052L18 gene [Source:MGI Symbol;Acc:MGI:1924085]	11:120229802-120231585	1588	0	0	0	0	9	10	13	0	0	0	0	0	0.429726944961306	0.480830710788456	0.71261910340611	0	0	0.405794189788968	-Inf	0.000175303838136741	0.0440605727546855	DOWN
ENSMUST00000179117	ENSMUSG00000067771	Gm14685	predicted gene 14685 [Source:MGI Symbol;Acc:MGI:3710618]	X:73123068-73129260	2773	14	10	14	0	0	0	0	0	0.276886789372006	0.188017895138688	0.334133890293261	0	0	0	0	0	0.199759643700989	0	Inf	0.000176516893815862	0.0442330259258512	UP
ENSMUST00000091246	ENSMUSG00000032633	Flcn	folliculin [Source:MGI Symbol;Acc:MGI:2442184]	11:59791790-59809588	2768	0	0	0	0	0	0	135	10	0	0	0	0	0	0	4.24553617308113	0.249898659829363	0	1.12385870822762	-Inf	0.000177966666834777	0.0444635945856519	DOWN
ENSMUST00000122374	ENSMUSG00000023232	Serinc2	serine incorporator 2 [Source:MGI Symbol;Acc:MGI:1919132]	4:130253495-130275218	1881	0	0	0	0	0	21	83	0	0	0	0	0	0	0.852495413471517	3.84108856047473	0	0	1.17339599348656	-Inf	0.000178616930299255	0.0444936363437138	DOWN
ENSMUST00000120238	ENSMUSG00000029833	Trim24	tripartite motif-containing 24 [Source:MGI Symbol;Acc:MGI:109275]	6:37900487-37965932	3258	20	75	46	4	4	4	2	1	0.336659722372575	1.20019184316945	0.934426489372075	0.129449228939649	0.093101728389104	0.0937599999267077	0.0534435723725415	0.0212423643564394	0.650181820963437	0.0653869162611981	3.3137693284662	0.000180477734758296	0.0448241550288599	UP
ENSMUST00000114122	ENSMUSG00000002489	Tiam1	T cell lymphoma invasion and metastasis 1 [Source:MGI Symbol;Acc:MGI:103306]	16:89787111-89857817	4596	1	1	1	1	1	1	414	1	0.0119279731698902	0.0113474308403217	0.0144020140605619	0.0229348689840854	0.0164994251028993	0.0166118758692651	7.84121908963132	0.0150582295633767	0.0151530717637148	1.97234715504172	-7.02415941411228	0.000182962662363737	0.0453072761576655	DOWN
ENSMUST00000029347	ENSMUSG00000027778	Ift80	intraflagellar transport 80 [Source:MGI Symbol;Acc:MGI:1915509]	3:68892525-68994537	3880	0	211	6	0	0	0	0	0	0	2.83526922204941	0.102341490275584	0	0	0	0	0	0.734402678081248	0	Inf	0.000186939671188871	0.0453555623621161	UP
ENSMUST00000031606	ENSMUSG00000029602	Rasal1	RAS protein activator like 1 (GAP1 like) [Source:MGI Symbol;Acc:MGI:1330842]	5:120648822-120679597	3212	0	0	1039	0	0	0	0	0	0	0	21.4080955771208	0	0	0	0	0	5.3520238942802	0	Inf	0.00018501751929492	0.0453555623621161	UP
ENSMUST00000136508	ENSMUSG00000037029	Zfp146	zinc finger protein 146 [Source:MGI Symbol;Acc:MGI:1347092]	7:30162724-30169691	585	129	3	102	1	2	2	2	1	12.0932815654376	0.267362296910235	11.5393327453714	0.180185739915994	0.259252505206582	0.261019423915017	0.29763958767477	0.118303629185093	6.02004058690881	0.234053786495365	4.68486120351212	0.000183953559360063	0.0453555623621161	UP
ENSMUST00000144030	ENSMUSG00000035310	Lin54	lin-54 homolog (C. elegans) [Source:MGI Symbol;Acc:MGI:2140902]	5:100442200-100500639	3733	129	150	122	6	7	16	7	12	1.89514324023065	2.09496423327779	2.16291130889225	0.169451621641331	0.142196491939587	0.327277152821743	0.163239197371896	0.222358261047203	1.58061760101051	0.213767775795107	2.88637208156907	0.00018617819954558	0.0453555623621161	UP
ENSMUST00000149407	ENSMUSG00000022580	Rhpn1	rhophilin, Rho GTPase binding protein 1 [Source:MGI Symbol;Acc:MGI:1098783]	15:75704329-75714408	2283	0	0	0	3	52	37	4	5	0	0	0	0.138561949204782	1.72711480951327	1.23752496023806	0.1525353997282	0.151509163047021	0.0346404873011955	0.817171083131638	-4.56010702269718	0.00018647649979408	0.0453555623621161	DOWN
ENSMUST00000172621	ENSMUSG00000028073	Pear1	platelet endothelial aggregation receptor 1 [Source:MGI Symbol;Acc:MGI:1920432]	3:87749098-87768943	4490	2	4	28	4	0	0	0	0	0.0244307771919429	0.0464498298072619	0.412718609257556	0.0939299750301503	0	0	0	0	0.144382297821728	0	Inf	0.000184358571303552	0.0453555623621161	UP
ENSMUST00000176770	ENSMUSG00000032570	Atp2c1	ATPase, Ca++-sequestering [Source:MGI Symbol;Acc:MGI:1889008]	9:105403539-105521147	2781	2	28	476	0	3	1	1	2	0.0394441530355353	0.524924590210178	11.3277550008289	0	0.0818029749438244	0.0274534992790876	0.0312889059403334	0.049746097835863	2.97303093601865	0.0475728694997771	5.96565161674487	0.000186312687382238	0.0453555623621161	UP
ENSMUST00000144168	ENSMUSG00000027215	Cd82	CD82 antigen [Source:MGI Symbol;Acc:MGI:104651]	2:93433478-93462443	729	4	3	2	1	8	12	30	21	0.300944278715566	0.214549991347719	0.181595765767744	0.144593494994316	0.832168535231004	1.25697240809739	3.58220346508598	1.99265652110923	0.210420882706336	1.9160002323809	-3.18674794245847	0.000189652377512844	0.0457492762502033	DOWN
ENSMUST00000168378	ENSMUSG00000036473	Tbc1d24	TBC1 domain family, member 24 [Source:MGI Symbol;Acc:MGI:2443456]	17:24178855-24199957	4350	63	0	35	0	0	0	0	0	0.794259145000043	0	0.532501883783456	0	0	0	0	0	0.331690257195875	0	Inf	0.000189503170579592	0.0457492762502033	UP
ENSMUST00000115051	ENSMUSG00000061758	Akr1b10	aldo-keto reductase family 1, member B10 (aldose reductase) [Source:MGI Symbol;Acc:MGI:1915111]	6:34384281-34396748	1022	55	49	0	0	0	0	0	0	2.95137258571144	2.49972145201153	0	0	0	0	0	0	1.36277350943074	0	Inf	0.000191986064453335	0.0457859492973413	UP
ENSMUST00000119292	ENSMUSG00000024831	Ighmbp2	immunoglobulin mu binding protein 2 [Source:MGI Symbol;Acc:MGI:99954]	19:3260924-3282979	3513	1	1	1	1	1	50	77	1	0.0156051707056121	0.0148456567441271	0.0188419176266275	0.0300053110876336	0.0215859259245446	1.0867842862058	1.90797896552341	0.0197004335534528	0.0198245140410001	0.759012402801802	-5.25876605385331	0.000191122570884639	0.0457859492973413	DOWN
ENSMUST00000182665	ENSMUSG00000069601	Ank3	ankyrin 3, epithelial [Source:MGI Symbol;Acc:MGI:88026]	10:69989935-70024447	4285	0	1225	0	0	0	0	0	0	0	14.9048701917284	0	0	0	0	0	0	3.7262175479321	0	Inf	0.000191862263610299	0.0457859492973413	UP
ENSMUST00000212227	ENSMUSG00000019261	Map1s	microtubule-associated protein 1S [Source:MGI Symbol;Acc:MGI:2443304]	8:70905993-70917529	3323	0	0	0	1	256	0	0	23	0	0	0	0.0317209322452172	5.84161604559201	0	0	0.478781372846875	0.0079302330613043	1.58009935460972	-7.63843629486074	0.000191924483881973	0.0457859492973413	DOWN
ENSMUST00000185269	ENSMUSG00000026131	Dst	dystonin [Source:MGI Symbol;Acc:MGI:104627]	1:34160330-34308404	16340	0	1199	0	0	0	0	0	0	0	3.82569202189301	0	0	0	0	0	0	0.956423005473253	0	Inf	0.000195019766204359	0.0463776892735334	UP
ENSMUST00000117645	ENSMUSG00000049624	Slc17a5	solute carrier family 17 (anion/sugar transporter), member 5 [Source:MGI Symbol;Acc:MGI:1924105]	9:78536506-78588015	3114	0	0	0	0	55	0	32	0	0	0	0	0	1.33927334085985	0	0.894523277083308	0	0	0.558449154485789	-Inf	0.000196854513406768	0.0465502699632618	DOWN
ENSMUST00000188239	ENSMUSG00000041460	Cacna2d4	calcium channel, voltage-dependent, alpha 2/delta subunit 4 [Source:MGI Symbol;Acc:MGI:2442632]	6:119248784-119301418	2578	0	2	0	0	2	5	11	17	0	0.0404399346587933	0	0	0.0588296026166992	0.148106385281752	0.371419696438775	0.456151593376866	0.0101099836646983	0.258626819428523	-4.67701931811109	0.00019672730842936	0.0465502699632618	DOWN
ENSMUST00000207816	ENSMUSG00000108880	Gm44560	predicted gene 44560 [Source:MGI Symbol;Acc:MGI:5753136]	7:59286052-59289166	3115	1	1	1	1	3	2	238	1	0.0175990255822842	0.016742469387518	0.0212493279686493	0.0338390554898416	0.0730318052387723	0.049019699194313	6.65093178343182	0.02221753549704	0.0223574696070733	1.69880020584049	-6.24761546354123	0.000197558882194449	0.0465856052909478	DOWN
ENSMUST00000141902	ENSMUSG00000039753	Fbxl5	F-box and leucine-rich repeat protein 5 [Source:MGI Symbol;Acc:MGI:2152883]	5:43744616-43773600	2517	0	0	925	0	0	0	0	0	0	0	24.3218606965162	0	0	0	0	0	6.08046517412905	0	Inf	0.000203467588711932	0.0478117787323657	UP
ENSMUST00000142555	ENSMUSG00000069919	Hba-a1	hemoglobin alpha, adult chain 1 [Source:MGI Symbol;Acc:MGI:96015]	11:32283811-32284438	494	117	360	222	81	53	13	32	28	12.9888848150981	37.9943183648493	29.7415773610469	17.287648790677	8.13529244512493	2.00947584412579	5.63875604218102	3.9208217028472	24.5031073329178	4.92608650856974	2.31445084571698	0.00020389789731839	0.0478117787323657	UP
ENSMUST00000107334	ENSMUSG00000074457	S100a16	S100 calcium binding protein A16 [Source:MGI Symbol;Acc:MGI:1915110]	3:90538885-90542927	879	1	1	0	1	12	2	115	1	0.0623674228541697	0.0593319592060506	0	0.119918837145457	1.03515410912097	0.173715998851291	11.3886610547103	0.0787344972392259	0.0604045548014193	3.16906641498045	-5.71325674478592	0.000208939041777634	0.0487216826114085	DOWN
ENSMUST00000150570	ENSMUSG00000037370	Enpp1	ectonucleotide pyrophosphatase/phosphodiesterase 1 [Source:MGI Symbol;Acc:MGI:97370]	10:24647771-24711997	2503	0	0	0	0	0	0	35	51	0	0	0	0	0	0	1.217210983239	1.40945921820882	0	0.656667550361955	-Inf	0.000208619416573268	0.0487216826114085	DOWN
ENSMUST00000103129	ENSMUSG00000027635	Dsn1	DSN1 homolog, MIS12 kinetochore complex component [Source:MGI Symbol;Acc:MGI:1914184]	2:156995265-157007075	2080	1	1	1	3	1	41	27	31	0.0263562330234688	0.0250734577606339	0.0318229118376647	0.152085062516595	0.0364573835446756	1.50512606259811	1.12994842299898	1.03097953959679	0.0588344162845906	0.925627852184639	-3.97570003749079	0.000212374721936741	0.0493856531369074	DOWN
