# Supplementary material for: Comprehensive analysis of the coding and non-coding RNA transcriptome expression profiles of hippocampus tissue in tx-J animal model of Wilson's disease
Source: Sci Rep. 2023 Jun 7;13:9252. doi: 10.1038/s41598-023-36503-8 (PMC10247767; doi:10.1038/s41598-023-36503-8)
Supplement: Supplementary file 6 — Supplementary Table 2. [file 41598_2023_36503_MOESM6_ESM.xls]

lncRNA_id	locus	length	M1_MY_count	M2_MY_count	M2_ZH_count	m_count	NC_1_HY_count	NC_4_HY_count	NC_6_MY_count	nc_count	M1_MY_FPKM	M2_MY_FPKM	M2_ZH_FPKM	m_FPKM	NC_1_HY_FPKM	NC_4_HY_FPKM	NC_6_MY_FPKM	nc_FPKM	M	NC	log2FC	Pvalue	Qvalue	updown
ENSMUST00000035939	7:79710283-79712355	2073	36	0	2	1	0	0	0	0	0.757800146	0	0.050107773	0.037799684	0	0	0	0	0.211426901	0	Inf	0.001113842	0.201549004	UP
ENSMUST00000038450	3:89767511-89773240	2791	51	25	45	0	1	13	0	13	0.797379829	0.363113492	0.837238606	0	0.021173761	0.278245353	0	0.240076331	0.499432982	0.134873861	1.88868032	0.046330811	1	UP
ENSMUST00000040608	8:10924427-10928696	3086	5	4	7	5	3	0	0	0	0.070698352	0.052549148	0.117791507	0.126984801	0.057468033	0	0	0	0.092005952	0.014367008	2.678967518	0.010236831	0.728762462	UP
ENSMUST00000049518	13:67744204-67756838	2624	0	9	1	2	0	0	0	0	0	0.139033512	0.019792952	0.059724653	0	0	0	0	0.054637779	0	Inf	0.026305301	1	UP
ENSMUST00000052454	7:35802593-35803027	435	1	4	1	0	2	3	8	5	0.100349068	0.372796942	0.119394728	0	0.271839965	0.412033577	1.261347755	0.592377521	0.148135184	0.634399705	-2.098477755	0.046425854	1	DOWN
ENSMUST00000055537	8:122269569-122272646	3078	0	0	0	0	0	33	0	0	0	0	0	0	0	0.640441562	0	0	0	0.160110391	#NAME?	0.005060651	0.50801974	DOWN
ENSMUST00000063103	9:121938135-121947014	1642	13	47	7	0	26	43	19	59	0.3454712	1.160331482	0.221379166	0	0.935995301	1.564328442	0.793613408	1.851978628	0.431795462	1.286478945	-1.575007859	0.022085147	0.994666599	DOWN
ENSMUST00000070382	15:40511322-40527277	1459	4	6	4	3	0	0	0	3	0.119647241	0.166709785	0.142353989	0.161177248	0	0	0	0.105984711	0.147472066	0.026496178	2.476585539	0.031838629	1	UP
ENSMUST00000099292	2:144173150-144189290	1743	7	5	2	2	1	11	15	10	0.175260358	0.116292669	0.059594615	0.089912502	0.033904742	0.377001231	0.590229535	0.29570932	0.110265036	0.324211207	-1.555958564	0.045871935	1	DOWN
ENSMUST00000100291	14:122913030-122927690	1824	19	0	0	12	0	0	0	0	0.454545323	0	0	0.515607282	0	0	0	0	0.242538151	0	Inf	0.001398211	0.233539219	UP
ENSMUST00000105109	X:85825892-85827662	1771	1	3	4	2	0	0	0	0	0.024648134	0.068658588	0.117275252	0.08849096	0	0	0	0	0.074768233	0	Inf	0.011889621	0.77045389	UP
ENSMUST00000117305	4:111319558-111320605	1048	4	4	4	3	0	0	2	0	0.166569966	0.154739189	0.198181747	0.224387028	0	0	0.130857062	0	0.185969482	0.032714266	2.507074105	0.044584759	1	UP
ENSMUST00000117935	4:15740930-15741767	838	0	0	0	1	2	6	0	3	0	0	0	0.093506856	0.141110244	0.42769559	0	0.184524694	0.023376714	0.188332632	-3.010138942	0.046608125	1	DOWN
ENSMUST00000117947	4:46273819-46274840	885	3	2	0	5	0	0	0	0	0.147924836	0.091596504	0	0.442796719	0	0	0	0	0.170579515	0	Inf	0.023284008	1	UP
ENSMUST00000118304	11:4129372-4130150	779	0	0	0	0	2	1	1	2	0	0	0	0	0.15179767	0.076720117	0.088064785	0.132356136	0	0.112234677	#NAME?	0.042624211	1	DOWN
ENSMUST00000118513	X:106641381-106642734	1354	1	2	0	0	2	1	4	4	0.032239176	0.059869207	0	0	0.08733411	0.044139565	0.202616792	0.152258462	0.023027096	0.121587232	-2.400587375	0.046641695	1	DOWN
ENSMUST00000118774	X:10011788-10012679	892	0	0	0	1	4	6	1	2	0	0	0	0.087846127	0.265069861	0.401803705	0.076908596	0.115589047	0.021961532	0.214842802	-3.290230857	0.00985311	0.712083931	DOWN
ENSMUST00000120347	X:113034193-113035654	680	0	0	0	0	3	1	3	1	0	0	0	0	0.260803457	0.087889664	0.302559807	0.075773918	0	0.181756711	#NAME?	0.015692146	0.871355846	DOWN
ENSMUST00000122839	4:41520694-41525823	1661	7	5	4	2	1	2	0	0	0.183912585	0.122033789	0.125041825	0.094351289	0.035578547	0.07192633	0	0	0.131334872	0.026876219	2.288847919	0.02102453	0.973900375	UP
ENSMUST00000125198	2:26352645-26371952	797	6	0	4	0	0	0	0	0	0.328515633	0	0.260595321	0	0	0	0	0	0.147277738	0	Inf	0.048497788	1	UP
ENSMUST00000125333	9:57099950-57131290	1910	5	8	3	1	8	11	7	19	0.114227809	0.16978664	0.081548568	0.041025521	0.247583577	0.344038296	0.251352778	0.512703416	0.101647134	0.338919517	-1.737373176	0.004953336	0.501697175	DOWN
ENSMUST00000125869	2:32846186-32848168	662	0	0	0	0	5	0	0	13	0	0	0	0	0.446432451	0	0	1.012164712	0	0.364649291	#NAME?	0.008347766	0.661372977	DOWN
ENSMUST00000127488	11:6475425-6490918	468	0	0	0	0	0	0	49	0	0	0	0	0	0	0	7.180740684	0	0	1.795185171	#NAME?	0.001741544	0.269430429	DOWN
ENSMUST00000127849	2:66409494-66421588	3650	0	3	18	0	0	0	0	0	0	0.033313523	0.256083192	0	0	0	0	0	0.072349179	0	Inf	0.009822839	0.711334796	UP
ENSMUST00000127989	5:124111109-124112264	875	0	1	12	0	0	0	0	0	0	0.04632166	0.712155163	0	0	0	0	0	0.189619206	0	Inf	0.043742311	1	UP
ENSMUST00000129675	19:6355522-6363535	649	11	10	8	9	5	4	0	4	0.73960258	0.624584572	0.640125265	1.086889748	0.455374857	0.368165285	0	0.317654789	0.772800541	0.285298733	1.437622767	0.036143863	1	UP
ENSMUST00000129876	11:29170909-29173558	2203	78	0	0	35	0	0	0	0	1.545033327	0	0	1.245177336	0	0	0	0	0.697552666	0	Inf	3.98E-05	0.029617013	UP
ENSMUST00000130679	2:167691181-167697801	2555	1	0	0	0	0	0	0	28	0.017084871	0	0	0	0	0	0	0.564837028	0.004271218	0.141209257	-5.047043438	0.028371584	1	DOWN
ENSMUST00000130744	X:75725465-75764699	3369	73	0	0	0	0	0	0	0	0.945530202	0	0	0	0	0	0	0	0.23638255	0	Inf	0.001641988	0.257855706	UP
ENSMUST00000131064	8:12672427-12679229	2255	21	0	0	0	0	0	0	0	0.406383307	0	0	0	0	0	0	0	0.101595827	0	Inf	0.025117471	1	UP
ENSMUST00000131222	14:75843379-75844964	902	0	2	2	0	6	10	1	12	0	0.089870184	0.115158995	0	0.393229159	0.66224853	0.076055951	0.685669483	0.051257295	0.454300781	-3.147818545	0.001238301	0.217463233	DOWN
ENSMUST00000131346	2:174125038-174183918	874	1	0	0	0	2	0	4	4	0.049944902	0	0	0	0.135297923	0	0.313893749	0.23587867	0.012486226	0.171267586	-3.777842794	0.044221153	1	DOWN
ENSMUST00000132264	11:115946450-115952105	2352	3	7	10	1	3	5	22	19	0.055660493	0.120646696	0.220774811	0.033315793	0.07540236	0.127000102	0.641519509	0.41635354	0.107599448	0.315068878	-1.549996575	0.043104849	1	DOWN
ENSMUST00000132267	5:110770949-110779260	2260	0	0	0	0	22	0	0	9	0	0	0	0	0.575425649	0	0	0.20526331	0	0.19517224	#NAME?	0.001266021	0.218518114	DOWN
ENSMUST00000132584	11:94133485-94155776	695	6	2	2	3	1	0	0	0	0.376729438	0.116637275	0.149458148	0.338356267	0.085030167	0	0	0	0.245295282	0.021257542	3.528472813	0.017464269	0.91284415	UP
ENSMUST00000132986	11:71739397-71740466	618	0	0	0	0	0	9	1	0	0	0	0	0	0	0.869973318	0.111007229	0	0	0.245245137	#NAME?	0.047999764	1	DOWN
ENSMUST00000133463	2:26445696-26459379	1609	0	0	0	0	6	0	0	10	0	0	0	0	0.220442947	0	0	0.320336448	0	0.135194849	#NAME?	0.011439806	0.759201588	DOWN
ENSMUST00000134006	9:28197887-28199244	390	0	0	0	0	1	0	0	40	0	0	0	0	0.151528118	0	0	5.286237128	0	1.359441311	#NAME?	0.002148293	0.305176289	DOWN
ENSMUST00000134069	11:118114855-118118279	2158	3	3	3	0	0	0	0	0	0.060664263	0.056345857	0.072176906	0	0	0	0	0	0.047296757	0	Inf	0.025601017	1	UP
ENSMUST00000134252	11:75172560-75177633	863	0	0	14	5	0	0	0	0	0	0	0.842420835	0.4540847	0	0	0	0	0.324126384	0	Inf	0.008096265	0.649378022	UP
ENSMUST00000134679	2:35554849-35558485	596	3	1	2	3	18	11	2	3	0.219653489	0.068005793	0.17428425	0.39455974	1.78526787	1.102538835	0.230097653	0.259449151	0.214125818	0.844338377	-1.979362529	0.021985503	0.992090355	DOWN
ENSMUST00000135394	11:5765509-5784428	877	7	22	0	0	0	0	0	0	0.348322467	1.01689229	0	0	0	0	0	0	0.341303689	0	Inf	0.003815184	0.432333354	UP
ENSMUST00000135670	11:67921504-67947659	3338	0	0	0	0	0	0	6	11	0	0	0	0	0	0	0.123271821	0.169846498	0	0.07327958	#NAME?	0.00825075	0.657438543	DOWN
ENSMUST00000136542	11:120235234-120236122	532	3	0	4	3	0	0	0	0	0.246077969	0	0.39040314	0.442025574	0	0	0	0	0.269626671	0	Inf	0.014490695	0.848889314	UP
ENSMUST00000137180	2:145701195-145753672	2084	0	0	0	0	0	5	4	0	0	0	0	0	0	0.143332169	0.13164258	0	0	0.068743687	#NAME?	0.037085311	1	DOWN
ENSMUST00000137546	4:123833622-123859513	677	7	12	7	0	0	0	0	0	0.45122423	0.718551184	0.536934402	0	0	0	0	0	0.426677454	0	Inf	0.000423162	0.121467983	UP
ENSMUST00000137955	X:10415301-10417238	1938	0	7	0	4	0	0	0	0	0	0.146419519	0	0.161773143	0	0	0	0	0.077048166	0	Inf	0.042805801	1	UP
ENSMUST00000139185	6:31384684-31398759	1864	30	0	0	0	0	0	0	0	0.702302974	0	0	0	0	0	0	0	0.175575743	0	Inf	0.01049167	0.736753073	UP
ENSMUST00000139334	16:4034371-4037847	809	16	18	14	9	7	5	6	0	0.863012595	0.901963816	0.898651645	0.871930095	0.511481665	0.369226503	0.50862959	0	0.883889538	0.347334439	1.347540617	0.040179708	1	UP
ENSMUST00000140105	12:33111711-33147586	1551	0	26	16	0	0	0	0	0	0	0.679549457	0.535673912	0	0	0	0	0	0.303805842	0	Inf	0.000830304	0.171417334	UP
ENSMUST00000140409	X:75731068-75755600	839	9	4	4	4	8	10	10	16	0.46810541	0.193285661	0.247550025	0.373678606	0.563628883	0.71197637	0.81743084	0.98287465	0.320654926	0.768977686	-1.261920166	0.024783218	1	DOWN
ENSMUST00000140736	11:106065077-106066305	644	5	11	2	8	5	0	0	0	0.338781234	0.692434314	0.16129412	0.973653263	0.458910376	0	0	0	0.541540733	0.114727594	2.238857429	0.042330245	1	UP
ENSMUST00000140941	3:156559827-156561746	693	1	1	1	1	15	4	1	1	0.062989675	0.058486945	0.074944742	0.113071783	1.279470851	0.344789711	0.09899346	0.074352473	0.077373286	0.449401624	-2.538097884	0.033860795	1	DOWN
ENSMUST00000141511	2:120024807-120027453	969	0	0	0	0	0	1	5	4	0	0	0	0	0	0.061676957	0.353917032	0.21275331	0	0.157086825	#NAME?	0.01819332	0.926271207	DOWN
ENSMUST00000142109	X:105372994-105391754	3449	105	63	122	117	35	0	0	73	1.32846845	0.740460788	1.836800921	2.658696636	0.599867595	0	0	1.090888753	1.641106699	0.422689087	1.95700027	0.03789075	1	UP
ENSMUST00000142292	4:95051534-95067422	730	0	4	3	5	1	0	0	0	0	0.222146123	0.2133668	0.5368152	0.080953378	0	0	0	0.243082031	0.020238344	3.586280064	0.034987247	1	UP
ENSMUST00000142299	2:4942174-4942484	311	2	5	1	1	7	3	5	5	0.280584036	0.651762453	0.166999056	0.25195738	1.330510183	0.576317061	1.102718985	0.82856663	0.337825731	0.959528215	-1.50604601	0.041574236	1	DOWN
ENSMUST00000142815	4:116589733-116597630	2436	1	2	2	3	16	39	48	43	0.017919476	0.033277055	0.042640974	0.096534321	0.388246825	0.956357977	1.351416628	0.909796459	0.047592957	0.901454472	-4.243434646	1.32E-10	1.41E-06	DOWN
ENSMUST00000143473	11:79023597-79031057	701	8	7	5	6	2	2	0	3	0.497986583	0.40479462	0.370372578	0.670804338	0.168688138	0.170427439	0	0.220587295	0.48598953	0.139925718	1.796264082	0.022712284	1	UP
ENSMUST00000143819	11:86201383-86304443	2604	2	1	0	0	3	5	3	1	0.033510613	0.015565074	0	0	0.068105357	0.11470977	0.079009474	0.019787352	0.012268922	0.070402988	-2.520628209	0.03513417	1	DOWN
ENSMUST00000144277	13:29940283-29942261	774	0	0	0	0	3	2	0	2	0	0	0	0	0.229129652	0.154353533	0	0.13321115	0	0.129173584	#NAME?	0.04175446	1	DOWN
ENSMUST00000144487	18:21651448-21655148	1393	2	0	0	0	4	0	7	4	0.062642954	0	0	0	0.169736049	0	0.344640205	0.147995662	0.015660739	0.165592979	-3.402417351	0.03180404	1	DOWN
ENSMUST00000144757	6:145738693-145746273	2818	2	0	6	2	0	0	0	0	0.030965804	0	0.110563479	0.05561302	0	0	0	0	0.049285576	0	Inf	0.019731882	0.955459057	UP
ENSMUST00000145250	X:108834664-108839502	3347	0	6	0	5	0	0	0	0	0	0.072670922	0	0.117082491	0	0	0	0	0.047438353	0	Inf	0.035178647	1	UP
ENSMUST00000145263	4:149565620-149567790	884	7	5	0	0	0	0	0	0	0.345564258	0.229296519	0	0	0	0	0	0	0.143715194	0	Inf	0.036630873	1	UP
ENSMUST00000145562	8:95806830-95821728	2803	14	0	0	1	0	0	0	0	0.217950608	0	0	0.027955314	0	0	0	0	0.061476481	0	Inf	0.032105533	1	UP
ENSMUST00000147198	7:92734166-92741459	6559	0	0	0	175	0	0	0	0	0	0	0	2.091103368	0	0	0	0	0.522775842	0	Inf	0.000428015	0.121834216	UP
ENSMUST00000147378	15:39797045-39812377	2594	0	0	0	0	0	5	0	4	0	0	0	0	0	0.115151982	0	0.079474926	0	0.048656727	#NAME?	0.048389574	1	DOWN
ENSMUST00000148028	15:79209311-79217383	905	13	1	6	1	0	0	0	0	0.626810729	0.044786136	0.344273905	0.086584249	0	0	0	0	0.275613755	0	Inf	0.001557571	0.249054512	UP
ENSMUST00000148700	2:180818343-180824630	1913	6	7	0	0	0	0	0	0	0.136867203	0.148333	0	0	0	0	0	0	0.071300051	0	Inf	0.034718709	1	UP
ENSMUST00000148826	X:53696922-53716578	1081	18	4	0	0	1	0	0	0	0.726624309	0.150015421	0	0	0.054667869	0	0	0	0.219159933	0.013666967	4.003219033	0.03081996	1	UP
ENSMUST00000149452	17:35896946-35912215	2945	0	2	0	0	4	0	0	19	0	0.027525605	0	0	0.080286016	0	0	0.332517326	0.006881401	0.103200835	-3.906608488	0.018526617	0.932055058	DOWN
ENSMUST00000150801	X:19162054-19167241	5060	101	137	178	30	0	0	0	0	0.871020635	1.097554587	1.826691381	0.464674027	0	0	0	0	1.064985157	0	Inf	7.35E-23	5.25E-18	UP
ENSMUST00000151472	2:174281237-174295436	2248	6	7	9	2	9	13	11	20	0.116471067	0.126228216	0.207885075	0.069714186	0.236646174	0.345454973	0.335599174	0.458559916	0.130074636	0.344065059	-1.40334172	0.011080604	0.753625231	DOWN
ENSMUST00000151778	X:151169700-151171764	379	1	6	2	0	4	8	7	3	0.115176371	0.64176669	0.27407233	0	0.623858355	1.260893243	1.266711888	0.407999192	0.257753848	0.88986567	-1.787593605	0.039399779	1	DOWN
ENSMUST00000153023	4:142083972-142088059	3440	0	0	0	0	0	6	4	0	0	0	0	0	0	0.104188635	0.079750912	0	0	0.045984887	#NAME?	0.029545868	1	DOWN
ENSMUST00000153213	11:88066358-88067026	478	8	6	5	0	2	0	0	1	0.730310867	0.508848485	0.543161459	0	0.247385742	0	0	0.107795531	0.445580203	0.088795318	2.327129615	0.048228601	1	UP
ENSMUST00000154060	5:135012122-135013154	594	3	0	3	1	0	0	0	0	0.220393063	0	0.262218458	0.13191708	0	0	0	0	0.15363215	0	Inf	0.046368429	1	UP
ENSMUST00000155191	15:4021686-4027393	3291	0	18	0	0	0	0	0	0	0	0.221722494	0	0	0	0	0	0	0.055430623	0	Inf	0.048055614	1	UP
ENSMUST00000155332	11:3305426-3331178	2954	0	31	0	0	37	49	0	45	0	0.425416158	0	0	0.740397856	0.990872108	0	0.785162357	0.10635404	0.62910808	-2.564433062	0.045208192	1	DOWN
ENSMUST00000155722	2:65852408-65860619	2138	4	5	10	0	0	0	0	2	0.081648889	0.094807354	0.242872944	0	0	0	0	0.048225178	0.104832297	0.012056294	3.120224793	0.033535302	1	UP
ENSMUST00000155816	4:132348014-132353663	332	1	3	0	0	3	2	2	7	0.131481459	0.366248068	0	0	0.534175755	0.359848298	0.413066872	1.086715818	0.124432382	0.598451686	-2.265872803	0.047964607	1	DOWN
ENSMUST00000156095	2:116067968-116085910	3398	15	20	5	0	0	0	0	0	0.192633137	0.238596714	0.076407056	0	0	0	0	0	0.126909227	0	Inf	7.83E-05	0.048638251	UP
ENSMUST00000156418	2:57236227-57238508	1541	5	7	1	6	0	3	0	0	0.141580217	0.184140836	0.033703249	0.305148502	0	0.116310582	0	0	0.166143201	0.029077645	2.514444902	0.033461853	1	UP
ENSMUST00000157701	17:32956610-32956884	275	1	1	0	0	3	3	1	2	0.15873398	0.147387101	0	0	0.64489582	0.651762204	0.249463519	0.374928835	0.07653027	0.480262595	-2.649721047	0.025823974	1	DOWN
ENSMUST00000157831	14:21263624-21263859	236	3	5	1	1	3	6	7	8	0.554718134	0.858890351	0.22007079	0.332028582	0.751467587	1.518681799	2.034253414	1.747101337	0.491426964	1.512876034	-1.622244852	0.027653853	1	DOWN
ENSMUST00000160088	5:99509944-99510682	563	8	5	2	0	0	0	0	0	0.62005079	0.36003219	0.184499846	0	0	0	0	0	0.291145706	0	Inf	0.008907644	0.678672681	UP
ENSMUST00000160182	10:99179184-99184610	2635	2	2	4	0	0	0	0	0	0.03311637	0.030763911	0.078821431	0	0	0	0	0	0.035675428	0	Inf	0.047733479	1	UP
ENSMUST00000160231	5:143329247-143332704	501	1	5	16	5	0	4	0	0	0.08712943	0.404587071	1.658343789	0.78218582	0	0.47692469	0	0	0.733061528	0.119231172	2.620172821	0.032090375	1	UP
ENSMUST00000160588	1:98031116-98035675	3469	11	23	23	0	21	49	10	39	0.138369004	0.26876506	0.34428793	0	0.357845489	0.843769446	0.197700915	0.579448318	0.187855498	0.494691042	-1.396904433	0.034566524	1	DOWN
ENSMUST00000160763	17:10456216-10474123	1145	0	0	0	0	7	14	6	11	0	0	0	0	0.361387482	0.730382047	0.359372348	0.495150751	0	0.486573157	#NAME?	5.03E-08	0.000199822	DOWN
ENSMUST00000161599	14:122913067-122929442	3595	0	0	50	10	0	0	0	0	0	0	0.722215334	0.21801118	0	0	0	0	0.235056629	0	Inf	0.000281763	0.096603543	UP
ENSMUST00000161862	9:74848437-74860134	848	8	0	0	3	0	0	0	0	0.411661079	0	0	0.277308497	0	0	0	0	0.172242394	0	Inf	0.036389267	1	UP
ENSMUST00000162724	19:53819354-53825128	2766	13	3	0	0	0	0	0	0	0.205084494	0.043960361	0	0	0	0	0	0	0.062261214	0	Inf	0.024120715	1	UP
ENSMUST00000163674	7:141461920-141463904	622	0	0	0	0	0	6	1	1	0	0	0	0	0	0.576220104	0.110293356	0.082839653	0	0.192338278	#NAME?	0.042071617	1	DOWN
ENSMUST00000164605	17:63305446-63312971	954	6	0	0	36	0	1	0	0	0.274451739	0	0	2.957530835	0	0.06264672	0	0	0.807995644	0.01566168	5.689036624	0.002575472	0.335915757	UP
ENSMUST00000164755	14:118236232-118238759	2322	9	10	0	6	0	0	0	0	0.169138863	0.174571657	0	0.202512421	0	0	0	0	0.136555735	0	Inf	0.000350305	0.109348133	UP
ENSMUST00000165858	9:57825945-57834295	663	0	0	0	0	0	2	3	2	0	0	0	0	0	0.180195528	0.310317751	0.155513469	0	0.161506687	#NAME?	0.034058975	1	DOWN
ENSMUST00000166813	14:7756361-7791575	1471	2	2	2	0	8	3	2	6	0.059321302	0.055107346	0.070614149	0	0.321471538	0.121845415	0.093227873	0.210240236	0.046260699	0.186696266	-2.012834095	0.027007668	1	DOWN
ENSMUST00000168978	17:34026034-34031572	3703	31	48	118	119	20	25	12	15	0.365310448	0.52546469	1.654721011	2.518650334	0.319257786	0.403294785	0.22226017	0.208778171	1.266036621	0.288397728	2.134187432	0.000385411	0.114080348	UP
ENSMUST00000173672	19:5824708-5845478	20771	2144	12504	10707	1534	1182	1300	1675	2519	4.504257386	24.40332616	26.76744149	5.788201152	3.363839583	3.738685068	5.530703168	6.250635732	15.36580655	4.720965888	1.702569532	0.002803958	0.356606603	UP
ENSMUST00000177421	13:72626213-72628564	2352	0	0	0	0	0	0	0	29	0	0	0	0	0	0	0	0.635495268	0	0.158873817	#NAME?	0.00918267	0.686539081	DOWN
ENSMUST00000178129	12:102673017-102727333	2724	1	1	1	20	26	1	78	151	0.016024906	0.014879388	0.019066339	0.57544067	0.564208621	0.021940151	1.963848873	2.857080668	0.156352826	1.351769578	-3.111972055	0.005916584	0.559375434	DOWN
ENSMUST00000180443	11:50237012-50288839	1235	0	0	0	0	5	4	0	2	0	0	0	0	0.239302253	0.193473093	0	0.083486178	0	0.129065381	#NAME?	0.011410873	0.759201588	DOWN
ENSMUST00000180450	18:67773712-67774857	698	29	0	0	0	0	0	0	0	1.813012826	0	0	0	0	0	0	0	0.453253207	0	Inf	0.011565267	0.759836955	UP
ENSMUST00000180467	7:80297728-80299616	1189	3	17	0	0	0	1	0	0	0.110103852	0.579610828	0	0	0	0.050264904	0	0	0.17242867	0.012566226	3.778376325	0.047147212	1	UP
ENSMUST00000180488	9:69758740-69830845	2864	0	0	0	0	0	0	0	20	0	0	0	0	0	0	0	0.359931107	0	0.089982777	#NAME?	0.022689414	1	DOWN
ENSMUST00000180489	19:53441212-53464796	5292	0	30	1	0	0	0	0	1	0	0.229801024	0.009814192	0	0	0	0	0.009736633	0.059903804	0.002434158	4.621152693	0.023193052	1	UP
ENSMUST00000180537	10:22402883-22407470	4478	2	0	1	0	3	5	4	8	0.019486743	0	0.011598193	0	0.039603919	0.066704833	0.061264658	0.092075908	0.007771234	0.064912329	-3.062276937	0.001145175	0.205656762	DOWN
ENSMUST00000180608	17:32369305-32378445	2040	2	3	2	3	4	5	5	18	0.042775311	0.059605078	0.05091834	0.115273336	0.115903096	0.146423648	0.16811059	0.454773167	0.067143016	0.221302625	-1.720711313	0.014044706	0.840741529	DOWN
ENSMUST00000180668	14:28508074-28511392	2804	0	0	0	1	0	4	4	3	0	0	0	0.027945344	0	0.08521372	0.09783992	0.055146824	0.006986336	0.059550116	-3.091496369	0.033153578	1	DOWN
ENSMUST00000180670	9:44122186-44134485	3233	0	12	11	1	7	2	34	20	0	0.150466796	0.176677718	0.024237162	0.127989071	0.036953181	0.721275377	0.318850198	0.087845419	0.301266957	-1.778003489	0.043911537	1	DOWN
ENSMUST00000180712	9:88841798-88858853	2702	19	51	17	0	0	0	0	0	0.306843327	0.765148395	0.326708714	0	0	0	0	0	0.349675109	0	Inf	9.40E-07	0.001768712	UP
ENSMUST00000180727	9:95942045-95959393	2100	0	0	14	13	0	0	0	0	0	0	0.346194848	0.485194189	0	0	0	0	0.207847259	0	Inf	0.001822483	0.27774402	UP
ENSMUST00000180733	5:149119565-149184063	1740	14	23	20	0	0	0	5	0	0.351100893	0.53583103	0.596853281	0	0	0	0.197095175	0	0.370946301	0.049273794	2.912317896	0.01796882	0.921843402	UP
ENSMUST00000180751	12:84039469-84053807	2932	0	0	0	0	0	0	26	0	0	0	0	0	0	0	0.608184523	0	0	0.152046131	#NAME?	0.006718827	0.596564687	DOWN
ENSMUST00000180800	12:101082481-101088927	2431	0	14	11	7	0	0	0	0	0	0.233452101	0.234964649	0.2256654	0	0	0	0	0.173520537	0	Inf	0.000101666	0.053869505	UP
ENSMUST00000180820	7:30729579-30745929	1276	1	1	1	1	13	1	1	11	0.034209909	0.031764462	0.040702748	0.061409675	0.602258126	0.046837752	0.053763689	0.444316308	0.042021699	0.286793969	-2.770808303	0.012268153	0.782916292	DOWN
ENSMUST00000180839	17:32113429-32141839	2782	8	12	3	6	0	0	0	0	0.125481163	0.174859508	0.055987694	0.169027261	0	0	0	0	0.131338906	0	Inf	1.06E-05	0.011795095	UP
ENSMUST00000180850	18:5162880-5165731	1729	1	1	5	1	8	4	8	9	0.025246874	0.023442136	0.150162624	0.045320269	0.273501812	0.138195066	0.317343131	0.268302534	0.061042976	0.249335636	-2.030191895	0.006780778	0.599578739	DOWN
ENSMUST00000180959	6:112696777-112704668	1361	7	10	7	3	3	0	0	2	0.22445173	0.297836434	0.2670864	0.172782958	0.130305915	0	0	0.075757112	0.24053938	0.051515757	2.223187432	0.008612114	0.672733139	UP
ENSMUST00000180982	9:88596801-88599516	2263	22	21	0	20	10	0	0	0	0.424217476	0.376174585	0	0.692664774	0.261217418	0	0	0	0.373264209	0.065304355	2.514946079	0.046745717	1	UP
ENSMUST00000180988	12:110842276-110845216	1483	0	2	0	0	2	0	4	4	0	0.054661433	0	0	0.079737279	0	0.184992	0.139014132	0.013665358	0.100935853	-2.884843519	0.048392079	1	DOWN
ENSMUST00000181049	15:82982870-82989134	2200	0	19	6	0	20	12	15	25	0	0.350100082	0.141621765	0	0.537368901	0.325826277	0.467622763	0.585694051	0.122930462	0.479127998	-1.962568665	0.009743722	0.710350027	DOWN
ENSMUST00000181086	10:3364073-3367135	1537	0	0	0	0	5	0	0	7	0	0	0	0	0.192282552	0	0	0.234736273	0	0.106754706	#NAME?	0.0224392	1	DOWN
ENSMUST00000181103	13:80957665-80963730	2220	0	0	0	0	5	0	8	0	0	0	0	0	0.133125352	0	0.247155979	0	0	0.095070333	#NAME?	0.014433813	0.848889314	DOWN
ENSMUST00000181114	5:151368709-151396164	2034	0	0	4	9	0	0	0	0	0	0	0.102111342	0.346800121	0	0	0	0	0.112227866	0	Inf	0.0190884	0.945612199	UP
ENSMUST00000181121	6:92940369-93272889	2142	35	40	7	31	13	3	0	2	0.713029838	0.757004326	0.169703357	1.134271392	0.358768146	0.083676287	0	0.048135121	0.693502228	0.122644888	2.499413411	0.001864032	0.281079461	UP
ENSMUST00000181123	X:6027056-6092269	497	0	0	0	0	13	0	0	8	0	0	0	0	1.546240178	0	0	0.829609488	0	0.593962416	#NAME?	0.004270428	0.464579626	DOWN
ENSMUST00000181134	3:88206813-88211295	2203	1	1	1	1	1	37	1	1	0.019814727	0.018398299	0.023575446	0.035569108	0.026825223	1.003276622	0.031140476	0.023389135	0.024339395	0.271157864	-3.477767794	0.009000425	0.681608571	DOWN
ENSMUST00000181149	17:45433852-45442544	4897	145	59	256	163	80	49	69	59	1.292091629	0.48840585	2.714598432	2.60875624	0.965685774	0.597720279	0.966367638	0.620982011	1.775963038	0.787688925	1.172903658	0.02930893	1	UP
ENSMUST00000181202	5:28466984-28719209	2926	0	0	0	0	5	2	3	1	0	0	0	0	0.101004198	0.04083036	0.070314651	0.017609796	0	0.057439751	#NAME?	0.004439541	0.475736408	DOWN
ENSMUST00000181291	17:23743234-23750915	1798	17	0	6	0	1	0	0	0	0.41258567	0	0.173285809	0	0.032867612	0	0	0	0.14646787	0.008216903	4.155845683	0.019121038	0.945612199	UP
ENSMUST00000181307	19:34474833-34481546	3100	0	20	17	3	0	0	0	0	0	0.261532785	0.284763531	0.075857292	0	0	0	0	0.155538402	0	Inf	0.000100381	0.053869505	UP
ENSMUST00000181325	9:121754662-121759943	5282	27	41	23	11	20	13	30	161	0.223063483	0.314660113	0.226114129	0.163216383	0.223818929	0.147024381	0.389538084	1.571016487	0.231763527	0.58284947	-1.330469788	0.035113295	1	DOWN
ENSMUST00000181373	13:24631918-24638567	3837	41	96	61	26	19	20	14	23	0.466285346	1.01422765	0.825531193	0.531074857	0.292706702	0.311362092	0.250239148	0.308944874	0.709279761	0.290813204	1.286262007	0.002751892	0.352022297	UP
ENSMUST00000181385	1:136259407-136274406	1477	9	0	0	7	0	0	0	0	0.265904157	0	0	0.371423552	0	0	0	0	0.159331927	0	Inf	0.010730395	0.739590146	UP
ENSMUST00000181416	15:62038050-62378096	3319	16	6	3	0	0	1	0	0	0.210357695	0.073283994	0.046929124	0	0	0.018006921	0	0	0.082642703	0.00450173	4.198335919	0.005435936	0.532604599	UP
ENSMUST00000181433	1:121087405-121120956	1561	0	0	0	0	1	15	0	0	0	0	0	0	0.037857762	0.574024609	0	0	0	0.152970593	#NAME?	0.016643783	0.894446933	DOWN
ENSMUST00000181453	18:34751809-34756662	2400	0	0	0	0	1	5	0	3	0	0	0	0	0.024623319	0.1244601	0	0.064429872	0	0.053378323	#NAME?	0.027165046	1	DOWN
ENSMUST00000181475	4:40720154-40722398	2146	18	8	30	0	0	0	0	0	0.366020913	0.151114856	0.725927036	0	0	0	0	0	0.310765701	0	Inf	1.48E-05	0.015327159	UP
ENSMUST00000181482	14:50870376-50879003	2513	0	29	0	0	0	0	0	0	0	0.467797679	0	0	0	0	0	0	0.11694942	0	Inf	0.016418284	0.88881313	UP
ENSMUST00000181495	12:86290761-86306006	2664	0	0	0	1	3	1	2	5	0	0	0	0.029413943	0.066571453	0.022434299	0.051478304	0.096728312	0.007353486	0.059303092	-3.011607105	0.021931879	0.992090355	DOWN
ENSMUST00000181522	4:133085474-133089146	3201	0	11	0	0	10	18	10	0	0	0.139308872	0	0	0.184671983	0.335903378	0.214253194	0	0.034827218	0.183707139	-2.399120553	0.049507779	1	DOWN
ENSMUST00000181543	12:109734981-109749458	1300	1	0	0	0	1	0	11	1	0.033578342	0	0	0	0.045458435	0	0.580328417	0.039635588	0.008394585	0.16635561	-4.308667621	0.036929665	1	DOWN
ENSMUST00000181590	10:39899329-39907931	2400	0	0	0	3	16	3	6	0	0	0	0	0.097982336	0.394070527	0.074681086	0.171450558	0	0.024495584	0.160050543	-2.707933983	0.035221041	1	DOWN
ENSMUST00000181619	3:135436226-135437759	1406	41	13	0	15	6	0	0	0	1.272501331	0.374815508	0	0.836148853	0.252270769	0	0	0	0.620866423	0.063067692	3.299309863	0.006173178	0.569623984	UP
ENSMUST00000181660	1:42590782-42694808	2085	5	3	2	4	12	3	3	19	0.104640343	0.058318637	0.049819383	0.150367554	0.340204772	0.08596384	0.09867658	0.469670755	0.090786479	0.248628987	-1.453445145	0.046030576	1	DOWN
ENSMUST00000181687	11:60879118-60887218	1724	0	0	22	7	0	0	0	0	0	0	0.662643922	0.318209157	0	0	0	0	0.24521327	0	Inf	0.002149676	0.305176289	UP
ENSMUST00000181729	18:32359057-32378284	1130	6	0	22	4	0	0	0	0	0.231705274	0	1.010971789	0.277448098	0	0	0	0	0.38003129	0	Inf	0.000282478	0.096603543	UP
ENSMUST00000181765	18:55057585-55079414	2988	0	0	0	0	0	0	0	15	0	0	0	0	0	0	0	0.258736803	0	0.064684201	#NAME?	0.047049895	1	DOWN
ENSMUST00000181815	16:29811058-29837814	950	0	10	10	11	0	0	0	0	0	0.426689881	0.546591952	0.907483092	0	0	0	0	0.470191231	0	Inf	0.000117821	0.05890196	UP
ENSMUST00000181824	9:118150231-118170376	1181	0	0	0	0	13	0	0	0	0	0	0	0	0.650703953	0	0	0	0	0.162675988	#NAME?	0.045690733	1	DOWN
ENSMUST00000181864	8:93750147-93810290	3244	0	0	0	1	9	0	0	20	0	0	0	0.024154977	0.163989087	0	0	0.317769017	0.006038744	0.120439526	-4.317916553	0.006750113	0.598590984	DOWN
ENSMUST00000181886	7:93006982-93104789	2191	7	4	6	0	1	1	0	0	0.139424374	0.074014911	0.142203507	0	0.026972143	0.027277486	0	0	0.088910698	0.013562407	2.712743748	0.036678933	1	UP
ENSMUST00000181897	10:18235053-18238060	2586	0	0	0	0	5	0	0	18	0	0	0	0	0.114283945	0	0	0.358753775	0	0.11825943	#NAME?	0.004645063	0.487728176	DOWN
ENSMUST00000181910	15:60824341-60831793	4116	9	36	0	0	0	0	0	0	0.095417988	0.354552137	0	0	0	0	0	0	0.112492531	0	Inf	0.000987236	0.186673738	UP
ENSMUST00000181915	1:150074873-150099817	2937	6	2	3	11	1	1	2	0	0.089147756	0.027600581	0.053032947	0.293533857	0.0201212	0.020348986	0.046693293	0	0.115828785	0.02179087	2.410198137	0.038734378	1	UP
ENSMUST00000181921	19:57323385-57360775	1642	1	1	3	1	38	1	48	0	0.026584558	0.024684198	0.094858565	0.047721526	1.367984916	0.036397668	2.00490311	0	0.048462212	0.852321424	-4.136465442	0.000829513	0.171417334	DOWN
ENSMUST00000181952	3:133955473-134240494	4183	3	20	12	9	2	3	1	4	0.031296553	0.193820615	0.148968627	0.168632906	0.028269277	0.04284834	0.016400303	0.049284714	0.135679675	0.034200658	1.988108618	0.010208366	0.728186573	UP
ENSMUST00000181960	16:21794362-21809040	574	5	11	26	1	1	1	1	2	0.380096019	0.776877523	2.352077687	0.136513494	0.102954644	0.104120159	0.119516494	0.179626184	0.911391181	0.12655437	2.84831308	0.003293274	0.394282683	UP
ENSMUST00000182046	8:105624350-105637485	332	3	8	16	1	0	0	1	2	0.39431771	0.976784583	2.502500717	0.236020317	0	0	0.206633939	0.310558523	1.027405832	0.129298116	2.990233014	0.009302813	0.692623467	UP
ENSMUST00000182232	9:88521050-88522929	781	0	2	10	0	0	0	0	0	0	0.103793733	0.664868571	0	0	0	0	0	0.192165576	0	Inf	0.041448111	1	UP
ENSMUST00000182477	13:84025297-84064772	529	1	2	1	1	1	24	0	1	0.082517664	0.153238007	0.098179029	0.148126173	0.111712601	2.710086234	0	0.097403146	0.120515218	0.729800495	-2.598286791	0.043416717	1	DOWN
ENSMUST00000182486	X:103493795-103502958	345	0	1	1	0	2	3	3	3	0	0.117482472	0.150541178	0	0.342754738	0.519520597	0.596349765	0.448207808	0.067005913	0.476708227	-2.830746214	0.00947869	0.699163453	DOWN
ENSMUST00000182497	10:60931991-60940942	2929	14	3	2	1	0	0	1	0	0.208574788	0.04151395	0.035463781	0.02675273	0	0	0.023421805	0	0.078076312	0.005855451	3.737032629	0.027037528	1	UP
ENSMUST00000184062	4:124528924-124657169	424	6	11	0	50	0	0	0	0	0.617516414	1.05171627	0	9.242337168	0	0	0	0	2.727892463	0	Inf	2.20E-05	0.019605937	UP
ENSMUST00000184161	8:86885688-86886566	879	0	0	0	0	1	4	0	3	0	0	0	0	0.067230905	0.271830796	0	0.17591774	0	0.12874486	#NAME?	0.035538971	1	DOWN
ENSMUST00000184288	8:15015092-15018907	1104	0	0	0	0	3	1	4	2	0	0	0	0	0.16063981	0.054134938	0.248499218	0.093392599	0	0.139166641	#NAME?	0.006176696	0.569623984	DOWN
ENSMUST00000184493	14:69546249-69555332	2174	0	0	0	0	4	0	6	5	0	0	0	0	0.108759115	0	0.189273845	0.118530001	0	0.10414074	#NAME?	0.002038198	0.294899127	DOWN
ENSMUST00000185216	1:182300834-182303287	684	0	0	0	0	0	7	15	4	0	0	0	0	0	0.611365315	1.504049823	0.301400523	0	0.604203915	#NAME?	0.000301099	0.100097808	DOWN
ENSMUST00000186944	16:50719294-50732773	2052	0	0	0	0	0	7	3	0	0	0	0	0	0	0.203788438	0.100263484	0	0	0.076012981	#NAME?	0.037091402	1	DOWN
ENSMUST00000187286	1:124505757-124846039	1443	22	90	1	1	3	5	2	1	0.66528354	2.528317338	0.035992174	0.054302665	0.122901144	0.207002246	0.095036869	0.035707737	0.820973929	0.115161999	2.833671675	0.00755331	0.628446915	UP
ENSMUST00000187589	9:83145946-83147281	1185	0	0	0	0	6	0	0	6	0	0	0	0	0.299318735	0	0	0.260981762	0	0.140075124	#NAME?	0.022537247	1	DOWN
ENSMUST00000188014	6:112285593-112288836	3244	1	3	0	1	2	7	3	5	0.013456179	0.037482848	0	0.024154977	0.03645203	0.128906867	0.063421908	0.0794341	0.018773501	0.077053726	-2.03716701	0.025839693	1	DOWN
ENSMUST00000188260	3:115881581-115888094	739	6	14	3	0	17	14	6	9	0.354298998	0.767959482	0.210768287	0	1.359842604	1.13164742	0.556808306	0.627733534	0.333256692	0.919007966	-1.463443523	0.042242007	1	DOWN
ENSMUST00000188579	7:40849153-40898324	2918	4	0	0	0	15	19	9	0	0.05982362	0	0	0	0.303863365	0.388962195	0.211545148	0	0.014955905	0.226092677	-3.918127138	0.001058787	0.194541894	DOWN
ENSMUST00000188602	1:63114740-63157245	678	0	1	0	1	1	0	15	2	0	0.059780904	0	0.115573371	0.087162192	0	1.517359999	0.152072905	0.043838569	0.439148774	-3.324437176	0.028905598	1	DOWN
ENSMUST00000188774	9:41579494-41592826	3312	46	12	34	11	9	14	4	9	0.60607246	0.146877763	0.533071826	0.260298592	0.160622161	0.252502248	0.082833073	0.14006494	0.38658016	0.159005605	1.281689973	0.027199322	1	UP
ENSMUST00000189045	5:23432287-23434269	1983	410	68	21	207	37	16	11	85	9.022289713	1.39008945	0.549904899	8.181298565	1.102942646	0.48197533	0.380447273	2.209279921	4.785895657	1.043661292	2.197135365	0.003140725	0.381126181	UP
ENSMUST00000189205	1:62714723-62718073	733	4	0	11	0	0	0	0	0	0.238151875	0	0.77926202	0	0	0	0	0	0.254353474	0	Inf	0.020991453	0.973402347	UP
ENSMUST00000189675	18:6490155-6491124	670	16	0	6	9	3	0	0	0	1.042055506	0	0.465026692	1.052823055	0.264696046	0	0	0	0.639976313	0.066174011	3.273681867	0.007964858	0.643586788	UP
ENSMUST00000189828	9:46913627-46922567	2157	1	1	1	1	1	1	29	1	0.020237295	0.01879066	0.024078214	0.036327652	0.027397295	0.027707451	0.92208516	0.02388793	0.024858455	0.250269459	-3.331673711	0.010848001	0.743394861	DOWN
ENSMUST00000190947	7:31162358-31170641	1134	0	0	0	0	1	1	0	6	0	0	0	0	0.052112845	0.052702797	0	0.272719037	0	0.094383669	#NAME?	0.047420061	1	DOWN
ENSMUST00000191079	16:50719299-50732683	2105	0	30	0	0	0	0	0	0	0	0.57772305	0	0	0	0	0	0	0.144430762	0	Inf	0.014770399	0.851159034	UP
ENSMUST00000192482	4:123113349-123116764	3416	9	0	37	9	0	0	0	0	0.114970855	0	0.562439009	0.206496325	0	0	0	0	0.220976547	0	Inf	1.56E-05	0.015652627	UP
ENSMUST00000192517	1:86638201-86640454	2254	0	0	0	0	13	10	10	18	0	0	0	0	0.340941157	0.265016936	0.304269953	0.411595945	0	0.330455998	#NAME?	2.74E-10	2.45E-06	DOWN
ENSMUST00000192894	1:42707072-42708052	981	2	2	1	1	1	1	1	26	0.088951718	0.082632931	0.052942616	0.079876397	0.060240536	0.060922499	0.06993116	1.366007316	0.076100916	0.389275378	-2.354805377	0.041233303	1	DOWN
ENSMUST00000193173	1:133775210-133778421	3212	12	13	13	2	14	29	13	21	0.163030485	0.164069304	0.210172003	0.048791249	0.257651723	0.539333704	0.277573208	0.336976636	0.14651576	0.352883818	-1.268137415	0.016492811	0.891023174	DOWN
ENSMUST00000193250	9:120182564-120183197	634	30	37	21	20	31	50	74	85	2.064815053	2.365786919	1.719970686	2.472398082	2.890287959	4.711042868	8.005122914	6.910097923	2.155742685	5.629137916	-1.384729011	0.001165521	0.208264092	DOWN
ENSMUST00000194074	1:193493587-193495886	2300	9	11	4	0	0	0	0	2	0.170756713	0.193881608	0.090301944	0	0	0	0	0.044828448	0.113735066	0.011207112	3.343190677	0.014408314	0.848889314	UP
ENSMUST00000194137	4:42714926-42719893	4968	369	512	329	268	11	12	5	359	3.24116459	4.177779612	3.438825981	4.227933766	0.130883853	0.144286999	0.069030919	3.724480466	3.771425987	1.017170559	1.890548503	0.027578107	1	UP
ENSMUST00000194748	1:185487294-185498159	1065	0	0	0	0	5	0	4	3	0	0	0	0	0.277500735	0	0.257599189	0.145194079	0	0.170073501	#NAME?	0.006275906	0.573901224	DOWN
ENSMUST00000194761	1:160985758-160986929	1172	1	3	2	2	0	0	0	0	0.037245601	0.103749453	0.088629192	0.133717995	0	0	0	0	0.09083556	0	Inf	0.028124705	1	UP
ENSMUST00000194841	3:13470439-13471829	877	16	16	1	1	1	0	2	1	0.796097137	0.739549559	0.059220874	0.089348626	0.067384226	0	0.156371951	0.058752867	0.421054049	0.070627261	2.575708387	0.022669043	1	UP
ENSMUST00000196040	3:98286988-98290056	3069	2	3	0	6	7	10	3	22	0.028433247	0.039620189	0	0.153220541	0.1348285	0.194639353	0.067038341	0.369467324	0.055318494	0.19149338	-1.791460724	0.017930709	0.921843402	DOWN
ENSMUST00000196262	5:109769407-109796298	665	2	2	2	0	3	9	2	4	0.131220504	0.121899106	0.156200621	0	0.266686241	0.808486482	0.206222859	0.310011967	0.102330058	0.397851887	-1.959001465	0.042152705	1	DOWN
ENSMUST00000196313	3:21997678-21998468	791	16	24	10	7	1	6	4	1	0.882651314	1.229985212	0.656463153	0.693543093	0.07471045	0.453108602	0.346830767	0.065140662	0.865660693	0.23494762	1.881462497	0.006901522	0.603034202	UP
ENSMUST00000196415	5:127616992-127617765	774	0	1	0	1	1	2	4	4	0	0.052366218	0	0.101238689	0.076351377	0.154353533	0.354448497	0.266353951	0.038401227	0.21287684	-2.47079469	0.046184281	1	DOWN
ENSMUST00000196982	5:12554632-12558250	3619	4	7	3	2	8	10	5	17	0.04823579	0.078408684	0.043038896	0.043304087	0.13066721	0.165058904	0.094762532	0.242114119	0.053246864	0.158150691	-1.57053139	0.012441127	0.789724274	DOWN
ENSMUST00000197163	3:102599373-102601593	2221	3	5	4	0	0	0	0	0	0.058943485	0.091264351	0.093513944	0	0	0	0	0	0.060930445	0	Inf	0.011878333	0.77045389	UP
ENSMUST00000197170	3:143670892-143712143	921	5	10	9	5	3	4	0	2	0.236889376	0.440125285	0.507411127	0.425488704	0.19255847	0.259434603	0	0.111949435	0.402478623	0.140985627	1.513364065	0.044654674	1	UP
ENSMUST00000197551	5:23850601-23852979	318	0	0	10	3	0	0	0	0	0	0	1.632900485	0.739489325	0	0	0	0	0.593097453	0	Inf	0.024697257	1	UP
ENSMUST00000197594	3:123190135-123192762	2628	12	10	7	7	10	3	5	97	0.199259482	0.15424482	0.138319859	0.208749082	0.224937221	0.068201905	0.130496805	1.902388111	0.175143311	0.581506011	-1.731258216	0.041978362	1	DOWN
ENSMUST00000197735	3:53038585-53041755	3171	1	12	3	3	4	9	11	20	0.013765955	0.153408752	0.049119446	0.074158816	0.07456396	0.169550145	0.23791452	0.325084418	0.072613242	0.201778261	-1.474466172	0.030968976	1	DOWN
ENSMUST00000197831	3:58079716-58081834	2119	1	4	4	2	1	0	0	0	0.02060021	0.076529811	0.098015324	0.073958231	0.027888611	0	0	0	0.067275894	0.006972153	3.270413591	0.033398189	1	UP
ENSMUST00000197981	5:112675375-112680587	613	10	9	7	12	5	2	3	3	0.711827455	0.59514508	0.592992806	1.534205029	0.482117916	0.194893368	0.33562915	0.252253987	0.858542593	0.316223605	1.440944644	0.041963326	1	UP
ENSMUST00000198056	3:143243528-143259884	3165	0	14	2	0	0	0	0	0	0	0.179311866	0.032819404	0	0	0	0	0	0.053032818	0	Inf	0.029591798	1	UP
ENSMUST00000198175	3:108226787-108240247	1027	5	2	4	6	0	0	0	0	0.212439255	0.078931749	0.202234149	0.457871316	0	0	0	0	0.237869117	0	Inf	0.000621743	0.150131985	UP
ENSMUST00000198250	5:104109291-104110926	975	7	13	8	0	0	0	0	5	0.313311594	0.540503184	0.426093638	0	0	0	0	0.26429151	0.319977104	0.066072877	2.275838597	0.041594913	1	UP
ENSMUST00000198712	3:102262522-102288771	1747	1	2	1	0	0	12	6	3	0.024986746	0.046401205	0.029729082	0	0	0.410313571	0.235535969	0.088512704	0.025279258	0.183590561	-2.860465849	0.016705942	0.895766847	DOWN
ENSMUST00000199138	3:123209400-123211947	2548	10	7	1	9	6	6	5	104	0.171252053	0.111366181	0.020383323	0.276841227	0.139204357	0.140662835	0.134594036	2.103714917	0.144960696	0.629544036	-2.118645512	0.022688291	1	DOWN
ENSMUST00000199326	5:30573987-30588619	4823	7	125	17	3	89	69	84	79	0.063337923	1.050634029	0.183032748	0.048757538	1.0908032	0.854599327	1.194499772	0.844233609	0.336440559	0.996033977	-1.565843317	0.021970323	0.992090355	DOWN
ENSMUST00000199445	3:34565265-34572202	818	1	0	0	0	4	2	5	3	0.053364113	0	0	0	0.289049287	0.146050898	0.419248905	0.1890363	0.013341028	0.260846348	-4.28925846	0.004708437	0.488473547	DOWN
ENSMUST00000199521	1:42694925-42740968	660	7	14	9	0	18	8	28	5	0.462846673	0.859881905	0.708069163	0	1.612150986	0.724058393	2.909598822	0.390430639	0.507699435	1.40905971	-1.472686188	0.045936735	1	DOWN
ENSMUST00000200143	5:64802377-64803836	1460	112	200	175	82	70	57	56	52	3.347511292	5.553093375	6.224178509	4.401862346	2.834128916	2.332133388	2.630641904	1.835725517	4.881661381	2.408157431	1.019442515	0.011065528	0.753625231	UP
ENSMUST00000200144	5:45639381-45644091	2671	0	25	0	0	0	0	0	0	0	0.379427089	0	0	0	0	0	0	0.094856772	0	Inf	0.023563675	1	UP
ENSMUST00000200320	3:90001115-90021445	493	0	0	0	0	2	5	4	0	0	0	0	0	0.239858793	0.605890955	0.556476951	0	0	0.350556675	#NAME?	0.007408872	0.624768301	DOWN
ENSMUST00000200349	3:131136785-131139042	2258	14	33	13	7	21	18	26	80	0.270556047	0.592445632	0.298969209	0.242955087	0.549763508	0.476185436	0.789724102	1.826069513	0.351231494	0.910435639	-1.374134821	0.008712572	0.675566098	DOWN
ENSMUST00000200951	6:39527526-39528274	749	11	1	6	3	10	16	5	16	0.640857242	0.054114089	0.415978483	0.31396209	0.789232333	1.276044164	0.457871301	1.100977078	0.356227976	0.906031219	-1.34675994	0.038361808	1	DOWN
ENSMUST00000202251	5:115436068-115436606	539	4	4	0	1	0	0	0	0	0.323868876	0.300865807	0	0.145378006	0	0	0	0	0.192528172	0	Inf	0.033046478	1	UP
ENSMUST00000202387	5:120626315-120627621	1307	3	11	8	3	12	8	23	14	0.100163336	0.341184161	0.317858682	0.179921657	0.54271381	0.365630099	1.206929114	0.55208822	0.234781959	0.666840311	-1.506019766	0.010007994	0.717473814	DOWN
ENSMUST00000203277	6:149566090-149566962	873	1	2	1	2	10	3	2	29	0.050002113	0.092855562	0.059492218	0.179516026	0.677130604	0.205308827	0.157088432	1.712124708	0.09546648	0.687913143	-2.849160252	0.002274674	0.31928678	DOWN
ENSMUST00000203312	2:38500192-38505048	4857	0	6	0	0	1	6	4	9	0	0.05007815	0	0	0.012167174	0.073792239	0.056484072	0.09551062	0.012519538	0.059488526	-2.248430165	0.040726258	1	DOWN
ENSMUST00000203807	6:90486393-90519480	661	4	3	5	3	0	0	1	2	0.264092775	0.183955157	0.392785442	0.355760371	0	0	0.103785881	0.155984009	0.299148436	0.064942473	2.203627303	0.039300863	1	UP
ENSMUST00000204514	6:50799072-50803031	1954	0	0	0	1	2	1	8	2	0	0	0	0.040101712	0.060517085	0.030585963	0.280801573	0.052766341	0.010025428	0.10616774	-3.404609728	0.017184615	0.907812552	DOWN
ENSMUST00000204539	6:54902422-54905728	3307	8	4	4	0	0	0	0	0	0.105560506	0.049037396	0.062804497	0	0	0	0	0	0.0543506	0	Inf	0.003997186	0.442944025	UP
ENSMUST00000205875	7:73945377-73947534	2158	2	2	0	0	4	5	1	4	0.040436346	0.037563904	0	0	0.109565485	0.138417164	0.031789837	0.095531955	0.019500063	0.09382611	-2.266510694	0.032084698	1	DOWN
ENSMUST00000206375	7:127657062-127658234	1173	1	3	7	4	5	4	15	13	0.037213849	0.103661005	0.309893086	0.267277366	0.251950795	0.203699292	0.877041841	0.571230212	0.179511327	0.475980535	-1.406827701	0.044686599	1	DOWN
ENSMUST00000206440	7:3642307-3644604	2298	7	13	5	5	13	27	1	34	0.132932465	0.229325763	0.112981365	0.170528762	0.334413128	0.701858235	0.029853119	0.762585724	0.161442089	0.457177552	-1.501737819	0.029812062	1	DOWN
ENSMUST00000206566	11:88253368-88256990	1909	0	0	0	0	0	0	0	27	0	0	0	0	0	0	0	0.728984988	0	0.182246247	#NAME?	0.011145901	0.753829878	DOWN
ENSMUST00000207035	8:8727111-8853647	2715	4	6	2	4	0	0	2	0	0.06429662	0.089587321	0.038259084	0.115475636	0	0	0.050511308	0	0.076904665	0.012627827	2.606464714	0.040890268	1	UP
ENSMUST00000207119	7:83336165-83356577	5548	0	0	1	0	27	0	3	0	0	0	0.009361339	0	0.287671278	0	0.037083754	0	0.002340335	0.081188758	-5.116493232	0.007124235	0.613499669	DOWN
ENSMUST00000207718	8:10870422-10882454	3085	0	0	0	0	1	9	0	0	0	0	0	0	0.019155905	0.174276665	0	0	0	0.048358142	#NAME?	0.046358988	1	DOWN
ENSMUST00000209071	7:70271907-70337843	2488	0	2	4	6	0	0	0	0	0	0.032581554	0.083478485	0.18900074	0	0	0	0	0.076265195	0	Inf	0.01070082	0.739460458	UP
ENSMUST00000209081	7:66737804-66740442	2639	10	7	6	1	1	3	0	2	0.165346809	0.107525968	0.118062859	0.02969259	0.022393318	0.067917623	0	0.039069886	0.105157056	0.032345207	1.700921827	0.048353683	1	UP
ENSMUST00000209205	2:19428046-19430443	1601	22	32	35	7	7	5	8	4	0.599627826	0.810250334	1.135209616	0.342656206	0.258456382	0.186573542	0.342714724	0.128768243	0.721935995	0.229128223	1.655715765	0.005596005	0.542706149	UP
ENSMUST00000209340	7:45121917-45124144	778	8	5	5	8	10	12	12	18	0.448699993	0.260537433	0.333716166	0.805954629	0.759813647	0.921359652	1.057878419	1.192464346	0.462227055	0.982879016	-1.088412137	0.034521799	1	DOWN
ENSMUST00000209402	7:123031494-123068305	1880	0	0	19	0	0	0	0	0	0	0	0.524808701	0	0	0	0	0	0.131202175	0	Inf	0.029237046	1	UP
ENSMUST00000209431	2:144191866-144207872	332	0	0	0	0	2	0	6	6	0	0	0	0	0.356175858	0	1.239401621	0.931516228	0	0.631773426	#NAME?	0.00464698	0.487728176	DOWN
ENSMUST00000209951	13:65241753-65250121	1597	3	11	0	0	0	0	0	0	0.081974627	0.279228365	0	0	0	0	0	0	0.090300748	0	Inf	0.03245683	1	UP
ENSMUST00000210111	8:27168840-27171012	2173	8	13	1	14	2	5	2	0	0.160648226	0.242517535	0.023900923	0.504954691	0.054418033	0.137461685	0.063110079	0	0.233005344	0.063747449	1.869923526	0.049149231	1	UP
ENSMUST00000210118	4:45639795-45642224	773	6	3	0	4	0	0	0	0	0.338715342	0.157301887	0	0.405583895	0	0	0	0	0.225400281	0	Inf	0.009073306	0.6826469	UP
ENSMUST00000210151	9:47260700-47362750	1304	0	0	0	0	5	0	7	0	0	0	0	0	0.226639787	0	0.368162428	0	0	0.148700554	#NAME?	0.01700358	0.902920397	DOWN
ENSMUST00000210196	8:91055264-91056557	1294	38	31	23	14	8	13	10	10	1.281470937	0.971158679	0.922979002	0.847964871	0.365444075	0.600141252	0.530003458	0.398316341	1.005893372	0.473476282	1.087113321	0.022237619	0.998433988	UP
ENSMUST00000210201	18:16816202-16820425	1519	28	12	1	0	0	1	0	1	0.804365443	0.320249606	0.03419138	0	0	0.039344945	0	0.033921174	0.289701607	0.01831653	3.98334958	0.004585103	0.486231772	UP
ENSMUST00000210723	8:26977391-26980001	459	3	2	2	3	1	0	0	0	0.285214553	0.176607638	0.226303732	0.512325938	0.128749381	0	0	0	0.300112965	0.032187345	3.22094015	0.031093077	1	UP
ENSMUST00000210897	13:97560026-97577418	1136	0	12	15	0	0	0	0	0	0	0.428221084	0.685645714	0	0	0	0	0	0.2784667	0	Inf	0.003431717	0.405424788	UP
ENSMUST00000210961	2:131829177-131847683	913	0	7	5	0	0	0	0	0	0	0.310800688	0.284371497	0	0	0	0	0	0.148793046	0	Inf	0.035538482	1	UP
ENSMUST00000211831	8:72765481-72767614	2134	0	2	0	0	2	2	5	2	0	0.037986366	0	0	0.055412551	0.055983896	0.160705532	0.048315572	0.009496592	0.080104388	-3.076399554	0.021240299	0.980084145	DOWN
ENSMUST00000212253	11:51898966-51909624	2284	7	0	8	0	12	15	1	25	0.133747287	0	0.181891986	0	0.310563463	0.392317169	0.030036107	0.56415364	0.078909818	0.324267595	-2.038908132	0.029213519	1	DOWN
ENSMUST00000212373	9:41327260-41613693	1574	0	0	0	2	11	3	6	8	0	0	0	0.099566385	0.413107359	0.11387205	0.261423976	0.261954203	0.024891596	0.262589397	-3.399078002	0.000688093	0.156378317	DOWN
ENSMUST00000212647	8:95806744-95810700	3957	1	4	0	5	0	0	0	0	0.01103155	0.040982226	0	0.099033383	0	0	0	0	0.03776179	0	Inf	0.027330615	1	UP
ENSMUST00000212899	8:121833653-121841178	4988	19	26	25	6	20	41	24	79	0.166217055	0.21130337	0.260266287	0.094273024	0.237011143	0.491009957	0.329990394	0.816306876	0.183014934	0.468579593	-1.356332748	0.00531565	0.526227308	DOWN
ENSMUST00000213429	9:43265279-43280076	431	7	2	6	0	0	0	0	1	0.708767527	0.188080988	0.722895322	0	0	0	0	0.119550497	0.404935959	0.029887624	3.76007364	0.028040519	1	UP
ENSMUST00000213849	10:93317403-93322725	585	0	0	1	0	4	0	3	8	0	0	0.088780695	0	0.4041749	0	0.351693451	0.704813531	0.022195174	0.365170471	-4.0402522	0.013230292	0.812401308	DOWN
ENSMUST00000214014	9:13945281-13981814	1833	6	4	14	8	0	3	0	0	0.142840676	0.088470633	0.396622575	0.342080033	0	0.097782109	0	0	0.242503479	0.024445527	3.310363017	0.001417333	0.234499644	UP
ENSMUST00000214393	9:83678081-83687525	1734	5	1	3	0	0	0	0	0	0.125821866	0.02337454	0.0898257	0	0	0	0	0	0.059755527	0	Inf	0.042706402	1	UP
ENSMUST00000216004	9:120179038-120279171	691	8	8	4	4	11	8	25	17	0.505193335	0.469308946	0.300570869	0.453713966	0.940999976	0.69157531	2.481323522	1.268033281	0.432196779	1.345483022	-1.638363961	0.005518787	0.538138222	DOWN
ENSMUST00000216193	9:44598855-44599720	866	0	0	0	0	0	7	12	21	0	0	0	0	0	0.482879764	0.950380381	1.249848678	0	0.670777206	#NAME?	2.23E-05	0.019605937	DOWN
ENSMUST00000216522	9:47773791-47776737	2947	2	0	1	0	1	4	4	5	0.029610328	0	0.017623586	0	0.020052924	0.081078816	0.093092344	0.087439505	0.011808478	0.070415897	-2.576078108	0.037527217	1	DOWN
ENSMUST00000217953	10:66889671-66891612	1007	0	0	0	1	2	2	2	4	0	0	0	0.077814047	0.117428386	0.118639161	0.136184907	0.204724884	0.019453512	0.144244334	-2.890412135	0.016021649	0.880205517	DOWN
ENSMUST00000218069	12:10219860-10222329	2470	2	2	4	3	0	0	0	0	0.035328597	0.03281899	0.08408683	0.095205508	0	0	0	0	0.061859981	0	Inf	0.004619407	0.487728176	UP
ENSMUST00000218080	10:25615632-25621563	1662	5	9	0	3	8	9	12	11	0.131272632	0.219508986	0	0.141490737	0.284527457	0.323491884	0.495204218	0.341123712	0.123068089	0.361086818	-1.552889028	0.014746875	0.851159034	DOWN
ENSMUST00000218114	12:29675628-29686445	3059	50	103	98	25	25	26	16	33	0.713251146	1.364940347	1.663585223	0.640528107	0.483101771	0.507716657	0.358735713	0.556012693	1.095576206	0.476391709	1.20146963	0.006786418	0.599578739	UP
ENSMUST00000218139	10:116581281-116583515	2235	4	3	5	3	3	90	3	4	0.07810529	0.054404635	0.116166075	0.105215931	0.079349598	2.405455872	0.092053991	0.092240697	0.088472983	0.667275039	-2.914972671	0.004580398	0.486231772	DOWN
ENSMUST00000218143	10:78248880-78264139	1443	0	0	16	10	1	0	0	0	0	0	0.575765931	0.543139426	0.040953545	0	0	0	0.279726339	0.010238386	4.771955851	0.00787364	0.641758321	UP
ENSMUST00000218314	10:92162148-92165170	2698	9	1	5	1	1	27	9	19	0.14556725	0.015022777	0.096230977	0.029043271	0.02190362	0.597802159	0.228794937	0.362959053	0.071466069	0.302864942	-2.083344254	0.016436047	0.88881313	DOWN
ENSMUST00000218472	10:76684432-76686801	2370	0	6	7	1	0	0	0	0	0	0.102628513	0.153377464	0.033062762	0	0	0	0	0.072267185	0	Inf	0.010791256	0.742353217	UP
ENSMUST00000218664	10:121829018-121832058	3041	16	12	4	29	27	25	48	84	0.229588027	0.159966837	0.068298083	0.747415926	0.524827441	0.491088651	1.082555379	1.423701355	0.301317218	0.880543207	-1.547110681	0.009683483	0.708460695	DOWN
ENSMUST00000218840	10:25298609-25306432	2420	12	12	7	6	3	1	4	3	0.216385917	0.201016178	0.150208508	0.194311505	0.073283616	0.024696269	0.113364933	0.063897394	0.190480527	0.068810553	1.468941776	0.041020467	1	UP
ENSMUST00000219735	12:45094012-45162048	2627	0	0	0	0	1	0	7	10	0	0	0	0	0.022495609	0	0.182749831	0.196201502	0	0.100361736	#NAME?	0.003067869	0.375472533	DOWN
ENSMUST00000220167	10:107199912-107205775	2006	3	3	3	4	10	10	4	8	0.065260957	0.060615333	0.077645944	0.156289307	0.294683458	0.297780745	0.136761284	0.205541334	0.089952885	0.233691705	-1.377365063	0.022899379	1	DOWN
ENSMUST00000220233	10:97681414-97967090	1633	93	71	53	66	29	38	12	41	2.485140088	1.762512307	1.68534859	3.167627062	1.04975544	1.390032493	0.503998414	1.294034748	2.275157012	1.059455274	1.102643427	0.010562362	0.738693538	UP
ENSMUST00000220632	13:74447541-74463429	1513	0	0	0	0	18	0	1	0	0	0	0	0	0.703251587	0	0.045342014	0	0	0.1871484	#NAME?	0.01040805	0.736549852	DOWN
ENSMUST00000221643	12:28910229-29041874	3728	11	20	1	0	0	0	0	0	0.128755921	0.217476296	0.01393152	0	0	0	0	0	0.090040934	0	Inf	0.000969296	0.184310922	UP
ENSMUST00000222202	13:30784433-30795226	5348	46	37	45	0	0	0	7	0	0.375338816	0.280461651	0.436935855	0	0	0	0.089768849	0	0.27318408	0.022442212	3.605586607	0.003742399	0.428772296	UP
ENSMUST00000222254	13:74604945-74617310	1703	0	28	0	0	0	0	0	0	0	0.666496837	0	0	0	0	0	0	0.166624209	0	Inf	0.01832267	0.92941586	UP
ENSMUST00000222455	13:74447272-74462719	1614	55	54	40	13	4	29	10	13	1.487021329	1.356273434	1.286927988	0.631293555	0.14649462	1.073320854	0.424922227	0.415150582	1.190379077	0.514972071	1.208854978	0.031857618	1	UP
ENSMUST00000222498	11:50236953-50263384	611	8	11	21	3	1	0	4	0	0.571339762	0.729832567	1.784715901	0.384873331	0.096720075	0	0.44900677	0	0.86769039	0.136431711	2.669001337	0.007517997	0.628446915	UP
ENSMUST00000222954	12:27050950-27160503	1057	0	0	0	0	0	10	0	2	0	0	0	0	0	0.565135453	0	0.097545345	0	0.1656702	#NAME?	0.031836645	1	DOWN
ENSMUST00000223012	13:13862534-13893979	3476	2	3	6	1	3	10	7	9	0.025104038	0.034981116	0.089634029	0.022542792	0.051020239	0.171849302	0.138113868	0.133456583	0.043065494	0.123609998	-1.521191166	0.028762505	1	DOWN
ENSMUST00000223198	13:28415103-28419863	643	0	0	0	0	8	4	0	0	0	0	0	0	0.735434888	0.37160073	0	0	0	0.276758905	#NAME?	0.020742376	0.972171382	DOWN
ENSMUST00000223429	12:25129174-25134931	3772	1	11	10	5	0	1	0	0	0.011572599	0.118220493	0.137662342	0.103890534	0	0.015844372	0	0	0.092836492	0.003961093	4.55072153	0.000649784	0.153901397	UP
ENSMUST00000223592	13:35957545-35965008	978	2	3	2	1	0	0	0	0	0.089224576	0.12432961	0.106210034	0.080121416	0	0	0	0	0.099971409	0	Inf	0.02395428	1	UP
ENSMUST00000223632	13:58155141-58157575	1142	0	0	2	4	6	8	5	5	0	0	0.090957455	0.274532706	0.310589055	0.418457565	0.300302631	0.225642926	0.09137254	0.313748044	-1.779773898	0.028315825	1	DOWN
ENSMUST00000224190	13:59190978-59204327	9762	27	6	6	4	3	4	2	0	0.120694665	0.024915957	0.031916399	0.032115996	0.01816701	0.024476467	0.014048167	0	0.052410754	0.014172911	1.88672678	0.025075147	1	UP
ENSMUST00000224527	13:36963239-36973329	1746	21	28	24	4	7	7	3	11	0.524853584	0.65008254	0.713786675	0.179562629	0.236992364	0.239503938	0.117835435	0.324712262	0.517071357	0.229761	1.170229459	0.040663751	1	UP
ENSMUST00000224856	13:67278596-67283361	3162	4	1	1	0	0	1	0	47	0.05520725	0.012818296	0.016425271	0	0	0.018901003	0	0.766104406	0.021112704	0.196251352	-3.216519308	0.040058983	1	DOWN
ENSMUST00000225128	13:102563187-102590285	3602	0	2	0	0	3	4	6	1	0	0.022504971	0	0	0.049235522	0.066335166	0.114236907	0.014304904	0.005626243	0.061028125	-3.439230552	0.007421172	0.624768301	DOWN
ENSMUST00000225686	13:98732986-98734690	1705	0	0	0	0	2	2	3	0	0	0	0	0	0.069355064	0.070070167	0.120669014	0	0	0.065023561	#NAME?	0.033567593	1	DOWN
ENSMUST00000226323	15:36690103-36694949	3901	6	0	5	3	0	0	0	0	0.067117908	0	0.066555031	0.060281365	0	0	0	0	0.048488576	0	Inf	0.003791536	0.432127773	UP
ENSMUST00000226451	14:34591092-34605700	1558	17	36	35	6	8	14	5	6	0.47614187	0.93667304	1.166540819	0.301818897	0.303520304	0.536769861	0.22011913	0.198500249	0.720293656	0.314727386	1.194482479	0.044960656	1	UP
ENSMUST00000226618	14:84459669-84476383	1172	0	0	0	0	18	18	20	9	0	0	0	0	0.907866596	0.917428936	1.170348933	0.395814916	0	0.847864845	#NAME?	1.39E-10	1.41E-06	DOWN
ENSMUST00000226657	15:20584781-20586753	1973	4	5	3	94	3	3	2	10	0.088477103	0.102735997	0.078944635	3.734002386	0.089886645	0.090843693	0.069507451	0.261237377	1.00104003	0.127868792	2.968763567	0.008878901	0.678672681	UP
ENSMUST00000227349	14:79898467-79907230	3446	11	46	118	11	5	15	7	6	0.139292535	0.54112967	1.778128818	0.250176708	0.085762705	0.260026818	0.139316252	0.089745615	0.677181933	0.143712848	2.236354441	0.003102024	0.378936195	UP
MSTRG.10686.2	11:88698335-88702122	3733	0	0	0	0	0	0	0	178	0	0	0	0	0	0	0	2.457626596	0	0.614406649	#NAME?	0.000295649	0.099245454	DOWN
MSTRG.10756.1	11:94307127-94307586	246	5	18	7	10	3	4	2	4	0.886890711	2.966214337	1.477660936	3.18597639	0.720920124	0.971297844	0.557472363	0.838040479	2.129185594	0.771932703	1.463754726	0.042304481	1	UP
MSTRG.127.1	1:9125206-9182926	1045	13	0	64	0	0	0	0	0	0.542836086	0	3.180261539	0	0	0	0	0	0.930774406	0	Inf	0.000148545	0.066395022	UP
MSTRG.12713.1	12:24729937-24835767	1062	0	85	0	0	0	0	0	0	0	3.244542989	0	0	0	0	0	0	0.811135747	0	Inf	0.001703391	0.264562106	UP
MSTRG.13068.3	12:29579463-29583002	3514	0	1	364	0	0	0	0	0	0	0.011534278	5.378929445	0	0	0	0	0	1.347615931	0	Inf	0.00010759	0.055323807	UP
MSTRG.13693.4	12:61601067-61603843	2666	0	86	0	0	0	0	0	0	0	1.307665456	0	0	0	0	0	0	0.326916364	0	Inf	0.001650025	0.258064666	UP
MSTRG.15011.1	12:109518364-109565774	598	21	0	4	44	1	0	6	0	1.532432037	0	0.347315168	5.766751034	0.098822685	0	0.688095883	0	1.91162456	0.196729642	3.280512952	0.019550659	0.954640245	UP
MSTRG.15011.2	12:109518370-109565712	612	0	0	0	0	41	0	0	0	0	0	0	0	3.960094091	0	0	0	0	0.990023523	#NAME?	0.003015177	0.370299295	DOWN
MSTRG.15486.1	13:14020299-14024976	404	15	13	19	8	1	0	0	3	1.620216333	1.304432189	2.442179103	1.552061142	0.146277143	0	0	0.382751717	1.729722192	0.132257215	3.709122013	4.11E-06	0.005779798	UP
MSTRG.15486.2	13:14024541-14024849	287	4	5	1	2	2	15	4	26	0.608241548	0.706265236	0.180964134	0.546053974	0.412022246	3.12213385	0.955899431	4.669174832	0.510381223	2.28980759	-2.165579217	0.006386169	0.579274913	DOWN
MSTRG.18029.3	13:110553172-110609665	268	29	0	0	0	0	0	0	0	4.721951316	0	0	0	0	0	0	0	1.180487829	0	Inf	0.011566437	0.759836955	UP
MSTRG.18029.4	13:110601108-110609674	297	0	0	0	0	0	15	13	0	0	0	0	0	0	3.017011498	3.001902841	0	0	1.504728585	#NAME?	0.001172665	0.2090181	DOWN
MSTRG.18029.5	13:110601112-110609668	285	0	0	24	0	0	0	0	0	0	0	4.372882578	0	0	0	0	0	1.093220645	0	Inf	0.016175695	0.883467748	UP
MSTRG.18029.6	13:110601314-110609659	276	0	38	0	0	0	0	0	0	0	5.581305651	0	0	0	0	0	0	1.395326413	0	Inf	0.009014105	0.681608571	UP
MSTRG.18029.7	13:110604687-110609668	279	0	0	0	18	0	0	0	0	0	0	0	5.05656951	0	0	0	0	1.264142377	0	Inf	0.020917261	0.972713878	UP
MSTRG.18029.8	13:110604688-110609657	263	0	0	0	0	0	0	0	38	0	0	0	0	0	0	0	7.44707206	0	1.861768015	#NAME?	0.00511702	0.50968818	DOWN
MSTRG.18029.9	13:110609322-110609657	270	0	0	0	0	21	0	0	0	0	0	0	0	4.597651856	0	0	0	0	1.149412964	#NAME?	0.015750188	0.871355846	DOWN
MSTRG.18030.2	13:110553173-110609659	261	21	0	0	0	0	0	0	0	3.511089494	0	0	0	0	0	0	0	0.877772374	0	Inf	0.025119997	1	UP
MSTRG.18030.4	13:110601318-110609675	288	0	35	0	0	0	0	0	0	0	4.926406746	0	0	0	0	0	0	1.231601686	0	Inf	0.010820953	0.743394861	UP
MSTRG.18030.6	13:110604675-110609659	278	0	0	0	0	0	0	0	26	0	0	0	0	0	0	0	4.820335168	0	1.205083792	#NAME?	0.012382529	0.786703317	DOWN
MSTRG.18030.7	13:110609312-110609661	284	0	0	0	0	25	0	0	0	0	0	0	0	5.203550414	0	0	0	0	1.300887604	#NAME?	0.009587364	0.702827495	DOWN
MSTRG.18189.1	13:117609234-117702637	1178	45	71	1	31	9	1	2	2	1.666944093	2.443278945	0.044088885	2.06248669	0.451596434	0.050734271	0.11641613	0.087525832	1.554199653	0.176568167	3.137874676	0.00045421	0.12632173	UP
MSTRG.18189.2	13:117694528-117702624	7935	446	195	85	0	0	0	49	0	2.452698457	0.996196371	0.556248862	0	0	0	0.423514384	0	1.001285923	0.105878596	3.241371127	0.049939046	1	UP
MSTRG.18455.2	14:11567538-11572688	4993	0	0	0	0	289	0	0	0	0	0	0	0	3.421460429	0	0	0	0	0.855365107	#NAME?	0.000159101	0.069258525	DOWN
MSTRG.18455.3	14:11567546-11572708	5019	1	1	380	1	0	1	1	1	0.008697319	0.008075603	3.931537818	0.015612422	0	0.011907745	0.013668553	0.010266241	0.990980791	0.008960635	6.789112351	0.000159989	0.069258525	UP
MSTRG.18459.6	14:11734105-11744521	10359	0	0	0	0	990	0	0	0	0	0	0	0	5.649270056	0	0	0	0	1.412317514	#NAME?	7.29E-05	0.046359716	DOWN
MSTRG.19588.2	14:52001036-52095418	1568	0	0	0	0	0	0	0	89	0	0	0	0	0	0	0	2.92548472	0	0.73137118	#NAME?	0.000843859	0.172228243	DOWN
MSTRG.19588.3	14:52001293-52095510	1404	0	0	122	0	0	0	0	0	0	0	4.512198274	0	0	0	0	0	1.128049568	0	Inf	0.000641644	0.153383056	UP
MSTRG.19765.1	14:54679386-54680655	1158	68	78	0	0	0	0	0	3	2.562449167	2.730521265	0	0	0	0	0	0.133533414	1.323242608	0.033383354	5.308804894	0.000780895	0.166610417	UP
MSTRG.20590.1	14:88443536-88450622	6963	166	287	272	130	94	76	49	84	1.040322715	1.670872309	2.028474955	1.463258814	0.79800956	0.65200437	0.482634876	0.621783113	1.550732199	0.63860798	1.279947078	0.000667653	0.153901397	UP
MSTRG.20611.15	14:93603624-93610146	6487	0	0	0	0	583	0	0	0	0	0	0	0	5.312508421	0	0	0	0	1.328127105	#NAME?	9.67E-05	0.053150828	DOWN
MSTRG.20628.1	14:93291770-93311099	1948	0	0	0	65	0	0	0	0	0	0	0	2.615182878	0	0	0	0	0.65379572	0	Inf	0.001441883	0.236916345	UP
MSTRG.20634.3	14:93564317-93584462	2239	7	5	2	2	137	3	3	2	0.136435375	0.090530649	0.04639277	0.069994413	3.616931704	0.080051186	0.091889535	0.046049768	0.085838302	0.958730548	-3.481431963	0.002733621	0.352022297	DOWN
MSTRG.20642.3	14:93766495-93775616	9010	0	0	0	501	0	0	0	0	0	0	0	4.35801394	0	0	0	0	1.089503485	0	Inf	0.00021408	0.080111894	UP
MSTRG.22557.15	15:69025631-69028294	2532	1	1	1	161	1	1	1	2	0.017240065	0.016007683	0.020512127	4.983523083	0.023339639	0.023603859	0.027094182	0.040720944	1.25932074	0.028689656	5.4559713	0.000705965	0.156995802	UP
MSTRG.24440.155	16:6611829-6616980	3352	0	0	0	0	292	0	0	0	0	0	0	0	5.149372993	0	0	0	0	1.287343248	#NAME?	0.000158104	0.069258525	DOWN
MSTRG.24440.172	16:6643447-6658077	14557	0	0	959	0	0	0	0	0	0	0	3.420921122	0	0	0	0	0	0.855230281	0	Inf	0.000103576	0.053869505	UP
MSTRG.24440.41	16:5907204-5981641	1959	69	77	37	25	120	62	103	72	1.536992333	1.593349318	0.980751227	1.000191669	3.620951941	1.890566099	3.60601614	1.894307833	1.277821137	2.752960503	-1.107298003	0.006870603	0.602547626	DOWN
MSTRG.24440.44	16:5935120-5981279	1890	0	87	20	62	0	0	0	0	0	1.866014582	0.549483973	2.571015154	0	0	0	0	1.246628427	0	Inf	5.90E-08	0.000213363	UP
MSTRG.24536.9	16:6919597-6927772	8133	21	20	21	2	742	23	21	19	0.112676055	0.099686663	0.13407862	0.019269334	5.392975855	0.16893286	0.17708735	0.120406188	0.091427668	1.464850563	-4.001978863	0.000165984	0.069786528	DOWN
MSTRG.24542.3	16:6981505-6993725	12111	0	88	225	127	0	29	0	0	0	0.294550327	0.964715114	0.821863999	0	0.143038548	0	0	0.52028236	0.035759637	3.862890794	0.010455027	0.736753073	UP
MSTRG.24542.4	16:6981505-6991129	9565	757	0	0	0	0	0	0	0	3.453560066	0	0	0	0	0	0	0	0.863390017	0	Inf	0.000121486	0.059847744	UP
MSTRG.24542.6	16:6981510-6993725	12102	0	0	0	29	0	0	0	0	0	0	0	0.187811257	0	0	0	0	0.046952814	0	Inf	0.006633278	0.593383643	UP
MSTRG.24543.1	16:7013687-7016608	2872	0	563	0	0	0	0	0	0	0	7.946601698	0	0	0	0	0	0	1.986650425	0	Inf	0.00016458	0.069605648	UP
MSTRG.24990.2	16:34464311-34468341	4007	0	720	0	0	0	0	0	0	0	7.284007467	0	0	0	0	0	0	1.821001867	0	Inf	0.000139953	0.064536435	UP
MSTRG.25711.2	16:72768877-72769641	675	30	0	0	0	0	0	0	0	1.939396657	0	0	0	0	0	0	0	0.484849164	0	Inf	0.010493384	0.736753073	UP
MSTRG.27322.1	17:29261170-29276450	278	5	10	4	3	8	10	14	8	0.784802572	1.458112904	0.747102412	0.845890667	1.701023859	2.148734439	3.453840329	1.483150776	0.958977139	2.196687351	-1.195761221	0.043904819	1	DOWN
MSTRG.28570.2	17:70157306-70171397	1829	0	0	0	144	0	0	0	0	0	0	0	6.170550939	0	0	0	0	1.542637735	0	Inf	0.000524542	0.135839206	UP
MSTRG.29584.1	18:24676916-24677385	248	0	0	0	0	0	0	25	0	0	0	0	0	0	0	6.913687717	0	0	1.728421929	#NAME?	0.007210573	0.617526559	DOWN
MSTRG.30769.18	18:67555316-67602086	683	0	0	20	0	0	0	0	0	0	0	1.52053398	0	0	0	0	0	0.380133495	0	Inf	0.025592134	1	UP
MSTRG.31922.1	19:23673028-23767831	1381	114	0	0	0	0	0	0	0	3.602192702	0	0	0	0	0	0	0	0.900548176	0	Inf	0.000760479	0.163857466	UP
MSTRG.31922.2	19:23673039-23767837	1364	1	0	0	0	0	0	0	99	0.032002819	0	0	0	0	0	0	3.740895445	0.008000705	0.935223861	-6.869040862	0.002140587	0.305176289	DOWN
MSTRG.31975.1	19:22438234-22444135	3236	45	35	26	29	57	65	24	133	0.606817102	0.438444111	0.417210319	0.702376956	1.041225372	1.199874316	0.508650212	2.118340692	0.541212122	1.217022648	-1.169089957	0.008871985	0.678672681	DOWN
MSTRG.32437.10	19:40508420-40508853	314	0	0	0	0	26	0	0	0	0	0	0	0	4.894599629	0	0	0	0	1.223649907	#NAME?	0.008741757	0.675566098	DOWN
MSTRG.32437.11	19:40508420-40508853	324	0	0	0	0	24	0	0	0	0	0	0	0	4.378741826	0	0	0	0	1.094685457	#NAME?	0.011427102	0.759201588	DOWN
MSTRG.32437.13	19:40508483-40508895	307	0	0	0	0	0	31	0	0	0	0	0	0	0	6.031952748	0	0	0	1.507988187	#NAME?	0.005840707	0.55830714	DOWN
MSTRG.32437.2	19:40460916-40508853	370	0	0	0	66	1	1	1	3	0	0	0	13.98036484	0.159718827	0.161526949	0.185412075	0.417923497	3.495091211	0.231145337	3.918457943	0.017788689	0.92000476	UP
MSTRG.32437.4	19:40508252-40508853	528	0	2	50	1	1	0	1	3	0	0.153528231	4.917356302	0.148406715	0.111924178	0	0.129928916	0.292863056	1.304822812	0.133679038	3.287008753	0.019793167	0.955459057	UP
MSTRG.32437.5	19:40508345-40508855	413	0	0	0	0	0	0	32	21	0	0	0	0	0	0	5.313991185	2.620748075	0	1.983684815	#NAME?	0.000175897	0.071841363	DOWN
MSTRG.32437.8	19:40508404-40508855	386	4	41	4	25	0	1	1	1	0.452241773	4.305789426	0.538068577	5.076102279	0	0.154831532	0.1777266	0.133487731	2.593050514	0.116511466	4.476106471	6.21E-05	0.041936525	UP
MSTRG.32437.9	19:40508404-40508855	332	0	31	0	0	0	0	0	0	0	3.785178709	0	0	0	0	0	0	0.946294677	0	Inf	0.014544358	0.848889314	UP
MSTRG.32438.2	19:40461511-40462928	1355	0	0	0	0	32	43	24	0	0	0	0	0	1.396012535	1.895665906	1.214754307	0	0	1.126608187	#NAME?	6.72E-08	0.000228759	DOWN
MSTRG.34322.2	2:41910846-41945605	8240	0	0	0	232	0	0	0	0	0	0	0	2.206661473	0	0	0	0	0.551665368	0	Inf	0.0003372	0.106173356	UP
MSTRG.34328.1	2:42053715-42125900	1967	0	0	168	1	0	0	0	0	0	0	4.435076783	0.039836678	0	0	0	0	1.118728365	0	Inf	0.000203719	0.077283598	UP
MSTRG.34337.2	2:42311539-42313860	2272	3	0	0	0	1	0	27	1	0.05762037	0	0	0	0.026010548	0	0.815052592	0.022678813	0.014405092	0.215935488	-3.905949547	0.014850448	0.851874599	DOWN
MSTRG.34342.2	2:42404853-42407923	3039	9	56	31	147	7	12	0	22	0.129233445	0.746985268	0.529688638	3.791081037	0.136159482	0.235872922	0	0.373114583	1.299247097	0.186286747	2.802078891	0.002047882	0.295701743	UP
MSTRG.34350.5	2:42522452-42526048	3577	0	0	408	0	0	0	1	0	0	0	5.922939423	0	0	0	0.019178772	0	1.480734856	0.004794693	8.270659168	0.000518395	0.135839206	UP
MSTRG.34350.7	2:42522452-42526074	3601	12	12	0	1	9	377	264	1	0.145419028	0.135090017	0	0.021760274	0.147731352	6.253901013	5.028097718	0.014308876	0.07556733	2.86100974	-5.242617957	8.89E-05	0.052062936	DOWN
MSTRG.34373.42	2:45038735-45050640	11818	0	0	0	0	0	0	0	1173	0	0	0	0	0	0	0	5.115726812	0	1.278931703	#NAME?	6.22E-05	0.041936525	DOWN
MSTRG.3447.2	1:159788137-159793371	4980	0	0	0	272	1	0	0	0	0	0	0	4.280701065	0.01186666	0	0	0	1.070175266	0.002966665	8.494789373	0.000788369	0.166994587	UP
MSTRG.34636.2	2:60175067-60222319	9389	1	0	483	0	0	0	0	0	0.004649254	0	2.67130969	0	0	0	0	0	0.668989736	0	Inf	6.79E-05	0.044116488	UP
MSTRG.34636.3	2:60175069-60222317	9379	0	0	0	0	0	185	0	0	0	0	0	0	0	1.178280413	0	0	0	0.294570103	#NAME?	0.00025136	0.089862271	DOWN
MSTRG.35606.14	2:102714443-102783239	1258	1	44	0	13	1	279	7	24	0.034699399	1.417861634	0	0.809942605	0.046976125	13.24819168	0.381624647	0.983307352	0.56562591	3.665024951	-2.695902908	0.035191519	1	DOWN
MSTRG.35606.15	2:102714467-102783235	1210	0	0	0	0	202	1	0	0	0	0	0	0	9.868264479	0.049392538	0	0	0	2.479414254	#NAME?	9.45E-05	0.052814822	DOWN
MSTRG.35606.17	2:102714628-102783233	1043	0	0	0	74	0	0	0	0	0	0	0	5.560581327	0	0	0	0	1.390145332	0	Inf	0.001185423	0.210243529	UP
MSTRG.3683.24	1:168392935-168400960	7912	0	0	0	0	0	607	0	0	0	0	0	0	0	4.582847128	0	0	0	1.145711782	#NAME?	9.39E-05	0.052814822	DOWN
MSTRG.3683.25	1:168392935-168400960	7815	0	0	0	0	0	426	0	0	0	0	0	0	0	3.256216731	0	0	0	0.814054183	#NAME?	0.000117581	0.05890196	DOWN
MSTRG.3683.26	1:168396403-168400960	4446	0	733	0	0	0	0	0	0	0	6.683312759	0	0	0	0	0	0	1.67082819	0	Inf	0.000138226	0.064154117	UP
MSTRG.37321.15	2:157445375-157447530	1992	0	0	0	0	0	0	47	0	0	0	0	0	0	0	1.618197007	0	0	0.404549252	#NAME?	0.001889844	0.283179447	DOWN
MSTRG.3898.11	1:175463241-175480239	8272	67	286	0	0	0	0	0	0	0.353446125	1.401565817	0	0	0	0	0	0	0.438752985	0	Inf	5.94E-06	0.007595882	UP
MSTRG.40818.2	3:104808739-104811367	737	0	26	0	17	0	0	0	0	0	1.430096619	0	1.807792101	0	0	0	0	0.80947218	0	Inf	0.000612857	0.149501548	UP
MSTRG.41555.2	3:127069546-127072514	2922	0	0	201	0	0	0	0	0	0	0	3.572003154	0	0	0	0	0	0.893000788	0	Inf	0.000335285	0.106037465	UP
MSTRG.41561.1	3:127178474-127237387	3754	148	2	0	0	0	0	0	3	1.720374584	0.021593742	0	0	0	0	0	0.041191181	0.435492081	0.010297795	5.402239088	0.003582374	0.418382595	UP
MSTRG.41561.2	3:127178482-127239564	5921	0	0	293	0	0	0	0	0	0	0	2.569622113	0	0	0	0	0	0.642405528	0	Inf	0.000228229	0.084085997	UP
MSTRG.41561.4	3:127178493-127236829	3225	2	3	2	0	14	0	100	232	0.027057871	0.037703677	0.03220881	0	0.256613127	0	2.126628904	3.707761819	0.02424259	1.522750962	-5.972992385	2.61E-06	0.004137905	DOWN
MSTRG.41576.1	3:127323684-127327419	3596	123	174	347	194	0	0	1	96	1.492594149	1.96149475	5.010787299	4.228222644	0	0	0.019077438	1.375959314	3.17327471	0.348759188	3.185669291	0.006166099	0.569623984	UP
MSTRG.41576.2	3:127323686-127327382	3587	0	0	0	0	328	85	216	0	0	0	0	0	5.405279502	1.41554222	4.129949534	0	0	2.737692814	#NAME?	3.63E-10	2.89E-06	DOWN
MSTRG.43112.1	4:42568930-42757552	2185	92	174	111	87	2	3	1	120	1.837356509	3.228162526	2.637953005	3.120638042	0.054119169	0.082029568	0.03139701	2.830640888	2.706027521	0.749546659	1.852086318	0.041974445	1	UP
MSTRG.46156.19	4:150338071-150340095	1825	0	97	0	0	0	0	0	0	0	2.154587916	0	0	0	0	0	0	0.538646979	0	Inf	0.001317512	0.223679694	UP
MSTRG.47006.1	5:27565114-27573829	8667	474	32	131	7	19	25	7	16	2.38652283	0.149672411	0.784874164	0.06329671	0.129585279	0.172308825	0.055392155	0.095146167	0.846091529	0.113108107	2.903111406	0.000502345	0.134291364	UP
MSTRG.47849.131	5:49480431-49485808	532	0	0	0	0	0	0	52	90	0	0	0	0	0	0	6.703748201	8.71933516	0	3.85577084	#NAME?	1.50E-05	0.015327159	DOWN
MSTRG.47849.132	5:49480431-49485808	530	0	0	0	0	0	0	30	0	0	0	0	0	0	0	3.882151242	0	0	0.97053781	#NAME?	0.004774049	0.491678896	DOWN
MSTRG.47849.35	5:48780889-48783032	2124	4	3	2	0	0	0	0	0	0.082187064	0.057247815	0.04890462	0	0	0	0	0	0.047084875	0	Inf	0.028217465	1	UP
MSTRG.48060.1	5:72009102-72058052	2132	0	0	0	0	6	49	0	54	0	0	0	0	0.166366183	1.372906288	0	1.305446427	0	0.711179725	#NAME?	5.27E-07	0.001176702	DOWN
MSTRG.48060.3	5:72049428-72058037	8590	0	0	0	0	0	340	0	186	0	0	0	0	0	2.364386397	0	1.116022817	0	0.870102304	#NAME?	1.39E-06	0.002422196	DOWN
MSTRG.49115.1	5:113065212-113148692	1899	40	1	55	1	93	57	66	117	0.919160099	0.021343577	1.503946974	0.041263162	2.894884755	1.793004079	2.383655426	3.175523248	0.621428453	2.561766877	-2.043478991	0.01083456	0.743394861	DOWN
MSTRG.49115.2	5:113065212-113148596	1801	0	71	0	68	0	0	0	0	0	1.598102497	0	2.959162956	0	0	0	0	1.139316363	0	Inf	2.60E-05	0.022360446	UP
MSTRG.50209.1	5:139912644-139971210	279	1	0	0	3	2	3	14	2	0.156458224	0	0	0.8428588	0.423836504	0.642417943	3.441460973	0.369553512	0.249829256	1.219317233	-2.287059187	0.046831485	1	DOWN
MSTRG.51655.1	6:47974220-47974530	291	9	7	0	15	0	2	0	2	1.349623502	0.975123809	0	4.039949443	0	0.410548573	0	0.354314192	1.591174189	0.191215691	3.056818957	0.011085027	0.753625231	UP
MSTRG.52230.2	6:77235832-77309783	2587	0	0	0	0	0	0	53	0	0	0	0	0	0	0	1.405075291	0	0	0.351268823	#NAME?	0.001543169	0.248717562	DOWN
MSTRG.52280.42	6:80469800-80488963	19142	1248	0	0	0	0	0	0	0	2.845004826	0	0	0	0	0	0	0	0.711251207	0	Inf	9.48E-05	0.052814822	UP
MSTRG.53184.2	6:114489840-114540579	387	27	0	31	0	0	0	0	0	3.044499528	0	4.159492945	0	0	0	0	0	1.800998118	0	Inf	0.0002036	0.077283598	UP
MSTRG.53186.1	6:114498914-114525673	382	4	37	14	1	5	0	0	4	0.456977289	3.926463107	1.903165394	0.205127606	0.773660425	0	0	0.539680518	1.622933349	0.328335236	2.305362264	0.025103997	1	UP
MSTRG.53189.1	6:114618286-114625980	246	8	9	11	4	5	3	0	0	1.419059328	1.483024123	2.321947402	1.27445671	1.201375131	0.72859596	0	0	1.624621891	0.482492773	1.751524751	0.038717142	1	UP
MSTRG.53920.1	6:135895428-135898281	2796	0	0	0	206	0	0	0	0	0	0	0	5.774376362	0	0	0	0	1.443594091	0	Inf	0.000373886	0.113235277	UP
MSTRG.53924.2	6:135956898-135963566	6641	341	469	21	1	24	0	2	98	2.240661425	2.862838652	0.164201388	0.011799239	0.213629326	0	0.020650234	0.760578561	1.319875176	0.24871453	2.407838799	0.044462079	1	UP
MSTRG.53924.3	6:135958743-135963495	4727	0	0	0	0	0	0	284	0	0	0	0	0	0	0	4.120547669	0	0	1.030136917	#NAME?	0.00020436	0.077283598	DOWN
MSTRG.53932.2	6:136029033-136038815	9733	0	1929	0	0	0	0	0	0	0	8.034207318	0	0	0	0	0	0	2.008551829	0	Inf	8.56E-05	0.051474173	UP
MSTRG.53932.7	6:136029052-136038815	9710	0	0	0	0	1374	0	0	0	0	0	0	0	8.364549637	0	0	0	0	2.091137409	#NAME?	6.34E-05	0.041942201	DOWN
MSTRG.53932.8	6:136033196-136038809	5578	0	0	0	0	0	0	678	0	0	0	0	0	0	0	8.336320155	0	0	2.084080039	#NAME?	0.000125096	0.060008281	DOWN
MSTRG.53938.5	6:136108925-136114455	5443	382	0	0	0	0	0	0	0	3.062533418	0	0	0	0	0	0	0	0.765633354	0	Inf	0.000192052	0.075422495	UP
MSTRG.56466.217	7:59729017-59734267	308	6	2	4	2	52	2	2	4	0.850087531	0.263191253	0.674332697	0.508823021	9.979897945	0.387888425	0.445253901	0.669344019	0.574108625	2.870596072	-2.321954704	0.023489742	1	DOWN
MSTRG.56466.218	7:59736536-59782286	431	16	47	15	126	3	14	1	43	1.619900671	4.420566808	1.807177567	22.91238084	0.411476451	1.940342097	0.159170459	5.142144254	7.690006473	1.913283315	2.006934291	0.026111486	1	UP
MSTRG.56466.228	7:59774558-59787337	299	62	162	53	41	34	28	16	45	9.048458782	21.96346478	9.204596143	10.74702178	6.721702061	5.593895945	3.670142297	7.757088975	12.74088537	5.935707319	1.101973673	0.013350621	0.815586023	UP
MSTRG.56843.1	7:86111221-86124810	231	0	2	0	3	1	3	14	3	0	0.35092167	0	1.017998291	0.255826692	0.775907386	4.156569746	0.669401272	0.34222999	1.464426274	-2.097297466	0.04789534	1	DOWN
MSTRG.57010.2	7:92289753-92290850	1078	0	0	115	0	0	0	0	0	0	0	5.539586402	0	0	0	0	0	1.384896601	0	Inf	0.000691368	0.156378317	UP
MSTRG.57468.2	7:96141851-96217077	3287	0	0	0	219	0	0	0	0	0	0	0	5.221802284	0	0	0	0	1.305450571	0	Inf	0.000356889	0.109479211	UP
MSTRG.59230.2	8:16255650-16264957	9236	132	149	153	246	79	107	41	44	0.623658402	0.653971997	0.860210318	2.087500766	0.505615772	0.692043734	0.304457243	0.245538159	1.056335371	0.436913727	1.273647603	0.011998831	0.776123449	UP
MSTRG.59375.108	8:20155460-20155798	311	23	16	20	14	4	15	0	0	3.227189689	2.085482196	3.339307745	3.52818824	0.760264683	2.881197476	0	0	3.045041967	0.91036554	1.741944259	0.033648563	1	UP
MSTRG.59375.113	8:20559265-20563174	2948	218	0	0	0	0	0	0	0	3.226901633	0	0	0	0	0	0	0	0.806725408	0	Inf	0.000332992	0.10578046	UP
MSTRG.59375.38	8:19699144-20586995	2716	0	2	0	0	8	0	138	8	0	0.029846431	0	0	0.17411069	0	3.484758706	0.151809984	0.007461608	0.952669845	-6.996346007	1.48E-05	0.015327159	DOWN
MSTRG.59375.39	8:19699177-20586961	2661	0	0	0	0	56	0	1	0	0	0	0	0	1.243987555	0	0.025780709	0	0	0.317442066	#NAME?	0.000792216	0.166994587	DOWN
MSTRG.59375.41	8:19699205-20586961	2639	0	46	12	0	92	0	83	117	0	0.706605851	0.236125717	0	2.060738986	0	2.157055678	2.285077168	0.235682892	1.625717958	-2.786158045	0.018317278	0.92941586	DOWN
MSTRG.6035.1	10:72249941-72297355	216	0	0	0	0	0	0	0	56	0	0	0	0	0	0	0	13.36257969	0	3.340644922	#NAME?	0.002108877	0.302068159	DOWN
MSTRG.6035.2	10:72249945-72297363	214	0	0	40	0	0	0	0	0	0	0	9.706083051	0	0	0	0	0	2.426520763	0	Inf	0.005044766	0.507827757	UP
MSTRG.6076.2	10:69735255-69739558	4226	0	0	0	0	0	410	0	0	0	0	0	0	0	5.795451178	0	0	0	1.448862794	#NAME?	0.000120413	0.059767486	DOWN
MSTRG.6078.2	10:69765251-69766247	954	0	0	0	0	0	0	0	24	0	0	0	0	0	0	0	1.296646382	0	0.324161596	#NAME?	0.015517006	0.867823185	DOWN
MSTRG.60902.1	8:69148711-69179233	595	1	0	28	0	0	0	0	0	0.073364445	0	2.443640345	0	0	0	0	0	0.629251197	0	Inf	0.006278989	0.573901224	UP
MSTRG.64589.3	9:47552658-47559500	6813	0	232	1	1	0	1	0	1	0	1.380409087	0.007623177	0.011501357	0	0.008772196	0	0.007562933	0.349883405	0.004083782	6.420824469	0.000456646	0.126506791	UP
MSTRG.64594.2	9:47655505-47676767	20830	0	1509	1048	0	0	0	0	0	0	2.936685335	2.612572154	0	0	0	0	0	1.387314372	0	Inf	6.01E-07	0.001277838	UP
MSTRG.64633.6	9:48802340-48808309	5916	0	49	0	0	347	0	0	47	0	0.335755105	0	0	3.467182757	0	0	0.409469596	0.083938776	0.969163088	-3.529330125	0.049110428	1	DOWN
MSTRG.66469.2	9:103600556-103604025	3366	0	0	0	0	0	194	0	0	0	0	0	0	0	3.442862505	0	0	0	0.860715626	#NAME?	0.000236727	0.08676951	DOWN
MSTRG.67291.1	GL456350.1:101361-102639	1001	46	51	58	40	0	4	3	54	2.00530668	2.065365598	3.008796627	3.131868899	0	0.238700569	0.205535134	2.780431352	2.552834451	0.806166764	1.662949773	0.040702953	1	UP
MSTRG.67324.1	JH584294.1:113350-122375	8888	497	776	600	387	10	8	10	436	2.440104563	3.539282967	3.505448007	3.41258084	0.06650934	0.053766712	0.07716297	2.528342161	3.224354094	0.681445296	2.242340435	0.012687677	0.798752097	UP
MSTRG.70001.2	Y:90731943-90734270	1046	157	170	120	138	49	34	66	110	6.549738651	6.588306357	5.957270859	10.34006102	2.769084337	1.941667105	4.327496801	5.420199805	7.358844222	3.614612012	1.025638396	0.019364761	0.95172781	UP
MSTRG.8450.2	11:28529346-28537229	6913	0	0	0	550	0	0	0	0	0	0	0	6.235512486	0	0	0	0	1.558878121	0	Inf	0.000204299	0.077283598	UP
MSTRG.8474.9	11:29235863-29239354	3403	0	0	163	0	0	0	0	0	0	0	2.487265606	0	0	0	0	0	0.621816401	0	Inf	0.000434362	0.122228333	UP
MSTRG.8849.31	11:36419996-36426687	6490	0	221	0	0	0	0	0	0	0	1.380400526	0	0	0	0	0	0	0.345100131	0	Inf	0.000399125	0.115965357	UP
MSTRG.8849.59	11:36527372-36535339	7934	0	0	0	0	0	0	371	0	0	0	0	0	0	0	3.207038304	0	0	0.801759576	#NAME?	0.000172521	0.071439957	DOWN
MSTRG.8849.62	11:36546609-36550721	4085	0	893	0	0	0	0	0	0	0	8.861694391	0	0	0	0	0	0	2.215423598	0	Inf	0.000123104	0.059847744	UP
MSTRG.8849.68	11:36571566-36576012	4389	0	839	0	0	0	0	0	0	0	7.74914474	0	0	0	0	0	0	1.937286185	0	Inf	0.000127426	0.060718555	UP
MSTRG.8868.2	11:36752463-36753851	1325	0	152	1	0	0	0	0	0	0	4.650355155	0.039197514	0	0	0	0	0	1.172388167	0	Inf	0.000299254	0.099949603	UP
MSTRG.8871.8	11:37125354-37161536	15352	92	122	703	64	68	109	37	78	0.261504949	0.322145173	2.377863487	0.326733813	0.261831441	0.424126209	0.165295985	0.26186897	0.822061856	0.278280651	1.56270635	0.017982394	0.921843402	UP
NONMMUT000079.2	1:7349406-7397869	1261	1	0	0	0	3	5	6	7	0.034616847	0	0	0	0.140639453	0.236878859	0.326313512	0.286113919	0.008654212	0.247486436	-4.83780321	0.000161173	0.069258525	DOWN
NONMMUT000269.2	1:17676027-17727646	2264	0	0	0	0	2	10	3	0	0	0	0	0	0.052230735	0.263846367	0.090874854	0	0	0.101737989	#NAME?	0.003826725	0.432777121	DOWN
NONMMUT000437.2	1:30770290-30770795	233	0	0	0	0	16	0	0	41	0	0	0	0	4.059095561	0	0	9.069350832	0	3.282111598	#NAME?	0.000179725	0.072575473	DOWN
NONMMUT000680.2	1:39551303-39555539	1275	4	3	3	4	3	81	48	55	0.13691398	0.095368124	0.122162952	0.245895177	0.139095177	3.794988762	2.582000711	2.223323959	0.150085058	2.184852152	-3.863683394	6.08E-07	0.001277838	DOWN
NONMMUT000742.2	1:42694743-42697043	1319	21	2	12	28	4	9	1	1	0.694764487	0.061457851	0.472430453	1.663723818	0.179258769	0.407614489	0.052010969	0.039064643	0.723094152	0.169487217	2.093007039	0.020887443	0.972688306	UP
NONMMUT000756.2	1:42714443-42746437	2834	4	26	24	36	2	5	4	8	0.061596798	0.37190586	0.439757069	0.995583774	0.041725612	0.105400226	0.096804212	0.145489032	0.467210875	0.09735477	2.262750278	0.002588293	0.336757402	UP
NONMMUT000853.2	1:51470562-51471412	851	10	9	28	26	8	7	5	8	0.512749976	0.428700275	1.708538197	2.394517303	0.55568112	0.491391158	0.402991309	0.484507539	1.261126438	0.483642782	1.382699153	0.037150275	1	UP
NONMMUT000962.2	1:55244349-55245854	1506	7	8	65	3	4	6	2	6	0.202841171	0.215333653	2.241206945	0.156147148	0.15700021	0.23798732	0.091061223	0.205354175	0.703882229	0.172850732	2.02580735	0.021555577	0.985108935	UP
NONMMUT001011.2	1:57955103-57956260	1158	1	1	1	1	2	1	1	62	0.037695893	0.035001255	0.044850351	0.06766731	0.102116049	0.051610511	0.0592422	2.759523056	0.046303702	0.743122954	-4.004401475	0.002537508	0.334828933	DOWN
NONMMUT001090.2	1:59515796-59516635	840	4	5	8	0	1	0	0	0	0.207815862	0.241307289	0.494572972	0	0.07035234	0	0	0	0.235924031	0.017588085	3.745652055	0.016439468	0.88881313	UP
NONMMUT001137.2	1:60480155-60480842	688	4	1229	789	5	4	4	4	4	0.253728669	72.41371029	59.5504821	0.569585895	0.343666158	0.34729545	0.398754559	0.299648194	33.19687674	0.34734109	6.578550613	7.30E-07	0.001462017	UP
NONMMUT001139.2	1:60483503-60485515	2013	8	9	8	215	7	8	11	13	0.173417086	0.181233947	0.206379184	8.370863267	0.205558205	0.237396194	0.374777418	0.332862911	2.232973371	0.287648682	2.956586281	0.006311997	0.57544645	UP
NONMMUT001147.2	1:60520814-60522291	1478	7	76	64	5	12	11	8	9	0.2066839	2.0844654	2.248561101	0.265138766	0.479923511	0.444596174	0.371235638	0.313866767	1.201212292	0.402405523	1.577769133	0.031157968	1	UP
NONMMUT001261.2	1:64029463-64032927	3196	0	0	0	0	0	0	21	0	0	0	0	0	0	0	0.45064187	0	0	0.112660468	#NAME?	0.011239439	0.754308833	DOWN
NONMMUT001322.2	1:66719257-66720829	1573	24	2	85	42	1	1	2	1	0.665802821	0.051533952	2.805997917	2.092637163	0.037568955	0.03799426	0.087182582	0.032756684	1.403992963	0.04887562	4.844276884	2.38E-06	0.003864792	UP
NONMMUT001478.2	1:72941696-72948788	661	0	0	0	0	5	2	2	0	0	0	0	0	0.44710784	0.180740749	0.207470804	0	0	0.208829848	#NAME?	0.017938859	0.921843402	DOWN
NONMMUT001576.2	1:75197291-75199140	1850	7	4	2	7	43	36	8	1	0.165123678	0.087657659	0.056147791	0.296536533	1.373961064	1.162407258	0.296587175	0.027852035	0.151366415	0.715201883	-2.240305394	0.008563116	0.669837349	DOWN
NONMMUT001879.2	1:87242825-87246711	3787	1	0	0	0	2	2	2	5	0.011526761	0	0	0	0.031225346	0.031547303	0.036212887	0.068044421	0.00288169	0.041757489	-3.857047765	0.017177532	0.907812552	DOWN
NONMMUT001955.2	1:89002453-89016019	738	1	5	2	2	0	0	0	0	0.059148841	0.274658703	0.140749882	0.212354323	0	0	0	0	0.171727937	0	Inf	0.012227883	0.782809154	UP
NONMMUT002113.2	1:95582143-95584419	2277	9	0	3	3	0	0	0	0	0.172481528	0	0.068404815	0.103275189	0	0	0	0	0.086040383	0	Inf	0.00539301	0.530934761	UP
NONMMUT002380.2	1:121087376-121137572	1296	0	24	18	0	0	0	2	0	0	0.750708567	0.721221953	0	0	0	0.105816513	0	0.36798263	0.026454128	3.79807288	0.019553597	0.954640245	UP
NONMMUT002617.2	1:132511738-132514779	3042	105	82	34	77	2	2	6	26	1.506208969	1.092724996	0.580385894	1.983840871	0.038872579	0.039273384	0.135266712	0.440517152	1.290790182	0.163482457	2.981046776	7.73E-06	0.009364583	UP
NONMMUT002635.2	1:133249852-133269808	3112	0	0	2	0	0	2	11	21	0	0	0.033378346	0	0	0.038389985	0.24242511	0.347804934	0.008344587	0.157155007	-4.235203865	0.002941869	0.363877537	DOWN
NONMMUT003170.2	1:152837352-152839109	1758	5	3	285	3	5	4	5	4	0.124104161	0.069166302	8.418254398	0.133764281	0.168110513	0.135915398	0.195077136	0.117268463	2.186322285	0.154092877	3.826634001	0.001821872	0.27774402	UP
NONMMUT003193.2	1:153897115-153898118	1004	22	4	4	8	2	3	3	1	0.956179431	0.161520588	0.206867003	0.624534563	0.117779268	0.178520524	0.204920985	0.05132098	0.487275396	0.138135439	1.818653882	0.039244799	1	UP
NONMMUT003283.2	1:156428483-156429705	1223	17	19	15	17	84	18	26	18	0.606565032	0.629779378	0.636871244	1.089405379	4.060020893	0.879171475	1.45805153	0.758575029	0.740655258	1.788954732	-1.272242787	0.019864458	0.955459057	DOWN
NONMMUT003309.2	1:157135436-157136972	1537	13	10	9	6	8	551	366	5	0.36907203	0.263731547	0.304050519	0.305942642	0.307667295	21.41462355	16.33166105	0.167654016	0.310699184	9.555401477	-4.942726131	8.78E-06	0.009962641	DOWN
NONMMUT003325.2	1:157747031-157749490	1560	34	42	47	13	15	6	8	8	0.951062864	1.091388571	1.564491258	0.653146024	0.56838032	0.229749298	0.35172197	0.264305074	1.065022179	0.353539166	1.590941522	0.001982849	0.292214728	UP
NONMMUT003341.2	1:159271255-159273719	2465	6	11	10	7	38	7	24	13	0.106217833	0.180903732	0.210654099	0.222552773	0.911249993	0.169644574	0.667745268	0.271826791	0.180082109	0.505116657	-1.487961755	0.011144927	0.753829878	DOWN
NONMMUT003835.2	1:172371732-172374084	2353	6	6	7	6	5	6	6	452	0.111273676	0.103369985	0.154485589	0.199844386	0.12560063	0.152319976	0.174875197	9.900780687	0.142243409	2.588394122	-4.185623595	0.000354606	0.109348133	DOWN
NONMMUT003870.2	1:173420604-173455595	696	7	0	9	0	0	0	0	0	0.438906328	0	0.671444896	0	0	0	0	0	0.277587806	0	Inf	0.014549838	0.848889314	UP
NONMMUT003898.2	1:175909749-175910853	1105	0	2	3	4	0	0	0	0	0	0.073360096	0.140957253	0.283725204	0	0	0	0	0.124510638	0	Inf	0.027941228	1	UP
NONMMUT003931.2	1:177307823-177320605	1212	71	29	29	4	3	17	2	2	2.556295062	0.969946838	1.242493987	0.258676857	0.146325372	0.83788948	0.113150331	0.085070487	1.256853186	0.295608917	2.088054441	0.007049236	0.61098703	UP
NONMMUT003935.2	1:177519077-177522046	1521	0	0	11	10	0	0	0	0	0	0	0.375541789	0.515286122	0	0	0	0	0.222706978	0	Inf	0.004377849	0.471955855	UP
NONMMUT003953.2	1:178251778-178252575	798	3	3	143	2	2	2	3	3	0.16405198	0.152373883	9.305313467	0.196387833	0.148183439	0.149711322	0.257820387	0.193774052	2.454531791	0.1873723	3.711468256	0.002285058	0.31928678	UP
NONMMUT004017.2	1:180127538-180129489	1952	6	5	133	9	6	8	5	8	0.134132664	0.103841251	3.538076556	0.361368569	0.181707326	0.244814825	0.175689346	0.211227416	1.03435476	0.203359729	2.346625167	0.012802152	0.801255543	UP
NONMMUT004066.2	1:181144257-181145777	1521	9	13	8	13	34	20	19	36	0.258211992	0.3464764	0.273136947	0.669893358	1.321360234	0.785467685	0.856747676	1.219904354	0.386929674	1.045869987	-1.43456024	0.001706375	0.264562106	DOWN
NONMMUT004076.2	1:181232459-181234999	1691	20	10	0	0	0	0	0	0	0.516110298	0.239713416	0	0	0	0	0	0	0.188955929	0	Inf	0.002802233	0.356606603	UP
NONMMUT004077.2	1:181232459-181234999	1711	17	0	7	7	0	5	0	0	0.433564602	0	0.212451543	0.320626877	0	0.17457875	0	0	0.241660755	0.043644687	2.469105245	0.040119655	1	UP
NONMMUT004112.2	1:182027284-182029727	2062	3	0	0	10	0	0	0	0	0.063488593	0	0	0.380092237	0	0	0	0	0.110895208	0	Inf	0.021682002	0.987083505	UP
NONMMUT004127.2	1:182288019-182303742	1312	0	0	0	0	0	6	6	3	0	0	0	0	0	0.273177519	0.313629069	0.117859523	0	0.176166527	#NAME?	0.002591348	0.336757402	DOWN
NONMMUT004128.2	1:182288021-182300283	2585	81	64	51	26	88	86	130	127	1.367358568	1.003644707	1.02448775	0.78829177	2.012320258	1.987332536	3.449098017	2.532201158	1.045945699	2.495237992	-1.25436947	0.001323457	0.224156685	DOWN
NONMMUT004201.2	1:185285809-185286743	935	3	3	3	4	3	3	137	3	0.140014417	0.130047442	0.166585844	0.335311605	0.189675241	0.191694766	10.04920019	0.165381491	0.192989827	2.648987922	-3.778844559	0.001113055	0.201549004	DOWN
NONMMUT004360.2	1:191299505-191301259	1602	3	1	0	0	7	5	8	6	0.081718776	0.025300532	0	0	0.258295048	0.186457079	0.342500795	0.193048307	0.026754827	0.245075307	-3.195354016	0.000468997	0.128027539	DOWN
NONMMUT004429.2	1:192844428-192846578	2151	30	2	8	105	1	1	10	1	0.608597277	0.037686149	0.193138678	3.825837757	0.027473717	0.027784738	0.31883983	0.023954563	1.166314965	0.099513212	3.550925554	0.003684761	0.425473796	UP
NONMMUT004434.2	1:193104403-193107178	2776	1	1	1	1	1	88	75	1	0.015724728	0.014600667	0.018709188	0.028227214	0.021288172	1.893632651	1.852948005	0.018561334	0.019315449	0.946607541	-5.614939271	1.91E-05	0.017782067	DOWN
NONMMUT004454.2	1:193476625-193479250	895	4	5	6	2	0	0	0	2	0.195045055	0.226478349	0.34812054	0.175103341	0	0	0	0.115201597	0.236186822	0.028800399	3.035767747	0.012009763	0.776128251	UP
NONMMUT004498.2	1:195017148-195021801	1090	27	127	11	72	11	12	18	10	1.080936989	4.723184243	0.524035836	5.177035627	0.596542187	0.657631017	1.132578668	0.47286362	2.876298174	0.714903873	2.008392069	0.003946413	0.440046646	UP
NONMMUT004500.2	1:195017399-195037908	5195	105	23	95	21	169	93	220	97	0.881980305	0.179469873	0.949585578	0.316816002	1.922984999	1.069379881	2.904421966	0.962363033	0.581962939	1.71478747	-1.559030593	0.004882646	0.49760973	DOWN
NONMMUT004582.2	10:3964475-3967295	2821	52	378	302	122	265	217	220	1063	0.804373962	5.431824622	5.559042246	3.389478835	5.552867625	4.5950394	5.34862535	19.42152799	3.796179916	8.729515092	-1.201353148	0.030409576	1	DOWN
NONMMUT004594.2	10:3514919-3517363	1419	10	18	12	6	7	3	2	1	0.307505447	0.514227433	0.439137257	0.331383961	0.291605826	0.126310505	0.096644257	0.036311673	0.398063525	0.137718065	1.531280862	0.030407096	1	UP
NONMMUT005041.2	10:24574327-24577622	3296	0	0	0	0	3	5	3	7	0	0	0	0	0.053806538	0.090626287	0.062421319	0.10946288	0	0.079079256	#NAME?	7.06E-05	0.045448139	DOWN
NONMMUT005046.2	10:24637917-24638815	899	1	1	1	1	4	4	2	16	0.048556001	0.045085042	0.057771642	0.087162119	0.263005914	0.265783392	0.152545274	0.917276787	0.059643701	0.399652842	-2.744305657	0.004955554	0.501697175	DOWN
NONMMUT005054.2	10:25000036-25032033	1660	0	0	0	0	0	9	13	0	0	0	0	0	0	0.323881633	0.537087436	0	0	0.215242267	#NAME?	0.002753137	0.352022297	DOWN
NONMMUT005066.2	10:25130455-25200130	1557	0	0	0	0	0	0	14	4	0	0	0	0	0	0	0.616677978	0.132407166	0	0.187271286	#NAME?	0.006265896	0.573901224	DOWN
NONMMUT005101.2	10:26787862-26793323	3397	0	0	0	0	0	22	0	0	0	0	0	0	0	0.386860754	0	0	0	0.096715189	#NAME?	0.014121308	0.841995231	DOWN
NONMMUT005249.2	10:36769385-36771093	1709	0	6	3	0	3	7	5	13	0	0.142322748	0.09113971	0	0.103772002	0.244689219	0.200670336	0.392073165	0.058365614	0.23530118	-2.011317986	0.019184386	0.947618501	DOWN
NONMMUT005337.2	10:39899025-39907929	1343	9	9	9	0	0	0	0	4	0.292435174	0.271648499	0.347971443	0	0	0	0	0.153505553	0.228013779	0.038376388	2.570830164	0.040259056	1	UP
NONMMUT005369.2	10:40482420-40483819	1400	469	1	42	7	7	1	1	4	14.61844161	0.028951038	1.557839419	0.391851848	0.295563334	0.042689265	0.049001763	0.147255684	4.149270978	0.133627511	4.956568912	0.000102342	0.053869505	UP
NONMMUT005452.2	10:43212721-43214831	2111	4	11	3	4	7	6	19	11	0.08269319	0.211240028	0.073783877	0.148515562	0.196015475	0.169781575	0.617296644	0.268568266	0.129058164	0.31291549	-1.277751669	0.045281508	1	DOWN
NONMMUT005462.2	10:43512499-43515406	2908	10	10	1	6	15	9	6	100	0.150051661	0.139393187	0.01785994	0.161703522	0.304908287	0.184884288	0.141499772	1.772389151	0.117252077	0.600920375	-2.357560354	0.003764395	0.429808507	DOWN
NONMMUT005640.2	10:55719234-55720836	1603	7	0	0	0	16	11	6	11	0.190566939	0	0	0	0.589999542	0.409927103	0.256694534	0.353679108	0.047641735	0.402575072	-3.078959985	0.000733267	0.160276049	DOWN
NONMMUT005752.2	10:59220935-59223681	2747	2	3	3	1	7	1	14	6	0.031766158	0.044264419	0.056701043	0.028525208	0.150632933	0.021756451	0.349533168	0.112582231	0.040314207	0.158626196	-1.9762708	0.025691471	1	DOWN
NONMMUT005772.2	10:59893884-59897716	743	0	0	0	0	18	0	0	0	0	0	0	0	1.432058749	0	0	0	0	0.358014687	#NAME?	0.022513119	1	DOWN
NONMMUT006148.2	10:71225464-71229120	3270	1	1	262	1	1	1	1	1	0.013349188	0.01239494	4.160537126	0.023962919	0.018072161	0.01827675	0.020979348	0.015757267	1.052561043	0.018271381	5.848174381	0.000463211	0.127338517	UP
NONMMUT006228.2	10:75858196-75861873	3272	0	9	10	9	0	0	0	0	0	0.111498757	0.158698764	0.215584183	0	0	0	0	0.121445426	0	Inf	0.000186988	0.074249982	UP
NONMMUT006253.2	10:76553585-76556041	2457	4	1	3	109	1	1	2	4	0.071048158	0.016496318	0.063393473	3.476927959	0.024052082	0.024324368	0.055815304	0.083906373	0.906966477	0.047024532	4.26956375	0.001950951	0.288704335	UP
NONMMUT006305.2	10:77897578-77899742	2165	8	85	4	37	9	6	5	5	0.161241845	1.591549494	0.095932781	1.339419474	0.245718521	0.165546838	0.158404436	0.119022735	0.797035899	0.172173133	2.210784674	0.007356758	0.623753578	UP
NONMMUT006327.2	10:78248274-78264032	2055	4	5	4	3	8	31	8	11	0.08494663	0.098636556	0.101067869	0.114431925	0.230114177	0.901123841	0.26700062	0.275886915	0.099770745	0.418531388	-2.068647072	0.001395158	0.233539219	DOWN
NONMMUT006358.2	10:79767075-79769983	2100	0	0	0	32	0	0	0	0	0	0	0	1.194270508	0	0	0	0	0.298567627	0	Inf	0.005371928	0.53032949	UP
NONMMUT006374.2	10:79924926-79925650	573	1	2	0	0	5	3	2	1	0.07618123	0.14147104	0	0	0.515773617	0.31280036	0.239333685	0.089923672	0.054413067	0.289457833	-2.411328137	0.047749397	1	DOWN
NONMMUT006434.2	10:80794395-80795458	1064	3	224	210	2	5	4	2	3	0.123038985	8.534204673	10.24884513	0.147290875	0.277761544	0.224566983	0.128889287	0.145330539	4.763344916	0.194137088	4.616827355	3.51E-05	0.027899159	UP
NONMMUT006460.2	10:81151322-81152219	898	342	273	245	159	57	95	3	226	16.61902491	12.32378823	14.16724884	13.87701888	3.752121717	6.319485652	0.229109876	12.97134574	14.24677021	5.818015747	1.292035787	0.041442892	1	UP
NONMMUT006513.2	10:81855475-81856465	282	2	5	7	0	0	1	0	0	0.309438423	0.718787669	1.28902337	0	0	0.211932522	0	0	0.579312365	0.052983131	3.450736465	0.034420393	1	UP
NONMMUT006539.2	10:82613619-82616814	2368	16	15	5	4	42	2	29	10	0.29483834	0.256779354	0.109641544	0.132397108	1.04842633	0.050451704	0.839923011	0.217661041	0.198414086	0.539115522	-1.442079992	0.049386705	1	DOWN
NONMMUT006560.2	10:82984435-82986421	1987	3	8	8	6	10	7	15	16	0.065884992	0.163207087	0.209079666	0.236655179	0.297501267	0.210454895	0.517750417	0.415013503	0.168706731	0.360180021	-1.09420062	0.042836318	1	DOWN
NONMMUT006573.2	10:83484956-83488502	3547	163	15	31	12	10	14	13	22	2.005315362	0.171427547	0.453826831	0.26514454	0.166657744	0.235773173	0.251357526	0.319677254	0.72392857	0.243366424	1.572717213	0.020583031	0.970444805	UP
NONMMUT006614.2	10:84743013-84750869	2497	3	9	4	2	0	0	0	0	0.052428306	0.1461049	0.083177601	0.062762311	0	0	0	0	0.086118279	0	Inf	0.00045933	0.126759043	UP
NONMMUT006837.2	10:92162103-92164690	1957	10	1	3	1	1	9	16	32	0.222968947	0.020711013	0.079590069	0.040040238	0.030197223	0.274728416	0.560742231	0.842778009	0.090827567	0.42711147	-2.233410506	0.013325967	0.81477628	DOWN
NONMMUT007481.2	10:116607345-116613376	3436	4	4	3	1	1	1	0	0	0.050804809	0.047196353	0.04533113	0.022805223	0.017199059	0.017393763	0	0	0.041534379	0.008648206	2.263833261	0.047725368	1	UP
NONMMUT007510.2	10:116992703-116995904	3202	16	12	32	10	4	3	9	7	0.218044094	0.151923533	0.518944558	0.244768954	0.073842073	0.05597583	0.192782243	0.112676343	0.283420285	0.108819122	1.381010924	0.035567434	1	UP
NONMMUT008068.2	10:127195786-127199229	2169	0	32	0	0	0	0	0	0	0	0.598068596	0	0	0	0	0	0	0.149517149	0	Inf	0.01315924	0.810126316	UP
NONMMUT008165.2	10:128511361-128514147	2641	0	0	0	7	29	15	32	0	0	0	0	0.20772154	0.649091493	0.339285276	0.831002787	0	0.051930385	0.454844889	-3.130723817	0.007607007	0.630755028	DOWN
NONMMUT008170.2	10:128548058-128549161	836	34	96	21	28	21	3	22	9	1.774710607	4.655013749	1.304379683	2.624942244	1.484887561	0.214395462	1.804849144	0.554898423	2.589761571	1.014757648	1.351684068	0.044788707	1	UP
NONMMUT008178.2	10:128696037-128704229	623	0	0	0	0	0	0	4	5	0	0	0	0	0	0	0.440358165	0.413618334	0	0.213494125	#NAME?	0.04326089	1	DOWN
NONMMUT008220.2	11:3125589-3159576	715	4	8	0	5	0	0	0	0	0.244147307	0.453555918	0	0.548077057	0	0	0	0	0.31144507	0	Inf	0.002401123	0.326274334	UP
NONMMUT008225.2	11:3127118-3129930	1022	4	6	0	2	2	22	24	32	0.170807558	0.237993714	0	0.153343924	0.115704877	1.285876696	1.610559771	1.613812685	0.140536299	1.156488507	-3.040736213	0.00014642	0.066236518	DOWN
NONMMUT008543.2	11:7181413-7182413	722	0	0	0	0	15	0	8	0	0	0	0	0	1.228079363	0	0.759953287	0	0	0.497008163	#NAME?	0.002568234	0.335915757	DOWN
NONMMUT008682.2	11:17349370-17356707	5146	0	2	0	0	0	2	3	5	0	0.015752605	0	0	0	0.023216019	0.039980697	0.050074664	0.003938151	0.028317845	-2.846121056	0.045851444	1	DOWN
NONMMUT008781.2	11:20474597-20477010	2316	2	6	8	2	2	1	0	0	0.037677735	0.105021406	0.179378798	0.06766731	0.051058024	0.025805255	0	0	0.097436312	0.01921582	2.342164996	0.031607405	1	UP
NONMMUT009323.2	11:38491548-38520045	2453	0	0	0	0	1	4	0	8	0	0	0	0	0.024091303	0.097406959	0	0.16808639	0	0.072396163	#NAME?	0.008696193	0.675566098	DOWN
NONMMUT009389.2	11:43370962-43374514	3553	4	5	2	4	11	10	13	4	0.049131811	0.057049852	0.02923541	0.088239896	0.183009002	0.168125014	0.250933055	0.05802363	0.055914242	0.165022675	-1.561376561	0.019130539	0.945612199	DOWN
NONMMUT009464.2	11:45928617-45930911	2295	12	6	460	8	8	9	5	8	0.228171642	0.105982386	10.40810103	0.273216863	0.206049949	0.234267325	0.149431636	0.179658351	2.753867979	0.192351815	3.839640049	0.000664098	0.153901397	UP
NONMMUT009595.2	11:50222452-50225236	2684	21	66	7	27	4	6	7	7	0.341428598	0.9968273	0.135433901	0.788410198	0.088093262	0.133535359	0.17886878	0.134422374	0.565524999	0.133729944	2.08026826	0.001767087	0.272791705	UP
NONMMUT009741.2	11:53462324-53464447	1453	0	0	0	0	6	9	3	6	0	0	0	0	0.2441106	0.370023063	0.141597157	0.212844726	0	0.242143887	#NAME?	8.37E-06	0.009808637	DOWN
NONMMUT009823.2	11:55109375-55111826	1526	1	8	1	4	7	5	7	21	0.028605403	0.212511456	0.034034539	0.205449771	0.271159022	0.195743277	0.314602756	0.709285029	0.120150292	0.372697521	-1.633165067	0.026475957	1	DOWN
NONMMUT009847.2	11:55504989-55507221	2233	8	10	5	1	1	5	2	90	0.156331659	0.181529506	0.11627012	0.035091243	0.02646483	0.133768133	0.061414331	2.077333769	0.122305632	0.574745266	-2.232431839	0.037942445	1	DOWN
NONMMUT009957.2	11:59197515-59202111	3407	0	0	0	0	0	26	0	0	0	0	0	0	0	0.455857133	0	0	0	0.113964283	#NAME?	0.008743347	0.675566098	DOWN
NONMMUT009973.2	11:59505651-59508018	1546	1	1	1	1	2	35	75	1	0.028235346	0.026216981	0.033594247	0.050684829	0.076487959	1.352360131	3.327156314	0.033328761	0.034682851	1.197333291	-5.109458502	3.82E-05	0.029292844	DOWN
NONMMUT010634.2	11:73158277-73160920	557	0	0	0	0	0	7	0	5	0	0	0	0	0	0.750760998	0	0.462628765	0	0.303347441	#NAME?	0.023379548	1	DOWN
NONMMUT010882.2	11:78177257-78179155	1899	3	3	2	2	7	4	8	5	0.068938115	0.064030731	0.054699006	0.082526325	0.217898192	0.125823733	0.28893432	0.135694693	0.067548544	0.192087735	-1.507768818	0.03239824	1	DOWN
NONMMUT010940.2	11:79138383-79140111	1569	0	0	113	0	0	0	0	0	0	0	3.739834754	0	0	0	0	0	0.934958688	0	Inf	0.00071167	0.156995802	UP
NONMMUT011032.2	11:80508500-80508885	386	7	2	1	1	8	10	10	6	0.791395865	0.210007528	0.134551053	0.203001931	1.225089723	1.54753413	1.776747344	0.801200486	0.334739094	1.337642921	-1.998584086	0.00586706	0.55830714	DOWN
NONMMUT011172.2	11:84400820-84401645	826	2	2	3	74	2	3	2	2	0.105643626	0.098139111	0.188568722	7.021412015	0.143160272	0.216991049	0.166026878	0.124824975	1.853440868	0.162750794	3.509469606	0.005447135	0.532604599	UP
NONMMUT011220.2	11:85235166-85242053	4389	0	0	0	2	36	35	2	0	0	0	0	0.035706879	0.484857439	0.476361076	0.031245888	0	0.00892672	0.248116101	-4.796741426	0.000495973	0.133269463	DOWN
NONMMUT011749.2	11:96807380-96808147	768	2	2	2	2	3	128	2	2	0.113621921	0.105550659	0.13525184	0.204059233	0.230919727	9.955959953	0.178565366	0.134251862	0.139620913	2.624924227	-4.232688822	0.000486114	0.13129157	DOWN
NONMMUT012038.2	11:100956740-100957938	1199	2	3	98	78	2	3	2	5	0.072778678	0.101413143	4.244292908	5.098584383	0.098624174	0.149486744	0.114377149	0.214915948	2.379267278	0.144351004	4.042864303	0.000261935	0.092225473	UP
NONMMUT012087.2	11:101641602-101641976	375	0	0	0	0	157	0	0	0	0	0	0	0	24.74821365	0	0	0	0	6.187053413	#NAME?	0.000306454	0.100939209	DOWN
NONMMUT012186.2	11:102801822-102805019	3198	5	12	5	3	15	11	4	21	0.068222362	0.152113556	0.081185484	0.07353271	0.277258693	0.205476281	0.085785846	0.338451831	0.093763528	0.226743163	-1.27396029	0.02895067	1	DOWN
NONMMUT012215.2	11:103118444-103119721	1278	3	3	4	5	2	3	35	4	0.102436213	0.095144256	0.162515235	0.30663153	0.092527688	0.140246171	1.878262151	0.161312956	0.166681808	0.568087241	-1.769015843	0.049440208	1	DOWN
NONMMUT012222.2	11:103218533-103219747	632	5	6	0	1	9	8	4	10	0.345213789	0.384856924	0	0.123985356	0.841741454	0.756136929	0.434087242	0.815540103	0.213514017	0.711876432	-1.737296052	0.020984221	0.973402347	DOWN
NONMMUT012316.2	11:105312067-105314416	2350	11	11	9	10	3	6	0	5	0.204256202	0.189756467	0.198861978	0.33351072	0.075466532	0.152514427	0	0.10965286	0.231596342	0.084408455	1.456153042	0.033074999	1	UP
NONMMUT012471.2	11:107761973-107763182	1084	8	13	8	2	13	4	11	32	0.322037449	0.486153694	0.383248429	0.144573331	0.708931151	0.22042368	0.695965814	1.521509746	0.334003226	0.786707598	-1.235965481	0.049294892	1	DOWN
NONMMUT012792.2	11:116127402-116129023	1622	0	2	0	0	2	4	2	4	0	0.049977131	0	0	0.07290406	0.14731151	0.084548829	0.127101084	0.012494283	0.107966371	-3.111242037	0.007484686	0.626962011	DOWN
NONMMUT012812.2	11:116285230-116286778	1543	32	0	0	0	0	0	0	0	0.904987967	0	0	0	0	0	0	0	0.226246992	0	Inf	0.009562188	0.701701619	UP
NONMMUT012912.2	11:117479803-117482712	496	2	2	0	2	5	8	7	5	0.175930716	0.163433278	0	0.315962683	0.595843311	0.963464797	0.967910899	0.519524641	0.163831669	0.761685912	-2.216981951	0.007204729	0.617526559	DOWN
NONMMUT013021.2	11:119568842-119570532	1691	4	5	2	2	1	0	0	0	0.103232007	0.119868789	0.061427211	0.092677404	0.034947348	0	0	0	0.094301353	0.008736837	3.432095478	0.010648297	0.73919431	UP
NONMMUT013033.2	11:119932583-119942750	6877	15	12	198	8	11	11	9	15	0.095182114	0.070737117	1.49507568	0.091178232	0.094551546	0.095552297	0.089761341	0.112419015	0.438043286	0.09807105	2.159174212	0.012216726	0.782809154	UP
NONMMUT013222.2	12:3402064-3404062	1673	41	35	42	0	0	0	0	0	1.069418333	0.848060456	1.303631313	0	0	0	0	0	0.805277525	0	Inf	5.97E-08	0.000213363	UP
NONMMUT013252.2	12:4110830-4114854	2816	0	0	0	0	0	28	65	114	0	0	0	0	0	0.59395415	1.583082098	2.08653656	0	1.065893202	#NAME?	7.78E-09	3.97E-05	DOWN
NONMMUT013255.2	12:4112085-4115377	1783	10	2	3	2	7	3	15	48	0.244728115	0.045464333	0.087357131	0.087895396	0.232074407	0.100524176	0.576988266	1.387520132	0.116361244	0.574276745	-2.303135521	0.005400344	0.530934761	DOWN
NONMMUT013406.2	12:10390261-10391334	1074	0	1	2	2	7	4	6	2	0	0.037738783	0.0967164	0.145919451	0.385278088	0.222476042	0.383129737	0.096001331	0.070093658	0.2717213	-1.954771831	0.030042251	1	DOWN
NONMMUT013443.2	12:12936095-12937029	935	1	13	1	15	2	1	1	3	0.046686465	0.563626315	0.05554728	1.257353249	0.126471	0.063919755	0.073371623	0.165381491	0.480803327	0.107285967	2.163985492	0.047091322	1	UP
NONMMUT013495.2	12:16286676-16289669	2673	0	0	0	0	0	13	8	0	0	0	0	0	0	0.290528537	0.205269837	0	0	0.123949593	#NAME?	0.003318567	0.395726617	DOWN
NONMMUT013553.2	12:18866589-18877205	2266	3	2	8	3	12	8	5	17	0.057772939	0.035773568	0.183336848	0.103776525	0.313030428	0.210890794	0.151344044	0.386677404	0.09516497	0.265485667	-1.480131455	0.019824712	0.955459057	DOWN
NONMMUT013584.2	12:21269100-21270170	1071	2	2	2	2	2	148	2	2	0.081476784	0.075688988	0.096987314	0.146328189	0.11041119	8.254783933	0.128046873	0.096270243	0.100120319	2.14737806	-4.422769518	0.000669651	0.153901397	DOWN
NONMMUT013604.2	12:21542569-21543825	1126	0	0	0	0	2	0	3	3	0	0	0	0	0.105018104	0	0.182718179	0.137328325	0	0.106266152	#NAME?	0.021984387	0.992090355	DOWN
NONMMUT013713.2	12:25140707-25167935	1125	0	0	0	1	3	2	1	3	0	0	0	0.069652218	0.157641201	0.106195231	0.060979971	0.137450394	0.017413055	0.115566699	-2.730484542	0.041570947	1	DOWN
NONMMUT013719.2	12:25194474-25230189	4085	4	0	0	0	4	0	10	14	0.04273325	0	0	0	0.057880616	0	0.167888488	0.1766412	0.010683312	0.100602576	-3.235236318	0.011453923	0.759433336	DOWN
NONMMUT013750.2	12:27140796-27160633	2204	28	49	19	2	47	48	33	29	0.554369831	0.901237387	0.447658964	0.071105939	1.260558205	1.300967125	1.026896927	0.678169179	0.49359303	1.066647859	-1.111690038	0.037365945	1	DOWN
NONMMUT013780.2	12:28873262-28876089	2720	31	37	36	47	75	59	78	126	0.497332569	0.551437098	0.687282096	1.354262263	1.629914154	1.295729552	1.966736886	2.387559128	0.772578507	1.81998493	-1.236173058	0.002334528	0.320908536	DOWN
NONMMUT013791.2	12:29366497-29374117	2675	0	1	0	0	6	9	9	1	0	0.015151945	0	0	0.132595402	0.200988228	0.230762146	0.019262155	0.003787986	0.145901983	-5.267424585	0.000295758	0.099245454	DOWN
NONMMUT013862.2	12:32824116-32826908	2793	16	12	12	13	28	10	77	19	0.249973931	0.174170838	0.223106254	0.364807661	0.592608188	0.213873317	1.890794342	0.350613507	0.253014671	0.761972338	-1.590517583	0.009951479	0.716296051	DOWN
NONMMUT013867.2	12:32916369-32920712	944	7	0	9	0	0	0	0	0	0.323600428	0	0.495048356	0	0	0	0	0	0.204662196	0	Inf	0.01455159	0.848889314	UP
NONMMUT013874.2	12:32977137-32979494	2358	115	109	87	82	2	5	72	6	2.12819337	1.873868574	1.915906758	2.72549577	0.050148594	0.126676947	2.094165815	0.131154957	2.160866118	0.600536578	1.847285662	0.048167126	1	UP
NONMMUT014082.2	12:44598994-44600031	1038	4	4	4	4	4	522	339	527	0.168174686	0.156229932	0.200091012	0.302038873	0.227786432	30.04045939	22.39880881	26.16774344	0.206633626	19.70869952	-6.575613726	5.37E-11	7.67E-07	DOWN
NONMMUT014182.2	12:52567404-52569071	1668	21	2	9	6	15	48	115	14	0.549397097	0.048598864	0.280171252	0.281914773	0.531578717	1.719023707	4.728506172	0.432601501	0.290020497	1.852927524	-2.675579684	0.000685863	0.156378317	DOWN
NONMMUT014183.2	12:52568648-52571023	2376	2	93	3	4	4	3	2	4	0.036726277	1.586699131	0.065554615	0.131951326	0.099512759	0.07543544	0.057718098	0.086766817	0.455232837	0.079858279	2.511090744	0.015694859	0.871355846	UP
NONMMUT014256.2	12:55329242-55331580	2339	6	8	7	2	9	9	10	13	0.1119397	0.138645781	0.155410257	0.06700192	0.227439333	0.229860415	0.293212687	0.286469876	0.118249414	0.259245578	-1.132486338	0.044360584	1	DOWN
NONMMUT014342.2	12:58214532-58216036	1451	0	0	0	0	0	0	0	70	0	0	0	0	0	0	0	2.486489673	0	0.621622418	#NAME?	0.001353479	0.228699485	DOWN
NONMMUT014553.2	12:70969329-70974145	1584	0	4	3	4	1	0	0	0	0	0.102377948	0.098331922	0.197926989	0.037308059	0	0	0	0.099659215	0.009327015	3.417515892	0.042438804	1	UP
NONMMUT014604.2	12:72797480-72799678	2199	24	20	18	15	21	31	98	15	0.476265501	0.368691056	0.425058504	0.534618139	0.56451387	0.842114367	3.056498415	0.351571427	0.4511583	1.20367452	-1.415739699	0.015700116	0.871355846	DOWN
NONMMUT014608.2	12:72898776-72906473	505	9	12	0	0	0	0	0	0	0.77770384	0.963285448	0	0	0	0	0	0	0.435247322	0	Inf	0.007646605	0.633110136	UP
NONMMUT014679.2	12:75386460-75389690	3231	5	5	2	2	9	8	2	14	0.067525569	0.062735414	0.032148998	0.04850433	0.164648901	0.147904221	0.042444507	0.223330023	0.052728578	0.144581913	-1.45523009	0.036870723	1	DOWN
NONMMUT014781.2	12:79079523-79081648	2126	67	258	9	16	197	239	382	350	1.375214649	4.919410848	0.21981451	0.589832565	5.477451429	6.715320852	12.32317443	8.485125483	1.776068143	8.250268049	-2.215754058	0.001052204	0.194541894	DOWN
NONMMUT014958.2	12:83159423-83162055	2633	7	22	6	4	75	20	41	148	0.116019295	0.338706623	0.118331897	0.119071914	1.683770034	0.453739593	1.067970794	2.897096865	0.173032432	1.525644322	-3.140304282	2.04E-07	0.000606427	DOWN
NONMMUT014981.2	12:83739282-83741479	2094	14	10	11	5	18	13	20	18	0.291745728	0.193579459	0.272778921	0.18714188	0.508127818	0.370860927	0.655037703	0.443045492	0.236311497	0.494267985	-1.064603642	0.025332394	1	DOWN
NONMMUT014999.2	12:84141387-84144199	2813	17	15	5	2	9	5	165	30	0.263714552	0.216158375	0.092296899	0.05571187	0.189115037	0.106187075	4.022871455	0.54966624	0.156970424	1.216959952	-2.954717031	0.001386397	0.233539219	DOWN
NONMMUT015029.2	12:84759020-84762122	3103	19	14	28	7	18	39	26	36	0.267190032	0.182894637	0.468567839	0.176794259	0.342900306	0.750785702	0.574668715	0.597961496	0.273861692	0.566579055	-1.048829796	0.023392961	1	DOWN
NONMMUT015054.2	12:85299517-85303585	2529	29	41	14	4	29	17	28	95	0.500388672	0.657190478	0.287469031	0.123968506	0.67783734	0.40155083	0.759325909	1.93611049	0.392254172	0.943706142	-1.266548902	0.027334172	1	DOWN
NONMMUT015062.2	12:85524798-85525381	297	0	3	0	0	3	0	9	4	0	0.409408615	0	0	0.59712576	0	2.078413269	0.694134538	0.102352154	0.842418392	-3.040995473	0.029789742	1	DOWN
NONMMUT015203.2	12:90332540-90334159	1620	6	7	6	589	6	6	7	7	0.16162158	0.175161129	0.192325854	28.49546819	0.218946112	0.221240064	0.296348028	0.222709661	7.256144188	0.239810967	4.919233585	0.000350759	0.109348133	UP
NONMMUT015204.2	12:90333000-90334931	1932	7	6	8	343	6	6	5	7	0.158115323	0.125895226	0.215031727	13.91433819	0.183588355	0.185511855	0.177508077	0.186744126	3.603345117	0.183338103	4.296758277	0.000520641	0.135839206	UP
NONMMUT015256.2	12:95782009-95783607	1599	7	8	18	252	8	7	10	11	0.191043655	0.202809557	0.584555129	12.35171415	0.295737732	0.261522124	0.428908364	0.354563858	3.332530621	0.33518302	3.313597163	0.002297298	0.31928678	UP
NONMMUT015337.2	12:98823288-98824002	543	0	0	0	2	5	5	7	10	0	0	0	0.288614163	0.544269397	0.550099891	0.884132239	0.949210581	0.072153541	0.731928027	-3.342559691	0.000133183	0.062490877	DOWN
NONMMUT015424.2	12:101082451-101088927	2842	3	4	3	0	1	3	6	20	0.046063856	0.057060756	0.054805688	0	0.020793795	0.063066364	0.144785833	0.362717344	0.039482575	0.147840834	-1.904756808	0.045823172	1	DOWN
NONMMUT015444.2	12:101968098-101976224	820	1	12	4	1	15	24	29	5	0.053233957	0.593242867	0.25328594	0.095559445	1.081308902	1.748336119	2.425533769	0.314249051	0.248830552	1.39235696	-2.484293583	0.000904369	0.178124089	DOWN
NONMMUT015455.2	12:102384485-102386108	1624	5	14	10	2	1	1	1	5	0.134344283	0.349459395	0.319742829	0.096500918	0.036389142	0.036801091	0.042242899	0.15867255	0.225011856	0.06852642	1.715268789	0.039262659	1	UP
NONMMUT015478.2	12:103312056-103317058	3311	1	2	0	1	7	9	2	1	0.013183885	0.024482907	0	0.023666187	0.124973925	0.162381006	0.041418967	0.015562146	0.015333245	0.086084011	-2.489082261	0.012149221	0.780466787	DOWN
NONMMUT015507.2	12:104971097-104972449	1353	0	3	0	0	1	4	5	7	0	0.089870184	0	0	0.043677728	0.176599608	0.253470513	0.266659018	0.022467546	0.185101717	-3.042403819	0.010513299	0.737426949	DOWN
NONMMUT015558.2	12:105900176-105905889	4886	7	25	24	3	7	0	4	2	0.062521245	0.207419107	0.255069901	0.048128859	0.084688634	0	0.05614882	0.021102216	0.143284778	0.040484918	1.823428897	0.031915974	1	UP
NONMMUT015563.2	12:106008474-106009877	865	0	5	3	1	0	0	0	0	0	0.23433309	0.180066779	0.090588145	0	0	0	0	0.126247004	0	Inf	0.033736017	1	UP
NONMMUT015652.2	12:108538099-108540628	1423	1	0	1	3	4	7	4	4	0.030675927	0	0.036498037	0.165254818	0.166157636	0.293867797	0.192792085	0.144875585	0.058107195	0.199423276	-1.779045076	0.022567013	1	DOWN
NONMMUT015653.2	12:108538360-108539544	1185	4	4	201	148	3	44	4	7	0.14731251	0.13684951	8.807926764	9.788568792	0.149659368	2.218052552	0.231513196	0.304463841	4.720164394	0.725922239	2.700950187	0.017340603	0.908901455	UP
NONMMUT015668.2	12:108836000-108839257	2473	0	0	2	0	2	1	0	29	0	0	0.042002998	0	0.047816573	0.024166992	0	0.604401484	0.010500749	0.169096262	-4.009280574	0.014480223	0.848889314	DOWN
NONMMUT015745.2	12:109595805-109597096	1292	13	11	81	4	97	102	79	96	0.439058599	0.345145277	3.255526511	0.242659714	4.43794773	4.715953315	4.193596593	3.829682425	1.070597525	4.294295016	-2.004005084	0.001906516	0.284606325	DOWN
NONMMUT015851.2	12:109730276-109749457	3867	0	0	4	0	125	0	8	0	0	0	0.053709457	0	1.910779192	0	0.141889391	0	0.013427364	0.513167146	-5.256180764	0.002976463	0.366797749	DOWN
NONMMUT016178.2	12:119259452-119264263	3336	0	0	0	0	15	0	0	0	0	0	0	0	0.265789359	0	0	0	0	0.06644734	#NAME?	0.033464081	1	DOWN
NONMMUT016191.2	13:3478224-3501023	3056	0	0	0	0	8	0	0	6	0	0	0	0	0.154739736	0	0	0.101198752	0	0.063984622	#NAME?	0.014866133	0.851989637	DOWN
NONMMUT016318.2	13:9172531-9173988	1458	4	5	5	4	5	4	6	237	0.119729303	0.139024776	0.17807351	0.215031791	0.202701154	0.163881529	0.28222314	8.37806316	0.162964845	2.256717246	-3.791592987	0.000505413	0.134291364	DOWN
NONMMUT016320.2	13:9176824-9184968	893	3	5	6	2	1	0	0	2	0.146599641	0.22698558	0.348900206	0.17549551	0.066176893	0	0	0.115459608	0.224495234	0.045409125	2.305630666	0.040406559	1	UP
NONMMUT016410.2	13:14050926-14053707	2782	1	1	1	1	1	1	282	1	0.015690814	0.014569178	0.018668838	0.028166335	0.021242259	0.021482736	6.952081463	0.018521303	0.019273791	1.75333194	-6.507314956	0.000117845	0.05890196	DOWN
NONMMUT016415.2	13:14066858-14069060	2150	98	0	0	0	0	0	0	0	1.989046945	0	0	0	0	0	0	0	0.497261736	0	Inf	0.00098332	0.186426474	UP
NONMMUT016456.2	13:15781621-15802613	1045	0	55	38	0	0	0	0	0	0	2.133547154	1.888256804	0	0	0	0	0	1.005450989	0	Inf	6.29E-05	0.041942201	UP
NONMMUT016711.2	13:24636943-24638553	1611	8	15	5	15	24	21	28	28	0.216690624	0.377438554	0.1611615	0.729748782	0.880640814	0.778684866	1.192014415	0.895815398	0.371259865	0.936788873	-1.33529458	0.005880454	0.55830714	DOWN
NONMMUT016718.2	13:24799746-24800480	735	1	0	3	0	4	4	4	4	0.059390265	0	0.211915325	0	0.321690226	0.325087442	0.373255968	0.280487017	0.067826397	0.325130163	-2.261098633	0.014615184	0.848889314	DOWN
NONMMUT016778.2	13:28456144-28459830	3687	0	0	3	0	3	2	6	6	0	0	0.042245122	0	0.048100448	0.032402939	0.111603292	0.083879411	0.01056128	0.068996522	-2.707738889	0.01819496	0.926271207	DOWN
NONMMUT016790.2	13:28663848-28666811	2964	3	2	0	0	2	4	4	10	0.044167841	0.027349158	0	0	0.039895541	0.080613789	0.092558413	0.173893841	0.01787925	0.096740396	-2.435832243	0.01585739	0.875731059	DOWN
NONMMUT016821.2	13:29023698-29025590	898	4	3	0	10	0	0	0	1	0.194393457	0.135405745	0	0.872773042	0	0	0	0.057378913	0.300643061	0.014344728	4.389459113	0.01453701	0.848889314	UP
NONMMUT017165.2	13:41639513-41641354	1842	11	11	11	11	9	9	415	11	0.260587445	0.24208887	0.31009721	0.468028739	0.288805971	0.291880299	15.45187279	0.307789147	0.320200566	4.085087051	-3.673319058	0.000598595	0.148236805	DOWN
NONMMUT017310.2	13:45246466-45267767	727	12	17	8	10	6	4	2	2	0.720294249	0.947946732	0.571446075	1.078060787	0.487885421	0.328664745	0.188635765	0.14182315	0.829436961	0.28675227	1.532327428	0.014027481	0.840741529	UP
NONMMUT017339.2	13:46486109-46487063	890	1	5	4	0	0	0	0	0	0.049047016	0.2277507	0.233364574	0	0	0	0	0	0.127540572	0	Inf	0.036941012	1	UP
NONMMUT017354.2	13:46986425-47008696	850	0	0	5	0	0	3	6	16	0	0	0.305448444	0	0	0.210864242	0.484095692	0.970155096	0.076362111	0.416278757	-2.44662105	0.045176982	1	DOWN
NONMMUT017356.2	13:47023626-47027286	1887	4	8	19	8	6	26	30	20	0.092509446	0.171856111	0.522861875	0.33229078	0.187966455	0.823055248	1.090376342	0.546286535	0.279879553	0.661921145	-1.241853267	0.040918935	1	DOWN
NONMMUT017417.2	13:49493627-49494942	1185	2	2	0	0	3	2	7	2	0.073638511	0.068407515	0	0	0.149659368	0.100818257	0.405134013	0.087008801	0.035511507	0.18565511	-2.386266552	0.042655161	1	DOWN
NONMMUT017569.2	13:53393641-53403818	6357	0	0	0	0	1	9	0	1	0	0	0	0	0.009296204	0.084575037	0	0.008105437	0	0.025494169	#NAME?	0.028003123	1	DOWN
NONMMUT017888.2	13:62403202-62408054	625	5	12	18	1	0	0	0	2	0.349080184	0.778334642	1.495525842	0.125373992	0	0	0	0.164968688	0.687078665	0.041242172	4.05828307	0.000832204	0.171417334	UP
NONMMUT017910.2	13:62668800-62673935	5052	0	1	1	3	3	8	5	3	0	0.008022853	0.010280425	0.046547428	0.035104187	0.094591952	0.067883136	0.030608015	0.016212676	0.057046822	-1.815024258	0.033101709	1	DOWN
NONMMUT017961.2	13:63611157-63615671	1921	2	6	4	6	0	0	0	0	0.045425109	0.126616125	0.108117892	0.244785966	0	0	0	0	0.131236273	0	Inf	0.000486775	0.13129157	UP
NONMMUT018209.2	13:72617920-72628564	10405	0	0	0	0	0	0	0	26	0	0	0	0	0	0	0	0.128789349	0	0.032197337	#NAME?	0.012380986	0.786703317	DOWN
NONMMUT018269.2	13:74461024-74463251	1728	0	0	0	0	15	0	22	0	0	0	0	0	0.513121123	0	0.873179331	0	0	0.346575114	#NAME?	0.000482869	0.131228312	DOWN
NONMMUT018273.2	13:74505938-74617696	4960	0	0	0	0	0	0	0	60	0	0	0	0	0	0	0	0.623482897	0	0.155870724	#NAME?	0.00179285	0.274987019	DOWN
NONMMUT018423.2	13:78199202-78200562	1269	2	8	7	2	9	7	4	27	0.068764094	0.255549631	0.286449638	0.123496841	0.41921245	0.329530241	0.216188445	1.096636992	0.183565051	0.515392032	-1.489378825	0.026078023	1	DOWN
NONMMUT018470.2	13:81672306-81672859	554	19	3	17	2	1	1	1	2	1.496553554	0.219484402	1.593442138	0.282883557	0.106671419	0.10787901	0.123831169	0.186110884	0.898090913	0.13112312	2.775939404	0.002537814	0.334828933	UP
NONMMUT018572.2	13:89609420-89611635	2216	245	250	4	6	7	5	3	6	4.824496966	4.573273908	0.093724942	0.212199387	0.186727738	0.134794333	0.092843262	0.13955929	2.425923801	0.138481156	4.13077266	2.25E-05	0.019605937	UP
NONMMUT018622.2	13:91707902-91741872	1864	25	28	12	22	10	1	12	1	0.585256238	0.608929246	0.334300304	0.925009589	0.31713252	0.032062753	0.441539383	0.027642846	0.613373844	0.204594375	1.584000165	0.045853627	1	UP
NONMMUT018664.2	13:93433131-93435062	1932	558	11	6	7	8	7	7	9	12.60325398	0.230811438	0.161267021	0.283950614	0.244764303	0.216446105	0.248490583	0.240111326	3.319820763	0.237453079	3.805390983	0.000707319	0.156995802	UP
NONMMUT018667.2	13:93705662-93719154	1362	10	12	0	0	0	0	0	0	0.320374618	0.357165309	0	0	0	0	0	0	0.169384982	0	Inf	0.00748155	0.626962011	UP
NONMMUT018692.2	13:94302751-94306807	3542	16	17	13	10	4	8	4	2	0.197113831	0.194567271	0.190590761	0.221273346	0.066753901	0.134917713	0.077454302	0.029109382	0.200886302	0.077058824	1.382347115	0.01858242	0.932055058	UP
NONMMUT018812.2	13:98317147-98322221	1482	25	13	32	14	0	8	0	10	0.73611176	0.3555942	1.121228391	0.740395778	0	0.322455155	0	0.347787682	0.738332532	0.167560709	2.139586831	0.004311404	0.466199147	UP
NONMMUT018855.2	13:99516728-99521760	2382	0	25	0	0	0	0	0	0	0	0.425461694	0	0	0	0	0	0	0.106365424	0	Inf	0.023558583	1	UP
NONMMUT019001.2	13:103921260-103924178	2913	13	16	14	7	14	30	16	28	0.194735225	0.222651893	0.249574041	0.188325639	0.284097952	0.615188645	0.376715601	0.49542005	0.213821699	0.442855562	-1.050427969	0.018114679	0.923499771	DOWN
NONMMUT019049.2	13:106960585-106961280	696	2	404	3	2	2	2	4	1	0.125375913	23.5304001	0.223789891	0.225168808	0.169899978	0.171651774	0.394171173	0.074031989	6.026183677	0.202438729	4.895687423	0.000608107	0.148850955	UP
NONMMUT019059.2	13:107023399-107026551	737	8	29	7	11	5	3	5	4	0.473661594	1.595082181	0.493221968	1.169754325	0.40100174	0.243194852	0.465326464	0.279725859	0.932930017	0.347312229	1.425535653	0.037715801	1	UP
NONMMUT019222.2	13:108495384-108498243	2860	0	3	3	2	0	0	0	0	0	0.04251551	0.054460757	0.054796325	0	0	0	0	0.037943148	0	Inf	0.043036322	1	UP
NONMMUT019314.2	13:111943294-111943779	343	0	0	0	0	1	3	0	4	0	0	0	0	0.172291446	0.522549872	0	0.601043609	0	0.323971232	#NAME?	0.03349835	1	DOWN
NONMMUT019335.2	13:112660782-112672772	1152	0	22	1	0	20	14	19	35	0	0.774144565	0.045083947	0	1.026225332	0.725943962	1.131174666	1.565927307	0.204807128	1.112317817	-2.44123123	0.00481404	0.494372848	DOWN
NONMMUT019396.2	13:114016661-114020631	3963	146	0	0	0	0	0	0	0	1.607626685	0	0	0	0	0	0	0	0.401906671	0	Inf	0.000540294	0.137919795	UP
NONMMUT019466.2	13:117957481-117959166	1686	1	2	4	1	0	0	0	0	0.025890774	0.048080015	0.123187705	0.046476124	0	0	0	0	0.060908655	0	Inf	0.035486466	1	UP
NONMMUT019664.2	14:12240708-12242039	1332	4	5	6	4	5	5	97	5	0.131055048	0.152175768	0.233909823	0.235372636	0.221875587	0.224252433	4.994472632	0.193456623	0.188128319	1.408514319	-2.904385294	0.002530842	0.334828933	DOWN
NONMMUT019684.2	14:13953139-13955698	2560	79	11	3	10	3	3	3	1	1.346608676	0.174190507	0.060842877	0.306152419	0.069275918	0.070013518	0.080367449	0.020127447	0.47194862	0.059946083	2.976892411	0.00141477	0.234499644	UP
NONMMUT019689.2	14:14328047-14329530	996	0	0	4	0	8	7	9	15	0	0	0.208528585	0	0.474783768	0.419853289	0.619767812	0.776210409	0.052132146	0.57265382	-3.457418104	3.04E-05	0.024675231	DOWN
NONMMUT019841.2	14:20363283-20369184	1507	29	11	5	24	51	80	14	24	0.839736531	0.295904246	0.172283462	1.248186287	2.000472861	3.171098673	0.637138428	0.820836529	0.639027632	1.657386623	-1.374959963	0.028746318	1	DOWN
NONMMUT019874.2	14:20700112-20701913	1802	7	54	36	24	13	15	0	0	0.169522089	1.214775429	1.037406938	1.043849464	0.426460249	0.497254392	0	0	0.86638848	0.23092866	1.907566825	0.035387531	1	UP
NONMMUT020049.2	14:25649675-25661510	6752	0	0	0	0	0	0	7	2	0	0	0	0	0	0	0.071102459	0.015270354	0	0.021593203	#NAME?	0.046836488	1	DOWN
NONMMUT020444.2	14:40903135-40904313	1179	18	26	14	7	23	29	23	32	0.66622636	0.893962009	0.616632045	0.465303296	1.153144981	1.469329821	1.337961283	1.39891142	0.660530927	1.339836876	-1.020359347	0.01344542	0.819823041	DOWN
NONMMUT020640.2	14:47293612-47296098	2487	15	20	17	17	69	18	19	68	0.263195576	0.325995831	0.354952531	0.53572287	1.64002101	0.432338847	0.52396993	1.409244506	0.369966702	1.001393573	-1.436541765	0.003652863	0.423157811	DOWN
NONMMUT020706.2	14:49675977-49678020	2044	5	9	4	10	7	5	5	188	0.106739293	0.178485291	0.101611776	0.383439429	0.202440639	0.146137104	0.167781607	4.740577998	0.192568947	1.314234337	-2.770775557	0.004785943	0.492194614	DOWN
NONMMUT020707.2	14:49680173-49682224	2052	14	11	14	6	11	5	18	363	0.297717132	0.217313693	0.354292973	0.229158792	0.316876698	0.145567369	0.601613425	9.117655856	0.274620647	2.545428337	-3.212396445	0.000993703	0.186907669	DOWN
NONMMUT020793.2	14:52198151-52198600	450	40	8	14	2	2	1	1	2	3.878855616	0.720649959	1.615575957	0.34826109	0.262778633	0.132811047	0.152449928	0.229123177	1.640835655	0.194290696	3.078142023	0.000855299	0.173179869	UP
NONMMUT020920.2	14:54480875-54483062	2188	3	1	4	0	5	5	7	7	0.059832486	0.01852443	0.094924347	0	0.135072341	0.136519306	0.21941673	0.164894722	0.043320316	0.163975775	-1.920367029	0.018869269	0.941159108	DOWN
NONMMUT020965.2	14:55053484-55084900	11676	0	0	0	33	52	54	50	62	0	0	0	0.221507949	0.263258699	0.276271022	0.293695539	0.273683427	0.055376987	0.276727172	-2.321105836	0.02999939	1	DOWN
NONMMUT021017.2	14:55895413-55898773	2991	0	0	0	0	0	0	0	31	0	0	0	0	0	0	0	0.534199365	0	0.133549841	#NAME?	0.008288854	0.658898899	DOWN
NONMMUT021083.2	14:57999360-58003675	909	0	0	0	0	6	3	0	0	0	0	0	0	0.390200991	0.197177784	0	0	0	0.146844694	#NAME?	0.041318071	1	DOWN
NONMMUT021094.2	14:59414072-59414636	565	2	6	5	3	1	2	0	0	0.154445372	0.430494824	0.459524207	0.416208151	0.10459463	0.211450681	0	0	0.365168139	0.079011328	2.208429484	0.031953305	1	UP
NONMMUT021344.2	14:66295239-66297547	1277	26	9	12	18	0	10	5	0	0.88846474	0.285688281	0.487968494	1.104763425	0	0.467774608	0.268555681	0	0.691721235	0.184082572	1.909837699	0.03294246	1	UP
NONMMUT021347.2	14:66295909-66296939	367	0	0	0	0	2	0	1	4	0	0	0	0	0.322208133	0	0.186927705	0.561738305	0	0.267718536	#NAME?	0.048672728	1	DOWN
NONMMUT021445.2	14:69740682-69745868	2581	1	1	0	0	2	46	0	0	0.016912764	0.015703779	0	0	0.045815724	1.0646501	0	0	0.008154136	0.277616456	-5.089417305	0.002198531	0.311168255	DOWN
NONMMUT021449.2	14:70018350-70039003	618	0	0	0	0	4	4	0	3	0	0	0	0	0.382592745	0.386633122	0	0.250213097	0	0.254859741	#NAME?	0.008859082	0.678672681	DOWN
NONMMUT021774.2	14:79296791-79298542	1752	0	5	0	0	27	0	2	0	0	0.115695276	0	0	0.910959046	0	0.078275229	0	0.028923819	0.247308569	-3.095982275	0.04850253	1	DOWN
NONMMUT021804.2	14:79899451-79933210	1396	3	1	14	0	0	0	0	1	0.093777564	0.029033992	0.520780215	0	0	0	0	0.036909931	0.160897943	0.009227483	4.124064926	0.030193303	1	UP
NONMMUT021830.2	14:84451476-84476390	771	0	1	0	0	4	2	0	5	0	0.052569978	0	0	0.306669671	0.154954131	0	0.334220781	0.013142494	0.198961146	-3.920175689	0.03691419	1	DOWN
NONMMUT021837.2	14:84460291-84465778	713	1	0	1	0	2	1	2	7	0.061222783	0	0.072842506	0	0.165849067	0.083821839	0.192339693	0.506016342	0.033516322	0.237006735	-2.821992303	0.049777341	1	DOWN
NONMMUT021843.2	14:84536552-84539002	2451	10	9	8	9	10	9	69	10	0.17802947	0.148846974	0.169498693	0.287797408	0.241181158	0.219356797	1.930763902	0.210290227	0.196043136	0.650398021	-1.730151736	0.015188878	0.860751567	DOWN
NONMMUT021869.2	14:86744393-86747120	2728	23	8	14	5	23	21	13	37	0.367909088	0.118875543	0.266498966	0.143649229	0.498371676	0.459846525	0.326820067	0.699047209	0.224233207	0.496021369	-1.145402333	0.023719684	1	DOWN
NONMMUT021961.2	14:98111226-98112305	1080	16	27	11	15	10	6	6	3	0.64646036	1.013437649	0.528888019	1.088541933	0.547347239	0.331860097	0.381001239	0.143177494	0.819331991	0.350846517	1.223608105	0.040049833	1	UP
NONMMUT021964.2	14:98164000-98166085	2086	33	28	28	15	13	5	2	16	0.690319378	0.544124695	0.697011508	0.563578757	0.368399505	0.143194746	0.065742187	0.395317273	0.623758585	0.243163428	1.359061505	0.011948757	0.773584613	UP
NONMMUT021994.2	14:99916758-99920143	3386	9	23	21	5	35	26	6	78	0.115989498	0.275353217	0.322050034	0.115733933	0.611028746	0.458684363	0.121524317	1.187304321	0.20728167	0.594635437	-1.520412897	0.011014144	0.751896761	DOWN
NONMMUT022072.2	14:103404700-103449824	4391	71	35	47	1	18	0	1	16	0.705586339	0.323116635	0.555820169	0.017845308	0.242318299	0	0.015623427	0.187800463	0.400592113	0.111435547	1.845924501	0.044181074	1	UP
NONMMUT022080.2	14:103440312-103455277	2961	1	1	1	0	0	25	0	1	0.014742264	0.013688434	0.017540259	0	0	0.504356835	0	0.017401643	0.011492739	0.130439619	-3.50458753	0.02561222	1	DOWN
NONMMUT022140.2	14:105564732-105567436	2389	0	2	0	0	0	4	4	5	0	0.033931731	0	0	0	0.100016438	0.114835972	0.107862797	0.008482933	0.080678802	-3.249554617	0.017510731	0.913189875	DOWN
NONMMUT022156.2	14:105620920-105627624	2852	10	2	19	1	1	1	2	1	0.152997977	0.028423179	0.345946829	0.027475016	0.020720886	0.02095546	0.048084923	0.018066712	0.13871075	0.026956995	2.363347998	0.026786536	1	UP
NONMMUT022159.2	14:105621023-105643704	3622	0	0	15	8	0	0	0	0	0	0	0.21504515	0.173117808	0	0	0	0	0.097040739	0	Inf	0.003712584	0.42730587	UP
NONMMUT022161.2	14:105621023-105643704	3548	0	0	13	10	0	0	0	0	0	0	0.190268454	0.220899152	0	0	0	0	0.102791901	0	Inf	0.003266997	0.393686353	UP
NONMMUT022173.2	14:105621023-105643704	3437	0	0	16	10	0	0	0	0	0	0	0.24173123	0.228033224	0	0	0	0	0.117441114	0	Inf	0.002488296	0.333054261	UP
NONMMUT022188.2	14:105621023-105630375	4772	0	10	21	14	0	0	1	3	0	0.084944549	0.228512451	0.229938504	0	0	0.014376041	0.032403959	0.135848876	0.011695	3.538038853	0.002439597	0.329622264	UP
NONMMUT022195.2	14:105621023-105643704	3733	0	0	14	8	0	0	0	0	0	0	0.19475199	0.167970185	0	0	0	0	0.090680544	0	Inf	0.004283696	0.465314823	UP
NONMMUT022202.2	14:105621023-105630375	4883	1	1	18	13	1	1	1	2	0.008939554	0.008300523	0.191419957	0.208664304	0.012102389	0.012239396	0.014049246	0.021115181	0.104331085	0.014876553	2.810056867	0.013078164	0.807220851	UP
NONMMUT022207.2	14:105621023-105627323	5258	30	0	0	0	1	0	0	0	0.248971613	0	0	0	0.011239248	0	0	0	0.062242903	0.002809812	4.46936385	0.029411747	1	UP
NONMMUT022319.2	14:111584340-111674516	769	15	0	0	7	0	0	0	0	0.851192976	0	0	0.713384378	0	0	0	0	0.391144338	0	Inf	0.00485905	0.49751619	UP
NONMMUT022380.2	14:117337414-117339934	2521	13	15	8	8	19	29	17	32	0.225015355	0.241195363	0.164792264	0.248723801	0.445504013	0.687163768	0.462478493	0.654231085	0.219931696	0.56234434	-1.354398271	0.00190733	0.284606325	DOWN
NONMMUT022431.2	14:119099480-119110716	2266	0	4	1	1	4	17	0	34	0	0.071565168	0.022919994	0.034580205	0.104343476	0.448156244	0	0.773354808	0.032266342	0.331463632	-3.360748662	0.002140105	0.305176289	DOWN
NONMMUT022470.2	14:120768640-120792646	2901	2	44	45	2	0	1	0	0	0.030079847	0.614846582	0.805492227	0.054021886	0	0.020601507	0	0	0.376110135	0.005150377	6.190333418	7.92E-06	0.00943338	UP
NONMMUT022479.2	14:121247671-121251497	3827	334	208	255	104	638	331	232	767	3.808412796	2.203242438	3.460021993	2.129850248	9.854558935	5.166578507	4.157695721	10.32976702	2.900381869	7.377150045	-1.346820719	0.001122494	0.202092119	DOWN
NONMMUT022525.2	14:122471153-122472822	1670	2	1	1	2	4	0	8	32	0.052252476	0.024270331	0.031099824	0.093842809	0.141582225	0	0.328554655	0.987614709	0.05036636	0.364437897	-2.855140613	0.007120622	0.613499669	DOWN
NONMMUT022740.2	15:10437553-10440321	2769	72	84	83	41	58	9	7	6	1.13466286	1.229748357	1.556504626	1.16047653	1.238173083	0.194165226	0.173378045	0.111687753	1.270348093	0.429351027	1.564994323	0.015407266	0.863714066	UP
NONMMUT022899.2	15:24987765-24990197	2433	86	86	34	42	1	5	14	40	1.542456643	1.432896057	0.725661278	1.352946263	0.024289341	0.122771986	0.39464349	0.847362302	1.26349006	0.347266779	1.863298005	0.005109709	0.50968818	UP
NONMMUT022901.2	15:25000281-25027491	4730	180	57	7	6	17	5	11	20	1.660609434	0.488503104	0.076850865	0.099415188	0.212457439	0.063151002	0.159498296	0.217937144	0.581344648	0.16326097	1.832213776	0.02155308	0.985108935	UP
NONMMUT023090.2	15:34675067-34678761	1090	9	0	6	0	0	0	0	0	0.36031233	0	0.285842095	0	0	0	0	0	0.161538606	0	Inf	0.018291412	0.92941586	UP
NONMMUT023094.2	15:34744747-34749984	3900	33	8	15	9	1	0	4	4	0.369232365	0.083151918	0.19971629	0.180869602	0.015152812	0	0.070344394	0.052861015	0.208242544	0.034589555	2.589856475	0.001011557	0.188775566	UP
NONMMUT023096.2	15:34744980-34751763	2849	6	9	0	4	0	1	1	1	0.091901355	0.128053329	0	0.110044349	0	0.020977526	0.02407949	0.018085737	0.082499758	0.015785688	2.385772731	0.032886952	1	UP
NONMMUT023100.2	15:34744980-34752013	2245	0	0	0	0	9	0	0	8	0	0	0	0	0.236962405	0	0	0.183659651	0	0.105155514	#NAME?	0.00787439	0.641758321	DOWN
NONMMUT023386.2	15:44767214-44806253	1070	0	33	22	0	0	0	0	0	0	1.25022639	1.067661796	0	0	0	0	0	0.579472046	0	Inf	0.000314701	0.102242197	UP
NONMMUT023389.2	15:44788288-44806253	1249	7	20	35	3	5	5	1	9	0.244578706	0.649120603	1.455140589	0.188276706	0.236619922	0.239154717	0.054925915	0.371413196	0.634279151	0.225528437	1.491808564	0.044489683	1	UP
NONMMUT023511.2	15:55255553-55259168	3616	19	13	15	10	14	7	156	17	0.229283924	0.145738552	0.215401972	0.216745075	0.228865413	0.11564543	2.95882616	0.242314988	0.201792381	0.886412998	-2.135107333	0.007420567	0.624768301	DOWN
NONMMUT023535.2	15:56691948-56694536	2589	1	0	0	0	3	1	7	2	0.016860504	0	0	0	0.068499942	0.023084191	0.185432138	0.039824422	0.004215126	0.079210174	-4.232038087	0.012717452	0.798752097	DOWN
NONMMUT023556.2	15:57716078-57737822	3727	0	2	8	2	0	0	0	0	0	0.021750176	0.111468016	0.042049233	0	0	0	0	0.043816856	0	Inf	0.018446606	0.931781743	UP
NONMMUT023574.2	15:58175885-58178254	2370	6	9	6	3	3	5	163	4	0.11047551	0.15393415	0.131463242	0.099222618	0.074829684	0.126035545	4.716961688	0.08698648	0.12377388	1.251203349	-3.337537479	0.00194252	0.288652056	DOWN
NONMMUT023686.2	15:62037987-62250975	3074	159	0	14	94	34	1	0	0	2.257087919	0	0.236502661	2.396612462	0.65380251	0.019442086	0	0	1.222550761	0.168311149	2.860691718	0.041372458	1	UP
NONMMUT023691.2	15:62038013-62242536	922	1	6	10	5	1	0	0	1	0.047344734	0.263806481	0.563191274	0.425027219	0.064095408	0	0	0.055885319	0.324842427	0.029995182	3.436937399	0.004697972	0.488473547	UP
NONMMUT023728.2	15:62400700-62416814	1438	1	2	0	1	2	6	2	4	0.030355942	0.056371979	0	0.054491478	0.082232535	0.249241241	0.095367317	0.143364366	0.03530485	0.142551364	-2.013543568	0.028959285	1	DOWN
NONMMUT023801.2	15:66386260-66388739	2480	5	10	3	4	2	0	1	0	0.087973837	0.163449753	0.06280555	0.126417883	0.047681607	0	0.027662285	0	0.110161756	0.018835973	2.548060992	0.014610498	0.848889314	UP
NONMMUT023817.2	15:67102875-67104303	1429	35	29	15	9	32	26	46	75	1.0687963	0.8226561	0.545061953	0.493625925	1.323720773	1.086847623	2.207729861	2.705094988	0.73253507	1.830848311	-1.321542532	0.00419089	0.457318863	DOWN
NONMMUT023874.2	15:73095844-73096684	841	92	84	139	28	66	2	2	2	4.773631359	4.048957433	8.582512867	2.609336166	4.638984425	0.142056641	0.163065638	0.122598609	5.003609456	1.266676328	1.981921266	0.029450979	1	UP
NONMMUT024138.2	15:78638529-78643743	4086	3	16	8	6	0	1	0	0	0.03203952	0.158733471	0.101674326	0.115084151	0	0.014626767	0	0	0.101882867	0.003656692	4.800228607	5.93E-05	0.041184765	UP
NONMMUT024236.2	15:79915808-79916635	828	1	1	1	4	1	73	88	1	0.052719619	0.04895103	0.062725491	0.378642936	0.071371939	5.266511866	7.289149202	0.062229787	0.135759769	3.172315699	-4.546408431	0.000251451	0.089862271	DOWN
NONMMUT024323.2	15:81651628-81652069	442	5	5	3	5	5	4	31	6	0.493608857	0.458593038	0.352393131	0.88659524	0.668638648	0.540586583	4.810126452	0.699690922	0.547797567	1.679760651	-1.616540916	0.037460699	1	DOWN
NONMMUT024383.2	15:82808447-82809335	889	320	44	26	23	23	28	17	28	15.70740182	2.00637788	1.518664333	2.027645241	1.529311511	1.881411572	1.31148288	1.623350513	5.315022318	1.586389119	1.744329062	0.009994438	0.717473814	UP
NONMMUT024406.2	15:83172434-83205106	2596	0	0	0	0	0	0	4	6	0	0	0	0	0	0	0.105679174	0.119130735	0	0.056202477	#NAME?	0.034213163	1	DOWN
NONMMUT024484.2	15:85634835-85640830	3680	0	0	0	0	26	0	0	0	0	0	0	0	0.417637034	0	0	0	0	0.104409258	#NAME?	0.008742913	0.675566098	DOWN
NONMMUT024564.2	15:88687035-88687833	799	29	30	33	21	145	155	17	22	1.583833483	1.52203632	2.144677325	2.059898785	10.72747581	11.58821922	1.459209362	1.419142952	1.827611478	6.298511837	-1.785051592	0.004027619	0.444005184	DOWN
NONMMUT024579.2	15:89071198-89075978	1167	0	0	0	0	0	7	0	6	0	0	0	0	0	0.35833237	0	0.265007187	0	0.155834889	#NAME?	0.017991907	0.921843402	DOWN
NONMMUT024617.2	15:89476244-89485729	1759	0	3	0	0	17	1	1	1	0	0.06912698	0	0	0.571303971	0.033976675	0.039000834	0.02929293	0.017281745	0.168393603	-3.284516516	0.030921053	1	DOWN
NONMMUT024632.2	15:89579816-89582056	2241	6	20	19	8	2	4	2	9	0.116834877	0.361781184	0.440267897	0.279800402	0.052766794	0.106621718	0.061195092	0.207003606	0.29967109	0.106896802	1.487161211	0.024494751	1	UP
NONMMUT024657.2	15:91145884-91147336	1453	3	5	7	2	13	27	10	5	0.090098747	0.139503182	0.250175217	0.107857874	0.528892889	1.110027683	0.472005833	0.177346333	0.146908755	0.572068185	-1.961266737	0.003505679	0.411442422	DOWN
NONMMUT024686.2	15:92344390-92366827	1524	0	0	0	0	10	5	0	8	0	0	0	0	0.38788387	0.196000158	0	0.270548501	0	0.213608132	#NAME?	0.000329767	0.105774012	DOWN
NONMMUT024972.2	15:99408758-99410048	1291	6	6	5	1226	6	5	5	5	0.202809419	0.188404009	0.20110858	74.42862154	0.274742604	0.231374315	0.265643381	0.199600482	18.75523589	0.242840195	6.27114236	8.32E-05	0.05085282	UP
NONMMUT025032.2	15:100311187-100361391	2652	0	0	1	2	2	3	4	12	0	0	0.019583977	0.059094076	0.044589135	0.067584693	0.103447638	0.23321036	0.019669513	0.112207956	-2.512141811	0.00811325	0.649378022	DOWN
NONMMUT025046.2	15:100575320-100577857	2538	1	0	0	1	8	9	1	1	0.017199308	0	0	0.03087421	0.186321762	0.211837475	0.027030129	0.020301916	0.01201838	0.111372821	-3.2120829	0.011036607	0.75271136	DOWN
NONMMUT025058.2	15:100730481-100732720	2139	0	0	0	0	4	0	7	0	0	0	0	0	0.110538717	0	0.224443107	0	0	0.083745456	#NAME?	0.021829455	0.990435149	DOWN
NONMMUT025162.2	15:103153293-103167328	849	16	15	10	6	6	0	4	0	0.822352402	0.716199658	0.611616436	0.553867893	0.417777033	0	0.323136792	0	0.676009097	0.185228456	1.867736907	0.021462773	0.984628807	UP
NONMMUT025253.2	16:4476220-4480064	2213	2	3	3	0	0	0	0	0	0.039431376	0.054945485	0.070383084	0	0	0	0	0	0.041189986	0	Inf	0.039997611	1	UP
NONMMUT025363.2	16:7202628-7206035	3408	1	1	2	0	4	3	2	5	0.01280864	0.011893032	0.030479288	0	0.069378614	0.052592314	0.040240083	0.075611567	0.01379524	0.059455644	-2.107643234	0.022414681	1	DOWN
NONMMUT025433.2	16:9005646-9007652	1301	0	0	0	0	8	0	3	0	0	0	0	0	0.363477812	0	0.158140407	0	0	0.130404555	#NAME?	0.02541835	1	DOWN
NONMMUT025464.2	16:10466860-10480799	4105	1	1	1	7	7	2	9	31	0.010633823	0.009873679	0.01265206	0.133640094	0.100801137	0.029103443	0.150374846	0.38923028	0.041699914	0.167377426	-2.004988652	0.022187441	0.998015952	DOWN
NONMMUT025899.2	16:21794347-21806123	3535	0	32	0	0	90	139	94	30	0	0.366962032	0	0	1.504978289	2.348862824	1.823733204	0.437400604	0.091740508	1.52874373	-4.058643874	0.000103443	0.053869505	DOWN
NONMMUT025928.2	16:22295001-22295457	457	0	0	0	0	0	48	0	13	0	0	0	0	0	6.274248454	0	1.46619921	0	1.935111916	#NAME?	0.000161821	0.069258525	DOWN
NONMMUT026044.2	16:24895783-24896912	1130	14	18	19	3	0	4	2	0	0.540633234	0.645742236	0.87313306	0.208104076	0	0.211450681	0.12136124	0	0.566903151	0.08320298	2.768395178	0.000906657	0.178124089	UP
NONMMUT026047.2	16:24980801-24982205	1405	4	4	4	43	3	4	2	3	0.124245782	0.115421117	0.147825246	2.398631319	0.126225161	0.170063537	0.097607261	0.110058145	0.696530866	0.125988526	2.466894937	0.017730048	0.919633654	UP
NONMMUT026084.2	16:27450307-27452216	1910	11	8	7	4	10	5	5	618	0.251309987	0.16978664	0.190316539	0.164144686	0.309494774	0.156389655	0.179552672	16.6766404	0.193889463	4.330519375	-4.481233757	0.000203874	0.077283598	DOWN
NONMMUT026193.2	16:31249251-31249746	496	25	39	35	14	13	7	8	12	2.199430703	3.187443171	3.664255233	2.212230932	1.549357597	0.843092491	1.106222325	1.246923132	2.81584001	1.186398886	1.246976217	0.008008112	0.645106262	UP
NONMMUT026212.2	16:31494561-31498665	3673	0	0	2	0	3	3	8	0	0	0	0.028280265	0	0.048283787	0.048797878	0.149383685	0	0.007070066	0.061616337	-3.123517294	0.03924256	1	DOWN
NONMMUT026219.2	16:31494561-31498665	3469	17	0	0	0	0	0	0	0	0.21384521	0	0	0	0	0	0	0	0.053461303	0	Inf	0.038195994	1	UP
NONMMUT026245.2	16:31896424-31898990	1893	0	0	0	0	0	0	12	0	0	0	0	0	0	0	0.434775177	0	0	0.108693794	#NAME?	0.044201121	1	DOWN
NONMMUT026347.2	16:33373306-33380727	1140	12	14	0	0	0	0	1	1	0.459345543	0.497826366	0	0	0	0	0.060177603	0.045198477	0.239292977	0.02634402	3.183230634	0.031902267	1	UP
NONMMUT026354.2	16:33499700-33502379	2680	427	3	3	6	3	3	3	4	6.952622961	0.045371029	0.058118569	0.175460389	0.066174011	0.066878584	0.076768906	0.076924611	1.807893237	0.071686528	4.656463647	0.000269409	0.093573546	UP
NONMMUT026469.2	16:36490582-36492299	1718	0	0	1	0	4	0	10	2	0	0	0.030230912	0	0.137626494	0	0.399199345	0.060014802	0.007557728	0.14921016	-4.303249377	0.012751546	0.799488383	DOWN
NONMMUT026508.2	16:37373959-37375413	1455	94	38	104	67	5	16	30	4	2.819165366	1.058721897	3.711630739	3.608999133	0.203119094	0.656877717	1.414116947	0.141689318	2.799629284	0.603950769	2.212732945	0.001496381	0.244186855	UP
NONMMUT026589.2	16:39187483-39188939	1004	8	3	3	5	0	2	0	0	0.347697803	0.121109919	0.155137215	0.390313841	0	0.11899366	0	0	0.253564695	0.029748415	3.091469173	0.008467527	0.666537972	UP
NONMMUT026590.2	16:39206171-39223754	4320	3	0	5	1	0	0	0	0	0.030304046	0	0.06009981	0.018138598	0	0	0	0	0.027135614	0	Inf	0.037007137	1	UP
NONMMUT026746.2	16:44529690-44531155	769	0	0	0	0	6	0	9	2	0	0	0	0	0.461238883	0	0.802716178	0.134077282	0	0.349508086	#NAME?	0.002308962	0.31928678	DOWN
NONMMUT026747.2	16:44529690-44531155	914	14	5	7	6	0	6	0	0	0.668397762	0.221770375	0.397707429	0.514479039	0	0.392132281	0	0	0.450588651	0.09803307	2.200470567	0.022643374	1	UP
NONMMUT026753.2	16:44718078-44720599	379	0	12	2	4	0	2	0	0	0	1.283533381	0.27407233	0.827219923	0	0.315223311	0	0	0.596206408	0.078805828	2.919437656	0.046599402	1	UP
NONMMUT026957.2	16:55899892-55902614	2723	116	12	24	8	180	206	17	219	1.858938581	0.178648238	0.457683267	0.230272751	3.907505712	4.519116162	0.428170503	4.14523644	0.681385709	3.250007204	-2.253899321	0.003743322	0.428772296	DOWN
NONMMUT027015.2	16:57624266-57625495	1230	5	2	4	1	7	10	2	11	0.177378142	0.065904801	0.168857293	0.063706297	0.33641355	0.485648922	0.111494473	0.460933016	0.118961633	0.34862249	-1.551169281	0.026781335	1	DOWN
NONMMUT027030.2	16:58469890-58470295	406	30	1	1	1	1	1	1	1	3.224366363	0.099831165	0.127922923	0.193001836	0.145556566	0.147204363	0.168971595	0.12691198	0.911280572	0.147161126	2.630498688	0.046247435	1	UP
NONMMUT027095.2	16:62887854-62889817	1964	13	20	22	13	7	8	3	9	0.288830809	0.41280633	0.581669105	0.518792157	0.210686694	0.243319012	0.104755941	0.236199125	0.4505246	0.198740193	1.180722214	0.032883204	1	UP
NONMMUT027550.2	16:87371607-87376243	758	4	0	7	2	0	0	1	0	0.230297262	0	0.479557507	0.206751307	0	0	0.090504575	0	0.229151519	0.022626144	3.340239225	0.035253879	1	UP
NONMMUT027695.2	16:91688898-91715755	1709	0	0	0	0	3	2	7	0	0	0	0	0	0.103772002	0.069906164	0.280915041	0	0	0.113648302	#NAME?	0.007968861	0.643586788	DOWN
NONMMUT027788.2	16:93980437-93982577	1491	0	0	0	0	2	2	4	2	0	0	0	0	0.079309446	0.080127186	0.183999421	0.069151864	0	0.10314698	#NAME?	0.004899831	0.49760973	DOWN
NONMMUT027824.2	16:94487962-94491712	3471	3	43	0	0	0	3	0	0	0.037716358	0.502188886	0	0	0	0.051637743	0	0	0.134976311	0.012909436	3.386208381	0.037091851	1	UP
NONMMUT027930.2	16:98063877-98082001	3150	107	42	49	5	0	4	0	6	1.482269625	0.540497197	0.807754737	0.124404792	0	0.075853736	0	0.098178853	0.738731588	0.043508147	4.085692775	1.92E-06	0.00327044	UP
NONMMUT027933.2	16:98066316-98068116	524	5	6	3	0	0	0	0	0	0.416364723	0.46417858	0.297247641	0	0	0	0	0	0.294447736	0	Inf	0.005988271	0.564366891	UP
NONMMUT027971.2	17:3294007-3296714	2708	8	24	13	10	49	9	20	33	0.128910116	0.359275592	0.24928821	0.289420307	1.069594615	0.198538963	0.506517337	0.628080808	0.256723556	0.600682931	-1.226387987	0.020353639	0.965345961	DOWN
NONMMUT027986.2	17:4044658-4082995	1734	0	0	0	0	3	0	1	3	0	0	0	0	0.102275865	0	0.03956313	0.089176294	0	0.057753822	#NAME?	0.046884884	1	DOWN
NONMMUT028196.2	17:10348530-10349949	989	16	0	10	0	0	1	0	1	0.705942557	0	0.52503777	0	0	0.060429698	0	0.052099357	0.307745082	0.028132264	3.451438248	0.021783082	0.989483014	UP
NONMMUT028235.2	17:12466844-12479577	962	1	0	0	0	0	6	3	4	0.045376138	0	0	0	0	0.372566429	0.213867639	0.214301411	0.011344034	0.20018387	-4.141320009	0.017583733	0.916033043	DOWN
NONMMUT028247.2	17:12772984-12775653	2670	19	34	24	12	11	8	8	9	0.31052085	0.516207374	0.466768365	0.352235087	0.243532204	0.178980726	0.205500477	0.173743476	0.411432919	0.200439221	1.037492396	0.039786825	1	UP
NONMMUT028272.2	17:12966800-12967332	533	18	12	14	13	21	110	18	109	1.473697708	0.912681335	1.36399471	1.911646899	2.329016888	12.32812425	2.31615525	10.54034284	1.415505163	6.878409805	-2.280758061	9.50E-05	0.052814822	DOWN
NONMMUT028366.2	17:15375222-15376080	720	13	9	8	3	6	0	0	0	0.787866263	0.506699909	0.577001801	0.326607785	0.492628752	0	0	0	0.54954394	0.123157188	2.157734007	0.022382223	1	UP
NONMMUT028499.2	17:21651746-21656339	523	1	1	5	4	5	12	8	6	0.08346433	0.077497998	0.496426725	0.599457649	0.565082758	1.370588545	1.049113333	0.591325789	0.314211676	0.894027606	-1.508582591	0.033382476	1	DOWN
NONMMUT028518.2	17:21926969-21928298	1330	31	19	5	12	5	5	6	3	1.017101194	0.579112917	0.195211411	0.707118558	0.222209235	0.224589655	0.309384465	0.116264431	0.62463602	0.218111946	1.517946975	0.02468502	1	UP
NONMMUT028560.2	17:22710467-22721066	8472	29	40	3	1	4	2	1	0	0.149372398	0.19139557	0.018385005	0.009249144	0.027908678	0.014101704	0.008097553	0	0.092100529	0.012526984	2.878170381	0.004208821	0.458575405	UP
NONMMUT028685.2	17:24866785-24870100	3207	13	5	1	3	0	0	0	2	0.176882978	0.063204903	0.016194795	0.07332635	0	0	0	0.032150118	0.082402256	0.00803753	3.35785979	0.010483928	0.736753073	UP
NONMMUT028721.2	17:25266078-25267861	1784	307	352	296	8	46	27	52	41	7.509290613	7.998428279	8.61574568	0.351475729	1.524200851	0.904075238	1.9990998	1.184506022	6.118735075	1.402970478	2.124748785	0.00196308	0.289898999	UP
NONMMUT028799.2	17:26450294-26465091	2366	2	4	4	0	8	3	4	17	0.036881503	0.068540435	0.087782955	0	0.199866709	0.075754271	0.115952298	0.370334318	0.048301223	0.190476899	-1.979484411	0.014629204	0.848889314	DOWN
NONMMUT028935.2	17:28300785-28301472	688	1	1	2	2	16	16	1	1	0.063447448	0.058911995	0.150978798	0.22778705	1.374664631	1.3891818	0.099712889	0.074892826	0.125281323	0.734613036	-2.551813144	0.013580891	0.824018812	DOWN
NONMMUT029066.2	17:30937002-30937531	530	4	3	2	3	9	6	17	17	0.329368536	0.229423318	0.195987572	0.443693595	1.003736979	0.676243216	2.199826944	1.653228296	0.299618255	1.383258859	-2.20687373	0.000791492	0.166994587	DOWN
NONMMUT029067.2	17:30938870-30940706	1837	17	8	18	20	27	27	44	36	0.403826366	0.176533741	0.508820714	0.853293622	0.868807975	0.877991412	1.642736946	1.010056898	0.485618611	1.099898308	-1.179474527	0.012864706	0.802360252	DOWN
NONMMUT029120.2	17:32113780-32130813	3446	0	0	35	0	0	0	0	0	0	0	0.527414566	0	0	0	0	0	0.131853642	0	Inf	0.006599205	0.592560554	UP
NONMMUT029171.2	17:33099735-33100489	755	2	0	0	0	4	1	1	7	0.115578325	0	0	0	0.313168631	0.079158902	0.090864196	0.477867088	0.028894581	0.240264704	-3.055753863	0.047389	1	DOWN
NONMMUT029233.2	17:33907943-33909190	1091	1	2	5	1	9	3	1	16	0.040010857	0.074301472	0.237975414	0.071822865	0.487608248	0.164284699	0.062880355	0.755849525	0.106027652	0.367655707	-1.793914811	0.040791605	1	DOWN
NONMMUT029591.2	17:37013058-37015771	2714	3	0	2	7	4	22	6	9	0.04823636	0	0.038273181	0.202134336	0.087119498	0.484217385	0.151614347	0.170926706	0.072160969	0.223469484	-1.630787221	0.037594966	1	DOWN
NONMMUT029707.2	17:43149357-43158291	3421	7	0	13	3	0	0	0	0	0.089295178	0	0.197331913	0.068739434	0	0	0	0	0.088841631	0	Inf	0.000769364	0.164641634	UP
NONMMUT029743.2	17:44096312-44099031	2720	1	1	1	62	1	1	1	1	0.016048472	0.014901269	0.019094377	1.786477442	0.021726458	0.021972416	0.025221495	0.018943479	0.45913039	0.021965962	4.385562326	0.004733767	0.489646925	UP
NONMMUT029763.2	17:44811605-44814258	2654	15	28	22	14	6	6	8	10	0.246634287	0.42767299	0.430443904	0.413438788	0.133644575	0.135044802	0.206739364	0.194205481	0.379547492	0.167408555	1.18090716	0.024156248	1	UP
NONMMUT029768.2	17:45186561-45191218	3680	29	0	0	0	114	0	59	32	0.343881237	0	0	0	1.83118265	0	1.099586372	0.448183849	0.085970309	0.844738218	-3.296593921	0.020945628	0.972767204	DOWN
NONMMUT029842.2	17:46654158-46655472	633	2	5	1	2	7	10	2	9	0.137854084	0.320218203	0.08204851	0.247578974	0.653694577	0.943678	0.216648027	0.732851629	0.196924943	0.636718058	-1.693008825	0.024743037	1	DOWN
NONMMUT029862.2	17:46883951-46887386	3088	0	0	0	174	0	0	0	0	0	0	0	4.416187903	0	0	0	0	1.104046976	0	Inf	0.000432471	0.122177193	UP
NONMMUT029878.2	17:47459350-47463426	4077	2	2	2	1	0	0	0	0	0.021403393	0.019882979	0.025477904	0.019219707	0	0	0	0	0.021495996	0	Inf	0.042467397	1	UP
NONMMUT029969.2	17:50139010-50141689	2680	15	12	8	6	23	20	12	17	0.244241567	0.181514609	0.155015409	0.175460389	0.507297736	0.445782219	0.307100526	0.326944402	0.189057993	0.396781221	-1.0695149	0.022819516	1	DOWN
NONMMUT030006.2	17:51759946-51762344	2399	15	17	17	40	9	6	3	7	0.272850104	0.287268559	0.367972882	1.306794818	0.221750979	0.149399293	0.085761013	0.150391685	0.558721591	0.151825742	1.879713148	0.005194689	0.516398298	UP
NONMMUT030031.2	17:52157225-52163605	2294	2	2	4	0	0	0	0	0	0.038039074	0.035336925	0.09053813	0	0	0	0	0	0.040978532	0	Inf	0.047738446	1	UP
NONMMUT030066.2	17:53632342-53635834	3445	0	0	1	0	3	3	4	1	0	0	0.015075967	0	0.051479347	0.052027462	0.079635163	0.014956826	0.003768992	0.049524699	-3.715897669	0.018222815	0.927028953	DOWN
NONMMUT030128.2	17:56553448-56560541	6877	2	5	2	1	0	7	8	13	0.01268891	0.029474789	0.015104466	0.011394321	0	0.060807602	0.079785702	0.097433916	0.017165622	0.059506805	-1.793532563	0.036670821	1	DOWN
NONMMUT030186.2	17:62681146-62682920	1775	3	7	3	3	8	17	7	13	0.073754073	0.159865368	0.087750853	0.132483158	0.266413878	0.572125099	0.27046975	0.37749467	0.113463363	0.371625849	-1.711624323	0.003702413	0.426822488	DOWN
NONMMUT030215.2	17:63305913-63308758	498	0	0	0	0	0	0	0	16	0	0	0	0	0	0	0	1.655887211	0	0.413971803	#NAME?	0.039696022	1	DOWN
NONMMUT030512.2	17:73877239-73879663	2425	0	0	0	0	2	2	0	3	0	0	0	0	0.048763045	0.049265829	0	0.063765647	0	0.04044863	#NAME?	0.038720779	1	DOWN
NONMMUT030667.2	17:75244417-75246295	1879	1	4	1	1	4	6	6	3	0.023231423	0.086304774	0.02764061	0.041702366	0.125834123	0.190744494	0.218989536	0.082294675	0.044719793	0.154465707	-1.788301155	0.036022008	1	DOWN
NONMMUT030676.2	17:78199256-78200025	528	14	6	8	3	0	5	0	2	1.157037034	0.460662075	0.786820638	0.445374253	0	0.565727729	0	0.195275435	0.7124735	0.190250791	1.904933903	0.028244424	1	UP
NONMMUT030701.2	17:78918355-78920300	572	82	16	11	49	9	13	9	21	6.255649806	1.133889795	0.998599757	6.713972402	0.930036012	1.357662203	1.079176121	1.892253418	3.77552794	1.314781938	1.521854851	0.019855216	0.955459057	UP
NONMMUT030748.2	17:80388170-80391338	3169	3	17	2	7	2	1	0	0	0.041310659	0.217468373	0.032777978	0.173112208	0.037314732	0.018859253	0	0	0.116167305	0.014043496	3.048230041	0.005051634	0.507827757	UP
NONMMUT030751.2	17:80394058-80396599	2542	13	606	509	326	7	10	9	11	0.223156455	9.663940874	10.39772591	10.05120323	0.16278075	0.234991414	0.242835854	0.223032104	7.584006619	0.215910031	5.134458049	8.50E-10	5.52E-06	UP
NONMMUT030770.2	17:80919933-80935460	8829	0	0	0	0	11	8	21	23	0	0	0	0	0.073647184	0.05412601	0.163127355	0.134264524	0	0.106291268	#NAME?	5.69E-10	4.06E-06	DOWN
NONMMUT030772.2	17:80922321-80925918	3482	2	0	4	1	1	0	24	11	0.02506078	0	0.059648039	0.022503948	0.016971845	0	0.472714557	0.162822404	0.026803191	0.163127201	-2.605520671	0.028518785	1	DOWN
NONMMUT030808.2	17:81682171-81682983	813	24	17	16	14	5	2	5	11	1.288201522	0.847671924	1.021931412	1.349651344	0.363515722	0.14694912	0.421827312	0.697352533	1.126864051	0.407411172	1.467756026	0.009347012	0.693026632	UP
NONMMUT030941.2	17:85607927-85619411	6614	0	0	0	0	0	6	0	19	0	0	0	0	0	0.054189432	0	0.148059196	0	0.050562157	#NAME?	0.003280042	0.393686353	DOWN
NONMMUT031026.2	17:87041572-87050622	8561	9	13	8	8	0	4	0	0	0.045875533	0.061557132	0.048527193	0.073242927	0	0.027910206	0	0	0.057300696	0.006977551	3.037759919	0.000394042	0.115426994	UP
NONMMUT031066.2	17:87968658-87968915	258	1	0	1	0	5	8	5	5	0.169193196	0	0.201305064	0	1.145497218	1.8522424	1.329246528	0.998776054	0.092624565	1.33144055	-3.845449341	0.000246716	0.089060705	DOWN
NONMMUT031441.2	18:10150976-10152891	1916	149	19	112	13	112	16	275	501	3.393495842	0.401993831	3.035419636	0.531789038	3.455407213	0.498829373	9.843740514	13.47706916	1.840674587	6.818761566	-1.889275144	0.019837151	0.955459057	DOWN
NONMMUT031490.2	18:11657409-11673713	1904	0	1	0	0	3	0	4	3	0	0.021287528	0	0	0.093144092	0	0.144087782	0.081214125	0.005321882	0.0796115	-3.902968426	0.04200449	1	DOWN
NONMMUT031494.2	18:11821088-11839377	1422	8	16	0	1	14	19	7	10	0.245491276	0.456107569	0	0.055104603	0.581981248	0.798165742	0.337611678	0.362462268	0.189175862	0.520055234	-1.458936838	0.044397608	1	DOWN
NONMMUT031501.2	18:11962863-11963550	688	0	0	0	0	3	5	2	1	0	0	0	0	0.257770858	0.434163141	0.199328781	0.074892826	0	0.241538901	#NAME?	0.003905434	0.438900808	DOWN
NONMMUT031502.2	18:11962866-12070133	2242	8	8	8	9	1	1	1	1	0.155704101	0.144644283	0.185299419	0.31462598	0.026358593	0.02665699	0.030598781	0.022982277	0.200068446	0.02664916	2.90833167	0.000871969	0.174374926	UP
NONMMUT031563.2	18:15195142-15198447	2171	0	0	0	0	5	0	7	0	0	0	0	0	0.136130024	0	0.221134871	0	0	0.089316224	#NAME?	0.017000888	0.902920397	DOWN
NONMMUT031695.2	18:23932800-23951849	2561	24	0	24	0	0	0	0	0	0.40894488	0	0.486634727	0	0	0	0	0	0.223894902	0	Inf	0.000375701	0.113304824	UP
NONMMUT031730.2	18:25137937-25140064	2128	10	3	3	5	14	19	10	9	0.2050518	0.057140206	0.073194438	0.184151831	0.388899123	0.533360754	0.322285937	0.217995809	0.129884569	0.365635406	-1.493175742	0.014133533	0.841995231	DOWN
NONMMUT031731.2	18:25140702-25142260	1559	2	8	1	2	5	14	6	8	0.055972826	0.208013138	0.033314116	0.100524369	0.189569136	0.536425557	0.26393928	0.264474609	0.099456112	0.313602146	-1.656803493	0.022597176	1	DOWN
NONMMUT031809.2	18:31787490-31788844	1355	16	14	26	16	7	7	8	6	0.515259918	0.418835467	0.996378297	0.925449471	0.30537909	0.308615406	0.404934519	0.228238662	0.713980788	0.31179192	1.195301715	0.041198211	1	UP
NONMMUT031934.2	18:34982925-35002469	2496	0	0	0	1	3	2	1	5	0	0	0	0.031393728	0.071052224	0.047864437	0.027484963	0.103238871	0.007848432	0.062410124	-2.991303708	0.020227765	0.961289567	DOWN
NONMMUT031976.2	18:35827580-35830202	1845	0	22	17	0	0	0	0	0	0	0.483368314	0.478464469	0	0	0	0	0	0.240458196	0	Inf	0.001001413	0.187863464	UP
NONMMUT031990.2	18:36317688-36319765	955	8	8	5	3	0	0	0	0	0.365537795	0.339573279	0.271865107	0.24623833	0	0	0	0	0.305803628	0	Inf	2.80E-05	0.023526185	UP
NONMMUT032070.2	18:38067953-38071898	508	0	0	0	1	2	3	1	3	0	0	0	0.154249499	0.232776348	0.352824028	0.135044228	0.304393098	0.038562375	0.256259425	-2.732339268	0.041564423	1	DOWN
NONMMUT032122.2	18:39357486-39364050	657	1	6	1	2	0	0	0	0	0.066441164	0.370212444	0.079051304	0.238534993	0	0	0	0	0.188559976	0	Inf	0.017471435	0.91284415	UP
NONMMUT032158.2	18:42273869-42275522	1252	0	15	11	0	0	1	0	0	0	0.485665743	0.456229282	0	0	0.0477356	0	0	0.235473756	0.0119339	4.302428779	0.013784179	0.83071178	UP
NONMMUT032167.2	18:42615653-42619327	2411	21	16	19	0	3	1	0	0	0.380088908	0.269010769	0.409224537	0	0.073557176	0.024788458	0	0	0.264581053	0.024586408	3.427776853	0.000947547	0.182058914	UP
NONMMUT032189.2	18:43314763-43318029	3267	2	1	5	3	10	6	13	13	0.02671002	0.012406322	0.079470823	0.071979677	0.180941236	0.109705817	0.272900258	0.205097349	0.04764171	0.192161165	-2.012019691	0.002819692	0.357330943	DOWN
NONMMUT032194.2	18:43526185-43528565	2369	0	0	0	0	0	0	200	0	0	0	0	0	0	0	5.790132193	0	0	1.447533048	#NAME?	0.000269691	0.093573546	DOWN
NONMMUT032234.2	18:45677949-45680081	2133	3	3	2	4	2	8	11	7	0.061375284	0.057006263	0.048698271	0.146983756	0.05543853	0.224040572	0.353692894	0.169146578	0.078515893	0.200579643	-1.353118574	0.048661456	1	DOWN
NONMMUT032359.2	18:52768392-52771012	2621	15	32	17	15	26	28	36	54	0.249739565	0.494929715	0.336805397	0.448540743	0.586380879	0.638143795	0.942015069	1.061889272	0.382503855	0.807107254	-1.077286114	0.007812972	0.638938414	DOWN
NONMMUT032403.2	18:54982435-54985111	2677	12	10	12	18	17	12	11	147	0.195612222	0.151421512	0.232773914	0.527001454	0.375391739	0.267769073	0.281818058	2.830231521	0.276702276	0.938802598	-1.762487326	0.016556075	0.892063681	DOWN
NONMMUT032419.2	18:55549875-55550577	243	0	0	0	0	1	1	2	4	0	0	0	0	0.243193275	0.245946384	0.564354738	0.848386658	0	0.475470264	#NAME?	0.020053238	0.95646329	DOWN
NONMMUT032486.2	18:58008624-58010320	1697	7	21	6	5	27	27	21	14	0.180011081	0.501640003	0.183599224	0.230922272	0.940483353	0.95042441	0.84870443	0.425208782	0.274043145	0.791205244	-1.529648939	0.003263749	0.393686353	DOWN
NONMMUT032495.2	18:58212520-58214923	251	0	6	5	4	1	0	0	1	0	0.969042134	1.03438716	1.249069126	0.235442095	0	0	0.20528392	0.813124605	0.110181504	2.883594391	0.036252299	1	UP
NONMMUT032552.2	18:60859179-60861315	1231	0	0	10	6	0	0	0	0	0	0	0.421821571	0.381993372	0	0	0	0	0.200953736	0	Inf	0.010790563	0.742353217	UP
NONMMUT032560.2	18:61096644-61102189	1757	0	1	0	0	2	2	5	1	0	0.023068556	0	0	0.067302439	0.067996377	0.195188164	0.029326274	0.005767139	0.089953314	-3.963248727	0.025716062	1	DOWN
NONMMUT032860.2	18:68581915-68586334	3748	3	0	3	0	8	6	2	5	0.03492889	0	0.041557568	0	0.126169859	0.095626709	0.036589702	0.06875246	0.019121614	0.081784683	-2.09662633	0.020739257	0.972171382	DOWN
NONMMUT032888.2	18:69356174-69358476	2303	37	46	436	23	31	28	22	32	0.701073186	0.809697282	9.830794755	0.782708042	0.79567632	0.726259178	0.65516886	0.716160037	3.031068316	0.723316099	2.067128202	0.007091046	0.613092856	UP
NONMMUT032925.2	18:70530373-70530947	575	2	4	4	0	0	0	0	0	0.151759366	0.282028991	0.361207775	0	0	0	0	0	0.198749033	0	Inf	0.02847298	1	UP
NONMMUT033142.2	18:77255711-77262101	6316	457	375	251	2	1	2	1	1	3.157404106	2.406837065	2.063609459	0.024812776	0.009356549	0.018915395	0.010861695	0.008158053	1.913165851	0.011822923	7.338231348	2.84E-11	5.08E-07	UP
NONMMUT033143.2	18:77258396-77262094	3549	33	28	36	0	0	0	0	0	0.405749852	0.319820827	0.526741984	0	0	0	0	0	0.313078166	0	Inf	1.89E-07	0.000585959	UP
NONMMUT033145.2	18:77456111-77456513	403	28	2	2	27	2	1	1	12	3.031838978	0.20114865	0.257750405	5.250851043	0.293425272	0.148300177	0.170229448	1.534674624	2.185397269	0.53665738	2.025822338	0.044716277	1	UP
NONMMUT033333.2	18:84745208-84755883	1424	21	19	6	6	0	0	0	7	0.643535364	0.540884958	0.218797671	0.330220394	0	0	0	0.253363519	0.433359597	0.06334088	2.774355841	0.00194709	0.288704335	UP
NONMMUT033339.2	18:85360955-85457950	436	1	3	2	4	0	0	0	0	0.100118909	0.278886144	0.238241773	0.719074199	0	0	0	0	0.334080256	0	Inf	0.010683392	0.739460458	UP
NONMMUT033415.2	19:3371925-3374092	1876	15	9	0	7	12	16	26	18	0.348916524	0.194469048	0	0.292426752	0.37810605	0.509465394	0.950531461	0.494529457	0.208953081	0.58315809	-1.480708011	0.021838766	0.990435149	DOWN
NONMMUT033605.2	19:5795749-5802672	5845	329	354	326	233	49	161	0	0	2.456222524	2.455141115	2.896206965	3.124265295	0.495545289	1.645415975	0	0	2.732958975	0.535240316	2.35220511	0.028330346	1	UP
NONMMUT033630.2	19:5842294-5845473	3037	2	26	2	2	140	130	1	1	0.02873284	0.347046825	0.034202638	0.05160273	2.724944496	2.557012472	0.022588893	0.016966172	0.115396258	1.330378008	-3.527167873	0.003246584	0.392638883	DOWN
NONMMUT033643.2	19:5861002-5861568	371	0	0	0	0	4	3	3	3	0	0	0	0	0.637310826	0.483112146	0.554557059	0.416797018	0	0.522944262	#NAME?	0.000601983	0.148368051	DOWN
NONMMUT033647.2	19:5912987-5914829	1843	5	13	4	1	12	28	18	6	0.11838042	0.285941728	0.11269369	0.042516954	0.384876261	0.907528425	0.669837628	0.167804334	0.139883198	0.532511662	-1.928590437	0.004151572	0.453721115	DOWN
NONMMUT033757.2	19:7491712-7493164	573	0	0	0	0	2	1	3	2	0	0	0	0	0.206370654	0.10430187	0.359058759	0.179939668	0	0.212417738	#NAME?	0.011888531	0.77045389	DOWN
NONMMUT033782.2	19:8612222-8614931	1437	0	2	0	0	0	5	7	16	0	0.056411208	0	0	0	0.207866556	0.334087547	0.573856528	0.014102802	0.278952658	-4.305966563	0.000959106	0.183294369	DOWN
NONMMUT033819.2	19:8833284-8834139	856	3	3	2	2	2	3	95	2	0.152936308	0.142049484	0.121347445	0.183081181	0.138142973	0.209386222	7.611564655	0.120450268	0.149853605	2.01988603	-3.7526482	0.001264151	0.218518114	DOWN
NONMMUT034044.2	19:17062046-17064397	2339	0	0	0	2	3	2	1	7	0	0	0	0.06700192	0.075821441	0.051077227	0.029329828	0.15424953	0.01675048	0.077619507	-2.212216829	0.043176473	1	DOWN
NONMMUT034076.2	19:18930620-18934167	3548	6	399	261	6	10	10	6	9	0.073795648	4.558754325	3.819918842	0.132534905	0.166610772	0.168361943	0.115975574	0.130748332	2.14625093	0.145424155	3.883479931	8.12E-05	0.050036711	UP
NONMMUT034096.2	19:20388226-20390673	2448	0	0	2	0	3	1	3	6	0	0	0.04243195	0	0.072445405	0.024413795	0.084044391	0.126333083	0.010607987	0.076809169	-2.856127559	0.026612809	1	DOWN
NONMMUT034116.2	19:20493010-20565396	723	4	13	0	0	12	9	3	21	0.241445815	0.728894335	0	0	0.98108845	0.743628645	0.284565241	1.497052496	0.242585038	0.876583708	-1.853401297	0.038999536	1	DOWN
NONMMUT034121.2	19:20602266-20605834	3561	11	8	7	4	6	11	7	39	0.13479418	0.091067813	0.102079357	0.08804166	0.099604802	0.18453051	0.134817132	0.564478016	0.103995752	0.245857615	-1.241298437	0.045136308	1	DOWN
NONMMUT034170.2	19:21856261-21856984	724	3	4	2	4	2	5	36	3	0.180819723	0.223987113	0.143471565	0.433033633	0.163329261	0.412574918	3.410250685	0.213579688	0.245328009	1.049933638	-2.097514285	0.01925077	0.948930201	DOWN
NONMMUT034171.2	19:21856777-21858321	1545	4	4	6	4	4	4	35	5	0.112987265	0.104962246	0.201662061	0.202923204	0.153037098	0.154653249	1.553669274	0.166785904	0.155633694	0.507036381	-1.703934838	0.036215247	1	DOWN
NONMMUT034176.2	19:22092690-22095063	2374	5	6	0	0	0	16	3	71	0.091901902	0.102455592	0	0	0	0.402593546	0.08666414	1.541458627	0.048589373	0.507679078	-3.385204072	0.005092218	0.50968818	DOWN
NONMMUT034223.2	19:23965141-23967615	2475	0	0	1	0	1	8	1	1	0	0	0.020984528	0	0.023877158	0.193082238	0.027718169	0.020818693	0.005246132	0.066374064	-3.661293612	0.041597352	1	DOWN
NONMMUT034290.2	19:27168443-27170257	1349	3	0	0	1	9	8	9	1	0.097044833	0	0	0.058086542	0.394351815	0.354246508	0.457589875	0.038195896	0.038782844	0.311096024	-3.003869455	0.004525436	0.483028367	DOWN
NONMMUT034609.2	19:37254668-37264114	6836	0	0	0	0	0	0	0	30	0	0	0	0	0	0	0	0.226186532	0	0.056546633	#NAME?	0.009031865	0.681608571	DOWN
NONMMUT034730.2	19:41561118-41562246	1129	3	4	4	3	4	4	3	243	0.115955252	0.14363744	0.183963216	0.208288402	0.209426321	0.211637971	0.182232656	11.09342735	0.162961077	2.924181074	-4.165433321	0.000377828	0.113467489	DOWN
NONMMUT034767.2	19:42406171-42414246	1719	6	0	0	0	8	8	10	9	0.152313531	0	0	0	0.275092864	0.277997987	0.398967117	0.26986334	0.038078383	0.305480327	-3.004035363	0.001179122	0.209646133	DOWN
NONMMUT034843.2	19:44394455-44397265	2811	253	1541	148	1196	1175	1349	1341	2923	3.927489816	22.22282687	2.733999048	33.34617568	24.70883077	28.66711624	32.71830339	53.59464367	15.55762285	34.92222352	-1.166523781	0.047505647	1	DOWN
NONMMUT034895.2	19:45544592-45546347	1021	14	12	0	0	0	0	0	0	0.5983502	0.476453625	0	0	0	0	0	0	0.268700956	0	Inf	0.003918182	0.438953054	UP
NONMMUT034897.2	19:45544592-45546347	1107	0	0	0	0	0	0	6	3	0	0	0	0	0	0	0.371708526	0.13968536	0	0.127848472	#NAME?	0.040800631	1	DOWN
NONMMUT034938.2	19:46303593-46305599	2007	47	30	34	22	15	14	6	11	1.021905247	0.605932745	0.879688036	0.85910208	0.441790384	0.416685323	0.205023088	0.282485107	0.841657027	0.336495975	1.322643209	0.004084448	0.448442276	UP
NONMMUT034971.2	19:46887488-46888767	1280	2	2	2	3	2	56	2	2	0.068173153	0.063330395	0.081151104	0.183716879	0.092383113	2.613445377	0.10713922	0.080551117	0.099092883	0.723379707	-2.867899781	0.009792277	0.710350027	DOWN
NONMMUT035036.2	19:52923181-52926931	1679	36	29	32	17	0	13	13	10	0.935628173	0.700164126	0.989672708	0.793533519	0	0.462526969	0.531009615	0.306981147	0.854749631	0.325129433	1.394487732	0.030508243	1	UP
NONMMUT035090.2	19:53673013-53677198	2340	8	5	0	0	0	0	0	0	0.14918316	0.086623129	0	0	0	0	0	0	0.058951572	0	Inf	0.029520316	1	UP
NONMMUT035166.2	19:56436849-56438918	2070	8	5	2	4	10	10	8	9	0.168641833	0.097921798	0.050180393	0.151457174	0.285572472	0.288573997	0.265065833	0.224103904	0.1170503	0.265829052	-1.183370152	0.04153073	1	DOWN
NONMMUT035211.2	19:57322457-57360824	2616	0	18	0	6	0	0	0	0	0	0.278933	0	0.179752997	0	0	0	0	0.114671499	0	Inf	0.005424974	0.532604599	UP
NONMMUT035214.2	19:57323193-57360739	1197	12	5	0	10	0	4	0	0	0.437471946	0.169338448	0	0.654762065	0	0.199615096	0	0	0.315393115	0.049903774	2.659930338	0.03594469	1	UP
NONMMUT035259.2	19:58781383-58784126	2744	0	0	3	0	5	2	6	4	0	0	0.056763034	0	0.107703456	0.043538497	0.149956756	0.075130451	0.014190758	0.09408229	-2.728971481	0.017633598	0.91729361	DOWN
NONMMUT035275.2	19:59293941-59296012	2072	6	1	7	14	30	14	15	28	0.126364363	0.019561512	0.175436578	0.529568795	0.855862259	0.403613631	0.496510656	0.696505119	0.212732812	0.613122916	-1.527133756	0.012802142	0.801255543	DOWN
NONMMUT035380.2	2:3405642-3408270	1040	0	0	0	0	0	3	0	7	0	0	0	0	0	0.172340967	0	0.346913127	0	0.129813523	#NAME?	0.048853776	1	DOWN
NONMMUT035435.2	2:4781429-4784638	3210	7	3	2	3	12	7	6	11	0.095164736	0.037879863	0.032359319	0.073257821	0.220974128	0.130272235	0.128187333	0.176619193	0.059665435	0.164013222	-1.458844827	0.0238259	1	DOWN
NONMMUT035735.2	2:11341286-11343933	1198	0	5	6	0	7	12	14	9	0	0.169197097	0.260073359	0	0.345399555	0.598345416	0.801475469	0.387224609	0.107317614	0.533111262	-2.312549775	0.002747423	0.352022297	DOWN
NONMMUT035816.2	2:14070026-14074358	901	1	2	0	0	2	4	4	2	0.048448218	0.089969929	0	0	0.13124349	0.265193418	0.304487388	0.114434439	0.034604537	0.203839684	-2.558401851	0.029098737	1	DOWN
NONMMUT036274.2	2:25983330-25988751	1025	5	10	3	3	0	0	0	0	0.212853771	0.39546867	0.151958794	0.229422054	0	0	0	0	0.247425822	0	Inf	0.000173915	0.071439957	UP
NONMMUT036294.2	2:26181264-26183719	2456	0	0	0	0	2	1	1	2	0	0	0	0	0.048147551	0.024334272	0.027932601	0.041981038	0	0.035598865	#NAME?	0.042625267	1	DOWN
NONMMUT036298.2	2:26243476-26246313	2838	1	2	0	0	5	5	2	32	0.0153812	0.028563392	0	0	0.104136111	0.105251671	0.048322129	0.581154533	0.010986148	0.209716111	-4.254680179	0.00017356	0.071439957	DOWN
NONMMUT036301.2	2:26266481-26269002	2231	0	0	3	0	0	14	12	3	0	0	0.069815224	0	0	0.374848697	0.368906056	0.069310486	0.017453806	0.20326631	-3.54175755	0.009025251	0.681608571	DOWN
NONMMUT036336.2	2:26457906-26458806	901	2	6	3	5	30	2	2	20	0.096849762	0.269955134	0.172872102	0.434933514	1.968198224	0.132596709	0.152206661	1.144109535	0.243652628	0.849277782	-1.801410726	0.028342591	1	DOWN
NONMMUT036357.2	2:26637176-26640244	742	11	21	25	13	21	27	36	40	0.646903065	1.147281787	1.749606794	1.373191101	1.673000002	2.173679547	3.327522232	2.778480431	1.229245687	2.488170553	-1.017312086	0.01854392	0.932055058	DOWN
NONMMUT036432.2	2:27581405-27589144	7136	0	0	0	0	13	0	0	0	0	0	0	0	0.107690775	0	0	0	0	0.026922694	#NAME?	0.045692905	1	DOWN
NONMMUT036524.2	2:29843763-29844060	298	1	2	1	2	2	2	81	2	0.1464827	0.272023174	0.17428425	0.52589762	0.396813372	0.400904815	18.6420528	0.345991375	0.279671936	4.946440589	-4.144583353	0.000952339	0.182489143	DOWN
NONMMUT036557.2	2:30205945-30209577	2832	12	6	11	2	0	0	0	0	0.184906045	0.08588615	0.201694584	0.055338097	0	0	0	0	0.131956219	0	Inf	1.67E-05	0.01634281	UP
NONMMUT036558.2	2:30205946-30209577	1774	2	7	0	3	0	0	0	0	0.049189197	0.159955484	0	0.132557838	0	0	0	0	0.08542563	0	Inf	0.012964065	0.804345966	UP
NONMMUT036652.2	2:31687070-31688516	876	4	2	8	0	0	0	0	0	0.199275484	0.092537564	0.474248056	0	0	0	0	0	0.191515276	0	Inf	0.011006665	0.751896761	UP
NONMMUT036688.2	2:32230795-32232820	2026	11	8	10	9	11	2407	2019	8	0.236921063	0.160065391	0.256299286	0.34816952	0.32094323	70.96917319	68.34706054	0.203512298	0.250363815	34.96017232	-7.12554242	3.11E-07	0.000822959	DOWN
NONMMUT036762.2	2:33177874-33182220	777	0	5	4	3	0	0	0	0	0	0.260872745	0.267303051	0.302648141	0	0	0	0	0.207705984	0	Inf	0.009441133	0.697833516	UP
NONMMUT036933.2	2:37432171-37434717	2547	4	5	12	8	10	7	13	153	0.068537622	0.079583087	0.244654797	0.246184806	0.232090702	0.164182912	0.350045208	3.096110392	0.159740078	0.960607303	-2.588220453	0.002288344	0.31928678	DOWN
NONMMUT036956.2	2:37798996-37800123	1128	248	302	234	100	7	191	28	10	9.593970529	10.85313599	10.77215461	6.948139999	0.366833925	10.11480576	1.702424843	0.456933817	9.541850282	3.160249586	1.594230548	0.040879258	1	UP
NONMMUT037053.2	2:40557004-40557282	279	428	340	378	242	592	810	319	901	66.94151032	49.40063712	70.35328764	67.98079113	125.4275311	173.425825	78.41689819	166.4462191	63.66905655	135.9291183	-1.094190247	0.002093901	0.300525292	DOWN
NONMMUT037125.2	2:45103634-45105476	1843	385	783	113	62	568	465	432	631	9.115725921	17.22241348	3.183831106	2.636580923	18.21788867	15.07163418	16.07613928	17.64646566	8.039637857	16.75303195	-1.059219794	0.038163323	1	DOWN
NONMMUT037146.2	2:46013313-46054954	723	2	9	1	3	0	0	0	0	0.120693825	0.50459742	0.071835002	0.325252566	0	0	0	0	0.255594703	0	Inf	0.003968161	0.441095391	UP
NONMMUT037148.2	2:46047326-46055275	475	2	1	2	1	0	0	0	0	0.183708706	0.085329375	0.21868087	0.16496578	0	0	0	0	0.163171182	0	Inf	0.046723366	1	UP
NONMMUT037172.2	2:48910964-48912055	1092	94	140	63	22	17	28	37	28	3.756305502	5.197125851	2.995821063	1.578954097	0.920259785	1.531661985	2.323831469	1.321573815	3.382051629	1.524331763	1.149721751	0.023797903	1	UP
NONMMUT037225.2	2:50467888-50483666	1662	3	1	5	0	6	16	21	3	0.07876864	0.024387156	0.156216111	0	0.213413178	0.575064428	0.866577267	0.093039527	0.064842977	0.4370236	-2.75268896	0.002494228	0.333224186	DOWN
NONMMUT037279.2	2:52428247-52434994	3208	4	18	3	13	21	32	22	41	0.054415625	0.227459079	0.048552919	0.31761465	0.386959477	0.595858528	0.470340987	0.658715319	0.162010568	0.527968578	-1.704364143	0.001608855	0.253847554	DOWN
NONMMUT037280.2	2:52428320-52431107	2788	1	1	1	1	1	1	110	1	0.015657046	0.014537824	0.018628661	0.028105719	0.021196544	0.021436503	2.70597899	0.018481443	0.019232313	0.69177337	-5.168695328	0.00052681	0.135934001	DOWN
NONMMUT037401.2	2:58567298-58635280	2771	0	0	0	0	267	0	95	0	0	0	0	0	5.695737984	0	2.351316978	0	0	2.01176374	#NAME?	4.12E-06	0.005779798	DOWN
NONMMUT037556.2	2:61987520-61990324	2805	6	37	21	5	1	4	5	0	0.093342945	0.534726883	0.388756298	0.139705917	0.021068081	0.08518334	0.122262248	0	0.28913301	0.057128417	2.33945287	0.008502141	0.667497638	UP
NONMMUT037592.2	2:63973980-63976730	2751	4	3	4	3	7	3	7	83	0.063455225	0.044200058	0.075497808	0.085480773	0.15041391	0.065152529	0.17451247	1.555033316	0.067158466	0.486278056	-2.85614031	0.001504252	0.244912111	DOWN
NONMMUT037593.2	2:64016769-64018525	1757	2	4	2	2	5	8	4	15	0.049665131	0.092297479	0.059119757	0.089196068	0.168206194	0.271985509	0.156142935	0.440014552	0.072569609	0.259087297	-1.836000891	0.008417286	0.663313668	DOWN
NONMMUT037595.2	2:64068505-64070203	1699	1	10	1	0	9	6	5	26	0.025692669	0.238584689	0.030568986	0	0.313113949	0.210952857	0.201851445	0.788730534	0.073711586	0.378662196	-2.360948091	0.006894931	0.603034202	DOWN
NONMMUT037802.2	2:71269862-71273943	4082	29	26	26	68	14	11	8	25	0.310015422	0.258202158	0.330742918	1.305598355	0.2027382	0.160978233	0.13441604	0.315660684	0.551139713	0.203448289	1.437755938	0.016767815	0.897737498	UP
NONMMUT037819.2	2:71514344-71527919	2810	25	27	11	8	0	0	0	7	0.388226914	0.389506285	0.203273687	0.22314331	0	0	0	0.128394894	0.301037549	0.032098723	3.22935562	9.02E-05	0.052400903	UP
NONMMUT037916.2	2:73463345-73465505	2161	7	9	6	4	10	6	16	29	0.141359928	0.168821811	0.144177642	0.145079292	0.273546977	0.165853264	0.50780775	0.691663522	0.149859668	0.409717878	-1.451018684	0.012112853	0.779969551	DOWN
NONMMUT038036.2	2:75813446-75815875	1176	4	3	1	2	8	3	4	11	0.148439902	0.103396563	0.044163866	0.133263172	0.402112783	0.152410379	0.23328498	0.482098307	0.107315876	0.317476612	-1.564786799	0.035389299	1	DOWN
NONMMUT038112.2	2:78412191-78421132	2329	2	2	5	0	0	0	0	0	0.037467426	0.034805885	0.111477534	0	0	0	0	0	0.045937711	0	Inf	0.036731425	1	UP
NONMMUT038165.2	2:79630837-79635185	684	2	6	5	3	0	0	0	0	0.12757549	0.355598795	0.379577744	0.343797669	0	0	0	0	0.301637424	0	Inf	0.000595489	0.148236805	UP
NONMMUT038237.2	2:83767135-83769501	1963	27	50	25	22	17	11	9	14	0.600214629	1.032531153	0.66133889	0.878358571	0.511932595	0.334749437	0.314461916	0.367590068	0.793110811	0.382183504	1.053256939	0.021639834	0.98704986	UP
NONMMUT038635.2	2:93201761-93202327	567	2	11	2	2	3	2	28	9	0.153900591	0.786468604	0.183198259	0.276397691	0.31278016	0.210704823	3.386834608	0.81815711	0.349991286	1.182119175	-1.755984579	0.043801886	1	DOWN
NONMMUT038643.2	2:93333367-93334481	1115	22	17	11	12	33	34	20	21	0.860990268	0.618078273	0.512286153	0.843468774	1.749500404	1.821510127	1.23017843	0.970734489	0.708705867	1.442980862	-1.025793269	0.019067519	0.945612199	DOWN
NONMMUT038700.2	2:94406757-94412468	2220	44	0	0	16	49	42	46	66	0.864887546	0	0	0.564857673	1.30471271	1.130145333	1.421101789	1.532290836	0.357436305	1.347062667	-1.914058888	0.029558592	1	DOWN
NONMMUT038786.2	2:101714288-101716051	1764	4	61	40	4	85	80	5	133	0.098959934	1.401806322	1.177495336	0.177730358	2.848356869	2.709096202	0.194413608	3.886026349	0.713997987	2.409473257	-1.754725876	0.023549236	1	DOWN
NONMMUT038851.2	2:103661241-103663038	1798	3	6	1	0	7	13	7	8	0.072810612	0.135277851	0.028885821	0	0.230138302	0.431914783	0.267009903	0.229319197	0.059243571	0.289595546	-2.289308908	0.002539032	0.334828933	DOWN
NONMMUT038931.2	2:104754803-104757360	2558	32	211	138	24	5	15	12	5	0.545893836	3.343785445	2.801390389	0.735346651	0.115534903	0.350294142	0.321747228	0.1007366	1.85660408	0.222078218	3.063526391	7.33E-06	0.009175057	UP
NONMMUT038933.2	2:104816919-104818791	1612	0	0	0	0	0	0	12	4	0	0	0	0	0	0	0.51056415	0.127889552	0	0.159613426	#NAME?	0.008896414	0.678672681	DOWN
NONMMUT038999.2	2:106406508-106412957	4471	0	0	0	0	0	3	10	0	0	0	0	0	0	0.040088259	0.153393978	0	0	0.048370559	#NAME?	0.014876293	0.851989637	DOWN
NONMMUT039149.2	2:113713987-113716767	2781	298	14	7	153	12	18	15	57	4.675971258	0.204071218	0.130710029	4.311876704	0.25506183	0.386633122	0.369928112	1.05639823	2.330657302	0.517005324	2.172485847	0.012930396	0.803652226	UP
NONMMUT039218.2	2:116066016-116068956	2856	4	8	3	2	8	19	10	10	0.061122312	0.113547788	0.054537032	0.054873071	0.165575852	0.397406052	0.24013462	0.180469659	0.071020051	0.245896546	-1.791753171	0.003031	0.371596414	DOWN
NONMMUT039271.2	2:118277109-118278886	1778	39	5	3	75	5	3	3	4	0.95716152	0.114003444	0.087602792	3.306032868	0.166219506	0.100806865	0.115714662	0.115949358	1.116200156	0.124672598	3.162379443	0.00107213	0.196488456	UP
NONMMUT039325.2	2:119107113-119110764	3652	1	0	0	0	2	0	2	10	0.01195286	0	0	0	0.032379623	0	0.037551534	0.141133994	0.002988215	0.052766288	-4.142260639	0.026350372	1	DOWN
NONMMUT039400.2	2:120089179-120090662	1484	3	13	5	2	53	29	4	92	0.088216631	0.355114962	0.174953623	0.105604778	2.111121653	1.167344918	0.184867343	3.195277449	0.180972499	1.664652841	-3.201378958	1.28E-05	0.013602373	DOWN
NONMMUT039503.2	2:121544595-121545672	1078	1	1	1	1	16	16	4	1	0.040493362	0.03759875	0.048178763	0.072689003	0.877336981	0.886602114	0.254492706	0.047798019	0.04973997	0.516557455	-3.376451291	0.001053459	0.194541894	DOWN
NONMMUT039510.2	2:121778616-121779421	806	2	2	2	3	0	0	0	0	0.108265056	0.100574325	0.128875202	0.291758816	0	0	0	0	0.15736835	0	Inf	0.011210886	0.753829878	UP
NONMMUT039511.2	2:121806320-121808276	1691	0	0	0	0	6	10	7	7	0	0	0	0	0.209753224	0.353251434	0.283905267	0.213358753	0	0.265067169	#NAME?	5.16E-07	0.001176702	DOWN
NONMMUT039513.2	2:121806323-121808255	1670	7	7	0	0	0	0	0	0	0.182921439	0.169916784	0	0	0	0	0	0	0.088209556	0	Inf	0.027341531	1	UP
NONMMUT039777.2	2:129034360-129041379	1053	6	14	6	1	7	13	11	20	0.248648584	0.538957319	0.295885929	0.074414763	0.392961697	0.737495518	0.716454836	0.978957921	0.289476649	0.706467493	-1.287176203	0.033205066	1	DOWN
NONMMUT039871.2	2:130417684-130418341	658	17	30	16	1	3	6	3	4	1.127399747	1.848186961	1.262659936	0.119086239	0.269523329	0.544694384	0.312675789	0.313309966	1.089333221	0.360050867	1.597172688	0.030065634	1	UP
NONMMUT039889.2	2:130664400-130665708	1309	0	0	0	0	0	9	18	10	0	0	0	0	0	0.410728427	0.943094536	0.393751983	0	0.436893736	#NAME?	2.85E-05	0.023725886	DOWN
NONMMUT040223.2	2:144123634-144132112	8326	2	4	18	6	13	8	20	41	0.010480619	0.01947714	0.11226323	0.056477761	0.092298987	0.057395933	0.164742848	0.253802395	0.049674688	0.142060041	-1.515918004	0.024452489	1	DOWN
NONMMUT040287.2	2:145743230-145745920	2691	3	6	6	2	10	4	3	27	0.048648636	0.090386316	0.115781451	0.058237641	0.219671133	0.088791999	0.076455098	0.517143197	0.078263511	0.225515357	-1.526813945	0.040004581	1	DOWN
NONMMUT040290.2	2:145866961-145870127	3167	5	11	5	5	10	8	31	54	0.068890153	0.140804452	0.081980163	0.123737005	0.186654568	0.150893129	0.671321721	0.878816477	0.103852943	0.471921474	-2.184004715	0.000671885	0.153919812	DOWN
NONMMUT040526.2	2:152393614-152395168	1555	4	101	4	58	3	5	4	4	0.112260659	2.632983676	0.133565576	2.923281216	0.1140491	0.192092759	0.176426454	0.132577465	1.450522782	0.153786445	3.237572705	0.000651489	0.153901397	UP
NONMMUT040589.2	2:153768294-153772208	3915	5	31	29	6	5	4	1	5	0.055727999	0.320990889	0.384649479	0.120110815	0.075488706	0.061031742	0.01752298	0.065819725	0.220369796	0.054965788	2.00332066	0.006366287	0.578919023	UP
NONMMUT040592.2	2:153771429-153773310	1882	11	7	8	8	9	9	62	8	0.255048924	0.150776317	0.220744579	0.333173593	0.282667693	0.285676679	2.259414728	0.219083908	0.239935853	0.761710752	-1.666594509	0.021262267	0.980240312	DOWN
NONMMUT040594.2	2:153777041-153778338	890	10	5	9	8	3	0	2	4	0.490281157	0.2277507	0.525084998	0.704531125	0.199265562	0	0.154087867	0.231638155	0.486911995	0.146247896	1.735245172	0.03525136	1	UP
NONMMUT040792.2	2:156852402-156862945	1224	2	2	3	1	2	14	2	11	0.071292186	0.066227864	0.127253075	0.064018583	0.096609791	0.683241376	0.112041014	0.463192491	0.082197927	0.338771168	-2.043137182	0.016802735	0.898074434	DOWN
NONMMUT040834.2	2:157560581-157560997	417	4	10	1	1	6	11	11	6	0.418621881	0.972075269	0.124548457	0.18791066	0.850582017	1.5758109	1.80917732	0.741638819	0.425789067	1.244302264	-1.547126175	0.036675525	1	DOWN
NONMMUT040856.2	2:158353700-158361522	2940	28	0	0	0	27	11	42	98	0.415588812	0	0	0	0.542857228	0.223507873	0.979762869	1.718027966	0.103897203	0.866038984	-3.059275151	0.007560514	0.628446915	DOWN
NONMMUT040857.2	2:158353700-158361509	3159	71	2	46	0	0	9	0	0	0.980762778	0.025660939	0.756147406	0	0	0.17019421	0	0	0.440642781	0.042548553	3.372427608	0.01693595	0.90133809	UP
NONMMUT040921.2	2:160356151-160359618	3468	8	8	12	3	15	13	11	26	0.100659918	0.093509943	0.179681594	0.067807845	0.255672809	0.223928137	0.217539487	0.386405184	0.110414825	0.270886404	-1.294754099	0.010584893	0.739009335	DOWN
NONMMUT040970.2	2:162661163-162675204	2072	0	0	0	0	0	0	0	23	0	0	0	0	0	0	0	0.572114615	0	0.143028654	#NAME?	0.017296738	0.908901455	DOWN
NONMMUT040996.2	2:163336249-163337063	815	0	0	1	1	1	1	3	10	0	0	0.06372602	0.0961457	0.072510388	0.073331253	0.252442539	0.632418829	0.03996793	0.257675752	-2.688642021	0.032581538	1	DOWN
NONMMUT041039.2	2:164306748-164307065	266	1	0	0	0	2	3	0	8	0.164104679	0	0	0	0.444550318	0.673814309	0	1.550059833	0.04102617	0.667106115	-4.023299896	0.025496247	1	DOWN
NONMMUT041113.2	2:164913979-164919956	975	0	0	0	0	0	19	0	0	0	0	0	0	0	1.164094036	0	0	0	0.291023509	#NAME?	0.019839071	0.955459057	DOWN
NONMMUT041373.2	2:168980888-168986817	1509	5	0	0	0	4	4	5	4	0.144582581	0	0	0	0.156688082	0.15834279	0.227266802	0.136618925	0.036145645	0.16972915	-2.231340608	0.038389908	1	DOWN
NONMMUT041440.2	2:170356790-170360578	3789	93	100	61	48	107	112	191	183	1.071056681	1.069875472	0.835989229	0.992861467	1.669296248	1.765732346	3.457253741	2.4893123	0.992445712	2.345398659	-1.240773073	0.001122498	0.202092119	DOWN
NONMMUT041613.2	2:173704190-173707339	3150	65	1	1	1	1	1	1	1	0.900445287	0.012867128	0.016487843	0.024875792	0.018760624	0.018973007	0.021778561	0.016357544	0.238669013	0.018967434	3.653414843	0.008416412	0.663313668	UP
NONMMUT041667.2	2:174935157-174974940	1205	18	35	0	2	0	0	0	2	0.651851351	1.177431654	0	0.130056009	0	0	0	0.085564672	0.489834753	0.021391168	4.517207972	0.001250209	0.218014875	UP
NONMMUT041710.2	2:176851812-176855553	2306	0	0	0	0	0	0	0	20	0	0	0	0	0	0	0	0.447026319	0	0.11175658	#NAME?	0.022685475	1	DOWN
NONMMUT041793.2	2:179896310-179899372	3063	11	4	8	4	53	79	5	77	0.156709786	0.052943738	0.135632157	0.102355975	1.022822244	1.540672781	0.111963958	1.295685984	0.111910414	0.992786242	-3.149138828	2.75E-06	0.0042749	DOWN
NONMMUT041855.2	2:180708537-180709880	1344	1	0	1	1	5	5	1	5	0.032479051	0	0.038643383	0.058302638	0.219894555	0.222250179	0.051043503	0.191729332	0.032356268	0.171229392	-2.40381325	0.014579393	0.848889314	DOWN
NONMMUT042126.2	3:13470484-13472421	1424	1	2	19	6	17	21	10	20	0.030654385	0.056926198	0.69286542	0.330220394	0.705704835	0.880941938	0.481618311	0.723906384	0.277666599	0.698042867	-1.329961991	0.046191752	1	DOWN
NONMMUT042171.2	3:16817094-16825111	1582	5	31	13	9	6	1	1	6	0.137910945	0.794361145	0.426720906	0.44588587	0.224205247	0.037778111	0.043364392	0.195488867	0.451219717	0.125209154	1.849490066	0.011260654	0.754316069	UP
NONMMUT042176.2	3:16844101-16847926	2523	2	0	0	8	0	0	0	0	0.034586459	0	0	0.248526635	0	0	0	0	0.070778274	0	Inf	0.040897599	1	UP
NONMMUT042212.2	3:19235743-19238484	2737	0	3	3	2	0	0	0	0	0	0.044426145	0.056908208	0.057258857	0	0	0	0	0.039648302	0	Inf	0.04303769	1	UP
NONMMUT042250.2	3:21997691-22076477	2993	2	1	1	1	28	0	12	37	0.029155241	0.013542082	0.017352725	0.02618067	0.553008576	0	0.274984768	0.63715362	0.02155768	0.366286741	-4.086699676	7.55E-05	0.047322419	DOWN
NONMMUT042278.2	3:25426215-25429203	2989	10	10	7	9	17	11	98	6	0.145985356	0.13561572	0.121614115	0.2359958	0.336207322	0.219843809	2.248658419	0.103467176	0.159802748	0.727044181	-2.185750821	0.004876184	0.49760973	DOWN
NONMMUT042280.2	3:25431843-25433768	1926	37	24	30	556	35	25	48	71	0.838302984	0.50514969	0.80884705	22.625302	1.074217723	0.775389714	1.709268383	1.900011828	6.194400432	1.364721912	2.182357643	0.025441286	1	UP
NONMMUT042439.2	3:32464415-32466104	1690	2	1	8	1	1	73	2	2	0.051634104	0.023983108	0.245823253	0.046366121	0.034968027	2.580279186	0.081146865	0.06100913	0.091951646	0.689350802	-2.906291027	0.016793038	0.898074434	DOWN
NONMMUT042491.2	3:34070659-34075253	4595	283	5	234	21	3	4	13	2	2.687553573	0.044112758	2.644393993	0.358184794	0.038595506	0.051999841	0.194029411	0.022438614	1.43356128	0.076765843	4.22299524	4.63E-05	0.033418093	UP
NONMMUT042619.2	3:36572163-36573057	895	0	0	6	4	0	0	0	0	0	0	0.34812054	0.350297598	0	0	0	0	0.174604535	0	Inf	0.036366428	1	UP
NONMMUT042657.2	3:37405312-37410106	4795	15	9	147	53	10	18	16	10	0.136510406	0.076084241	1.591936312	0.866283044	0.123281547	0.224239148	0.228857674	0.107491417	0.667703501	0.170967446	1.965485954	0.013473748	0.819823041	UP
NONMMUT042950.2	3:50575186-50576569	1384	1	3	0	1	5	6	7	0	0.03154035	0.087857196	0	0.056617591	0.213539221	0.258965971	0.346881363	0	0.044003784	0.204846639	-2.218844724	0.033001599	1	DOWN
NONMMUT043062.2	3:53099000-53102709	3710	7	6	1	2	12	15	6	28	0.0823393	0.065560533	0.013999112	0.042241911	0.191193248	0.241523562	0.110911412	0.388991538	0.051035214	0.23315494	-2.191724048	0.000837345	0.17198052	DOWN
NONMMUT043163.2	3:56698444-56705034	214	0	0	0	0	1	1	4	1	0	0	0	0	0.276149373	0.279275567	1.281977274	0.240776935	0	0.519544787	#NAME?	0.033433991	1	DOWN
NONMMUT043197.2	3:57961885-58038434	3499	0	15	12	1	0	0	0	3	0	0.173779225	0.178089673	0.022394611	0	0	0	0.044193111	0.093565878	0.011048278	3.082161012	0.033952338	1	UP
NONMMUT043204.2	3:58057918-58086279	1322	3	8	3	4	0	0	0	1	0.099026838	0.245304449	0.117819791	0.237153064	0	0	0	0.038975994	0.174826036	0.009743998	4.16526233	0.002556474	0.335915757	UP
NONMMUT043208.2	3:58135541-58138481	2941	130	218	157	71	70	30	55	75	1.928869538	3.004830008	2.772049293	1.892080955	1.406946011	0.609331697	1.282602758	1.314376313	2.399457449	1.153314195	1.056922632	0.011847865	0.77045389	UP
NONMMUT043218.2	3:58212369-58212921	249	5	16	25	5	2	4	0	9	0.876205281	2.604758887	5.213687716	1.573795566	0.474901143	0.95959546	0	1.863032455	2.567111863	0.824382265	1.63876079	0.035055591	1	UP
NONMMUT043219.2	3:58257993-58294545	782	46	85	86	15	18	6	20	20	2.566895123	4.406271936	5.710705153	1.503357146	1.360638939	0.458323407	1.75402679	1.31821316	3.546807339	1.222800574	1.536331832	0.00610248	0.569292255	UP
NONMMUT043384.2	3:66650599-66651332	316	0	0	0	0	3	0	2	6	0	0	0	0	0.561222628	0	0.43398165	0.978681606	0	0.493471471	#NAME?	0.010880672	0.7449196	DOWN
NONMMUT043445.2	3:69199776-69202703	2062	0	0	0	0	0	2	5	2	0	0	0	0	0	0.057938717	0.166316976	0.050002633	0	0.068564582	#NAME?	0.023064704	1	DOWN
NONMMUT043738.2	3:87078592-87082455	3864	22	12	11	3	8	55	8	33	0.248448279	0.125895226	0.147825844	0.060858594	0.122382151	0.850270474	0.141999553	0.440176715	0.145756985	0.388707223	-1.415118892	0.03620338	1	DOWN
NONMMUT043820.2	3:88223055-88230267	2760	0	18	15	2	2	2	1	1	0	0.264379974	0.282207801	0.056781699	0.042844342	0.0432861	0.024855967	0.018668936	0.150842369	0.032413836	2.218360031	0.043668512	1	UP
NONMMUT043987.2	3:89432181-89436248	2759	0	2	3	7	8	7	6	24	0	0.029381263	0.056454427	0.198837472	0.171397112	0.151567189	0.149141478	0.448351087	0.071168291	0.230114217	-1.693043626	0.021306764	0.980618788	DOWN
NONMMUT044149.2	3:95015584-95023205	7259	0	0	0	0	36	5	0	0	0	0	0	0	0.293158741	0.041149503	0	0	0	0.083577061	#NAME?	0.000666144	0.153901397	DOWN
NONMMUT044189.2	3:95295749-95296162	414	1	1	1	1	1	1	38	40	0.105439238	0.09790206	0.125450982	0.189272332	0.142743879	0.144359834	6.295071733	4.979788599	0.129516153	2.890491011	-4.480110642	0.000173262	0.071439957	DOWN
NONMMUT044214.2	3:95761119-95763701	2583	22	22	27	322	29	21	39	25	0.371662466	0.345263081	0.542791056	9.770283493	0.663666525	0.485660596	1.035525422	0.498848979	2.757500024	0.670925381	2.039136673	0.029796594	1	UP
NONMMUT044350.2	3:97738854-97739782	929	42	64	63	214	29	62	16	36	1.972816644	2.792703518	3.521460281	18.05402477	1.845264407	3.986672753	1.181240632	1.997281509	6.585251303	2.252614825	1.547637849	0.019667292	0.955459057	UP
NONMMUT044369.2	3:98379274-98382124	2556	0	0	0	0	0	23	13	24	0	0	0	0	0	0.537531672	0.348812654	0.483959565	0	0.342575973	#NAME?	1.25E-06	0.002228404	DOWN
NONMMUT044426.2	3:100564291-100566553	2263	4	70	697	32	4	5	69	35	0.077138897	1.253915283	15.99354502	1.108249256	0.104481801	0.131994804	2.091163201	0.797149031	4.608212113	0.781197209	2.560448424	0.031753633	1	UP
NONMMUT044511.2	3:102296382-102312209	964	0	0	0	0	0	4	0	7	0	0	0	0	0	0.247862313	0	0.374263124	0	0.155531359	#NAME?	0.02874352	1	DOWN
NONMMUT044520.2	3:102769441-102772208	2768	840	815	643	326	877	832	1280	1540	13.24246514	11.93573657	12.06262058	9.230548632	18.7287539	17.95519189	31.71514985	28.67530608	11.61784273	24.26860043	-1.062748705	0.00283215	0.357646487	DOWN
NONMMUT044728.2	3:107888605-107896477	5916	1	2	1	1	25	2	1	1	0.007378608	0.013702317	0.008779024	0.013245224	0.249798566	0.020194326	0.01159609	0.008709646	0.010776293	0.072574657	-2.751604841	0.016284828	0.885812861	DOWN
NONMMUT044729.2	3:107888605-107896477	5903	1	348	4	172	26	2	1	2	0.007394858	2.389813695	0.035184562	2.283664366	0.260359865	0.0202388	0.011621628	0.017466615	1.17901437	0.077421727	3.928699005	0.002928154	0.363779665	UP
NONMMUT044759.2	3:108238647-108239978	710	0	0	0	0	1	2	2	2	0	0	0	0	0.083233755	0.168267091	0.193152396	0.145218915	0	0.147468039	#NAME?	0.014805087	0.851159034	DOWN
NONMMUT044976.2	3:119453333-119467441	1419	8	4	5	6	1	1	0	4	0.246010285	0.114282361	0.182967708	0.331383961	0.041646206	0.042117668	0	0.145283973	0.218661079	0.057261962	1.933047444	0.033248187	1	UP
NONMMUT045059.2	3:122015033-122016753	1721	7	128	103	4	13	2	2	9	0.177500758	3.014992608	3.107808468	0.182171035	0.446531882	0.06941873	0.079685184	0.269549728	1.620618217	0.216296381	2.905462832	0.001306893	0.222405188	UP
NONMMUT045141.2	3:125724977-125728899	3923	385	8	296	11	7	7	4	7	4.282509017	0.08266441	3.918044938	0.219757567	0.105477611	0.106595431	0.069931975	0.091967793	2.125743983	0.093493202	4.50696257	4.04E-06	0.005779798	UP
NONMMUT045299.2	3:131121166-131123598	2433	32	47	23	22	23	39	52	107	0.57394017	0.783092599	0.490889777	0.708679768	0.558798986	0.95753721	1.465842188	2.266706659	0.639150578	1.312221261	-1.037783238	0.020889494	0.972688306	DOWN
NONMMUT045460.2	3:137914436-137915269	834	149	170	105	88	5	5	75	5	7.79608877	8.263031714	6.537601237	8.269727658	0.354362449	0.358158562	6.167606309	0.308973887	7.716612345	1.797275302	2.102156218	0.017979173	0.921843402	UP
NONMMUT045499.2	3:138628682-138641503	2973	0	0	2	2	4	8	15	9	0	0	0.034938921	0.052713586	0.079529874	0.160739502	0.346037699	0.156036018	0.021913127	0.185585773	-3.082218858	0.000289116	0.098402684	DOWN
NONMMUT045500.2	3:138628699-138641503	2960	0	19	0	0	0	0	0	0	0	0.26020952	0	0	0	0	0	0	0.06505238	0	Inf	0.041407026	1	UP
NONMMUT045540.2	3:141650582-141653098	2517	14	22	12	26	8	9	4	8	0.242715755	0.354316463	0.247570825	0.809588488	0.187876294	0.213604891	0.108996081	0.163812442	0.413547883	0.168572427	1.294685804	0.031017743	1	UP
NONMMUT045556.2	3:142546984-142550047	3064	11	5	3	3	19	37	5	1	0.15665864	0.06615474	0.050834779	0.076748566	0.366552094	0.721350652	0.111927417	0.016816666	0.087599181	0.304161707	-1.795849242	0.032879988	1	DOWN
NONMMUT045582.2	3:143368576-143371782	3207	3	7	8	2	1	0	1	0	0.040821166	0.088481768	0.129542032	0.048867319	0.01842718	0	0.021391477	0	0.076928071	0.009954664	2.950065565	0.013477329	0.819823041	UP
NONMMUT045588.2	3:143567103-143592530	3877	3	5	0	3	0	0	0	0	0.033766696	0.052282209	0	0.060654528	0	0	0	0	0.036675858	0	Inf	0.014142139	0.841995231	UP
NONMMUT045655.2	3:145804262-145807269	3008	23	16	16	8	34	30	16	50	0.333662232	0.215620001	0.276206861	0.20845502	0.668147911	0.595759482	0.364818001	0.85673332	0.258486029	0.621364678	-1.26535393	0.004116042	0.450526949	DOWN
NONMMUT045752.2	3:151543445-151545080	1636	5	2	5	5	80	4	75	100	0.133358872	0.049549453	0.158698764	0.239532455	2.890564325	0.146050898	3.144122042	3.150432549	0.145284886	2.332792454	-4.005101426	2.77E-07	0.000763546	DOWN
NONMMUT045772.2	3:152205390-152208406	3017	243	389	42	36	93	20	50	32	3.514691297	5.226750069	0.722895322	0.935195365	1.822136609	0.395988183	1.136622177	0.546674367	2.599883013	0.975355334	1.414446896	0.033783934	1	UP
NONMMUT046105.2	4:8661250-8668989	2434	0	0	0	0	0	4	0	5	0	0	0	0	0	0.098167325	0	0.10586862	0	0.051008986	#NAME?	0.04740784	1	DOWN
NONMMUT046226.2	4:11976327-11994313	710	0	0	0	0	0	0	4	12	0	0	0	0	0	0	0.386398784	0.871089963	0	0.314372187	#NAME?	0.012339593	0.786071646	DOWN
NONMMUT046249.2	4:12982156-12983244	1089	90	113	64	60	4	3	27	3	3.606354714	4.206380871	3.051766123	4.318182875	0.217118748	0.164586415	1.700458668	0.141994209	3.795671146	0.55603951	2.7710957	0.000149166	0.066395022	UP
NONMMUT046326.2	4:17489821-17493627	446	1	2	2	4	0	0	0	0	0.097874091	0.181755394	0.232900029	0.702951459	0	0	0	0	0.303870243	0	Inf	0.017976237	0.921843402	UP
NONMMUT046486.2	4:25610045-25613142	3098	24	17	10	7	229	14	139	11	0.338059341	0.222452316	0.167612122	0.177079595	4.369483125	0.269944301	3.0772134	0.183004393	0.226300844	1.974911305	-3.125473995	0.000131301	0.062150715	DOWN
NONMMUT046521.2	4:28491004-28493596	2593	9	12	12	1	4	1	0	1	0.151461797	0.187604763	0.240314604	0.030219339	0.09118485	0.023048581	0	0.019871293	0.152400126	0.033526181	2.184504023	0.012906585	0.8035698	UP
NONMMUT046640.2	4:33906321-33908919	2599	0	0	0	0	1	0	3	3	0	0	0	0	0.022737963	0	0.079161473	0.059496612	0	0.040349012	#NAME?	0.038451366	1	DOWN
NONMMUT046643.2	4:33945204-33948821	3618	1	1	1	1	0	1	21	1	0.012065186	0.011202723	0.014355087	0.021658028	0	0.016518787	0.398079441	0.014241643	0.014820256	0.107209968	-2.854796741	0.036650633	1	DOWN
NONMMUT046647.2	4:34353980-34354854	875	76	76	51	24	35	11	6	45	3.790176834	3.520959841	3.026629524	2.149733411	2.364506669	0.750986452	0.470264386	2.650708118	3.121874903	1.559116406	1.001684082	0.047471056	1	UP
NONMMUT046690.2	4:34886712-34889906	3195	19	16	12	9	7	2	7	3	0.259496297	0.202999988	0.195034669	0.220779795	0.12951132	0.037392687	0.150260972	0.048398026	0.219577687	0.091390751	1.264611384	0.048258352	1	UP
NONMMUT046698.2	4:35016697-35019186	2490	7	5	5	4	7	13	15	7	0.122682251	0.081404869	0.104269549	0.125910181	0.166180188	0.311880635	0.413160674	0.144895442	0.108566712	0.259029235	-1.254533108	0.033615051	1	DOWN
NONMMUT046715.2	4:35781671-35786834	5164	2	0	0	1	2	4	2	8	0.01689807	0	0	0.015174041	0.02289899	0.046270192	0.026556584	0.07984429	0.008018028	0.043892514	-2.452655599	0.026108821	1	DOWN
NONMMUT046779.2	4:40685359-40686688	1170	3	2	5	9	2	0	0	2	0.111891863	0.069284535	0.221906989	0.602898672	0.101068705	0	0	0.088124299	0.251495515	0.047298251	2.410673931	0.039412327	1	UP
NONMMUT046785.2	4:40720154-40722317	1463	0	4	15	0	0	0	0	0	0	0.110845297	0.532394758	0	0	0	0	0	0.160810014	0	Inf	0.011192052	0.753829878	UP
NONMMUT046919.2	4:42728624-42729036	413	35	44	44	23	0	0	1	32	3.698086954	4.318813403	5.532194294	4.364592299	0	0	0.16610767	3.993502577	4.478421738	1.039902562	2.10654204	0.023073796	1	UP
NONMMUT046921.2	4:42736187-42739414	3228	93	152	88	83	2	3	2	88	1.257197572	1.908835372	1.415611055	2.01520377	0.036632709	0.055524971	0.042483953	1.405091009	1.649211943	0.384933161	2.099096949	0.012247512	0.782809154	UP
NONMMUT046923.2	4:42741650-42788073	399	12	19	14	11	2	0	0	8	1.312415837	1.930376391	1.822078147	2.160674028	0.296366879	0	0	1.033373222	1.806386101	0.332435025	2.441961993	0.000923629	0.179881183	UP
NONMMUT046928.2	4:42873002-42875985	2984	211	543	395	106	7	4	2	146	3.085598931	7.376638219	6.873771513	2.784093753	0.138669124	0.080073482	0.045957842	2.521784021	5.030025604	0.696621117	2.852119631	0.001397391	0.233539219	UP
NONMMUT046936.2	4:42925894-42933990	445	5	5	3	0	5	9	9	11	0.490281157	0.4555014	0.350017447	0	0.664130972	1.208187664	1.38716571	1.274039572	0.323950001	1.133380979	-1.806789829	0.007570378	0.628446915	DOWN
NONMMUT047000.2	4:43587198-43587483	286	1	1	1	1	1	1	29	2	0.152628827	0.141718367	0.181596876	0.273981627	0.206629251	0.208968431	6.954327589	0.360508496	0.187481424	1.932608442	-3.365729804	0.007913897	0.642779319	DOWN
NONMMUT047098.2	4:45377443-45379715	2273	6	6	5	3	8	5	90	13	0.115190039	0.107008172	0.114224011	0.103456932	0.208044273	0.131414096	2.715597774	0.294787963	0.109969789	0.837461027	-2.928914818	0.000757913	0.163857466	DOWN
NONMMUT047494.2	4:59280880-59281881	916	0	0	0	0	6	3	2	8	0	0	0	0	0.387219106	0.195670967	0.149714194	0.450126545	0	0.295682703	#NAME?	0.000123924	0.059847744	DOWN
NONMMUT047510.2	4:59769653-59771459	1807	32	15	19	30	67	114	32	13	0.772770577	0.336498899	0.546010159	1.301190136	2.191744254	3.768583006	1.214542534	0.370809651	0.739117443	1.886419861	-1.351775287	0.022842534	1	DOWN
NONMMUT047609.2	4:63334029-63334988	960	5	8	3	6	4	17	13	21	0.227265745	0.337804668	0.162247671	0.489826918	0.24629408	1.057835469	0.928713691	1.127467661	0.30428625	0.840077725	-1.465093669	0.013260325	0.812753544	DOWN
NONMMUT047614.2	4:63395177-63403264	2679	0	0	0	0	2	0	4	1	0	0	0	0	0.044139748	0	0.102405053	0.019233395	0	0.041444549	#NAME?	0.048934213	1	DOWN
NONMMUT047623.2	4:63584827-63585717	891	4	69	2	2	4	3	2	3	0.195920678	3.139257949	0.116580711	0.17588944	0.265367359	0.201161174	0.153914929	0.173548478	0.906912194	0.198497985	2.191838518	0.032606729	1	UP
NONMMUT047636.2	4:63981906-63982583	678	0	2	1	0	8	7	2	6	0	0.119561808	0.076602812	0	0.69746996	0.616775628	0.202268734	0.45614069	0.049041155	0.493163753	-3.330001905	0.000558077	0.140948881	DOWN
NONMMUT047639.2	4:64003006-64005434	2429	19	3	7	7	19	20	18	19	0.341330041	0.050059431	0.149651952	0.225851209	0.462377775	0.491846994	0.508238266	0.403155012	0.191723158	0.466404512	-1.282557135	0.021655533	0.987083505	DOWN
NONMMUT047809.2	4:78211517-78214548	2759	2	4	1	4	1	33	8	3	0.031627994	0.058777336	0.018824468	0.113634052	0.021419342	0.714490442	0.198871429	0.056046283	0.055715963	0.247706874	-2.152471284	0.025960424	1	DOWN
NONMMUT047892.2	4:82911792-82914222	2431	7	6	18	5	1	3	1	6	0.12565973	0.100053301	0.384493481	0.161199134	0.024309324	0.073728756	0.028219855	0.127216531	0.192851412	0.063368617	1.605649282	0.039791373	1	UP
NONMMUT047940.2	4:84514009-84517679	3671	0	0	0	0	2	2	0	5	0	0	0	0	0.032212036	0.032544166	0	0.070194558	0	0.03373769	#NAME?	0.020651228	0.970444805	DOWN
NONMMUT047998.2	4:87769929-87772047	2119	6	7	5	4	6	204	7	4	0.123561567	0.133912708	0.122525331	0.147954861	0.167386834	5.750865349	0.226561494	0.097290211	0.131988617	1.560525972	-3.563546952	0.00072466	0.158880542	DOWN
NONMMUT048081.2	4:91328042-91333246	5205	1	0	0	0	1	3	2	4	0.008386522	0	0	0	0.011353692	0.034435083	0.026347397	0.039607677	0.00209663	0.027935962	-3.735979055	0.019086729	0.945612199	DOWN
NONMMUT048150.2	4:94942041-94942935	895	2	2	1	2	2	50	24	2	0.097499034	0.090573079	0.05802984	0.175103341	0.132123335	3.33720802	1.839097303	0.115201597	0.105301324	1.355907564	-3.686663355	0.000429552	0.121834216	DOWN
NONMMUT048196.2	4:96035002-96038339	3338	7	13	1	0	0	1	0	0	0.091515519	0.157876155	0.015559229	0	0	0.017904425	0	0	0.066237726	0.004476106	3.887336938	0.015122726	0.859902006	UP
NONMMUT048273.2	4:99192140-99194396	2257	17	14	8	17	27	19	28	31	0.328679235	0.251449737	0.184067921	0.590315808	0.707133473	0.502876245	0.850835278	0.707926584	0.338628175	0.692192895	-1.031472117	0.021176506	0.977771812	DOWN
NONMMUT048327.2	4:101003278-101003566	289	2	1	2	1	2	3	35	1	0.301943374	0.140247242	0.359423575	0.271137527	0.409170881	0.620188948	8.305948196	0.178291571	0.268187929	2.378399899	-3.148675096	0.00472486	0.489433916	DOWN
NONMMUT048444.2	4:105029166-105031187	2022	14	36	16	20	17	54	49	30	0.3021343	0.721729276	0.410895271	0.775222742	0.496994898	1.595321685	1.662011197	0.764693934	0.552495397	1.129755429	-1.031976139	0.030406411	1	DOWN
NONMMUT048475.2	4:106314450-106316148	1511	16	9	12	3	4	2	0	3	0.462062998	0.241445357	0.412399581	0.155630447	0.156480686	0.079066601	0	0.102337322	0.317884596	0.084471152	1.911972469	0.010265547	0.729545983	UP
NONMMUT048560.2	4:107872703-107875397	2695	5	11	9	12	14	322	12	9	0.080955516	0.165464823	0.173404693	0.3489676	0.307078788	7.137236526	0.305391247	0.172131756	0.192198158	1.980459579	-3.365168841	0.000606348	0.148850955	DOWN
NONMMUT048634.2	4:109015826-109017238	1413	7	7	5	4	6	3	55	10	0.216191652	0.200821676	0.183744641	0.221879937	0.25102102	0.126846855	2.669592861	0.364770945	0.205659476	0.85305792	-2.05238615	0.01292374	0.803652226	DOWN
NONMMUT048654.2	4:109402287-109406957	3120	28	1	16	7	0	1	0	1	0.391612535	0.01299085	0.266291743	0.175830957	0	0.01915544	0	0.016514828	0.211681521	0.008917567	4.569101386	0.000101228	0.053869505	UP
NONMMUT048665.2	4:109451107-109453833	2727	530	586	1639	273	1509	1492	787	1781	8.480988479	8.711032662	31.20974485	7.846076292	32.7098992	32.68261585	19.79303045	33.66139394	14.06196057	29.71173486	-1.079235092	0.017344178	0.908901455	DOWN
NONMMUT049363.2	4:124522935-124531840	7040	0	240	0	0	0	0	0	0	0	1.38196301	0	0	0	0	0	0	0.345490753	0	Inf	0.000363967	0.111173231	UP
NONMMUT049369.2	4:124528293-124557508	1103	22	87	53	4	13	5	11	3	0.870357342	3.197432058	2.495171575	0.284239665	0.696719282	0.270810735	0.683977282	0.140191925	1.71180016	0.447924806	1.934185817	0.010268569	0.729545983	UP
NONMMUT049571.2	4:128261516-128263204	1582	0	0	0	0	30	0	0	33	0	0	0	0	1.120952339	0	0	1.075121889	0	0.549018557	#NAME?	0.000100187	0.053869505	DOWN
NONMMUT049702.2	4:129960908-129962324	1199	0	5	11	16	0	3	0	0	0	0.169055982	0.476396214	1.045858243	0	0.149486744	0	0	0.42282761	0.037371686	3.500052028	0.009223994	0.688336479	UP
NONMMUT049772.2	4:131130700-131137841	3351	0	0	0	0	0	0	0	48	0	0	0	0	0	0	0	0.738271679	0	0.18456792	#NAME?	0.002931614	0.363779665	DOWN
NONMMUT049774.2	4:131157054-131166381	8252	0	0	2	0	4	3	3	4	0	0	0.012587665	0	0.028652729	0.021720141	0.024932219	0.024982787	0.003146916	0.025071969	-2.994064585	0.010152356	0.725215354	DOWN
NONMMUT049806.2	4:131923429-131925163	1735	232	5	355	133	25	93	3	29	5.835055659	0.116828889	10.62491782	6.00797045	0.851762719	3.20197607	0.118582518	0.861489839	5.646193205	1.258452786	2.165627405	0.015903909	0.875756479	UP
NONMMUT049807.2	4:131934176-131936780	2605	68	97	31	36	20	23	17	19	1.139084889	1.509452187	0.617936188	1.083103423	0.453824024	0.527420712	0.447565559	0.3759169	1.087394172	0.451181799	1.269094227	0.004019306	0.444005184	UP
NONMMUT050104.2	4:136214469-136216549	2081	9	6	3	7	15	5	10	20	0.188726785	0.116881103	0.074847556	0.263619696	0.426080394	0.143538799	0.329564861	0.495359294	0.161018785	0.348635837	-1.114491867	0.049442747	1	DOWN
NONMMUT050121.2	4:136355647-136357391	586	0	0	0	0	0	4	6	0	0	0	0	0	0	0.407746194	0.702186584	0	0	0.277483194	#NAME?	0.03088005	1	DOWN
NONMMUT050163.2	4:137387152-137391053	3326	11	8	0	0	0	0	0	0	0.144318122	0.097502249	0	0	0	0	0	0	0.060455093	0	Inf	0.011474217	0.759615478	UP
NONMMUT050230.2	4:138865407-138867960	1554	0	0	0	0	12	19	14	0	0	0	0	0	0.456452348	0.730367879	0.617868476	0	0	0.451172176	#NAME?	5.49E-06	0.0073981	DOWN
NONMMUT050252.2	4:139294035-139297143	1928	0	40	0	0	89	45	0	49	0	0.841028665	0	0	2.728705308	1.39424115	0	1.309920934	0.210257166	1.358216848	-2.691486956	0.042658229	1	DOWN
NONMMUT050350.2	4:141625735-141626354	620	1	1	1	2	1	2	1	91	0.070406201	0.065373311	0.083768882	0.252770146	0.095316074	0.192692959	0.110649141	7.564858983	0.118079635	1.990879289	-4.07557368	0.00187632	0.281743686	DOWN
NONMMUT050379.2	4:141880298-141885102	2324	3	5	3	0	0	0	0	0	0.056331101	0.087219502	0.067021413	0	0	0	0	0	0.052643004	0	Inf	0.01749545	0.913189875	UP
NONMMUT050617.2	4:148947535-148952834	537	0	0	0	1	0	26	0	1	0	0	0	0.145919451	0	2.892188552	0	0.095952075	0.036479863	0.747035157	-4.356003931	0.016221832	0.884405351	DOWN
NONMMUT050791.2	4:152274946-152278343	3015	7	17	27	11	20	21	23	70	0.10131967	0.22857621	0.46501801	0.285939946	0.392109978	0.416073406	0.52320277	1.196648927	0.270213459	0.63200877	-1.225845044	0.018687544	0.935358693	DOWN
NONMMUT050998.2	4:155781591-155783480	1890	453	413	301	6	385	548	946	933	10.45904709	8.858213365	8.26990554	0.248800974	12.04131451	17.32015984	34.32828048	25.4432866	6.958991743	22.28326036	-1.679010134	0.014513599	0.848889314	DOWN
NONMMUT051020.2	4:155943850-155945065	1216	1	8	45	1	1	4	1	1	0.035897898	0.266687896	1.921655387	0.064439758	0.048598656	0.19649611	0.056416503	0.042373572	0.572170235	0.08597121	2.734518925	0.020383787	0.966001299	UP
NONMMUT051035.2	4:156021645-156023824	843	0	0	1	0	4	1	0	6	0	0	0.061609379	0	0.280477244	0.070895577	0	0.366860483	0.015402345	0.179558326	-3.543230651	0.049157815	1	DOWN
NONMMUT051044.2	4:156029722-156030631	755	0	2	0	0	1	1	6	29	0	0.107368087	0	0	0.078272802	0.079158902	0.545008395	1.97971506	0.026842022	0.67053879	-4.642755546	0.000800613	0.167321094	DOWN
NONMMUT051058.2	4:156203270-156210007	2320	0	0	19	0	0	0	0	0	0	0	0.425276016	0	0	0	0	0	0.106319004	0	Inf	0.02923763	1	UP
NONMMUT051063.2	4:156203263-156206508	3083	0	28	27	0	0	1	0	0	0	0.368162217	0.454761368	0	0	0.01938533	0	0	0.205730896	0.004846332	5.407721299	0.001231584	0.217351809	UP
NONMMUT051090.2	5:3522765-3525260	2496	5	42	19	4	28	46	22	20	0.087409902	0.682117857	0.395288605	0.125607512	0.663122864	1.100906213	0.604508768	0.412997873	0.322605969	0.69538393	-1.108036594	0.049006885	1	DOWN
NONMMUT051098.2	5:3559704-3561046	1343	10	5	11	5	2	4	1	1	0.324907096	0.150929354	0.425315756	0.291790838	0.08804943	0.177914572	0.05108151	0.038366541	0.298235761	0.088853013	1.746960656	0.025403392	1	UP
NONMMUT051286.2	5:14861407-14863459	2053	9	9	7	4	12	10	142	127	0.19130075	0.177702842	0.1770602	0.152711325	0.345507525	0.290963553	4.743764142	3.18837798	0.174693779	2.1421533	-3.616161588	5.95E-06	0.007595882	DOWN
NONMMUT051479.2	5:23493260-23494507	1248	134	8	134	8	11	8	27	6	4.685393137	0.259849745	5.575530564	0.502430049	0.521018416	0.382915496	1.483813693	0.247807202	2.755800874	0.658888702	2.064364953	0.019753062	0.955459057	UP
NONMMUT051635.2	5:26829791-26831768	1978	0	3	1	0	1	2	6	9	0	0.061473387	0.026257182	0	0.029876626	0.060399209	0.208028988	0.234527341	0.021932642	0.133208041	-2.602529643	0.023817356	1	DOWN
NONMMUT051637.2	5:26938220-26940299	2080	17	19	18	8	24	23	14	71	0.356648574	0.370298163	0.449376755	0.301458029	0.682073246	0.660543728	0.461619044	1.759337875	0.369445381	0.890893473	-1.269891845	0.009380779	0.694809508	DOWN
NONMMUT051780.2	5:31567223-31572768	5546	0	126	66	37	0	28	0	0	0	0.920977168	0.617957873	0.522871108	0	0.301582201	0	0	0.515451537	0.07539555	2.773285506	0.048173554	1	UP
NONMMUT051815.2	5:32090590-32091625	897	0	0	0	0	0	0	4	7	0	0	0	0	0	0	0.305845191	0.402218118	0	0.177015827	#NAME?	0.026997732	1	DOWN
NONMMUT052017.2	5:37214207-37236865	7931	653	0	7	0	23	6	5	38	3.592866491	0	0.045833387	0	0.171423267	0.045190884	0.043241156	0.246952459	0.90967497	0.126701942	2.843912525	0.041553043	1	UP
NONMMUT052202.2	5:48397195-48403395	1594	1	6	11	1	2	22	8	22	0.027385097	0.1525907	0.3583432	0.04915856	0.074184683	0.82444541	0.344219745	0.711352082	0.146869389	0.48855048	-1.733973898	0.027080546	1	DOWN
NONMMUT052277.2	5:52190666-52204984	8439	0	0	4	8	0	0	0	0	0	0	0.024611266	0.074301778	0	0	0	0	0.024728261	0	Inf	0.02230851	1	UP
NONMMUT052278.2	5:52190666-52204984	9118	4	1	14	6	0	0	0	0	0.019145133	0.004445213	0.079733404	0.051572038	0	0	0	0	0.038723947	0	Inf	0.000269632	0.093573546	UP
NONMMUT052280.2	5:52190681-52197984	1500	1	9	0	0	13	7	14	10	0.02910123	0.243215956	0	0	0.512320912	0.278782584	0.640111741	0.34361423	0.068079296	0.443707367	-2.704320473	0.001259719	0.218518114	DOWN
NONMMUT052428.2	5:64476943-64489519	6234	26	21	15	29	20	19	165	75	0.181997028	0.136554874	0.124942819	0.364596059	0.18963933	0.182064755	1.815261053	0.620080324	0.202022695	0.701761365	-1.796463152	0.006033362	0.564875302	DOWN
NONMMUT052431.2	5:64481731-64490166	4860	0	0	0	1	0	0	0	29	0	0	0	0.016123199	0	0	0	0.307548327	0.0040308	0.076887082	-4.253603241	0.027303979	1	DOWN
NONMMUT052433.2	5:64481731-64490166	5838	10	4	4	0	10	15	23	25	0.074743102	0.027777778	0.035576305	0	0.101256426	0.153486196	0.270204925	0.220713757	0.034524296	0.186415326	-2.432836557	0.000353833	0.109348133	DOWN
NONMMUT052442.2	5:64490567-64500666	1061	8	0	6	0	0	0	0	0	0.329018468	0	0.293654933	0	0	0	0	0	0.15566835	0	Inf	0.022413924	1	UP
NONMMUT052458.2	5:64678424-64681282	1887	4	7	4	3	1	0	0	3	0.092509446	0.150376804	0.110065962	0.124619823	0.031317417	0	0	0.081945784	0.119393009	0.0283158	2.076039154	0.04172939	1	UP
NONMMUT052507.2	5:65605723-65609380	3658	63	115	57	29	296	311	32	64	0.751542105	1.274415438	0.809149458	0.621348231	4.783253305	5.078660277	0.599966747	0.901758646	0.864113808	2.840909744	-1.717059757	0.003940259	0.440046646	DOWN
NONMMUT052603.2	5:67463889-67494701	2171	0	0	0	0	2	3	0	2	0	0	0	0	0.054468164	0.082558547	0	0.047492137	0	0.046129712	#NAME?	0.041751205	1	DOWN
NONMMUT052854.2	5:76812304-76814968	2665	3	0	4	5	0	0	0	0	0.049123257	0	0.077934135	0.147045064	0	0	0	0	0.068525614	0	Inf	0.009225972	0.688336479	UP
NONMMUT052971.2	5:86110149-86112984	2836	1	3	0	0	4	2	4	3	0.015392047	0.042875303	0	0	0.083371762	0.042126105	0.096735944	0.054524575	0.014566837	0.069189596	-2.24786744	0.046127937	1	DOWN
NONMMUT052996.2	5:87839738-87852016	2747	5	0	1	2	0	0	0	0	0.079423049	0	0.018906701	0.057050415	0	0	0	0	0.038845041	0	Inf	0.043094077	1	UP
NONMMUT053045.2	5:90260505-90263995	3491	2	1	3	1	2	5	22	10	0.024996172	0.01161027	0.044616948	0.022445931	0.033872926	0.085564091	0.432212514	0.147642895	0.02591733	0.174823106	-2.753906867	0.002024192	0.293785795	DOWN
NONMMUT053047.2	5:90271110-90274823	3714	5	29	57	34	5	13	2	8	0.058743973	0.316525462	0.796949035	0.717492441	0.07957412	0.209096064	0.036924664	0.111016671	0.472427728	0.10915288	2.113743451	0.00353932	0.414532061	UP
NONMMUT053132.2	5:93090178-93093373	1508	6	5	2	0	0	0	0	0	0.173625305	0.134415201	0.068881574	0	0	0	0	0	0.09423052	0	Inf	0.010587556	0.739009335	UP
NONMMUT053180.2	5:96782105-96784724	2620	17	13	8	24	113	54	26	164	0.283140853	0.201141452	0.15856538	0.717945318	2.549487094	1.231198644	0.68060955	3.226236939	0.340198251	1.921883057	-2.498072925	1.07E-05	0.011801664	DOWN
NONMMUT053231.2	5:98929701-98931859	2159	30	23	12	10	13	25	29	62	0.606342169	0.431841589	0.288622403	0.363015374	0.3559432	0.691709397	0.921230982	1.480096201	0.422455384	0.862244945	-1.029298782	0.043696472	1	DOWN
NONMMUT053234.2	5:99205000-99210961	1489	10	6	2	4	11	15	9	13	0.293049181	0.163350957	0.069760519	0.21055497	0.436689714	0.60178134	0.414565978	0.450002041	0.184178907	0.475759768	-1.369125432	0.019661617	0.955459057	DOWN
NONMMUT053244.2	5:99509992-99510991	824	0	0	1	0	2	5	1	8	0	0	0.063029984	0	0.143507748	0.362505147	0.083255422	0.500383393	0.015757496	0.272412927	-4.111684975	0.004654828	0.487835507	DOWN
NONMMUT053264.2	5:99731675-99744014	7211	4	43	25	30	4	9	1	15	0.024208199	0.241727586	0.180031652	0.326064426	0.032789116	0.074558801	0.009513586	0.107211977	0.193007966	0.05601837	1.784688483	0.016405039	0.88881313	UP
NONMMUT053268.2	5:99737237-99750553	5519	0	0	0	0	30	0	32	0	0	0	0	0	0.321316652	0	0.397658699	0	0	0.179743838	#NAME?	9.53E-05	0.052814822	DOWN
NONMMUT053361.2	5:101832955-101834962	2008	1	183	479	1	1	1	1	1	0.021738966	3.694401919	12.38706783	0.03902328	0.029430262	0.029763432	0.034164576	0.02566049	4.035558	0.02975469	7.08350728	3.59E-06	0.005465171	UP
NONMMUT053413.2	5:103854703-103855633	931	4	9	9	4	11	13	11	14	0.187503034	0.391862443	0.501960954	0.336752256	0.698422109	0.834138325	0.810340432	0.775058328	0.354519672	0.779489798	-1.13666446	0.024794533	1	DOWN
NONMMUT053432.2	5:104500171-104501090	920	3	22	15	19	2	2	1	2	0.142297261	0.969363629	0.846623404	1.618632216	0.128533027	0.129858299	0.0745679	0.112071119	0.894229127	0.111257586	3.006740829	0.000383157	0.114080348	UP
NONMMUT053442.2	5:104540526-104554211	4168	8	0	2	2	8	7	82	4	0.083754461	0	0.024921644	0.037600166	0.113456006	0.100329625	1.349296417	0.049462082	0.036569068	0.403136032	-3.462570982	0.001009165	0.188775566	DOWN
NONMMUT053451.2	5:104570763-104580615	1315	0	0	0	0	1	8	0	3	0	0	0	0	0.044939898	0.363405733	0	0.117590642	0	0.131484068	#NAME?	0.014290802	0.84835874	DOWN
NONMMUT053565.2	5:107106572-107107165	594	2	2	3	3	2	4	3	56	0.14690511	0.136469538	0.262218458	0.395888224	0.199074722	0.402254663	0.346364763	4.859119887	0.235370333	1.451703509	-2.62474244	0.009040433	0.681608571	DOWN
NONMMUT053575.2	5:107390018-107395141	4264	0	0	44	21	0	0	0	0	0	0	0.535834016	0.385989477	0	0	0	0	0.230455873	0	Inf	0.000144166	0.066052896	UP
NONMMUT053666.2	5:108682956-108693940	1536	7	9	6	6	14	14	17	17	0.19887943	0.237515582	0.202843674	0.306141824	0.538787327	0.544457971	0.75905487	0.570449868	0.236345127	0.603187509	-1.351711431	0.004675816	0.488473547	DOWN
NONMMUT053676.2	5:109476356-109882350	676	0	0	0	0	0	17	0	0	0	0	0	0	0	1.502251553	0	0	0	0.375562888	#NAME?	0.025172216	1	DOWN
NONMMUT053714.2	5:109874406-109875259	854	12	12	21	17	6	2	3	1	0.613177891	0.569624299	1.276886903	1.560120349	0.415331032	0.139894186	0.240914132	0.060335204	1.004952361	0.214118638	2.230644823	0.001614909	0.254241464	UP
NONMMUT053786.2	5:110777469-110779960	2492	25	35	32	14	9	12	10	11	0.437767909	0.569343958	0.666797944	0.440315627	0.213475361	0.287647596	0.275210463	0.227507066	0.528556359	0.250960122	1.074599179	0.021555934	0.985108935	UP
NONMMUT053875.2	5:112419171-112420610	1440	3	4	4	3	3	3	4	1169	0.090912139	0.112615743	0.144232271	0.163303893	0.123157188	0.124468476	0.190516067	41.84132049	0.127766011	10.56986556	-6.370309118	3.98E-05	0.029617013	DOWN
NONMMUT054175.2	5:118406872-118408049	947	1	4	2	1	0	0	0	0	0.046094873	0.171242524	0.109686814	0.082744187	0	0	0	0	0.102442099	0	Inf	0.030241533	1	UP
NONMMUT054185.2	5:118718629-118720109	1481	44	6	3	19	5	7	2	4	1.296455335	0.164233339	0.105170671	1.005497393	0.199553195	0.282359133	0.09259838	0.139201862	0.642839185	0.178428143	1.849114689	0.021602216	0.985963214	UP
NONMMUT054187.2	5:118764621-118765433	813	3	2	130	2	2	2	2	2	0.16102519	0.099708371	8.303281271	0.192764441	0.145449428	0.14694912	0.168681675	0.126820947	2.189194818	0.146975292	3.896754794	0.002006358	0.293199299	UP
NONMMUT054211.2	5:119575204-119617842	567	3	14	4	0	0	0	0	0	0.230887971	1.000920736	0.366304181	0	0	0	0	0	0.399528222	0	Inf	0.002563496	0.335915757	UP
NONMMUT054288.2	5:121391620-121393919	1182	4	4	7	2	4	7	14	10	0.1476864	0.137196844	0.307533494	0.132586709	0.200035801	0.353785005	0.812324544	0.436058668	0.181250862	0.450551004	-1.31370258	0.048724063	1	DOWN
NONMMUT054414.2	5:123166497-123167410	914	3	2	2	67	2	1	1	2	0.143231378	0.088690269	0.11364706	5.745179144	0.129376789	0.065388371	0.075057404	0.112806816	1.522686963	0.095657345	3.99259982	0.001849433	0.280209892	UP
NONMMUT054509.2	5:124723510-124724454	945	4	3	3	4	2	2	121	150	0.184725211	0.128671279	0.164823031	0.331763334	0.125132682	0.126422894	8.781689276	8.181123255	0.202495714	4.303592027	-4.409578044	4.76E-05	0.03405352	DOWN
NONMMUT054543.2	5:125997385-126004967	338	0	0	0	0	1	2	5	3	0	0	0	0	0.174840136	0.353460458	1.014631965	0.457490218	0	0.500105694	#NAME?	0.004998914	0.505371105	DOWN
NONMMUT054547.2	5:126041179-126044656	1643	0	0	0	0	8	0	2	0	0	0	0	0	0.287817792	0	0.083468169	0	0	0.09282149	#NAME?	0.040526064	1	DOWN
NONMMUT054599.2	5:128445193-128450559	2847	13	9	0	0	0	0	0	0	0.199249635	0.128143286	0	0	0	0	0	0	0.08184823	0	Inf	0.006704682	0.596564687	UP
NONMMUT054647.2	5:129502694-129503045	352	1	164	1	111	1	1	1	1	0.124010922	18.88675816	0.147547462	24.71480357	0.167886267	0.16978685	0.194893374	0.146381432	10.96828003	0.169736981	6.01389258	2.07E-05	0.018924831	UP
NONMMUT054807.2	5:135010886-135013401	2276	0	2	1	0	1	5	5	4	0	0.035616391	0.022819291	0	0.025964836	0.131240879	0.150679088	0.090579068	0.014608921	0.099615968	-2.769527435	0.013569034	0.823998879	DOWN
NONMMUT054907.2	5:137046167-137048353	459	4	2	3	0	0	0	0	0	0.380316611	0.176607638	0.339341534	0	0	0	0	0	0.224066446	0	Inf	0.030414687	1	UP
NONMMUT054916.2	5:137282452-137285684	2540	0	0	0	0	27	0	0	0	0	0	0	0	0.628346555	0	0	0	0	0.157086639	#NAME?	0.008014751	0.645106262	DOWN
NONMMUT054921.2	5:137336283-137338185	1176	2	67	2	4	48	31	33	60	0.074202071	2.309537353	0.088327732	0.266595536	2.412726403	1.574667937	1.924558526	2.629655757	0.684665673	2.135402156	-1.641036208	0.032618325	1	DOWN
NONMMUT054922.2	5:137337409-137338345	937	72	7	52	19	9	5	7	10	3.353128559	0.302839945	2.881790331	1.589265356	0.567748771	0.318787877	0.512362653	0.550076142	2.031756048	0.487243861	2.060011275	0.001939896	0.288652056	UP
NONMMUT054953.2	5:137787802-137796801	429	7	1	3	0	9	16	12	5	0.712071804	0.094478911	0.363071711	0	1.240048016	2.227871978	1.918483473	0.600662522	0.292405607	1.496766497	-2.355806293	0.003373083	0.399157429	DOWN
NONMMUT055185.2	5:143930404-143933965	3562	81	143	41	43	36	15	34	25	0.99231384	1.627415999	0.597708725	0.946119316	0.597428215	0.251558791	0.654655613	0.361742536	1.04088947	0.466346289	1.158343338	0.020000352	0.95646329	UP
NONMMUT055249.2	5:146190966-146193080	2115	9	13	12	3	0	2	0	2	0.185692879	0.249168134	0.29462684	0.111185629	0	0.056486825	0	0.048749612	0.210168371	0.026309109	2.997911256	0.000503814	0.134291364	UP
NONMMUT055342.2	5:148206228-148206912	685	0	0	0	0	1	3	1	2	0	0	0	0	0.086271483	0.261656359	0.100149588	0.150518876	0	0.149649076	#NAME?	0.028414757	1	DOWN
NONMMUT055433.2	5:149761695-149762598	904	1	2	1	1	2	2	3	23	0.048287439	0.089671356	0.057452109	0.086680028	0.130807948	0.132156676	0.227589236	1.31130695	0.070522733	0.450465202	-2.675255376	0.007777204	0.637472116	DOWN
NONMMUT055481.2	5:150460646-150462012	1367	10	32	8	2	2	3	4	4	0.319202802	0.948947172	0.303907313	0.114643373	0.086503573	0.131115293	0.200689932	0.150810503	0.421675165	0.142279825	1.567400945	0.045544441	1	UP
NONMMUT055507.2	5:150643930-150648261	4332	1	1	1	1	1	1	18	1	0.010076603	0.009356291	0.011989083	0.018088353	0.013641728	0.013796161	0.28497478	0.011894336	0.012377582	0.081076751	-2.711558722	0.036020334	1	DOWN
NONMMUT055659.2	6:6821701-6861661	3006	7	33	6	4	131	5	5	116	0.101623022	0.445024031	0.103648664	0.104296856	2.576073132	0.099369342	0.114087027	1.98893529	0.188648143	1.194616198	-2.662777382	0.002739057	0.352022297	DOWN
NONMMUT055706.2	6:8458317-8459464	1148	4	2	2	6	3	3	52	4	0.152060387	0.070612287	0.090482067	0.40961136	0.154482884	0.156127706	3.10661502	0.179580103	0.180691525	0.899201428	-2.315115483	0.015268661	0.861347717	DOWN
NONMMUT055773.2	6:13086758-13089260	2503	7	6	6	8	7	6	64	9	0.122045067	0.09717522	0.12447778	0.250512466	0.165317086	0.143191732	1.753638322	0.18533563	0.148552633	0.561870692	-1.919263971	0.013324656	0.81477628	DOWN
NONMMUT055789.2	6:13834457-13835234	778	1	1	1	1	42	42	31	1	0.056107769	0.052096983	0.066756692	0.100718182	3.191097107	3.224836297	2.732745362	0.066229131	0.068919907	2.303726974	-5.06290519	4.61E-07	0.001127445	DOWN
NONMMUT055857.2	6:17340487-17341323	837	66	60	2	26	3	2	2	13	3.440925329	2.905919831	0.124102047	2.434568967	0.211883334	0.142735525	0.163844924	0.800541265	2.226379043	0.329751262	2.755249147	0.000650827	0.153901397	UP
NONMMUT055944.2	6:22115041-22116520	1480	1	0	0	0	4	10	0	4	0.02949449	0	0	0	0.159758322	0.403613631	0	0.139295917	0.007373622	0.175666968	-4.574325587	0.007395822	0.624768301	DOWN
NONMMUT056155.2	6:31092883-31093584	608	0	0	0	0	3	0	0	10	0	0	0	0	0.291688077	0	0	0.847732476	0	0.284855138	#NAME?	0.024964445	1	DOWN
NONMMUT056230.2	6:31795669-31798497	2829	2	2	0	5	7	11	7	21	0.0308454	0.028654261	0	0.138520713	0.146266761	0.232277535	0.169700886	0.382597722	0.049505093	0.232710726	-2.232888835	0.00152511	0.246622659	DOWN
NONMMUT056328.2	6:34869220-34872925	3629	3	0	2	0	11	3	0	9	0.036074257	0	0.02862315	0	0.179176353	0.04938953	0	0.127830003	0.016174352	0.089098972	-2.46170087	0.030743896	1	DOWN
NONMMUT056441.2	6:38305303-38307158	1856	7	4	2	3	21	18	5	2	0.164589873	0.087374283	0.055966279	0.126701296	0.66883944	0.579324738	0.184776726	0.055552494	0.108657933	0.37212335	-1.775987415	0.020015219	0.95646329	DOWN
NONMMUT056456.2	6:38502416-38505722	3307	16	12	9	12	14	7	230	6	0.211121013	0.147099834	0.141314076	0.284386962	0.250250177	0.126451127	4.769971753	0.093517807	0.195980471	1.310047716	-2.740837554	0.003911798	0.438925844	DOWN
NONMMUT056509.2	6:39136622-39137935	1314	1	1	1	1	1	1	64	1	0.033220582	0.030845855	0.039525652	0.059633748	0.044974099	0.045483235	3.340454124	0.039213291	0.040806459	0.867531187	-4.410046187	0.001668582	0.259829866	DOWN
NONMMUT056880.2	6:50293327-50295371	2045	23	13	28	19	79	4	88	37	0.490785327	0.257697117	0.710985822	0.72818662	2.283553677	0.116840719	2.951303442	0.932518722	0.546913721	1.57105414	-1.522347735	0.020482611	0.968891221	DOWN
NONMMUT056994.2	6:52636815-52640315	3501	3	22	2	36	7	2	4	4	0.037393168	0.254731373	0.029669641	0.805908145	0.118191564	0.034124432	0.078361364	0.058885449	0.281925582	0.072390702	1.961438074	0.044490096	1	UP
NONMMUT057048.2	6:54309276-54313427	4152	6	8	2	3	10	21	11	13	0.063060443	0.078105126	0.025017681	0.056637188	0.142373559	0.302134229	0.181702057	0.16138079	0.05570511	0.196897659	-1.821564388	0.001575304	0.251327726	DOWN
NONMMUT057072.2	6:54813753-54816126	2374	15	0	3	6	0	0	0	0	0.27572342	0	0.065609842	0.198076597	0	0	0	0	0.134852465	0	Inf	0.000872125	0.174374926	UP
NONMMUT057099.2	6:55804783-55832234	5845	0	0	0	0	23	0	16	4	0	0	0	0	0.23260187	0	0.187745517	0.035270823	0	0.113904552	#NAME?	3.36E-05	0.027021636	DOWN
NONMMUT057141.2	6:57506497-57508247	1751	885	785	618	374	82	150	81	170	22.0553088	18.17359848	18.32731327	16.74021171	2.768221112	5.117271974	3.172662326	5.004000095	18.82410807	4.015538877	2.228915996	3.17E-09	1.74E-05	UP
NONMMUT057258.2	6:65703417-65704607	1064	5	3	2	4	5	10	10	9	0.2050518	0.114280412	0.097625388	0.294658224	0.277761544	0.561417457	0.644571875	0.435991618	0.177903956	0.479935623	-1.431742308	0.024091509	1	DOWN
NONMMUT057261.2	6:65709768-65712321	2554	15	20	32	5	16	177	7	230	0.256291072	0.317443866	0.650610993	0.153435825	0.370309031	4.139864311	0.187973299	4.641513875	0.344445439	2.334915129	-2.761022732	0.000663467	0.153901397	DOWN
NONMMUT057285.2	6:67075437-67077758	1745	22	6	0	0	10	19	35	42	0.550145644	0.139386576	0	0	0.338759322	0.650425034	1.375598297	1.240537484	0.172383055	0.901330034	-2.386437498	0.008206798	0.655397613	DOWN
NONMMUT057403.2	6:71984932-71985206	275	0	0	0	0	1	2	0	6	0	0	0	0	0.214894421	0.434435036	0	1.124594137	0	0.443480898	#NAME?	0.028387926	1	DOWN
NONMMUT057505.2	6:79631069-79636132	5064	40	49	44	23	25	12	4	19	0.344685037	0.392244708	0.451184092	0.355959048	0.291826287	0.1415517	0.054175185	0.193377473	0.386018221	0.170232661	1.181161085	0.013270142	0.812753544	UP
NONMMUT057868.2	6:88185252-88192398	6328	11	14	20	7	25	38	22	43	0.075853678	0.089684269	0.164115788	0.086692887	0.233534816	0.358710977	0.238440879	0.35023138	0.104086656	0.295229513	-1.50405183	0.000523319	0.135839206	DOWN
NONMMUT057964.2	6:91117154-91128158	2788	4	1	1	2	0	0	0	0	0.062613101	0.014537824	0.018628661	0.056211439	0	0	0	0	0.037997756	0	Inf	0.025500498	1	UP
NONMMUT058044.2	6:93296486-93305055	2934	0	0	25	0	0	0	0	0	0	0	0.44247043	0	0	0	0	0	0.110617607	0	Inf	0.014519542	0.848889314	UP
NONMMUT058150.2	6:98020403-98021354	952	1	4	1	1	3	20	1	11	0.045852778	0.170343141	0.054555364	0.082309606	0.186288183	1.254933139	0.072061416	0.595533203	0.088265222	0.527203985	-2.578444264	0.007298349	0.622109068	DOWN
NONMMUT058167.2	6:98928862-98930077	1216	2	5	178	2	13	5	3	2	0.071761213	0.166692535	7.601199332	0.128879515	0.631974809	0.245644935	0.169194629	0.084790649	1.992133149	0.282901256	2.815943591	0.018757674	0.937065681	UP
NONMMUT058240.2	6:100807451-100810911	3461	13	5	3	2	9	14	30	7	0.163901679	0.058566346	0.045003688	0.045280985	0.153707194	0.241631738	0.594492967	0.104244337	0.078188174	0.273519059	-1.806619035	0.012670097	0.798752097	DOWN
NONMMUT058288.2	6:105673064-105674544	1481	2	5	7	2	35	8	1	40	0.058920753	0.136865714	0.245445368	0.105818697	1.396990773	0.322672883	0.04632172	1.392054342	0.136762633	0.789509929	-2.529283305	0.002151925	0.305176289	DOWN
NONMMUT058340.2	6:108822828-108824029	1202	3	3	3	4	3	3	644	3	0.108913045	0.101160032	0.129582166	0.260828911	0.147542721	0.149113649	36.74551625	0.128645336	0.150121039	9.292704488	-5.95190045	8.64E-05	0.051474173	DOWN
NONMMUT058397.2	6:113070309-113077232	1186	15	6	9	0	1	1	1	1	0.551911803	0.205083959	0.394035116	0	0.049827964	0.05039205	0.057843565	0.043445417	0.28775772	0.050377249	2.514010388	0.023519512	1	UP
NONMMUT058439.2	6:113623972-113624528	467	0	3	2	0	4	6	8	6	0	0.260373359	0.222427009	0	0.506300464	0.767470887	1.174917074	0.662234235	0.120700092	0.777730665	-2.687843848	0.002967839	0.366366596	DOWN
NONMMUT058510.2	6:116132515-116133782	1268	2	1	1	3	1	1	48	7	0.068818324	0.031964868	0.040959548	0.185455525	0.046605651	0.047133258	2.596254658	0.284534426	0.081799566	0.743631998	-3.184423752	0.004705103	0.488473547	DOWN
NONMMUT058572.2	6:118002096-118008383	1355	0	12	11	0	1	0	0	0	0	0.359010444	0.421549122	0	0.043613259	0	0	0	0.195139892	0.010903315	4.161670029	0.018819342	0.939324368	UP
NONMMUT058649.2	6:120324329-120325199	871	4	4	2	3	23	11	2	4	0.200419431	0.186184466	0.11925765	0.26998577	1.560916111	0.754435299	0.157449141	0.236691111	0.193961829	0.677372915	-1.804177539	0.025739211	1	DOWN
NONMMUT058677.2	6:120890265-120892838	2574	12	12	3	11	11	16	103	14	0.203439751	0.188989569	0.060511952	0.334929657	0.25261499	0.371311996	2.744438857	0.28033384	0.196967732	0.912174921	-2.211351202	0.003763688	0.429808507	DOWN
NONMMUT058690.2	6:120962804-121001683	642	0	0	0	0	21	22	24	14	0	0	0	0	1.933591902	2.046987513	2.563850601	1.123955301	0	1.917096329	#NAME?	1.32E-12	3.14E-08	DOWN
NONMMUT058725.2	6:122447369-122452849	552	11	9	8	8	27	17	14	26	0.869568975	0.660912925	0.752611045	1.135928807	2.8913048	1.839713858	1.739434079	2.427632566	0.854755438	2.224521326	-1.379911328	0.002600926	0.33738872	DOWN
NONMMUT058911.2	6:126549300-126572962	20184	17	25	123	5	255	21	1	469	0.036753321	0.050210551	0.316441889	0.019415136	0.746807521	0.062151274	0.003398854	1.1976193	0.105705224	0.502494237	-2.249060374	0.034625913	1	DOWN
NONMMUT058954.2	6:127776086-127789388	11447	2	2	3	2	0	0	0	0	0.007623101	0.007081585	0.013606863	0.013690704	0	0	0	0	0.010500563	0	Inf	0.015234008	0.860751567	UP
NONMMUT059031.2	6:128409808-128410159	352	1	1	1	1	1	32	35	36	0.124010922	0.115146173	0.147547462	0.222610072	0.167886267	5.430437946	6.81937224	5.271234438	0.152328657	4.422232723	-4.859515667	7.36E-07	0.001462017	DOWN
NONMMUT059146.2	6:133124361-133126665	2305	11	21	10	4	2	1	1	7	0.20824385	0.369320211	0.225276509	0.13601577	0.051301685	0.025928404	0.029762459	0.156524795	0.234714085	0.065879336	1.833006507	0.010289615	0.729613352	UP
NONMMUT059197.2	6:134947946-134952411	4466	0	0	0	0	1	2	1	4	0	0	0	0	0.013232415	0.026750926	0.015361054	0.046161656	0	0.025376513	#NAME?	0.018064212	0.923499771	DOWN
NONMMUT059199.2	6:134984725-134986818	2094	34	47	25	4	83	37	59	84	0.708528208	0.909868335	0.619965731	0.149721275	2.343032276	1.055500668	1.9324154	2.067562473	0.597020888	1.849627704	-1.6313816	0.000922325	0.179881183	DOWN
NONMMUT059233.2	6:136521746-136524397	2652	93	88	4	4	98	77	84	115	1.530254059	1.345135374	0.078316165	0.118218835	2.184382687	1.734393324	2.172350076	2.234997443	0.767981108	2.081530882	-1.438502235	0.040204937	1	DOWN
NONMMUT059281.2	6:138592361-138598929	3004	0	77	0	0	0	0	0	1	0	1.039071676	0	0	0	0	0	0.017152551	0.259767919	0.004288138	5.920728186	0.005904093	0.55893387	UP
NONMMUT059451.2	6:145211189-145215154	697	0	0	0	0	0	7	0	4	0	0	0	0	0	0.599962519	0	0.295778993	0	0.223935378	#NAME?	0.030439133	1	DOWN
NONMMUT059458.2	6:145266327-145266825	499	7	5	5	0	72	108	21	2	0.612181972	0.406208663	0.52030296	0	8.529215636	12.92869857	2.886275385	0.206624108	0.384673399	6.137703425	-3.995992965	2.11E-05	0.019055097	DOWN
NONMMUT059648.2	6:149413664-149417451	3788	5	9	6	7	5	109	9	4	0.057596387	0.096310437	0.082251289	0.144823808	0.07801961	1.718897983	0.162959013	0.054423959	0.09524548	0.503575141	-2.402484526	0.007372724	0.624366644	DOWN
NONMMUT059733.2	7:4074472-4120728	2406	0	9	0	5	14	10	7	20	0	0.151630895	0	0.162874105	0.343963979	0.248274387	0.199536079	0.428446671	0.07862625	0.305055279	-1.955987743	0.007329841	0.622949357	DOWN
NONMMUT059882.2	7:7294767-7299519	3463	1	1	4	0	5	3	3	7	0.012605211	0.011704145	0.059975302	0	0.085341693	0.051757033	0.059411109	0.104184133	0.021071164	0.075173492	-1.834953985	0.037082605	1	DOWN
NONMMUT059971.2	7:12870956-12875102	3312	0	0	0	0	0	0	85	0	0	0	0	0	0	0	1.760147384	0	0	0.440036846	#NAME?	0.000710529	0.156995802	DOWN
NONMMUT060118.2	7:18957499-18958105	304	23	0	0	0	0	0	0	0	3.301499978	0	0	0	0	0	0	0	0.825374994	0	Inf	0.019738757	0.955459057	UP
NONMMUT060139.2	7:19246463-19247803	1341	4	5	3	221	4	5	5	6	0.130175484	0.151154454	0.116150458	12.91631737	0.176317909	0.222747383	0.255738706	0.230621467	3.328449442	0.221356366	3.910407482	0.001996041	0.292675314	UP
NONMMUT060258.2	7:25072935-25076913	1262	27	30	16	1	21	15	55	36	0.933614356	0.963634723	0.658344087	0.062090923	0.983649763	0.710025685	2.989013242	1.470265073	0.654421022	1.538238441	-1.232988153	0.048387611	1	DOWN
NONMMUT060278.2	7:25378051-25379277	947	0	0	0	0	11	34	0	0	0	0	0	0	0.686621947	2.144650255	0	0	0	0.707818051	#NAME?	0.000330012	0.105774012	DOWN
NONMMUT060353.2	7:27354350-27356233	922	0	4	1	3	0	0	0	0	0	0.175885759	0.056330484	0.255051633	0	0	0	0	0.121816969	0	Inf	0.040747663	1	UP
NONMMUT060689.2	7:34364162-34365331	1170	4	48	7	2	4	4	2	2	0.149201132	1.663073288	0.310687684	0.133946573	0.20208745	0.204221598	0.117212138	0.088124299	0.564227169	0.152911371	1.883580442	0.035628068	1	UP
NONMMUT060728.2	7:35124345-35144129	7136	0	0	0	1	4	0	5	3	0	0	0	0.010980766	0.033133733	0	0.048058521	0.02166924	0.002745191	0.025715373	-3.227652413	0.027566702	1	DOWN
NONMMUT061098.2	7:44986948-44991518	565	0	1	0	0	1	7	4	0	0	0.071737085	0	0	0.10459463	0.740130754	0.485563074	0	0.017934271	0.332572114	-4.212876182	0.030702354	1	DOWN
NONMMUT061210.2	7:45830836-45835289	1136	0	0	0	0	1	9	0	0	0	0	0	0	0.052021097	0.473277738	0	0	0	0.131324709	#NAME?	0.046354781	1	DOWN
NONMMUT061369.2	7:55973523-55978323	4052	9	6	2	10	3	0	0	0	0.096925084	0.060027042	0.025635097	0.193423048	0.043767609	0	0	0	0.094002568	0.010941902	3.102836604	0.006035153	0.564875302	UP
NONMMUT061620.2	7:59666410-59686350	2645	46	1	4	1	21	31	17	132	0.758908123	0.015323801	0.078523429	0.029625235	0.46932552	0.700117011	0.440797081	2.572183068	0.220595147	1.04560567	-2.244865912	0.020907593	0.972713878	DOWN
NONMMUT061625.2	7:59667720-59686523	1508	38	386	178	137	16	18	1	5	1.099617634	10.37633329	6.129349063	7.120255359	0.627167948	0.713015062	0.045492353	0.170878131	6.181388836	0.389138373	3.989575861	4.11E-08	0.000172869	UP
NONMMUT061701.2	7:60671712-60674258	289	9	15	10	14	3	6	3	5	1.358963457	2.103991384	1.796755551	3.796770043	0.613655192	1.24016922	0.711905429	0.891640906	2.264120109	0.864342687	1.389275176	0.028867871	1	UP
NONMMUT061720.2	7:61089570-61221926	2311	0	0	0	0	0	77	0	0	0	0	0	0	0	1.990312027	0	0	0	0.497578007	#NAME?	0.000873399	0.174374926	DOWN
NONMMUT061722.2	7:61194949-61311721	985	12	0	7	9	24	18	19	7	0.531628344	0	0.369040193	0.716133448	1.440317108	1.091600724	1.322957579	0.36628391	0.404200496	1.055289831	-1.384496284	0.036823022	1	DOWN
NONMMUT061744.2	7:61705564-61714745	1389	0	54	4	0	0	0	0	0	0	1.575972155	0.149528057	0	0	0	0	0	0.431375053	0	Inf	0.000906749	0.178124089	UP
NONMMUT061757.2	7:61751204-61911506	2758	0	0	49	0	0	272	0	292	0	0	0.922562517	0	0	5.891244111	0	5.456855343	0.230640629	2.837024864	-3.620660212	0.046851188	1	DOWN
NONMMUT061780.2	7:61916050-61929677	2417	189	291	189	16	36	32	56	30	3.412256128	4.880599793	4.060511977	0.518818384	0.880446546	0.790862291	1.589051378	0.639723266	3.21804657	0.97502087	1.722680199	0.004568578	0.486231772	UP
NONMMUT061798.2	7:62018983-62022104	3122	18	4	15	3	41	49	1	13	0.251595413	0.0519432	0.249485436	0.075322744	0.776290065	0.937551636	0.021973885	0.214623011	0.157086698	0.487609649	-1.634165655	0.048596797	1	DOWN
NONMMUT061821.2	7:62202005-62209530	1112	29	48	28	13	12	9	4	15	1.138024238	1.749816319	1.307523386	0.91628399	0.637883947	0.483492366	0.246711454	0.695238819	1.277911983	0.515831647	1.308816283	0.006909899	0.603034202	UP
NONMMUT061838.2	7:63886353-63887671	1319	13	13	17	18	19	98	15	20	0.430071046	0.399537987	0.669269859	1.069585211	0.851490232	4.438265666	0.779962152	0.781533503	0.642116026	1.712812889	-1.415461646	0.019976597	0.95646329	DOWN
NONMMUT061886.2	7:65582031-65618869	5046	0	22	18	3	0	1	1	0	0	0.176736928	0.185236554	0.046602776	0	0.011844029	0.013595416	0	0.102144064	0.006359861	4.005466275	0.002845418	0.358056742	UP
NONMMUT061911.2	7:66109515-66173121	2037	0	0	0	0	3	0	7	0	0	0	0	0	0.087062519	0	0.23568179	0	0	0.080686077	#NAME?	0.028166886	1	DOWN
NONMMUT062058.2	7:70365159-70411146	5784	12	10	6	7	11	12	14	37	0.09053491	0.07008219	0.0538672	0.094846574	0.112418911	0.123931156	0.166004082	0.329702764	0.077332719	0.183014228	-1.24280498	0.019120274	0.945612199	DOWN
NONMMUT062280.2	7:78175973-78192271	7590	175	0	0	0	0	0	0	0	1.006127471	0	0	0	0	0	0	0	0.251531868	0	Inf	0.000428618	0.121834216	UP
NONMMUT062418.2	7:80892325-80893799	1170	8	3	6	2	0	2	0	2	0.29836632	0.103926802	0.266297337	0.133946573	0	0.102110799	0	0.088124299	0.200634258	0.047558774	2.076784521	0.043191502	1	UP
NONMMUT062432.2	7:80979970-80993424	1552	0	0	7	9	0	0	0	1	0	0	0.234216875	0.454504798	0	0	0	0.033199912	0.172180418	0.008299978	4.374669738	0.030091716	1	UP
NONMMUT062538.2	7:83866777-83868776	2000	4	0	7	2	0	0	0	0	0.087282662	0	0.181752295	0.078358745	0	0	0	0	0.086848426	0	Inf	0.008819392	0.678542539	UP
NONMMUT062629.2	7:89410170-89413127	2958	6	17	10	4	15	9	52	62	0.088514861	0.232980823	0.175545083	0.1059893	0.299754327	0.181759131	1.205677499	1.080300101	0.150757517	0.691872765	-2.198276814	0.000517679	0.135839206	DOWN
NONMMUT062744.2	7:92841789-92844534	2746	8	9	10	4	4	253	4	8	0.127126218	0.132856495	0.189097726	0.114172014	0.086104267	5.503685318	0.099906459	0.150151462	0.140813113	1.459961876	-3.374077102	0.001663309	0.259574194	DOWN
NONMMUT062856.2	7:98211987-98214300	2314	4	3	4	8	9	3	4	56	0.075438775	0.05254726	0.089755605	0.27097351	0.229896542	0.077456615	0.118557967	1.247328095	0.122178787	0.418309805	-1.775577989	0.03850494	1	DOWN
NONMMUT062865.2	7:98588936-98590758	1823	4	7	164	13	4	5	12	7	0.095757172	0.155656077	4.671476447	0.558918155	0.12969957	0.163853122	0.451469781	0.197909847	1.370451963	0.23573308	2.539425631	0.012951891	0.80428883	UP
NONMMUT062867.2	7:98600334-98601914	1581	66	88	50	39	35	13	1	45	1.82166635	2.256356112	1.642229049	1.933359913	1.308629561	0.491197204	0.04339182	1.467026947	1.913402856	0.827561383	1.209202426	0.038286723	1	UP
NONMMUT063019.2	7:102061371-102065137	3767	10	2	3	2	103	111	83	127	0.115834943	0.021519221	0.04134796	0.041602732	1.616278516	1.760195167	1.511141475	1.737653303	0.055076214	1.656317115	-4.910405718	6.52E-21	2.33E-16	DOWN
NONMMUT063134.2	7:107374832-107375669	838	0	0	0	1	0	3	2	21	0	0	0	0.093506856	0	0.213883778	0.163649405	1.291609731	0.023376714	0.417285729	-4.157891527	0.004744252	0.490022244	DOWN
NONMMUT063135.2	7:107401113-107403048	1936	0	0	0	0	2	3	1	20	0	0	0	0	0.061079744	0.092579859	0.035435159	0.532460068	0	0.180388707	#NAME?	0.000387849	0.114080348	DOWN
NONMMUT063372.2	7:118131318-118132561	1244	3	3	3	14	4	2	234	3	0.105235916	0.097744661	0.125207206	0.88204706	0.190066171	0.096036684	12.90083579	0.124302005	0.302558711	3.327810163	-3.45928611	0.005328572	0.526776843	DOWN
NONMMUT063432.2	7:119730750-119739641	6838	403	140	155	139	232	593	1025	512	2.571770072	0.829959261	1.17705814	1.593165044	2.005549374	5.180344989	10.2805855	3.859171121	1.542988129	5.331412746	-1.788790914	0.000697493	0.156995802	DOWN
NONMMUT063433.2	7:119731717-119739466	786	0	0	0	0	4	0	6	0	0	0	0	0	0.300817197	0	0.523513153	0	0	0.206082587	#NAME?	0.030884229	1	DOWN
NONMMUT063447.2	7:119942015-119959316	852	1	2	3	2	8	3	5	4	0.051234559	0.095144256	0.182814277	0.183940717	0.555028912	0.210369256	0.402518315	0.241969434	0.128283452	0.352471479	-1.458171441	0.044964627	1	DOWN
NONMMUT063581.2	7:125182401-125188401	1283	22	17	0	0	0	0	0	0	0.748249531	0.537145186	0	0	0	0	0	0	0.321348679	0	Inf	0.001036723	0.192467023	UP
NONMMUT063583.2	7:125204378-125212987	7163	66	93	57	33	40	28	6	20	0.402073782	0.52631539	0.41321635	0.361067543	0.330096554	0.233502009	0.057445391	0.143912144	0.425668266	0.191239025	1.154352588	0.016335937	0.887242477	UP
NONMMUT063584.2	7:125214153-125215920	1263	2	7	10	0	0	0	0	2	0.069090764	0.224672232	0.411134089	0	0	0	0	0.081635336	0.176224271	0.020408834	3.110146968	0.040302236	1	UP
NONMMUT063606.2	7:125707917-125709369	1453	11	85	8	5	11	4	3	5	0.330352426	2.371441606	0.285919681	0.269700685	0.44750928	0.164445471	0.141597157	0.177346333	0.8143536	0.23272456	1.80703189	0.025673185	1	UP
NONMMUT063607.2	7:125710837-125713306	2470	94	8	5	76	8	9	5	7	1.660682432	0.131292503	0.105113837	2.411532463	0.191451268	0.217669437	0.138844374	0.146068685	1.077155309	0.173508441	2.634148522	0.002075039	0.2984173	UP
NONMMUT063609.2	7:125878419-125880338	1920	17	62	9	57	59	76	184	49	0.386369288	1.30901969	0.243398775	2.32674143	1.816456893	2.364534599	6.57263053	1.315378938	1.066382296	3.01725024	-1.50050962	0.014792034	0.851159034	DOWN
NONMMUT063642.2	7:126538040-126542333	2271	0	0	0	0	0	12	2	0	0	0	0	0	0	0.315639722	0.060386703	0	0	0.094006606	#NAME?	0.019427364	0.95172781	DOWN
NONMMUT063670.2	7:126816467-126817628	1162	0	3	2	0	2	9	5	7	0	0.104642305	0.089391922	0	0.101764531	0.462688047	0.295133911	0.310490234	0.048508557	0.292519181	-2.592220064	0.005446684	0.532604599	DOWN
NONMMUT063888.2	7:130375630-130378505	631	7	5	7	3	2	2	0	2	0.484118548	0.321233158	0.576077005	0.372674493	0.187401561	0.189333811	0	0.163400047	0.438525801	0.135033855	1.699340573	0.03783411	1	UP
NONMMUT064053.2	7:136272787-136283992	5056	0	1	0	0	2	1	3	2	0	0.008016506	0	0	0.02338813	0.011820603	0.040692379	0.020392688	0.002004126	0.02407345	-3.586397489	0.049449554	1	DOWN
NONMMUT064237.2	7:141632166-141633001	836	3	3	3	3	3	3	889	3	0.156595071	0.145447797	0.186313115	0.281289002	0.212136783	0.214395462	72.93203014	0.184966141	0.192411246	18.38588213	-6.57826146	3.79E-05	0.029292844	DOWN
NONMMUT064456.2	8:4527164-4529608	2445	6	6	5	8	5	186	10	12	0.107086691	0.099480399	0.106188621	0.256455093	0.120874553	4.54429311	0.280500808	0.252954549	0.142302701	1.299655755	-3.191094593	0.00071923	0.158175235	DOWN
NONMMUT064700.2	8:14397438-14398694	1257	0	1	0	0	2	7	1	4	0	0.032244593	0	0	0.094073496	0.332676114	0.054576347	0.164007922	0.008061148	0.16133347	-4.32291662	0.006892041	0.603034202	DOWN
NONMMUT064704.2	8:14906407-14908251	1845	21	45	35	15	39	40	60	59	0.496690709	0.98872704	0.985078914	0.637195278	1.249531519	1.295096479	2.230359665	1.64821079	0.776922985	1.605799613	-1.047448372	0.009051311	0.681709676	DOWN
NONMMUT064715.2	8:15030634-15033329	2696	102	71	85	100	97	460	104	81	1.650954823	1.067575147	1.637179052	2.907085281	2.126790974	10.19227665	2.645668157	1.548532687	1.815698576	4.128317118	-1.185029075	0.029528658	1	DOWN
NONMMUT064889.2	8:22398484-22399595	971	0	6	5	0	0	0	0	0	0	0.250493899	0.267385352	0	0	0	0	0	0.129469813	0	Inf	0.046425361	1	UP
NONMMUT064961.2	8:25101216-25102208	993	24	17	22	3	4	10	1	2	1.054690672	0.694015382	1.150451281	0.236815313	0.23810908	0.601559088	0.06908607	0.103832256	0.783993162	0.253146623	1.63086783	0.020935406	0.972767204	UP
NONMMUT065104.2	8:31162307-31163895	1589	1	1	2	1	2	9	1	10	0.027471268	0.025507522	0.065370304	0.049313244	0.074418115	0.338353374	0.043173359	0.324368373	0.041915585	0.195078305	-2.218494688	0.02857547	1	DOWN
NONMMUT065114.2	8:31800944-31801466	470	0	0	0	0	4	3	0	2	0	0	0	0	0.503068758	0.381350226	0	0.219373255	0	0.27594806	#NAME?	0.020625427	0.970444805	DOWN
NONMMUT065135.2	8:32496752-32498535	1784	10	4	21	2	35	59	7	6	0.244590936	0.0909006	0.611245188	0.087846127	1.1597216	1.975551783	0.269105272	0.173353917	0.258645713	0.894433143	-1.789996371	0.0230318	1	DOWN
NONMMUT065154.2	8:33642403-33652299	2639	75	0	0	0	0	0	0	0	1.240164812	0	0	0	0	0	0	0	0.310041203	0	Inf	0.001545771	0.248717562	UP
NONMMUT065495.2	8:46725827-46739515	6462	17	0	0	0	0	0	0	0	0.114798674	0	0	0	0	0	0	0	0.028699669	0	Inf	0.038197348	1	UP
NONMMUT065668.2	8:56294537-56295758	1222	1	0	2	3	7	5	6	2	0.03572164	0	0.085002793	0.192436666	0.33861593	0.244438822	0.336727773	0.084374329	0.078290275	0.251039214	-1.681007726	0.043672291	1	DOWN
NONMMUT065772.2	8:61395403-61395993	591	0	1	0	0	1	2	2	4	0	0.068581139	0	0	0.099993174	0.202148282	0.232044334	0.348829032	0.017145285	0.220753706	-3.686553894	0.044797445	1	DOWN
NONMMUT065856.2	8:67692557-67695074	2518	13	12	10	9	11	13	70	7	0.225283443	0.193192673	0.206220157	0.280139574	0.258233115	0.308412542	1.90663415	0.143284214	0.226208962	0.654141005	-1.531945569	0.025079148	1	DOWN
NONMMUT065912.2	8:69366510-69369566	3057	4	4	3	3	8	10	32	34	0.057103475	0.053047651	0.050951182	0.076924307	0.154689118	0.195403394	0.717918992	0.573248935	0.059506654	0.41031511	-2.785609381	4.40E-05	0.032123355	DOWN
NONMMUT065916.2	8:69373388-69379055	3758	1	15	17	0	29	21	8	42	0.011615712	0.161802424	0.234903391	0	0.45616036	0.333810889	0.146004863	0.576034569	0.102080382	0.37800267	-1.888690795	0.01283428	0.801764652	DOWN
NONMMUT066272.2	8:79965853-79967925	2073	31	15	29	7	30	33	37	46	0.65255407	0.293320555	0.726436426	0.264637041	0.855449397	0.950930597	1.224131193	1.143702782	0.484237023	1.043553492	-1.107719262	0.014148144	0.841995231	DOWN
NONMMUT066321.2	8:83083386-83091365	6736	0	0	0	0	19	20	0	0	0	0	0	0	0.166733316	0.177359909	0	0	0	0.086023306	#NAME?	0.000421261	0.121409779	DOWN
NONMMUT066336.2	8:83427550-83428547	998	24	2	12	3	4	1	2	1	1.049406651	0.081225356	0.624384536	0.235628863	0.236916149	0.059884741	0.137413027	0.051629523	0.497661352	0.12146086	2.034672863	0.025854918	1	UP
NONMMUT066426.2	8:84913233-84914472	794	11	3	0	2	0	0	0	0	0.604536618	0.15314151	0	0.197377192	0	0	0	0	0.23876383	0	Inf	0.007789573	0.637754559	UP
NONMMUT066438.2	8:85053160-85060460	2132	2	9	3	0	3	9	10	21	0.040929472	0.171118168	0.073057113	0	0.083183091	0.252178007	0.321681273	0.507677746	0.071276188	0.291180029	-2.03041932	0.010840747	0.743394861	DOWN
NONMMUT066790.2	8:94659228-94659759	532	1	2	2	2	1	2	49	1	0.082052339	0.152373883	0.195250776	0.294581749	0.111082643	0.224566983	6.31689218	0.09685388	0.181064687	1.687348921	-3.220181224	0.007885127	0.641901447	DOWN
NONMMUT066887.2	8:101755393-101763563	4308	70	24	71	75	6	10	5	7	0.709047765	0.225839903	0.855809086	1.364467604	0.082333496	0.138660208	0.079606686	0.083748758	0.78879109	0.096087287	3.037225783	2.78E-07	0.000763546	UP
NONMMUT066906.2	8:102827463-102830529	3067	0	0	0	0	1	4	3	0	0	0	0	0	0.019268329	0.077906511	0.067082057	0	0	0.041064224	#NAME?	0.030047631	1	DOWN
NONMMUT066955.2	8:105304802-105305369	568	74	77	47	32	2	1	2	47	5.685111082	5.495372032	4.296842189	4.415436736	0.208187297	0.10522002	0.241440495	4.264827696	4.97319051	1.204918877	2.04523568	0.008565671	0.669837349	UP
NONMMUT067030.2	8:106933985-106935038	1054	3	3	0	2	0	0	0	0	0.124206337	0.115364667	0	0.148688321	0	0	0	0	0.097064831	0	Inf	0.04250541	1	UP
NONMMUT067101.2	8:108956834-108957890	1057	5	23	2	2	2	18	4	111	0.206409759	0.882068109	0.098271914	0.148266311	0.11187359	1.017243816	0.259548852	5.412540454	0.333754023	1.700301678	-2.348933608	0.017689009	0.91817133	DOWN
NONMMUT067149.2	8:109860887-109863254	2368	13	11	11	11	785	8	9	11	0.239553931	0.188314062	0.24121582	0.364066274	19.59579482	0.201806816	0.260679367	0.239420443	0.258287522	5.074425363	-4.296194606	0.00029387	0.099245454	DOWN
NONMMUT067204.2	8:110975325-110975718	394	74	54	44	1	2	1	1	1	8.195794657	5.555901834	5.798975237	0.198880064	0.30012788	0.151687744	0.174117938	0.13077732	4.937387948	0.189177721	4.705933909	4.73E-07	0.001127445	UP
NONMMUT067377.2	8:117460583-117461498	916	3	3	370	20	3	38	3	3	0.142918646	0.132744933	20.97502833	1.71124496	0.193609553	2.478081945	0.224607717	0.168811893	5.740484219	0.766277777	2.905233064	0.022457123	1	UP
NONMMUT067457.2	8:121086966-121088115	1150	1	2	2	1	7	4	3	3	0.037958126	0.070489483	0.090324707	0.068138039	0.359816232	0.207773278	0.17890493	0.134462342	0.066727589	0.220239196	-1.722715966	0.038218486	1	DOWN
NONMMUT067467.2	8:121421321-121428280	1866	2	7	7	2	7	5	13	15	0.046764006	0.152069147	0.194804175	0.083985793	0.221751697	0.1600773	0.477794825	0.414311665	0.11940578	0.318483872	-1.415347637	0.029614072	1	DOWN
NONMMUT067603.2	8:123425874-123434150	2928	0	0	0	0	18	0	0	0	0	0	0	0	0.363394689	0	0	0	0	0.090848672	#NAME?	0.022519146	1	DOWN
NONMMUT067704.2	8:124836962-124839532	2571	245	274	207	135	55	54	37	214	4.158337331	4.320222981	4.180848347	4.115342754	1.264548782	1.254663729	0.987018267	4.290079582	4.193687853	1.94907759	1.105427959	0.014324099	0.84835874	UP
NONMMUT067745.2	8:125685585-125696410	1444	4	0	1	0	14	0	9	15	0.120890114	0	0.035967248	0	0.573114497	0	0.427485278	0.535391667	0.039214341	0.383997861	-3.29164503	0.003015239	0.370299295	DOWN
NONMMUT067828.2	8:128732578-128733195	618	2	3	2	1	1	2	105	2	0.141200057	0.196754626	0.168079956	0.126794086	0.09562454	0.193316561	11.65262754	0.166837265	0.158207181	3.027101477	-4.258050046	0.000919474	0.179881183	DOWN
NONMMUT067881.2	9:3389402-3391300	1899	4	20	4	3	36	24	4	19	0.091924868	0.426936089	0.109370443	0.123832336	1.12061048	0.7549424	0.14446716	0.515673262	0.188015934	0.633923326	-1.753453423	0.008872528	0.678672681	DOWN
NONMMUT068106.2	9:13707289-13709396	2108	10	11	18	5	12	12	61	14	0.206997263	0.211540654	0.443407804	0.185899002	0.33649286	0.340046399	1.984637595	0.342305172	0.261961181	0.750870507	-1.519211087	0.018976296	0.943862762	DOWN
NONMMUT068134.2	9:14586096-14592610	1118	8	11	8	7	15	14	6	31	0.312243823	0.398861984	0.371593289	0.490691043	0.793088819	0.748020969	0.368051286	1.429150537	0.393347535	0.834577903	-1.08524218	0.037609786	1	DOWN
NONMMUT068330.2	9:22071002-22086131	1518	0	30	0	0	0	0	0	0	0	0.801124519	0	0	0	0	0	0	0.20028113	0	Inf	0.014775011	0.851159034	UP
NONMMUT068721.2	9:41474893-41615183	3038	24	12	18	5	11	68	52	67	0.344735957	0.160124803	0.307670721	0.128991144	0.214032582	1.337073039	1.173928256	1.136690198	0.235380656	0.965431019	-2.036177416	0.000370182	0.112590449	DOWN
NONMMUT068763.2	9:42414079-42415266	1188	321	18	23	168	10	23	14	16	11.7908165	0.6142161	1.005332347	11.08329495	0.497588399	1.156507537	0.808221895	0.694134538	6.123414976	0.789113092	2.956032475	0.000220647	0.081713646	UP
NONMMUT068781.2	9:43264982-43280062	714	3	3	2	0	0	0	0	0	0.183352212	0.170300222	0.145480971	0	0	0	0	0	0.124783351	0	Inf	0.038981173	1	UP
NONMMUT068884.2	9:44881518-44882682	760	14	3	11	7	2	0	2	2	0.803836255	0.159992577	0.751577712	0.721832351	0.155592611	0	0.180445002	0.135665039	0.609309724	0.117925663	2.369298051	0.007415526	0.624768301	UP
NONMMUT068906.2	9:45076179-45077437	1259	5	1	2	1	5	2	19	3	0.173292387	0.03219337	0.082504697	0.062238876	0.234740494	0.094892482	1.035038297	0.122821044	0.087557332	0.371873079	-2.086510405	0.029085652	1	DOWN
NONMMUT068909.2	9:45128678-45130067	1390	28	28	21	25	44	22	27	2185	0.879015186	0.816578499	0.784504615	1.409622647	1.871168298	0.945443153	1.332229848	81.01957543	0.972430237	21.29210418	-4.452579967	8.57E-05	0.051474173	DOWN
NONMMUT068971.2	9:46913550-46922558	1621	29	20	1	1	1	2	0	2	0.780680415	0.500155233	0.032039918	0.048339757	0.036456487	0.073701194	0	0.063606064	0.340303831	0.043440936	2.96969629	0.005881851	0.55830714	UP
NONMMUT069014.2	9:48634908-48649656	14284	32	71	55	30	139	55	15	195	0.097759481	0.201496961	0.199943665	0.164607293	0.57522826	0.230008759	0.072022548	0.70362161	0.16595185	0.395220294	-1.251892317	0.022084687	0.994666599	DOWN
NONMMUT069118.2	9:52100216-52106897	4309	11	9	124	94	10	8	8	6	0.111395237	0.084665568	1.494314177	1.709720749	0.137186126	0.110902423	0.127334944	0.071771499	0.850023933	0.111798748	2.926599432	0.000589336	0.147723995	UP
NONMMUT069131.2	9:53070599-53074082	3484	0	0	0	0	0	3	2	3	0	0	0	0	0	0.051445065	0.039362285	0.044383379	0	0.033797682	#NAME?	0.028824394	1	DOWN
NONMMUT069287.2	9:57480056-57481055	1000	7	4	3	8	2	1	0	0	0.305478804	0.16216667	0.155757764	0.627032701	0.118250385	0.059764971	0	0	0.312608985	0.044503839	2.812357547	0.006928317	0.603168605	UP
NONMMUT069294.2	9:57547667-57551088	3422	4	7	6	7	2	0	3	1	0.05101266	0.082922568	0.091048476	0.160313439	0.034555928	0	0.060122931	0.015057354	0.096324286	0.027434053	1.811931806	0.045029614	1	UP
NONMMUT069328.2	9:58464093-58471061	1082	4	6	10	8	3	0	0	2	0.161335789	0.224796281	0.479909754	0.579512663	0.163906054	0	0	0.095291525	0.361388622	0.064799395	2.479498842	0.008108527	0.649378022	UP
NONMMUT069401.2	9:60197933-60200486	2554	10	7	3	3	10	16	7	10	0.170849738	0.111104553	0.060985812	0.092074239	0.231454588	0.374219686	0.187973299	0.201809454	0.108753585	0.248864257	-1.194296074	0.043879269	1	DOWN
NONMMUT069457.2	9:61812468-61823385	6392	1	0	0	0	6	2	0	5	0.006829137	0	0	0	0.055490097	0.018690494	0	0.040313552	0.001707284	0.028623536	-4.067426677	0.023341131	1	DOWN
NONMMUT069524.2	9:63772929-63774675	576	4	3	5	0	0	0	0	0	0.303064799	0.211101317	0.450748571	0	0	0	0	0	0.241228672	0	Inf	0.013475693	0.819823041	UP
NONMMUT069530.2	9:63934353-63937904	2572	0	0	0	0	0	3	0	9	0	0	0	0	0	0.069686861	0	0.180363562	0	0.062512606	#NAME?	0.030795226	1	DOWN
NONMMUT069531.2	9:63935482-63943920	2324	0	3	4	2	0	0	0	0	0	0.052321153	0.089369394	0.067434376	0	0	0	0	0.052281231	0	Inf	0.030435873	1	UP
NONMMUT069663.2	9:66509506-66511045	1540	1	1	0	0	2	4	4	12	0.028345354	0.026319125	0	0	0.076785964	0.15515537	0.178144894	0.401606411	0.01366612	0.20292316	-3.892257956	0.000404943	0.117179259	DOWN
NONMMUT069872.2	9:70541281-70543390	2110	9	11	2	7	11	13	18	13	0.18613291	0.211340141	0.049229106	0.259996487	0.308166343	0.368048711	0.585076184	0.317560682	0.176674661	0.39471298	-1.159708823	0.03601976	1	DOWN
NONMMUT069929.2	9:72107070-72110481	3412	40	31	44	5	18	2	2	10	0.511572399	0.368311645	0.669635476	0.114852021	0.311846322	0.035014547	0.040192908	0.151061356	0.416092885	0.134528783	1.628990742	0.017322009	0.908901455	UP
NONMMUT069964.2	9:72619916-72622822	2907	8	7	9	6	7	7	5	499	0.120085516	0.097613013	0.160758737	0.161759147	0.142342163	0.143850662	0.117972344	8.847269346	0.135054103	2.312858629	-4.098067708	0.000397787	0.115965357	DOWN
NONMMUT070031.2	9:74840397-74861734	21158	47	5	2	17	4	1	6	6	0.096935619	0.009580212	0.004909415	0.062971112	0.011175079	0.002824699	0.019448026	0.014616854	0.04359909	0.012016164	1.859321569	0.037908058	1	UP
NONMMUT070058.2	9:75386787-75388263	1477	4	97	7	2	4	6	4	5	0.118189116	2.662236254	0.246110081	0.106105275	0.160082814	0.242660057	0.185743491	0.174464605	0.783160181	0.190737742	2.037717072	0.03241246	1	UP
NONMMUT070123.2	9:78147299-78150608	3310	1	2	0	0	0	1	4	9	0.013187868	0.024490304	0	0	0	0.018055883	0.082883123	0.140149571	0.009419543	0.060272144	-2.677762406	0.049716457	1	DOWN
NONMMUT070147.2	9:78446652-78448638	1987	0	0	0	0	18	9	0	12	0	0	0	0	0.535490514	0.270580529	0	0.311260128	0	0.279332792	#NAME?	1.83E-05	0.017457287	DOWN
NONMMUT070208.2	9:81631930-81645156	1606	0	5	0	0	26	6	5	11	0	0.126213028	0	0	0.956976515	0.223168683	0.213540227	0.353018437	0.031553257	0.436675965	-3.790702293	6.53E-05	0.04284344	DOWN
NONMMUT070418.2	9:91490171-91492779	2609	0	0	0	0	2	1	3	3	0	0	0	0	0.045324026	0.022907233	0.078858056	0.059268568	0	0.051589471	#NAME?	0.00681826	0.599874906	DOWN
NONMMUT070475.2	9:95436952-95438212	727	2	7	2	3	0	0	0	0	0.12002976	0.390317783	0.142879523	0.323463006	0	0	0	0	0.244172518	0	Inf	0.002026392	0.293785795	UP
NONMMUT070476.2	9:95436952-95445880	7487	63	0	50	0	0	0	0	0	0.367188596	0	0.346782974	0	0	0	0	0	0.178492893	0	Inf	2.91E-05	0.023908201	UP
NONMMUT070485.2	9:95556901-95559612	1814	7	6	2	4	0	0	0	0	0.168400664	0.134084661	0.05726208	0.172831505	0	0	0	0	0.133144728	0	Inf	0.000312676	0.102242197	UP
NONMMUT070547.2	9:96542877-96544896	2020	1	0	3	0	0	4	4	10	0.021609824	0	0.077107804	0	0	0.118286767	0.135813434	0.255159082	0.024679407	0.127314821	-2.367020739	0.034882116	1	DOWN
NONMMUT070550.2	9:96559969-96563875	3907	13	11	10	4	15	21	27	14	0.145191633	0.114135577	0.132905645	0.080244779	0.226944791	0.32108045	0.473969667	0.184688841	0.118119408	0.301670938	-1.352729682	0.00953213	0.700305699	DOWN
NONMMUT070696.2	9:101102285-101103881	1597	607	696	380	356	353	4	4	3	16.5859187	17.66696335	12.35591002	17.47113913	13.0660535	0.149617576	0.17178656	0.096826358	16.0199828	3.371070998	2.248593681	0.038866795	1	UP
NONMMUT070836.2	9:106247973-106250321	1198	0	0	0	0	1	0	0	22	0	0	0	0	0.049328853	0	0	0.946490166	0	0.248954755	#NAME?	0.008721763	0.675566098	DOWN
NONMMUT070869.2	9:106892049-106896269	3608	0	0	0	14	0	0	0	0	0	0	0	0.304120439	0	0	0	0	0.07603011	0	Inf	0.036199154	1	UP
NONMMUT071287.2	9:116947927-116950714	2788	18	22	18	9	29	29	13	48	0.281736327	0.31987609	0.335259559	0.253009845	0.614867516	0.62135576	0.319786637	0.887355952	0.297470455	0.610841466	-1.038051615	0.017057183	0.904547202	DOWN
NONMMUT071337.2	9:118722481-118723765	1285	2	1	1	0	4	3	3	7	0.067907887	0.031541987	0.04041767	0	0.184001803	0.139482184	0.16010947	0.280770157	0.034966886	0.191090903	-2.450197871	0.007989	0.644485097	DOWN
NONMMUT071338.2	9:118816238-118819407	3170	1	4	1	4	5	7	4	11	0.013770298	0.051156678	0.016383819	0.098901057	0.093229742	0.131916049	0.086543576	0.178847826	0.045052963	0.122634298	-1.444668631	0.045770132	1	DOWN
NONMMUT071342.2	9:118898096-118898939	844	2	3	3	1	7	1	11	16	0.103390563	0.144069145	0.184547114	0.092842115	0.490270933	0.070811577	0.893870785	0.977051933	0.131212234	0.608001307	-2.21217218	0.007348397	0.623753578	DOWN
NONMMUT071447.2	9:121769278-121771734	2457	9	4	24	2	3	3	157	202	0.159845519	0.066001901	0.507233022	0.063784082	0.072180037	0.072948558	4.382465552	4.237411775	0.199216131	2.19125148	-3.459348691	0.001288258	0.220282834	DOWN
NONMMUT071780.2	X:8790070-8894979	6734	0	0	0	0	82	0	2	47	0	0	0	0	0.719803262	0	0.020365043	0.359730046	0	0.274974588	#NAME?	2.05E-06	0.003409752	DOWN
NONMMUT071835.2	X:11389687-11407241	7514	4	3	1	3	14	9	3	5	0.02323201	0.016182374	0.006911992	0.031295928	0.110138054	0.071552237	0.027380978	0.034293881	0.019405576	0.060841287	-1.64857942	0.023726886	1	DOWN
NONMMUT071882.2	X:13132331-13133782	1452	1	3	1	1	1	1	20	1	0.030063254	0.083742671	0.035769082	0.053966078	0.040699701	0.041160449	0.944661811	0.035486408	0.050885271	0.265502092	-2.383403197	0.041696572	1	DOWN
NONMMUT071964.2	X:20089296-20092447	3152	9	16	14	5	4	3	4	1	0.124600393	0.205769341	0.230650121	0.124325855	0.075013425	0.056863771	0.087037797	0.016347165	0.171336428	0.05881554	1.542562629	0.023129745	1	UP
NONMMUT071969.2	X:20398665-20400851	2187	154	105	5	3	5	5	3	29	3.072754069	1.946253446	0.118715673	0.107525197	0.135134103	0.136581729	0.09407438	0.683440727	1.311312096	0.262307735	2.321678838	0.009533368	0.700305699	UP
NONMMUT071995.2	X:20961676-20987349	1778	53	71	3	3	2	5	1	5	1.30075857	1.618775364	0.087602792	0.132259621	0.066507528	0.168000136	0.038584065	0.144929259	0.784849086	0.104505247	2.908839898	0.000938361	0.181759809	UP
NONMMUT072141.2	X:36848683-36850043	1361	3	4	4	4	3	192	185	3	0.096189184	0.119152586	0.152604313	0.230357348	0.130305915	8.427043026	9.322595948	0.113616233	0.149575858	4.498390281	-4.910459591	1.18E-05	0.012783144	DOWN
NONMMUT072232.2	X:42108910-42109655	746	2	4	2	27	2	2	1	4	0.116972701	0.217381595	0.1392405	2.836585751	0.15851258	0.160146964	0.091960412	0.27635115	0.827545137	0.171742776	2.268588583	0.03989293	1	UP
NONMMUT072370.2	X:50555774-50595613	3002	0	24	0	0	0	0	0	0	0	0.324090041	0	0	0	0	0	0	0.08102251	0	Inf	0.026578402	1	UP
NONMMUT072381.2	X:50561558-50595612	2894	68	0	0	0	0	0	0	0	1.025333841	0	0	0	0	0	0	0	0.25633346	0	Inf	0.001854345	0.280209892	UP
NONMMUT072383.2	X:50563069-50595617	3837	0	36	0	0	0	0	0	0	0	0.380332707	0	0	0	0	0	0	0.095083177	0	Inf	0.009906588	0.713783623	UP
NONMMUT072429.2	X:52137889-52139524	1636	45	59	38	37	16	16	20	24	1.20028126	1.461933646	1.206129804	1.77252027	0.578098573	0.584203593	0.838416228	0.756112866	1.410216245	0.689207815	1.032905439	0.016881292	0.899098633	UP
NONMMUT072927.2	X:75724969-75764681	3684	17	106	0	51	0	0	0	0	0.201365101	1.166391895	0	1.084991777	0	0	0	0	0.613187193	0	Inf	9.48E-08	0.00030789	UP
NONMMUT073025.2	X:82407489-82408675	1026	12	14	8	0	0	0	0	3	0.510383937	0.553140407	0.404913545	0	0	0	0	0.150713152	0.367109472	0.037678288	3.284405021	0.006406028	0.579300316	UP
NONMMUT073242.2	X:95960470-95963226	2051	6	2	7	5	18	4	23	5	0.127658196	0.039523601	0.177232857	0.191065381	0.518780912	0.116498913	0.769115725	0.125638333	0.133870009	0.382508471	-1.514658912	0.034610701	1	DOWN
NONMMUT073310.2	X:100516978-100523015	4045	21	23	5	17	4	0	2	11	0.226549903	0.230493447	0.064185705	0.329380168	0.058452983	0	0.03390314	0.140160101	0.212652306	0.058129056	1.87116511	0.013060806	0.807220851	UP
NONMMUT073311.2	X:100521408-100523154	1747	3	1	8	1	8	9	7	8	0.074936165	0.023200603	0.237802688	0.044853317	0.27068382	0.307752439	0.274804697	0.23601369	0.095198193	0.272313661	-1.516263261	0.030933503	1	DOWN
NONMMUT073351.2	X:101322672-101324192	1521	1	1	1	1	26	1	1	1	0.028699438	0.026647898	0.034146421	0.051517913	1.010456465	0.039293209	0.045103529	0.033876571	0.035252917	0.282182444	-3.000813673	0.021501309	0.985108935	DOWN
NONMMUT073369.2	X:101600193-101601315	1123	10	4	30	1	1	2	2	2	0.38855764	0.144404871	1.387212305	0.069776265	0.0526233	0.106384359	0.122117722	0.091812493	0.49748777	0.093234468	2.415725744	0.015358103	0.863601237	UP
NONMMUT073443.2	X:103241026-103244140	3115	1	1	1	0	1	1	5	6	0.014013433	0.013011702	0.0166731	0	0.018971418	0.019186187	0.110094897	0.099281986	0.010924559	0.061883622	-2.501982607	0.031571819	1	DOWN
NONMMUT073450.2	X:103393972-103396090	2119	8	12	9	9	9	9	73	155	0.16474214	0.229570152	0.220540655	0.332888837	0.251052666	0.253725111	2.362739717	3.770101792	0.236935446	1.659404821	-2.808099933	0.000207078	0.077899323	DOWN
NONMMUT073460.2	X:103460442-103468039	7513	0	0	24	0	0	0	0	0	0	0	0.165882009	0	0	0	0	0	0.041470502	0	Inf	0.016172896	0.883467748	UP
NONMMUT073480.2	X:103493612-103530468	1136	20	34	8	5	0	2	2	0	0.768259255	1.213269093	0.365705367	0.344960472	0	0.105166932	0.120720248	0	0.673048547	0.056471795	3.575108177	3.74E-05	0.029292844	UP
NONMMUT073503.2	X:103579255-103582244	1710	0	0	0	0	0	0	0	19	0	0	0	0	0	0	0	0.572668728	0	0.143167182	#NAME?	0.025632056	1	DOWN
NONMMUT073510.2	X:103613021-103623720	477	35	3	39	5	3	2	6	6	3.201907573	0.254914798	4.24562907	0.821541082	0.371795284	0.25046045	0.862644315	0.648350917	2.130998131	0.533312742	1.998475626	0.015060006	0.858384337	UP
NONMMUT073528.2	X:104077433-104078374	942	1	1	1	1	1	1	27	1	0.046339538	0.04302702	0.055134508	0.083183381	0.062734571	0.063444768	1.965816867	0.054698794	0.056921112	0.53667375	-3.237009578	0.013053827	0.807220851	DOWN
NONMMUT073572.2	X:105148113-105182459	813	0	0	0	0	0	13	0	0	0	0	0	0	0	0.955206372	0	0	0	0.238801593	#NAME?	0.045690732	1	DOWN
NONMMUT073575.2	X:105166137-105330944	1720	53	41	58	12	4	5	18	30	1.344621359	0.966299255	1.751049665	0.546783536	0.137466463	0.173665256	0.717738807	0.898959962	1.152188454	0.481957622	1.257398503	0.044758185	1	UP
NONMMUT073583.2	X:105246229-105331174	1243	22	70	18	15	4	0	0	22	0.772328358	2.282872313	0.751973975	0.945796692	0.19021908	0	0	0.912224633	1.188242835	0.275610928	2.108124703	0.013769628	0.830535145	UP
NONMMUT073617.2	X:105968087-105969483	1397	5	106	37	51	4	3	8	10	0.156174026	3.075868103	1.375298249	2.861209524	0.169250048	0.128299646	0.392760396	0.368948708	1.867137475	0.2648147	2.817773044	0.000216367	0.080546072	UP
NONMMUT073691.2	X:110801117-110803891	2775	13	14	13	9	3	2	4	4	0.204419355	0.204512453	0.24326936	0.254195116	0.063908595	0.043052121	0.098862392	0.074291156	0.226599071	0.070028566	1.694126501	0.006630327	0.593383643	UP
NONMMUT073770.2	X:120686592-120687962	1371	0	1	0	0	4	7	3	1	0	0.029563423	0	0	0.172459749	0.305013768	0.150066133	0.037582979	0.007390856	0.166280657	-4.491735132	0.005582023	0.542085715	DOWN
NONMMUT073959.2	X:135936951-135968089	1216	2	8	3	0	0	0	0	0	0.071761213	0.266687896	0.128090267	0	0	0	0	0	0.116634844	0	Inf	0.016858287	0.898861882	UP
NONMMUT074090.2	X:140539537-140540618	1082	11	8	8	15	379	5	10	22	0.443624838	0.299715787	0.383956836	1.086529841	20.70559166	0.276066766	0.633848868	1.047962309	0.553456825	5.6658674	-3.355754155	0.001056913	0.194541894	DOWN
NONMMUT074093.2	X:140587303-140589446	2144	3	14	11	3	11	17	8	33	0.061060392	0.264702452	0.266417472	0.109681719	0.303279377	0.473657673	0.255917105	0.793303558	0.175465509	0.456539428	-1.379551993	0.016534392	0.891921276	DOWN
NONMMUT074345.2	X:151318731-151320190	1460	1	3	1	1	1	1	25	1	0.029898524	0.083283807	0.035573087	0.053670373	0.040476689	0.040934912	1.174379831	0.035291962	0.050606448	0.322770848	-2.673117169	0.024695082	1	DOWN
NONMMUT074429.2	X:153395834-153398920	3082	0	0	0	0	32	0	5	0	0	0	0	0	0.613756322	0	0.11127372	0	0	0.18125751	#NAME?	0.000930566	0.180739683	DOWN
NONMMUT074516.2	X:159365812-159367839	2028	10	9	8	8	1	323	3	8	0.215162835	0.179893459	0.20485271	0.309187723	0.029140023	9.514111148	0.101450034	0.203311595	0.227274182	2.4620032	-3.437326928	0.004016397	0.444005184	DOWN
NONMMUT074689.2	X:168651804-168653615	1720	0	0	0	0	0	0	19	0	0	0	0	0	0	0	0.757623963	0	0	0.189405991	#NAME?	0.014711337	0.851159034	DOWN
NONMMUT074706.2	X:169322517-169361074	593	9	8	5	15	4	4	0	0	0.662294164	0.546867591	0.437826606	1.982504701	0.398722287	0.402933001	0	0	0.907373265	0.200413822	2.178714141	0.020841956	0.972688306	UP
NONMMUT074709.2	X:169691336-169694359	3024	1	1	0	0	1	3	6	1	0.014435134	0.013403258	0	0	0.019542317	0.059270703	0.136071871	0.017039108	0.006959598	0.057981	-3.058504331	0.022580704	1	DOWN
NONMMUT075019.1	1:12667564-12690051	4022	2	9	8	6	0	3	0	3	0.02169608	0.090707095	0.103292217	0.116915425	0	0.044563552	0	0.038446468	0.083152704	0.020752505	2.002477695	0.038819024	1	UP
NONMMUT075339.1	1:42311396-42312641	1246	26	39	33	14	15	12	7	6	0.9105694	1.268837731	1.375278638	0.880631254	0.711615811	0.575295192	0.385300005	0.248204966	1.108829256	0.480103993	1.207618387	0.016179913	0.883467748	UP
NONMMUT075356.1	1:42722208-42723528	1321	29	73	57	34	27	14	11	16	0.957973469	2.240155566	2.240627341	2.017234615	1.208175813	0.633071494	0.571102909	0.624248169	1.863997748	0.759149596	1.295944004	0.006003845	0.564366891	UP
NONMMUT075374.1	1:43580891-43581832	942	2	1	0	0	3	9	2	1	0.092634432	0.04302702	0	0	0.188265765	0.570746827	0.145581955	0.054698794	0.033915363	0.239823335	-2.821961198	0.023641276	1	DOWN
NONMMUT075375.1	1:43581475-43582672	1198	6	2	1	2	8	10	13	10	0.218553389	0.067665197	0.043352844	0.130815935	0.394728408	0.49862118	0.744211305	0.430234846	0.115096841	0.516948935	-2.167173538	0.00177969	0.274145113	DOWN
NONMMUT075378.1	1:43590376-43591021	646	0	2	0	0	2	2	0	9	0	0.125484374	0	0	0.183050131	0.184937515	0	0.718103841	0.031371094	0.271522872	-3.113566003	0.042048625	1	DOWN
NONMMUT075381.1	1:43593678-43595112	1435	3	1	0	1	8	7	8	14	0.091228906	0.028244915	0	0.054605397	0.32953633	0.291410366	0.382359772	0.50284272	0.043519805	0.376537297	-3.113048794	3.85E-05	0.029292844	DOWN
NONMMUT075761.1	1:76489068-76501447	1371	0	6	13	0	0	0	0	0	0	0.17741034	0.492394219	0	0	0	0	0	0.16745114	0	Inf	0.010927854	0.747433854	UP
NONMMUT075772.1	1:77550718-77563743	9847	70	48	7	12	2	6	8	3	0.310203897	0.197602899	0.036915263	0.095508041	0.012008773	0.036397776	0.055721161	0.015703432	0.160057525	0.029957786	2.417587616	0.001250592	0.218014875	UP
NONMMUT075782.1	1:77602126-77605647	3522	3	31	7	7	2	1	3	6	0.03717021	0.356808442	0.103209708	0.155761666	0.033574783	0.016969044	0.058415863	0.087809025	0.163237506	0.049192179	1.73047172	0.037737453	1	UP
NONMMUT075957.1	1:90287422-90288785	1364	3	10	11	0	2	0	0	0	0.095977624	0.297181369	0.41876764	0	0.08669383	0	0	0	0.202981658	0.021673458	3.227348137	0.016279165	0.885812861	UP
NONMMUT076227.1	1:121087405-121120975	1319	0	0	0	0	22	0	0	0	0	0	0	0	0.985945388	0	0	0	0	0.246486347	#NAME?	0.01412592	0.841995231	DOWN
NONMMUT076381.1	1:134244833-134246343	1511	1	4	3	0	0	0	0	0	0.028889374	0.10732407	0.103082571	0	0	0	0	0	0.059824004	0	Inf	0.049784767	1	UP
NONMMUT076457.1	1:137353556-137357070	670	6	8	2	0	0	0	0	1	0.390786507	0.484018629	0.155034945	0	0	0	0	0.076904872	0.25746002	0.019226218	3.743201523	0.023514483	1	UP
NONMMUT076607.1	1:155972535-155992205	836	2	3	0	3	0	0	0	0	0.104379946	0.145447797	0	0.281289002	0	0	0	0	0.132779186	0	Inf	0.03352797	1	UP
NONMMUT076630.1	1:157749833-157750787	955	10	15	15	15	0	4	5	10	0.456911235	0.636705246	0.815595321	1.231021244	0	0.250198188	0.359105345	0.539708215	0.785058262	0.287252937	1.450478081	0.039669265	1	UP
NONMMUT076631.1	1:157750943-157751690	748	11	20	24	6	2	3	5	9	0.641714003	1.083892557	1.666138416	0.628654868	0.15808875	0.239618457	0.458483428	0.62018059	1.005099961	0.369092806	1.445283465	0.021334103	0.981245182	UP
NONMMUT076632.1	1:157751747-157753420	1674	24	45	31	20	11	19	4	13	0.625631922	1.089726038	0.961603208	0.936380158	0.3884295	0.678011759	0.163884789	0.400270633	0.903335331	0.40764917	1.147933558	0.017682876	0.91817133	UP
NONMMUT076816.1	1:177459678-177461384	1707	33	8	15	12	1	11	4	4	0.843588883	0.189978021	0.456293809	0.550947676	0.034619781	0.384952048	0.160716542	0.12077209	0.510202097	0.175265115	1.541529959	0.029418387	1	UP
NONMMUT077042.1	1:187357625-187361183	3559	39	40	20	22	17	20	4	3	0.478177348	0.455606425	0.291802391	0.48446695	0.282361249	0.335683155	0.077084332	0.043448074	0.427513278	0.184644202	1.211221267	0.039284313	1	UP
NONMMUT077131.1	1:191285148-191287493	2346	0	0	0	0	1	0	3	5	0	0	0	0	0.025190096	0	0.087698495	0.109839822	0	0.055682103	#NAME?	0.020820343	0.972688306	DOWN
NONMMUT077169.1	1:193207751-193254475	1872	0	8	4	0	0	0	0	0	0	0.173233163	0.110947901	0	0	0	0	0	0.071045266	0	Inf	0.036609122	1	UP
NONMMUT077255.1	1:4759962-4768172	7953	0	0	0	24	0	0	0	0	0	0	0	0.236516627	0	0	0	0	0.059129157	0	Inf	0.010447569	0.736753073	UP
NONMMUT077371.1	1:16932750-16933505	756	5	3	3	5	2	0	0	1	0.288591422	0.160839099	0.206028788	0.518353302	0.156415853	0	0	0.068156434	0.293453153	0.056143072	2.385950304	0.036653181	1	UP
NONMMUT077479.1	1:23742693-23743595	903	4	3	2	1	1	0	0	0	0.193317081	0.13465599	0.115031465	0.086776019	0.065444038	0	0	0	0.132445139	0.016361009	3.017061231	0.044655449	1	UP
NONMMUT077747.1	1:46867959-46868908	950	11	15	19	8	5	8	3	3	0.505265341	0.640056326	1.038568798	0.660034422	0.311092929	0.503030041	0.216569125	0.162770204	0.710981222	0.298365575	1.252730368	0.041613161	1	UP
NONMMUT077787.1	1:52761665-52762827	1163	4	5	7	2	0	0	0	3	0.150099161	0.174289014	0.312557687	0.134752786	0	0	0	0.132959324	0.192924662	0.033239831	2.537052627	0.029545669	1	UP
NONMMUT077791.1	1:52767544-52769896	2353	13	28	20	7	4	5	1	9	0.24108105	0.482381689	0.441361967	0.233146021	0.100485472	0.126946129	0.02915532	0.197150481	0.349492682	0.11343435	1.623404659	0.006102991	0.569292255	UP
NONMMUT077806.1	1:53148233-53151447	3215	3	4	9	1	1	1	0	1	0.040719589	0.050440644	0.1453579	0.02437286	0.018381327	0.018589416	0	0.016026832	0.065222748	0.013249394	2.299448905	0.043138342	1	UP
NONMMUT077823.1	1:54639498-54640183	686	0	2	0	0	1	2	2	3	0	0.118167501	0	0	0.086145723	0.174153987	0.199909915	0.225410632	0.029541875	0.171405064	-2.536576419	0.047403219	1	DOWN
NONMMUT077878.1	1:60058183-60059582	1400	0	4	2	4	0	0	0	0	0	0.115833336	0.074195295	0.22394025	0	0	0	0	0.10349222	0	Inf	0.017887605	0.921785545	UP
NONMMUT077987.1	1:69495478-69496490	1013	9	14	9	9	6	5	1	0	0.387700335	0.560238951	0.461328379	0.696339039	0.35014087	0.294870919	0.067722081	0	0.526401676	0.178183467	1.562800599	0.034147504	1	UP
NONMMUT078002.1	1:69524871-69526021	1151	27	6	3	2	2	4	1	1	1.023650145	0.211320222	0.135323861	0.136157681	0.102737085	0.207592763	0.059602491	0.04476652	0.376612977	0.103674715	1.861018638	0.047776404	1	UP
NONMMUT078077.1	1:77763353-77764929	1571	13	7	13	9	5	2	0	0	0.361084475	0.180624461	0.429708768	0.449007923	0.188121122	0.076046871	0	0	0.355106407	0.066041998	2.42679571	0.00447368	0.478677068	UP
NONMMUT078126.1	1:82837687-82839862	497	0	2	0	0	1	2	5	2	0	0.163104438	0	0	0.118905364	0.240381559	0.690031397	0.207455593	0.04077611	0.314193478	-2.945857195	0.036933199	1	DOWN
NONMMUT078291.1	1:97564920-97565695	776	0	0	0	0	4	3	2	0	0	0	0	0	0.304693707	0.230972431	0.176724486	0	0	0.178097656	#NAME?	0.014836045	0.85173197	DOWN
NONMMUT078310.1	1:97634095-97635522	1428	2	4	3	2	3	19	6	6	0.061107588	0.113562094	0.109074064	0.109746142	0.124192122	0.794812104	0.288152198	0.216571	0.098372472	0.355931856	-1.855274499	0.016197728	0.883765356	DOWN
NONMMUT078446.1	1:112390352-112391496	1145	11	4	8	2	1	1	0	3	0.419215785	0.141630279	0.362830827	0.136871171	0.051612197	0.052196481	0	0.135049514	0.265137016	0.059714548	2.150583735	0.022484786	1	UP
NONMMUT078496.1	1:119892138-119893291	1154	0	2	0	0	1	5	3	1	0	0.070245152	0	0	0.051209676	0.258842496	0.178284809	0.044650142	0.017561288	0.133246781	-2.923630105	0.038548606	1	DOWN
NONMMUT078790.1	1:125839963-125841530	1277	0	0	0	1	0	7	4	1	0	0	0	0.061361586	0	0.327465838	0.214834093	0.040349463	0.015340396	0.145662349	-3.247220334	0.035448383	1	DOWN
NONMMUT078841.1	1:132954210-132960439	6230	20	40	40	15	0	20	0	0	0.140087081	0.260273397	0.333403174	0.188703899	0	0.191765064	0	0	0.230616888	0.047941266	2.266158251	0.023696489	1	UP
NONMMUT079093.1	1:155240691-155241712	397	4	2	3	2	8	6	6	11	0.439711144	0.20418868	0.392336937	0.394754384	1.191145171	0.90279321	1.036476922	1.428079621	0.357747786	1.139623731	-1.671542824	0.009130283	0.684771255	DOWN
NONMMUT079322.1	1:175592522-175593885	1184	7	10	4	1	1	0	1	1	0.258005747	0.342360969	0.175417627	0.066181373	0.049912133	0	0.057941273	0.043518804	0.210491429	0.037843053	2.475661112	0.010156566	0.725215354	UP
NONMMUT079497.1	1:186024130-186032464	8273	0	29	18	0	0	0	0	0	0	0.142097857	0.112982431	0	0	0	0	0	0.063770072	0	Inf	0.000556413	0.140948881	UP
NONMMUT079501.1	1:186029522-186034838	5317	14	66	59	14	17	13	4	10	0.114898543	0.503194372	0.576206465	0.206369483	0.18900201	0.14605657	0.051597355	0.096938376	0.350167216	0.120898578	1.534246748	0.010616133	0.73919431	UP
NONMMUT079559.1	1:189184058-189185545	1451	6	0	3	3	0	0	0	0	0.180445871	0	0.107345117	0.162065889	0	0	0	0	0.112464219	0	Inf	0.007947889	0.643586788	UP
NONMMUT079577.1	1:190662439-190665596	1547	0	0	0	0	2	2	3	0	0	0	0	0	0.076438516	0.077226655	0.132993322	0	0	0.071664623	#NAME?	0.033574275	1	DOWN
NONMMUT079676.1	10:5326875-5330514	1192	0	0	0	0	1	0	5	2	0	0	0	0	0.049577153	0	0.287706044	0.086497844	0	0.10594526	#NAME?	0.038221846	1	DOWN
NONMMUT079709.1	10:9919615-9920585	971	3	6	0	3	1	0	0	0	0.134823357	0.250493899	0	0.24218085	0.060860933	0	0	0	0.156874526	0.015215233	3.36602275	0.039904617	1	UP
NONMMUT079744.1	10:10072748-10075038	2029	16	0	1	4	0	0	0	0	0.344099157	0	0.025597194	0.154517669	0	0	0	0	0.131053505	0	Inf	0.003591524	0.418767001	UP
NONMMUT079814.1	10:13090845-13095900	5056	14	1	10	5	9	23	11	21	0.120829817	0.008016506	0.102702206	0.077506941	0.105217682	0.271742673	0.14921419	0.214076138	0.077263868	0.185062671	-1.260148115	0.041210397	1	DOWN
NONMMUT079840.1	10:15324041-15325312	1272	7	1	3	1	0	0	0	0	0.240156292	0.03186435	0.122451072	0.061602787	0	0	0	0	0.114018625	0	Inf	0.009777743	0.710350027	UP
NONMMUT079860.1	10:18260328-18261142	815	2	2	1	4	0	0	0	0	0.107069491	0.099463688	0.06372602	0.384682639	0	0	0	0	0.16373546	0	Inf	0.017768836	0.92000476	UP
NONMMUT079861.1	10:18279007-18280148	1142	3	7	1	3	1	0	0	0	0.114635271	0.248477258	0.045478727	0.205917343	0.051747781	0	0	0	0.15362715	0.012936945	3.569864295	0.012655557	0.798752097	UP
NONMMUT079949.1	10:26741096-26741721	626	0	0	0	0	3	0	1	6	0	0	0	0	0.28330088	0	0.109588606	0.494030971	0	0.221730114	#NAME?	0.018966175	0.943862762	DOWN
NONMMUT080046.1	10:40950505-40957965	7461	44	93	24	27	24	39	117	192	0.257344907	0.505293813	0.167038136	0.283620556	0.190150429	0.312248765	1.075506397	1.326350273	0.303324353	0.726063966	-1.259235322	0.0248225	1	DOWN
NONMMUT080131.1	10:45168392-45171945	3554	0	4	0	1	9	8	3	7	0	0.045629339	0	0.022048043	0.149685031	0.134462166	0.05788989	0.101516503	0.016919345	0.110888397	-2.712362757	0.001599096	0.252865964	DOWN
NONMMUT080185.1	10:53119746-53121975	2230	3	15	15	3	3	0	1	0	0.058705596	0.272669735	0.349279611	0.105451841	0.079527511	0	0.030763438	0	0.196526696	0.027572737	2.833410886	0.006399398	0.579300316	UP
NONMMUT080515.1	10:82068037-82069893	1783	0	17	7	9	0	4	0	0	0	0.386515577	0.203872457	0.395620553	0	0.134009686	0	0	0.246502147	0.033502421	2.879262934	0.019415753	0.95172781	UP
NONMMUT080564.1	10:83403850-83405334	1485	4	5	6	4	68	89	72	4	0.117552407	0.136497052	0.209810023	0.211122122	2.706825782	3.580127415	3.325281476	0.138826908	0.168745401	2.437765395	-3.852639203	3.35E-07	0.000854771	DOWN
NONMMUT080623.1	10:88271265-88272429	1165	2	2	0	0	3	7	2	2	0.074902691	0.069581893	0	0	0.152228627	0.358947533	0.117715194	0.088502515	0.036121146	0.179348467	-2.31184984	0.041900471	1	DOWN
NONMMUT080887.1	10:111310392-111315870	2560	0	0	0	0	2	2	4	2	0	0	0	0	0.046191557	0.046667826	0.107165288	0.040275559	0	0.060075057	#NAME?	0.004901256	0.49760973	DOWN
NONMMUT080918.1	10:111746081-111747195	1115	0	0	0	0	3	2	1	0	0	0	0	0	0.159055023	0.107147655	0.061526877	0	0	0.081932389	#NAME?	0.047793161	1	DOWN
NONMMUT080976.1	10:114874146-114882229	1571	0	0	0	1	5	5	3	0	0	0	0	0.049878259	0.188121122	0.190136372	0.130961597	0	0.012469565	0.127304773	-3.351803487	0.013607894	0.824956928	DOWN
NONMMUT081019.1	10:116417396-116421238	1695	0	0	0	0	0	13	20	0	0	0	0	0	0	0.458160932	0.809232419	0	0	0.316848338	#NAME?	0.000704595	0.156995802	DOWN
NONMMUT081284.1	10:4246376-4250689	4314	0	8	4	0	0	0	0	0	0	0.07517211	0.048144291	0	0	0	0	0	0.0308291	0	Inf	0.036605648	1	UP
NONMMUT081312.1	10:8714053-8714742	690	1	0	1	0	3	3	4	2	0.063263543	0	0.075270589	0	0.257023697	0.259760299	0.397598749	0.149428159	0.034633533	0.265952726	-2.940928353	0.025342446	1	DOWN
NONMMUT081641.1	10:20169900-20175352	3077	0	0	0	0	3	10	0	8	0	0	0	0	0.057636123	0.194133303	0	0.133999323	0	0.096442187	#NAME?	0.000744118	0.161659036	DOWN
NONMMUT081704.1	10:24496834-24498773	1940	0	1	0	1	2	3	3	4	0	0.020892501	0	0.040391106	0.060953807	0.092388972	0.106051891	0.106266989	0.015320902	0.091415415	-2.576936235	0.020588229	0.970444805	DOWN
NONMMUT081705.1	10:24499087-24500287	1201	0	0	0	0	3	3	2	4	0	0	0	0	0.147665571	0.149237807	0.114186679	0.171655252	0	0.145686327	#NAME?	0.000843804	0.172228243	DOWN
NONMMUT081712.1	10:24542833-24544355	1523	0	2	1	0	2	5	2	6	0	0.053225808	0.03410158	0	0.077643063	0.196128852	0.090044781	0.203061975	0.021831847	0.141719668	-2.698533887	0.008492796	0.667497638	DOWN
NONMMUT081724.1	10:25108249-25110531	2283	1	2	0	1	5	3	0	8	0.019120387	0.035507186	0	0.034322709	0.129451722	0.078508369	0	0.180602679	0.022237571	0.097140693	-2.127076579	0.041605738	1	DOWN
NONMMUT081727.1	10:25115743-25117805	2063	1	1	0	0	3	4	1	4	0.021159401	0.019646851	0	0	0.085965269	0.115821265	0.033253741	0.099931148	0.010201563	0.083742856	-3.037175918	0.010707822	0.739460458	DOWN
NONMMUT081775.1	10:29124210-29125089	880	2	4	10	0	0	0	0	0	0.099160949	0.184280307	0.590070857	0	0	0	0	0	0.218378028	0	Inf	0.007031822	0.610691981	UP
NONMMUT081908.1	10:42984541-42986216	1676	8	16	16	6	2	2	4	5	0.208286751	0.386983868	0.495722099	0.280569118	0.070555122	0.071282598	0.163689222	0.153749536	0.342890459	0.11481912	1.578384862	0.015032411	0.857495261	UP
NONMMUT082195.1	10:75631207-75635215	971	0	0	0	0	2	1	0	4	0	0	0	0	0.121782065	0.061549919	0	0.212315096	0	0.09891177	#NAME?	0.048662114	1	DOWN
NONMMUT082278.1	10:82214102-82216096	1995	30	69	27	28	21	17	3	26	0.656186839	1.402044528	0.702771578	1.099975797	0.622238597	0.509033609	0.103128155	0.671705853	0.965244686	0.476526553	1.018338098	0.04787398	1	UP
NONMMUT082323.1	10:84742754-84744676	1923	1	1	1	1	3	3	5	8	0.022699867	0.021077199	0.027008168	0.040748177	0.092223791	0.093205723	0.178338848	0.214412853	0.027883353	0.144545304	-2.374045788	0.011092182	0.753625231	DOWN
NONMMUT082373.1	10:89860141-89861173	1033	6	5	3	5	0	0	0	2	0.253462691	0.196222771	0.150781959	0.379356337	0	0	0	0.099811645	0.24495594	0.024952911	3.295242218	0.004897208	0.49760973	UP
NONMMUT082396.1	10:92023997-92025042	1046	0	5	2	2	0	0	0	0	0	0.193784056	0.099305366	0.149825517	0	0	0	0	0.110728735	0	Inf	0.031768203	1	UP
NONMMUT082398.1	10:92027040-92031032	3985	1	18	14	2	0	0	0	5	0.010954039	0.18310884	0.182436432	0.039326848	0	0	0	0.064663544	0.10395654	0.016165886	2.684956039	0.019611342	0.955459057	UP
NONMMUT082711.1	10:114388782-114389451	670	20	19	20	23	6	3	9	13	1.302600766	1.149582358	1.550036879	2.690412865	0.529392091	0.267514337	0.921326479	1.000079163	1.673158217	0.679578018	1.299862784	0.02866184	1	UP
NONMMUT082821.1	10:119429368-119455380	1292	0	3	0	1	5	7	7	2	0	0.094113281	0	0.060649184	0.228744801	0.323663991	0.371581893	0.079802964	0.038690616	0.250948412	-2.69733521	0.004113201	0.450526949	DOWN
NONMMUT082870.1	10:122067972-122068827	856	9	17	7	7	5	2	0	2	0.458808924	0.805090274	0.424654895	0.64087919	0.345255003	0.13956733	0	0.120450268	0.582358321	0.15131815	1.944322059	0.006244079	0.573533888	UP
NONMMUT082871.1	10:122554739-122555475	737	2	10	10	2	2	2	0	0	0.118401133	0.55000731	0.704562218	0.212642457	0.160448283	0.162102625	0	0	0.396403279	0.080637727	2.297442017	0.022238642	0.998433988	UP
NONMMUT082874.1	10:122581214-122583505	2292	15	58	38	8	7	3	8	15	0.28558787	1.025825477	0.860919878	0.273574477	0.180536068	0.07820009	0.239391917	0.337306094	0.611476925	0.208858542	1.549771909	0.013036003	0.807220851	UP
NONMMUT082894.1	10:122654819-122656658	1840	16	30	23	3	10	4	3	5	0.379444125	0.660927728	0.649095015	0.127803046	0.321269031	0.129858299	0.111815581	0.140045773	0.454317479	0.175747171	1.370199344	0.036931595	1	UP
NONMMUT082982.1	10:126912189-126912844	656	3	4	2	0	8	5	2	7	0.199563231	0.247205289	0.158343618	0	0.720860721	0.455341831	0.209052136	0.549984225	0.151278035	0.483809728	-1.677237254	0.035617241	1	DOWN
NONMMUT083010.1	10:127917643-127918463	821	0	0	0	0	1	1	3	2	0	0	0	0	0.07198047	0.072795337	0.250597648	0.125585176	0	0.130239658	#NAME?	0.021936929	0.992090355	DOWN
NONMMUT083189.1	11:17113301-17120282	2236	7	0	1	3	0	0	0	0	0.136618428	0	0.023227507	0.105168875	0	0	0	0	0.066253703	0	Inf	0.018942834	0.943862762	UP
NONMMUT083264.1	11:20345002-20345640	639	3	1	1	2	0	0	0	0	0.204872425	0.063429504	0.081278101	0.245254289	0	0	0	0	0.14870858	0	Inf	0.03532077	1	UP
NONMMUT083278.1	11:20671288-20672136	849	5	4	1	2	0	0	1	0	0.256978934	0.191009034	0.061173977	0.184590684	0	0	0.080803849	0	0.173438157	0.020200962	3.101925416	0.024317595	1	UP
NONMMUT083416.1	11:30345185-30346803	1619	32	62	49	21	25	12	8	22	0.862505517	1.552389008	1.571604336	1.01658995	0.912790808	0.442753434	0.338904431	0.700367646	1.250772203	0.598704079	1.062904057	0.019667928	0.955459057	UP
NONMMUT083441.1	11:30902623-30903982	1360	11	11	6	9	4	4	0	4	0.352942702	0.327888014	0.229094032	0.518670181	0.173854644	0.175690639	0	0.151586734	0.357148732	0.125283004	1.511334285	0.031207227	1	UP
NONMMUT083541.1	11:40936779-40937503	725	4	7	3	2	0	0	0	1	0.240779758	0.391394522	0.214838295	0.216162056	0	0	0	0.071070709	0.265793658	0.017767677	3.902979683	0.004527863	0.483028367	UP
NONMMUT083719.1	11:57567578-57568932	1355	1	8	5	1	0	1	0	0	0.032215383	0.239330245	0.191609725	0.057829332	0	0.04410699	0	0	0.130246171	0.011026747	3.562161753	0.017809724	0.920426618	UP
NONMMUT083720.1	11:57569052-57571706	2655	12	9	10	4	3	2	0	1	0.197233114	0.137410145	0.195579041	0.118085254	0.066797119	0.044997979	0	0.019407256	0.162076889	0.032800588	2.304884782	0.002481484	0.332765658	UP
NONMMUT083777.1	11:61855348-61862411	738	2	0	0	1	3	7	2	2	0.118240698	0	0	0.106177162	0.240306708	0.566631268	0.185824121	0.139709254	0.056104465	0.283117838	-2.335215155	0.042019009	1	DOWN
NONMMUT083835.1	11:66556986-66557970	985	26	31	17	15	9	3	4	12	1.151847181	1.27581658	0.896210096	1.193528211	0.540081826	0.181964067	0.278520951	0.627892257	1.129350517	0.407114775	1.471985838	0.004633491	0.487728176	UP
NONMMUT084239.1	11:94743170-94745134	1965	4	0	1	0	3	2	0	22	0.088837315	0	0.026430894	0	0.090252596	0.060798796	0	0.577045913	0.028817052	0.182024326	-2.659136596	0.046194715	1	DOWN
NONMMUT084422.1	11:103355702-103361093	1428	10	34	33	8	6	7	9	5	0.305567388	0.965177654	1.199998027	0.43909853	0.248384245	0.292838849	0.432275029	0.180451136	0.7274604	0.288487314	1.334360834	0.036846003	1	UP
NONMMUT084485.1	11:107801202-107803279	2078	0	2	0	0	1	3	2	4	0	0.039010061	0	0	0.028438867	0.08625342	0.065995285	0.099209797	0.009752515	0.069974342	-2.84297978	0.021535864	0.985108935	DOWN
NONMMUT084631.1	11:116676359-116677975	1249	0	0	0	0	0	0	24	41	0	0	0	0	0	0	1.317847947	1.6918805	0	0.752432112	#NAME?	0.000110203	0.056262313	DOWN
NONMMUT084639.1	11:116712570-116714450	1881	25	31	31	16	18	8	4	14	0.579966841	0.668091085	0.855780845	0.666658178	0.565667013	0.254055576	0.145849621	0.383614728	0.692624237	0.337296734	1.038054523	0.039586876	1	UP
NONMMUT084764.1	11:4463089-4463838	750	1	0	0	0	1	3	4	1	0.058202459	0	0	0	0.078794621	0.238979475	0.365790849	0.068701685	0.014550615	0.188066658	-3.692092075	0.048587758	1	DOWN
NONMMUT084873.1	11:19129725-19130985	1261	0	0	0	0	3	0	3	1	0	0	0	0	0.140639453	0	0.163156756	0.040861431	0	0.08616441	#NAME?	0.042826609	1	DOWN
NONMMUT084895.1	11:20177472-20179231	1760	1	0	2	3	3	11	6	5	0.024802184	0	0.059018985	0.133612276	0.100764972	0.373359742	0.233796215	0.14641149	0.054358361	0.213583105	-1.97422366	0.014506404	0.848889314	DOWN
NONMMUT084914.1	11:20502854-20503815	962	9	4	6	4	0	1	0	0	0.408254095	0.168572422	0.323875139	0.325900572	0	0.06212575	0	0	0.306650557	0.015531437	4.303332308	0.000382186	0.114080348	UP
NONMMUT084950.1	11:22755964-22757009	1046	3	9	5	3	0	1	1	0	0.12515629	0.348780052	0.248213362	0.224816066	0	0.057136684	0.065585533	0	0.236741443	0.030680554	2.947915829	0.010611898	0.73919431	UP
NONMMUT084971.1	11:23526998-23529007	2010	10	12	17	2	3	1	2	2	0.217089667	0.242019478	0.439187535	0.077968901	0.088232015	0.029733817	0.068227961	0.051296234	0.244066395	0.059372507	2.03940674	0.008353564	0.661372977	UP
NONMMUT084973.1	11:23532651-23533924	1274	5	19	15	0	1	2	0	0	0.171252053	0.60456843	0.611376398	0	0.046386158	0.093775224	0	0	0.34679922	0.035040346	3.307011749	0.003673676	0.424880209	UP
NONMMUT084977.1	11:23544374-23545670	1297	2	14	12	7	3	2	0	1	0.067279595	0.437565194	0.480443922	0.422970383	0.136735814	0.092112286	0	0.039727266	0.352064774	0.067143841	2.3905139	0.006126061	0.569292255	UP
NONMMUT085012.1	11:30494052-30495128	1077	8	16	9	6	5	1	3	4	0.324130543	0.60221445	0.433914251	0.436614523	0.274408804	0.055492081	0.191031262	0.191418717	0.449218442	0.178087716	1.334829149	0.047990427	1	UP
NONMMUT085020.1	11:31703590-31713149	5310	3	2	1	0	6	10	10	6	0.024654139	0.015266084	0.009780924	0	0.066797119	0.112494948	0.129157152	0.058241693	0.012425287	0.091672728	-2.883213447	0.000633392	0.151918541	DOWN
NONMMUT085054.1	11:32633605-32635389	1785	2	1	0	0	2	2	10	2	0.04888607	0.022706696	0	0	0.066246714	0.066929767	0.384215392	0.057762146	0.017898192	0.143788505	-3.00606261	0.016048869	0.881023727	DOWN
NONMMUT085129.1	11:44603699-44607415	3717	0	0	0	0	0	5	2	3	0	0	0	0	0	0.080361647	0.036894862	0.041601209	0	0.039714429	#NAME?	0.011716155	0.765998797	DOWN
NONMMUT085210.1	11:53564689-53567314	1504	31	23	48	0	3	0	1	2	0.899431242	0.619910899	1.657241166	0	0.117916457	0	0.045613343	0.068554142	0.794145827	0.058020985	3.774757247	0.000239782	0.087440901	UP
NONMMUT085253.1	11:56726648-56729238	2591	6	11	6	8	14	22	13	12	0.101052474	0.172106406	0.120250052	0.24200413	0.319404606	0.507204162	0.344100789	0.238700839	0.158853265	0.352352599	-1.149325108	0.017870669	0.921785545	DOWN
NONMMUT085501.1	11:77620795-77630772	4498	0	0	0	0	21	0	0	0	0	0	0	0	0.27598177	0	0	0	0	0.068995442	#NAME?	0.015750846	0.871355846	DOWN
NONMMUT085580.1	11:85702201-85719745	3618	0	0	0	0	2	3	0	2	0	0	0	0	0.03268391	0.049539692	0	0.028497908	0	0.027680377	#NAME?	0.041746165	1	DOWN
NONMMUT085621.1	11:88318001-88319250	1250	4	3	0	2	0	0	0	0	0.139652259	0.097275487	0	0.125373992	0	0	0	0	0.090575435	0	Inf	0.029924628	1	UP
NONMMUT085745.1	11:97641020-97642319	1300	3	7	7	4	1	1	0	2	0.100702677	0.218277714	0.279618916	0.241166424	0.045458435	0.045973055	0	0.079311869	0.209941433	0.04268584	2.298157447	0.014949713	0.854824573	UP
NONMMUT085811.1	11:102726228-102729534	3307	1	2	4	1	7	7	6	5	0.013199832	0.024512521	0.062804497	0.023694813	0.125125088	0.126451127	0.124427378	0.077920841	0.031052915	0.113481108	-1.869651516	0.010654232	0.73919431	DOWN
NONMMUT085925.1	11:112792731-112799008	766	8	4	2	8	3	0	0	0	0.455729236	0.211705835	0.135604978	0.81858055	0.231522651	0	0	0	0.40540515	0.057880663	2.808211069	0.014307993	0.84835874	UP
NONMMUT086065.1	11:119820813-119834366	1616	0	0	0	0	2	0	2	3	0	0	0	0	0.073174743	0	0.084862748	0.095687929	0	0.063431355	#NAME?	0.042581967	1	DOWN
NONMMUT086165.1	12:5582140-5582871	732	11	6	9	3	1	1	3	3	0.655740539	0.332280841	0.638423016	0.321253559	0.080732194	0.081646136	0.281066488	0.211245483	0.486924489	0.163672575	1.572885455	0.046127453	1	UP
NONMMUT086193.1	12:5803328-5805440	2113	12	28	10	7	2	2	2	6	0.247824855	0.537171848	0.2457465	0.259627348	0.055963268	0.056540291	0.06490213	0.146362228	0.322592638	0.080941979	1.994753481	0.002820414	0.357330943	UP
NONMMUT086249.1	12:9594995-9595650	656	0	2	0	0	3	1	1	6	0	0.123571503	0	0	0.270345047	0.091105139	0.104576932	0.471438091	0.030892876	0.234366302	-2.923419074	0.029939309	1	DOWN
NONMMUT086365.1	12:16286676-16287669	918	0	0	0	0	0	10	1	0	0	0	0	0	0	0.650706072	0.074730357	0	0	0.181359107	#NAME?	0.039533735	1	DOWN
NONMMUT086486.1	12:20274940-20276939	2000	1	11	1	1	17	1	11	13	0.021825922	0.222963849	0.025968353	0.039179373	0.502461842	0.029882486	0.377213471	0.33502652	0.077484374	0.31114608	-2.005614761	0.022550636	1	DOWN
NONMMUT086565.1	12:25212832-25214188	1357	5	2	0	0	3	8	4	5	0.160777535	0.05973685	0	0	0.130690015	0.352158098	0.202168855	0.189892573	0.055128596	0.218727385	-1.98826109	0.045181648	1	DOWN
NONMMUT086665.1	12:28873262-28875129	701	17	33	16	1	1	1	1	0	1.058243985	1.908334147	1.185207187	0.111781377	0.084302376	0.085256735	0.09786372	0	1.065891674	0.066855708	3.994866279	6.06E-05	0.041678312	UP
NONMMUT086770.1	12:29174409-29176457	2049	4	1	2	2	10	2	6	15	0.085195375	0.01978109	0.050694687	0.076484866	0.288499277	0.058306313	0.200820565	0.37730872	0.058039004	0.231233719	-1.994257109	0.008917769	0.678672681	DOWN
NONMMUT086815.1	12:29361136-29409112	1584	3	7	0	5	0	0	0	0	0.082647399	0.179142063	0	0.247395894	0	0	0	0	0.127296339	0	Inf	0.004865531	0.49751619	UP
NONMMUT086851.1	12:32406378-32407084	707	15	19	11	9	4	3	3	8	0.925837905	1.089420339	0.807919464	0.997724818	0.334430433	0.253514294	0.29100519	0.583190828	0.955225632	0.365535186	1.385831262	0.016507439	0.891139866	UP
NONMMUT087002.1	12:46841964-46842957	994	0	0	0	0	2	4	0	2	0	0	0	0	0.11896417	0.240381559	0	0.103727797	0	0.115768381	#NAME?	0.031397216	1	DOWN
NONMMUT087043.1	12:52414742-52417082	2230	0	19	7	8	20	11	32	32	0	0.345390215	0.163006543	0.281180584	0.530139723	0.294669572	0.984160699	0.73960384	0.197394335	0.637143459	-1.690537656	0.007306405	0.622109068	DOWN
NONMMUT087090.1	12:55882467-55884444	1978	16	12	9	14	3	4	4	9	0.352971279	0.245934859	0.236261703	0.55473536	0.089659429	0.120798417	0.138697238	0.234527341	0.3474758	0.145920606	1.251728875	0.044988064	1	UP
NONMMUT087139.1	12:61877168-61879348	2181	4	10	7	2	16	17	2	16	0.080039122	0.185857582	0.166668771	0.071855796	0.433640195	0.465622215	0.062878588	0.378098043	0.126105318	0.33505976	-1.409789319	0.027544262	1	DOWN
NONMMUT087231.1	12:71344547-71345517	971	1	6	0	2	0	0	0	0	0.044955556	0.250493899	0	0.161398034	0	0	0	0	0.114211872	0	Inf	0.043721465	1	UP
NONMMUT087248.1	12:71693987-71694603	617	0	3	2	2	0	0	0	0	0	0.197073515	0.168352371	0.253999174	0	0	0	0	0.154856265	0	Inf	0.042463813	1	UP
NONMMUT087470.1	12:86929682-86980846	1672	6	4	4	5	0	4	0	0	0.156595071	0.096989635	0.124219181	0.234375057	0	0.142906262	0	0	0.153044736	0.035726565	2.098884293	0.048005163	1	UP
NONMMUT087634.1	12:105849327-105851454	2128	7	10	15	22	5	8	3	2	0.14355207	0.190486554	0.366021396	0.810252761	0.138880772	0.224566983	0.096682645	0.0484518	0.377578195	0.12714555	1.570294485	0.037712221	1	UP
NONMMUT087635.1	12:105850897-105852892	1996	14	7	12	6	18	19	18	21	0.306069917	0.142164844	0.312192268	0.235588097	0.533075977	0.568633109	0.618492359	0.542269015	0.249003781	0.565617615	-1.183659399	0.011199611	0.753829878	DOWN
NONMMUT087646.1	12:105899802-105902392	2357	0	0	2	0	0	8	1	22	0	0	0.04407018	0	0	0.202748638	0.029105841	0.481075613	0.011017545	0.178232523	-4.015885938	0.007720023	0.635351956	DOWN
NONMMUT087664.1	12:106171552-106173238	1687	0	3	0	0	1	5	5	5	0	0.072077272	0	0	0.035030211	0.177062383	0.203287258	0.152747019	0.018019318	0.142031718	-2.978596819	0.013433699	0.819823041	DOWN
NONMMUT087698.1	12:108280664-108281787	1124	0	0	2	1	0	8	10	7	0	0	0.092414069	0.069714186	0	0.425158843	0.610164123	0.320987235	0.040532064	0.33907755	-3.064479731	0.006682993	0.596564687	DOWN
NONMMUT087726.1	12:109734982-109749456	3175	66	69	144	88	37	42	30	42	0.90710378	0.880969711	2.355125826	2.17226862	0.688861501	0.790211855	0.648044144	0.681807216	1.578866984	0.702231179	1.168871674	0.010702232	0.739460458	UP
NONMMUT087819.1	12:118379783-118380397	615	5	3	2	1	0	0	0	0	0.354756284	0.197714404	0.168899859	0.127412594	0	0	0	0	0.212195785	0	Inf	0.007179142	0.616741773	UP
NONMMUT087827.1	12:118425425-118427025	1601	3	13	7	5	4	2	0	2	0.081769819	0.329163401	0.227048464	0.244768954	0.147684145	0.074621883	0	0.064400643	0.220687659	0.071676668	1.622430482	0.046388047	1	UP
NONMMUT087833.1	12:118859299-118861566	2268	5	8	3	0	1	0	0	1	0.096197141	0.142986103	0.068676263	0	0.026056422	0	0	0.022718811	0.076964877	0.012193808	2.658051429	0.046620481	1	UP
NONMMUT087867.1	12:4876308-4878097	333	0	0	0	0	65	0	0	0	0	0	0	0	11.53840821	0	0	0	0	2.884602053	#NAME?	0.001207867	0.213693772	DOWN
NONMMUT087928.1	12:12702549-12709233	5957	0	2	0	4	4	5	5	9	0	0.013608008	0	0.052629906	0.039691509	0.050143401	0.057570187	0.077873943	0.016559479	0.05631976	-1.765983939	0.027044914	1	DOWN
NONMMUT087943.1	12:14097313-14098693	1381	18	20	29	11	6	5	1	5	0.568776885	0.587075766	1.090443673	0.624264256	0.256837582	0.216295613	0.049675936	0.186592485	0.717640145	0.177350404	2.016657981	0.000599377	0.148236805	UP
NONMMUT087946.1	12:14111184-14112302	1119	28	23	23	9	6	8	4	10	1.091895539	0.833195703	1.06732335	0.630376628	0.316972923	0.42705857	0.245168129	0.460608888	0.905697805	0.362452127	1.321239304	0.010444359	0.736753073	UP
NONMMUT088073.1	12:24812186-24812999	814	25	17	16	12	5	7	6	9	1.340193647	0.846630558	1.020675968	1.155365703	0.363069143	0.51372712	0.505505329	0.569895677	1.090716469	0.488049317	1.160177278	0.023550834	1	UP
NONMMUT088117.1	12:27074605-27075757	1153	4	4	5	2	1	0	0	1	0.151400975	0.140647589	0.225178818	0.135921501	0.05125409	0	0	0.044688867	0.163287221	0.023985739	2.76716307	0.013690409	0.827852756	UP
NONMMUT088222.1	12:34637811-34638508	698	11	12	7	4	15	12	11	19	0.687682055	0.696932882	0.520780215	0.449163826	1.270305587	1.026959612	1.080840892	1.40295634	0.588639744	1.195265608	-1.021874384	0.03102774	1	DOWN
NONMMUT088223.1	12:34638666-34639482	817	5	10	9	4	14	26	8	24	0.267044204	0.496151025	0.572002017	0.383740943	1.012946553	1.900985621	0.671586626	1.514076681	0.429734547	1.27489887	-1.568865144	0.002316924	0.319695257	DOWN
NONMMUT088444.1	12:56318697-56319487	791	0	3	0	1	2	8	4	3	0	0.153722324	0	0.099062889	0.149494797	0.604144803	0.346830767	0.195488867	0.063196303	0.323989809	-2.358036355	0.015073748	0.858482998	DOWN
NONMMUT088475.1	12:64932422-64933568	1147	2	2	6	2	2	6	13	9	0.076078148	0.07067385	0.271637213	0.136632511	0.103095366	0.312475069	0.777301782	0.404442094	0.138755431	0.399328578	-1.525032085	0.045346022	1	DOWN
NONMMUT088568.1	12:72812576-72814900	2325	4	2	4	0	0	0	0	0	0.07508186	0.034865766	0.089330955	0	0	0	0	0	0.049819645	0	Inf	0.021401465	0.983102829	UP
NONMMUT088578.1	12:73915940-73952974	2208	5	3	3	0	0	0	0	0	0.098811193	0.055069909	0.070542466	0	0	0	0	0	0.056105892	0	Inf	0.019408427	0.95172781	UP
NONMMUT088746.1	12:83616386-83617804	1419	6	20	16	11	2	2	4	0	0.184515123	0.571354216	0.585504044	0.60754682	0.083333604	0.084192836	0.193335544	0	0.487230051	0.090215496	2.433155947	0.001851354	0.280209892	UP
NONMMUT088797.1	12:87414281-87414882	602	0	0	0	0	2	2	2	0	0	0	0	0	0.19642921	0.198454543	0.227804321	0	0	0.155672019	#NAME?	0.043374201	1	DOWN
NONMMUT088880.1	12:99138675-99142047	3373	2	2	2	3	0	0	0	0	0.02587063	0.02403288	0.030795557	0.069717642	0	0	0	0	0.037604177	0	Inf	0.011211209	0.753829878	UP
NONMMUT088905.1	12:100022574-100036899	709	0	0	0	1	0	4	6	4	0	0	0	0.110520092	0	0.337008843	0.580368601	0.29077286	0.027630023	0.302037576	-3.450419374	0.012750349	0.799488383	DOWN
NONMMUT088916.1	12:100527575-100536177	3488	4	5	9	4	2	1	0	0	0.050047398	0.058112994	0.133980977	0.089884275	0.03390206	0.017134453	0	0	0.083006411	0.012759128	2.701693015	0.006832845	0.5999725	UP
NONMMUT089077.1	12:110225042-110228696	2036	4	2	3	5	11	7	10	9	0.085739354	0.039814787	0.076501849	0.192473033	0.319366888	0.205389919	0.336848956	0.227846307	0.098632256	0.272363018	-1.46539939	0.019878554	0.95549405	DOWN
NONMMUT089106.1	12:111528269-111531518	3250	8	12	13	0	0	3	1	0	0.107411875	0.149679739	0.207714607	0	0	0.05514911	0.021108452	0	0.116201555	0.01906439	2.607677083	0.023901416	1	UP
NONMMUT089109.1	12:111559498-111563563	3912	0	0	0	0	4	0	6	0	0	0	0	0	0.060440265	0	0.105184391	0	0	0.041406164	#NAME?	0.030880963	1	DOWN
NONMMUT089191.1	13:3386160-3388230	2071	2	4	2	5	0	0	0	1	0.042135024	0.078303559	0.050156163	0.18922023	0	0	0	0.024879896	0.089953744	0.006219974	3.854202889	0.013211222	0.81192786	UP
NONMMUT089515.1	13:36581548-36583947	2400	0	0	0	2	15	10	19	24	0	0	0	0.065298954	0.369447208	0.248895073	0.54296384	0.515416937	0.016324739	0.419180764	-4.682440719	2.49E-08	0.00011141	DOWN
NONMMUT089536.1	13:36757785-36758559	775	9	16	6	7	3	3	0	3	0.506761857	0.836883823	0.402023076	0.707861402	0.228834001	0.231270459	0	0.199524766	0.613382539	0.164907307	1.895131777	0.007225665	0.617768471	UP
NONMMUT089537.1	13:36762891-36765364	2474	4	24	21	6	6	3	1	5	0.070559953	0.393257196	0.440768559	0.190070267	0.143368109	0.072447294	0.027729373	0.104156921	0.273663994	0.086925424	1.654555525	0.025020783	1	UP
NONMMUT089548.1	13:36786027-36787092	1066	3	10	11	9	4	3	0	3	0.122808142	0.380258337	0.535834016	0.661718055	0.221803299	0.168137529	0	0.145057874	0.425154638	0.133749676	1.668452283	0.038426542	1	UP
NONMMUT089550.1	13:36797440-36798239	800	1	9	8	2	0	0	1	0	0.054564806	0.456029918	0.519301621	0.195896863	0	0	0.085753085	0	0.306448302	0.021438271	3.837383239	0.015714734	0.871355846	UP
NONMMUT089554.1	13:36803793-36804518	726	6	8	3	4	1	0	1	3	0.360643195	0.446683859	0.214542375	0.431840703	0.081399402	0	0.094493757	0.212991314	0.363427533	0.097221118	1.902326088	0.030239683	1	UP
NONMMUT089558.1	13:36813283-36814201	919	11	5	5	4	2	0	2	2	0.522309112	0.22056379	0.282514883	0.341149457	0.128672889	0	0.149225464	0.112193068	0.34163431	0.097522855	1.808640602	0.038527181	1	UP
NONMMUT089605.1	13:38437698-38441015	2974	2	1	0	2	10	10	2	17	0.029341505	0.013628599	0	0.052695861	0.198767659	0.200856817	0.046112374	0.294623738	0.023916491	0.185090147	-2.95215045	0.0004693	0.128027539	DOWN
NONMMUT089668.1	13:41921248-41922849	1602	5	2	4	0	7	8	9	4	0.13618921	0.050601065	0.129646985	0	0.258295048	0.298301211	0.385323808	0.128687864	0.079109315	0.267651983	-1.758438853	0.024335645	1	DOWN
NONMMUT089690.1	13:43309544-43312298	1196	0	0	0	0	0	0	15	0	0	0	0	0	0	0	0.860175651	0	0	0.215043913	#NAME?	0.024127759	1	DOWN
NONMMUT089717.1	13:43864550-43869550	2597	0	0	0	0	0	17	2	0	0	0	0	0	0	0.3910366	0.052806393	0	0	0.110960748	#NAME?	0.008355646	0.661372977	DOWN
NONMMUT089843.1	13:51162310-51163064	755	11	10	7	6	5	3	0	1	0.635764337	0.536894553	0.481463033	0.62282628	0.391441434	0.237396829	0	0.068246707	0.569237051	0.174271243	1.707695046	0.027944514	1	UP
NONMMUT089883.1	13:53490787-53491636	850	5	1	2	1	0	0	0	0	0.256676606	0.047684062	0.122204015	0.092186759	0	0	0	0	0.129687861	0	Inf	0.025938774	1	UP
NONMMUT089894.1	13:54290170-54300056	9887	6	3	1	0	0	0	0	0	0.026481942	0.012298408	0.00525303	0	0	0	0	0	0.011008345	0	Inf	0.040925222	1	UP
NONMMUT089950.1	13:56759512-56762124	2613	16	21	22	12	4	7	0	11	0.26719372	0.325787633	0.437197903	0.359918746	0.090486918	0.160035926	0	0.216971913	0.347524501	0.116873689	1.572164505	0.011620962	0.762025924	UP
NONMMUT089964.1	13:58131688-58140428	2651	0	0	0	0	8	3	0	5	0	0	0	0	0.178379718	0.067610187	0	0.097202649	0	0.085798139	#NAME?	0.002389797	0.32535385	DOWN
NONMMUT090035.1	13:61832504-61833121	618	2	1	2	1	2	4	4	6	0.141200057	0.065584875	0.168079956	0.126794086	0.191343665	0.386633122	0.443920933	0.500426193	0.125414744	0.380580978	-1.601496496	0.048996699	1	DOWN
NONMMUT090101.1	13:63598444-63615775	2113	0	9	0	3	0	0	0	0	0	0.172656855	0	0.111290869	0	0	0	0	0.070986931	0	Inf	0.04299656	1	UP
NONMMUT090317.1	13:80979470-80981873	1798	14	0	16	0	0	0	2	0	0.339775058	0	0.462085783	0	0	0	0.076272637	0	0.20046521	0.019068159	3.394114401	0.037993739	1	UP
NONMMUT090353.1	13:83799901-83800851	951	29	43	36	12	15	8	4	14	1.330686596	1.832910225	1.965727973	0.988925008	0.932358885	0.502501093	0.288478587	0.758758468	1.529562451	0.620524258	1.301559495	0.008992505	0.681608571	UP
NONMMUT090495.1	13:98362114-98363295	1182	1	1	3	1	1	4	8	5	0.036930495	0.034290569	0.131774758	0.066293355	0.049996587	0.202148282	0.464201585	0.218006956	0.067322294	0.233588353	-1.794812093	0.045512112	1	DOWN
NONMMUT090516.1	13:99516729-99521761	2634	0	2	0	0	13	4	0	0	0	0.030775591	0	0	0.291754506	0.090713466	0	0	0.007693898	0.095616993	-3.63548049	0.02985014	1	DOWN
NONMMUT090519.1	13:99527239-99536686	9448	22	38	19	20	11	7	6	9	0.101609245	0.163044069	0.104428488	0.165908169	0.068822077	0.044260571	0.043552216	0.049099818	0.133747493	0.051433671	1.378726827	0.005678795	0.545450564	UP
NONMMUT090711.1	13:112735238-112738743	1383	0	0	0	0	0	0	14	0	0	0	0	0	0	0	0.694264361	0	0	0.17356609	#NAME?	0.030099214	1	DOWN
NONMMUT090784.1	13:3197425-3198580	1156	2	4	2	0	0	0	0	0	0.075485844	0.140282586	0.089855894	0	0	0	0	0	0.076406081	0	Inf	0.040968182	1	UP
NONMMUT090786.1	13:3341312-3342168	857	4	10	9	3	1	2	1	1	0.203693494	0.472993451	0.54530414	0.274396272	0.068956786	0.139404475	0.080049554	0.060123995	0.374096839	0.087133703	2.102109022	0.018096799	0.923499771	UP
NONMMUT090824.1	13:8782475-8783408	934	16	47	21	11	12	8	2	7	0.747513051	2.039897531	1.167517575	0.923028841	0.759450695	0.511647258	0.146828909	0.386284424	1.219489249	0.451052822	1.434908741	0.013679143	0.827852756	UP
NONMMUT090836.1	13:9858337-9859020	684	2	3	1	7	5	12	6	15	0.12757549	0.17776953	0.075930858	0.802035945	0.432073512	1.047979253	0.601580904	1.130271297	0.295827956	0.802976241	-1.440598908	0.039814874	1	DOWN
NONMMUT090912.1	13:18444188-18445315	1128	0	2	1	0	3	0	6	9	0	0.071864278	0.04604318	0	0.157221942	0	0.36478842	0.411254505	0.029476864	0.233316217	-2.984631613	0.014938518	0.854824573	DOWN
NONMMUT090955.1	13:19582312-19583052	741	11	6	0	0	9	13	11	11	0.647776079	0.328245041	0	0	0.717922535	1.048019946	1.01812003	0.765111484	0.24400528	0.887293499	-1.862499031	0.017607085	0.916581511	DOWN
NONMMUT091021.1	13:28384047-28386702	2656	5	7	1	6	9	16	14	10	0.082144245	0.106837737	0.019554483	0.177045874	0.2002939	0.359848298	0.36150889	0.194059241	0.096395585	0.278927582	-1.532851634	0.012543136	0.794083855	DOWN
NONMMUT091024.1	13:28388727-28389799	1073	2	2	1	0	3	10	3	3	0.081324916	0.075547908	0.048403268	0	0.165280849	0.556708457	0.191743401	0.144111551	0.051319023	0.264461064	-2.365489719	0.019958403	0.95646329	DOWN
NONMMUT091035.1	13:28439462-28450072	10611	0	6	4	0	6	6	1	20	0	0.022922399	0.019573506	0	0.033426887	0.033777109	0.006465222	0.097148496	0.010623976	0.042704429	-2.007061866	0.03907082	1	DOWN
NONMMUT091067.1	13:30784625-30797685	7615	1	1	1	9	13	15	23	10	0.00573235	0.005322581	0.006820316	0.092631838	0.100916792	0.117669391	0.207151195	0.067685009	0.027626771	0.123355597	-2.158684309	0.004698283	0.488473547	DOWN
NONMMUT091091.1	13:31599414-31600052	639	0	0	0	0	1	1	2	5	0	0	0	0	0.09248195	0.093528907	0.214613774	0.403261693	0	0.200971581	#NAME?	0.014493816	0.848889314	DOWN
NONMMUT091095.1	13:31608951-31609697	747	1	0	0	0	1	1	6	2	0.058436204	0	0	0	0.079111065	0.080006655	0.550845165	0.13802601	0.014609051	0.211997224	-3.859111	0.035963607	1	DOWN
NONMMUT091211.1	13:41542229-41544015	1787	13	3	7	5	2	2	0	2	0.317439121	0.068043849	0.203416111	0.219292163	0.066172571	0.06685486	0	0.057697498	0.202047811	0.047681232	2.083203292	0.015376306	0.863601237	UP
NONMMUT091533.1	13:59405487-59411365	5879	7	3	5	1	5	15	7	7	0.051961014	0.02068283	0.044162473	0.013328584	0.050270162	0.152415788	0.081660794	0.061369221	0.032533725	0.086428991	-1.40957929	0.045252717	1	DOWN
NONMMUT091571.1	13:62394475-62395565	1091	10	18	9	6	4	2	1	4	0.399954381	0.668825598	0.428346148	0.43101177	0.21672073	0.109504707	0.062880355	0.188962381	0.482034474	0.144517043	1.737896686	0.009169799	0.686539081	UP
NONMMUT091572.1	13:62410724-62411997	1274	15	20	11	6	7	4	0	3	0.513789167	0.636382757	0.448350911	0.369100346	0.324794872	0.187550447	0	0.121374956	0.491905795	0.158430069	1.634535879	0.017345108	0.908901455	UP
NONMMUT091575.1	13:62417743-62419425	1683	23	36	25	17	12	9	8	12	0.596349372	0.867104335	0.771365562	0.791647521	0.421465805	0.319455443	0.326016799	0.367482991	0.756616698	0.358605259	1.077165968	0.023137639	1	UP
NONMMUT091579.1	13:62429842-62433750	3909	62	103	70	34	34	31	12	35	0.692117978	1.068138276	0.929890302	0.681700416	0.514144005	0.473729725	0.210547304	0.461485868	0.842961743	0.414976725	1.022436735	0.012713811	0.798752097	UP
NONMMUT091748.1	13:74511358-74515478	4121	48	29	39	41	32	8	3	6	0.50826829	0.285264637	0.491425641	0.779752369	0.459014071	0.115961791	0.049924938	0.075045714	0.516177734	0.174986628	1.560623229	0.013665073	0.827721276	UP
NONMMUT091916.1	13:84703813-84705777	1965	2	7	7	2	2	0	0	0	0.044407957	0.144407648	0.184989613	0.079754448	0.060178313	0	0	0	0.113389917	0.015044578	2.913976787	0.014632132	0.848889314	UP
NONMMUT091981.1	13:84858378-84860924	2547	5	13	4	6	2	0	2	2	0.085659645	0.206906401	0.081544747	0.184622631	0.04642732	0	0.053843032	0.040481127	0.139683356	0.03518787	1.989010049	0.024588456	1	UP
NONMMUT092361.1	13:116847211-116848966	1756	2	0	1	0	2	7	5	2	0.049693414	0	0.029576712	0	0.067340766	0.23814002	0.195299319	0.058716076	0.019817532	0.139874045	-2.819279105	0.009033457	0.681608571	DOWN
NONMMUT092411.1	14:12318969-12321153	2185	13	28	17	8	4	3	6	8	0.259617258	0.519470991	0.404012332	0.286971488	0.108211586	0.082029568	0.188320979	0.188702936	0.367518017	0.141816267	1.373791949	0.018750269	0.937065681	UP
NONMMUT092464.1	14:15455234-15459945	4712	12	6	7	16	6	0	0	5	0.111131986	0.05161918	0.077144438	0.266125644	0.075274342	0	0	0.054686804	0.126505312	0.032490287	1.961117586	0.031206029	1	UP
NONMMUT092468.1	14:15474765-15475649	885	2	3	2	3	0	0	0	0	0.098600718	0.137394756	0.117371088	0.265714808	0	0	0	0	0.154770342	0	Inf	0.01000509	0.717473814	UP
NONMMUT092557.1	14:24439860-24442787	2928	0	0	1	0	1	6	3	4	0	0	0.017737946	0	0.020183048	0.122407413	0.070266622	0.070409139	0.004434487	0.070816555	-3.997247694	0.005890891	0.558423615	DOWN
NONMMUT092589.1	14:24977466-24979043	1578	4	3	3	4	1	0	0	0	0.110624413	0.077055994	0.098705807	0.198679563	0.037449915	0	0	0	0.121266444	0.009362479	3.69514605	0.008229022	0.656438974	UP
NONMMUT092636.1	14:29734188-29735230	1043	0	0	0	0	2	1	2	1	0	0	0	0	0.113375249	0.057301027	0.131484373	0.049401979	0	0.087890657	#NAME?	0.029735393	1	DOWN
NONMMUT092676.1	14:32303722-32304891	1170	28	28	24	13	9	11	0	11	1.044300092	0.970123175	1.065189346	0.870861365	0.454684272	0.561635167	0	0.484570606	0.987618495	0.375222511	1.396207468	0.01382526	0.832485667	UP
NONMMUT092829.1	14:48309145-48310177	1033	0	1	9	2	0	0	0	0	0	0.039236644	0.452396561	0.151711027	0	0	0	0	0.160836058	0	Inf	0.02084973	0.972688306	UP
NONMMUT092951.1	14:54153169-54154743	1575	2	1	0	1	6	1	5	7	0.055404213	0.025734256	0	0.049751584	0.225201715	0.037946014	0.217743241	0.229072795	0.032722513	0.177490941	-2.439389929	0.019327402	0.951395352	DOWN
NONMMUT093071.1	14:60547148-60550768	3621	2	4	3	1	2	5	9	7	0.024098767	0.044785051	0.043015124	0.021640084	0.032656831	0.082492196	0.170474659	0.099638125	0.033384757	0.096315453	-1.52857776	0.036812175	1	DOWN
NONMMUT093073.1	14:60554742-60555508	767	0	1	0	0	1	1	3	6	0	0.052844137	0	0	0.077048195	0.077920432	0.268240768	0.403211718	0.013211034	0.206605278	-3.967061799	0.022866461	1	DOWN
NONMMUT093104.1	14:61080415-61082254	1840	0	2	0	0	9	2	0	3	0	0.044055927	0	0	0.289119891	0.064929149	0	0.084038964	0.011013982	0.109522001	-3.31381268	0.027002698	1	DOWN
NONMMUT093105.1	14:61081253-61082747	1495	5	5	3	5	1	1	0	1	0.145936532	0.135584029	0.104185795	0.26212381	0.039529074	0.039976569	0	0.034465728	0.161957541	0.028492843	2.506944162	0.012843939	0.801764652	UP
NONMMUT093159.1	14:65343949-65344981	1033	0	0	0	0	2	7	0	1	0	0	0	0	0.114472783	0.404814981	0	0.049880217	0	0.142291995	#NAME?	0.027303235	1	DOWN
NONMMUT093169.1	14:66324225-66328098	3874	0	0	1	2	6	9	1	3	0	0	0.013406481	0.040453663	0.091557228	0.138782527	0.017708433	0.039915254	0.013465036	0.07199086	-2.418595679	0.01569981	0.871355846	DOWN
NONMMUT093271.1	14:75360747-75361698	952	5	6	7	1	1	0	0	0	0.229175541	0.255493252	0.381832553	0.082309606	0.062075594	0	0	0	0.237202738	0.015518899	3.934022587	0.002303736	0.31928678	UP
NONMMUT093304.1	14:76145529-76146319	791	0	0	0	0	2	0	4	5	0	0	0	0	0.149494797	0	0.346830767	0.325770192	0	0.205523939	#NAME?	0.008923187	0.678672681	DOWN
NONMMUT093339.1	14:79825044-79842532	361	2	5	0	2	0	0	0	0	0.241721981	0.561490645	0	0.434120473	0	0	0	0	0.309333275	0	Inf	0.0322674	1	UP
NONMMUT093378.1	14:86340297-86345648	983	1	0	5	3	0	0	0	0	0.044406759	0	0.264121238	0.23922442	0	0	0	0	0.136938105	0	Inf	0.032554016	1	UP
NONMMUT093498.1	14:103367635-103369113	1479	22	27	35	17	5	20	3	8	0.649090026	0.740035606	1.228850978	0.900840283	0.199823044	0.807773055	0.139107957	0.2787802	0.879704223	0.356371064	1.303638337	0.023701722	1	UP
NONMMUT093662.1	14:111737745-111739362	1618	54	64	78	48	29	28	0	36	1.456366243	1.603474393	2.503294272	2.325063102	1.059487413	1.033729844	0	1.146770409	1.972049503	0.809996917	1.283707446	0.036632655	1	UP
NONMMUT093676.1	14:111774771-111775985	1215	12	5	13	14	3	3	1	9	0.43099088	0.166829731	0.555615205	0.903100035	0.145964075	0.147518194	0.056462936	0.381806651	0.514133963	0.182937964	1.490789816	0.045138478	1	UP
NONMMUT093710.1	14:118236233-118261200	3067	3	2	6	0	7	4	17	9	0.042684539	0.026430683	0.101587181	0	0.134916422	0.077906511	0.380146163	0.151253695	0.042675601	0.186055698	-2.124251206	0.007491089	0.626962011	DOWN
NONMMUT093741.1	14:121143865-121144411	478	0	0	0	0	0	0	16	0	0	0	0	0	0	0	2.295758466	0	0	0.573939616	#NAME?	0.021790084	0.989483014	DOWN
NONMMUT093759.1	14:122998546-123000352	1807	1	5	6	3	1	1	0	1	0.024157081	0.112173837	0.172422736	0.130137026	0.03270391	0.03307414	0	0.028514811	0.10972267	0.023573215	2.218641166	0.048006998	1	UP
NONMMUT093797.1	14:123220428-123221398	971	5	4	1	3	1	0	0	0	0.224691159	0.167009959	0.053487854	0.24218085	0.060860933	0	0	0	0.171842455	0.015215233	3.497498159	0.016125058	0.88287944	UP
NONMMUT093800.1	14:123238528-123239889	1362	3	0	4	1	0	0	0	0	0.096118561	0	0.152492269	0.057532118	0	0	0	0	0.076535737	0	Inf	0.034330662	1	UP
NONMMUT093820.1	14:5855683-5856567	885	2	1	0	1	3	2	3	8	0.098600718	0.045798252	0	0.088540955	0.200391357	0.134993938	0.232475332	0.46589369	0.058234981	0.258438579	-2.149863517	0.034812143	1	DOWN
NONMMUT093849.1	14:9479446-9480062	617	2	2	0	0	2	5	7	1	0.141428906	0.131382343	0	0	0.191653784	0.484123567	0.778093688	0.083510963	0.068202812	0.384345501	-2.494500643	0.032451565	1	DOWN
NONMMUT093941.1	14:17014553-17018174	3622	0	0	0	0	1	3	0	3	0	0	0	0	0.016315838	0.049484982	0	0.042692351	0	0.027123293	#NAME?	0.046998523	1	DOWN
NONMMUT093967.1	14:17087955-17092879	4925	2	2	0	0	4	2	2	12	0.017718099	0.016459473	0	0	0.048008592	0.024257794	0.02784532	0.125578451	0.008544393	0.056422539	-2.723221697	0.012711797	0.798752097	DOWN
NONMMUT093991.1	14:17156295-17159434	3140	1	1	1	0	3	3	1	5	0.013901861	0.012908106	0.016540352	0	0.056479729	0.057081085	0.02184792	0.082065039	0.01083758	0.054368443	-2.326726883	0.030910648	1	DOWN
NONMMUT094084.1	14:25202083-25204132	2050	9	3	0	2	0	0	0	0	0.191580702	0.059314321	0	0.076447556	0	0	0	0	0.081835645	0	Inf	0.008888578	0.678672681	UP
NONMMUT094114.1	14:25321887-25323042	1156	21	29	14	7	2	2	4	16	0.792728683	1.016933882	0.628900675	0.474561061	0.10229272	0.103347435	0.237321052	0.713349335	0.728281075	0.289077636	1.333038357	0.036912298	1	UP
NONMMUT094203.1	14:31447814-31448660	847	1	4	4	2	0	0	1	0	0.051537007	0.191460059	0.24521189	0.185026553	0	0	0.080994649	0	0.168308877	0.020248662	3.055212769	0.034577345	1	UP
NONMMUT094359.1	14:48989945-48992697	2753	12	21	2	4	4	4	0	2	0.190212103	0.309220155	0.037730989	0.113881711	0.085885331	0.086792325	0	0.037452027	0.162761239	0.052532421	1.631477203	0.043768182	1	UP
NONMMUT094361.1	14:48994534-48995941	1408	1	3	1	0	3	4	1	9	0.03100273	0.08635963	0.036886865	0	0.125956215	0.169701186	0.048723344	0.329470938	0.038562306	0.168462921	-2.127167837	0.042688381	1	DOWN
NONMMUT094421.1	14:56696281-56701269	2421	1	10	6	6	16	34	3	12	0.018030502	0.167433039	0.12869388	0.194231244	0.39065232	0.838902847	0.084981689	0.255462153	0.127097166	0.392499752	-1.62675988	0.020035903	0.95646329	DOWN
NONMMUT094479.1	14:63602525-63607373	967	7	13	11	6	2	0	0	9	0.315903624	0.544974772	0.590691893	0.486281118	0.122285817	0	0	0.479726041	0.484462852	0.150502964	1.686594142	0.041648567	1	UP
NONMMUT094505.1	14:65522395-65524219	1825	8	5	3	1	0	0	0	0	0.191281422	0.111067465	0.08534672	0.042936299	0	0	0	0	0.107657976	0	Inf	0.001097064	0.200032268	UP
NONMMUT094714.1	14:79324090-79324950	861	3	3	2	0	4	8	3	4	0.152048176	0.141224575	0.120642756	0	0.274613608	0.555027339	0.238955481	0.239440137	0.103478877	0.327009141	-1.659994667	0.044399361	1	DOWN
NONMMUT094865.1	14:100402788-100403801	1014	2	2	3	2	7	6	5	9	0.086056839	0.079943694	0.153607262	0.154553738	0.408075609	0.353460458	0.338210655	0.457490218	0.118540384	0.389309235	-1.715537937	0.007694765	0.634352185	DOWN
NONMMUT094896.1	14:101885340-101887137	293	0	0	0	0	1	0	5	2	0	0	0	0	0.201692716	0	1.170462813	0.351895665	0	0.431012799	#NAME?	0.038218254	1	DOWN
NONMMUT094928.1	14:104345012-104345980	969	0	0	0	0	0	0	3	7	0	0	0	0	0	0	0.212322672	0.372331942	0	0.146163653	#NAME?	0.043021165	1	DOWN
NONMMUT094935.1	14:104374079-104374957	879	0	0	0	0	0	3	0	6	0	0	0	0	0	0.203907402	0	0.351835481	0	0.138935721	#NAME?	0.048979176	1	DOWN
NONMMUT094962.1	14:104444034-104454763	10730	0	0	1	0	2	0	2	33	0	0	0.004840327	0	0.011020539	0	0.01278082	0.158512845	0.001210082	0.045578551	-5.235178704	0.002524847	0.334828933	DOWN
NONMMUT095055.1	14:111592524-111593554	1031	24	49	32	27	25	10	5	18	1.015817495	1.926602522	1.611697843	2.052466509	1.433373732	0.579387172	0.332633952	0.899842154	1.651646092	0.811309252	1.025580739	0.044945682	1	UP
NONMMUT095096.1	14:118931520-118932697	1178	2	0	2	0	3	2	2	13	0.074076091	0	0.08817777	0	0.150548685	0.101417347	0.11641613	0.568805636	0.040563465	0.234296949	-2.530085361	0.015867221	0.875731059	DOWN
NONMMUT095322.1	15:20537013-20538641	1629	22	24	13	10	35	40	65	25	0.589321147	0.597248805	0.414409131	0.481123506	1.270069573	1.466821979	2.736623196	0.79099258	0.520525647	1.566126832	-1.589159899	0.000907131	0.178124089	DOWN
NONMMUT095535.1	15:28031563-28033099	1537	9	13	6	9	5	3	3	0	0.255524033	0.342869619	0.202711701	0.458940434	0.192282552	0.116613277	0.133858601	0	0.315011447	0.110688607	1.508897514	0.049536238	1	UP
NONMMUT095604.1	15:34174473-34175687	1215	3	5	0	2	0	0	0	0	0.10774772	0.166829731	0	0.128985589	0	0	0	0	0.10089076	0	Inf	0.019688541	0.955459057	UP
NONMMUT095634.1	15:36726328-36728619	843	3	2	2	1	0	0	0	0	0.155294756	0.096160031	0.123218758	0.092952248	0	0	0	0	0.116906448	0	Inf	0.025597866	1	UP
NONMMUT095719.1	15:38711020-38711558	431	2	5	2	0	0	0	0	0	0.202463191	0.470297269	0.241005599	0	0	0	0	0	0.228441515	0	Inf	0.044969031	1	UP
NONMMUT095753.1	15:41109654-41110704	1051	8	17	10	3	5	1	3	2	0.332148996	0.65571577	0.494065037	0.223746532	0.281197224	0.056864863	0.195757059	0.098102217	0.426419084	0.157980341	1.432526967	0.04842447	1	UP
NONMMUT095763.1	15:41875967-41877001	1035	1	4	3	0	2	6	9	9	0.042175695	0.156682773	0.150490593	0	0.114251579	0.346288797	0.596414243	0.448207808	0.087337265	0.376290607	-2.107178012	0.012057957	0.778538804	DOWN
NONMMUT095844.1	15:52005494-52007324	1831	30	49	30	6	11	10	7	14	0.714960537	1.084831895	0.850813445	0.256818045	0.355123421	0.326241493	0.2621976	0.39409028	0.726855981	0.334413199	1.120037748	0.033836132	1	UP
NONMMUT095846.1	15:52011275-52012475	1201	16	23	14	6	4	3	2	10	0.581329883	0.776308069	0.605336537	0.391535255	0.196871204	0.149237807	0.114186679	0.429160154	0.588627436	0.222363961	1.404431801	0.015733756	0.871355846	UP
NONMMUT095919.1	15:60819238-60831794	6185	17	3	1	1	1	1	0	1	0.119940022	0.019659557	0.008397204	0.012669158	0.009554724	0.009662889	0	0.008330843	0.040166485	0.006887114	2.544020754	0.040105246	1	UP
NONMMUT095938.1	15:62178193-62181847	880	0	0	30	0	0	0	0	0	0	0	1.770272067	0	0	0	0	0	0.442568017	0	Inf	0.009793881	0.710350027	UP
NONMMUT095979.1	15:68264005-68264753	749	7	31	9	2	7	0	0	1	0.40784887	1.677809521	0.623932774	0.209235635	0.552454829	0	0	0.06879341	0.7297067	0.15531206	2.232146843	0.023697004	1	UP
NONMMUT096077.1	15:76091717-76097701	1684	1	6	0	1	4	4	10	7	0.025921523	0.144435615	0	0.046531321	0.140405176	0.141887927	0.407259189	0.214245636	0.054222115	0.225949482	-2.059046962	0.014262255	0.847377134	DOWN
NONMMUT096111.1	15:77356081-77358359	1785	0	0	0	1	4	4	0	10	0	0	0	0.043898457	0.132460681	0.133859535	0	0.288751454	0.010974614	0.138767918	-3.660431935	0.007851156	0.641327307	DOWN
NONMMUT096116.1	15:77367422-77368049	628	5	2	0	2	0	0	0	0	0.347412603	0.12908106	0	0.249550144	0	0	0	0	0.181510952	0	Inf	0.03666657	1	UP
NONMMUT096145.1	15:79166042-79227525	2213	8	4	4	2	5	13	17	10	0.157744507	0.07327911	0.093851998	0.07081676	0.133546445	0.350918563	0.526845133	0.232906166	0.098923094	0.311054077	-1.652786151	0.013075073	0.807220851	DOWN
NONMMUT096164.1	15:80030253-80031069	817	10	10	15	5	42	35	26	7	0.534088409	0.496151025	0.953358056	0.47965128	3.038768114	2.559056014	2.182615693	0.441603001	0.615812192	2.055510705	-1.738934549	0.002837842	0.357733235	DOWN
NONMMUT096175.1	15:80133451-80136069	587	0	0	0	16	0	0	0	0	0	0	0	2.136259	0	0	0	0	0.53406475	0	Inf	0.026200581	1	UP
NONMMUT096177.1	15:80220779-80221804	1026	0	2	0	0	4	4	2	1	0	0.07900868	0	0	0.230450601	0.232884278	0.133662964	0.05022053	0.01975217	0.161804593	-3.034169499	0.018334751	0.92941586	DOWN
NONMMUT096189.1	15:81836361-81837549	1189	7	2	2	1	1	0	0	0	0.256920777	0.068177381	0.087361996	0.065903066	0.049702242	0	0	0	0.119590805	0.012425561	3.266723628	0.0332587	1	UP
NONMMUT096231.1	15:85476984-85479010	2027	6	0	0	0	19	11	11	0	0.129169689	0	0	0	0.554077758	0.324180141	0.372188921	0	0.032292422	0.312611705	-3.275104232	0.007965776	0.643586788	DOWN
NONMMUT096255.1	15:85713426-85714516	1091	3	9	3	3	1	1	0	1	0.119994024	0.334394074	0.142766053	0.215543176	0.054166788	0.054779992	0	0.047228473	0.203174332	0.039043813	2.37955228	0.020099445	0.95646329	UP
NONMMUT096285.1	15:87774467-87780702	6186	68	80	57	33	2	47	0	1	0.479682531	0.524249358	0.478478616	0.418093568	0.019115807	0.453858159	0	0.008329496	0.475126018	0.120325866	1.981363409	0.035275001	1	UP
NONMMUT096329.1	15:87932774-87933564	791	0	1	0	1	2	3	2	4	0	0.051240775	0	0.099062889	0.149494797	0.226592422	0.1733732	0.260629529	0.037575916	0.202522487	-2.43020193	0.028984749	1	DOWN
NONMMUT096342.1	15:88848190-88849238	1049	3	2	2	0	4	3	6	8	0.12479836	0.077276364	0.099021366	0	0.225397823	0.170862351	0.39226057	0.393056164	0.075274023	0.295394227	-1.972417657	0.02100016	0.973402347	DOWN
NONMMUT096375.1	15:89767563-89768777	817	0	1	2062	0	0	17	0	6	0	0.049610101	131.0578634	0	0	1.242989045	0	0.378535358	32.77686838	0.405381101	6.33725538	0.005100204	0.50968818	UP
NONMMUT096484.1	15:98763171-98766537	359	5	6	2	4	0	0	1	0	0.607730125	0.677519709	0.289340984	0.873304598	0	0	0.191093225	0	0.611973854	0.047773306	3.679193389	0.009097983	0.683783752	UP
NONMMUT096602.1	15:103620474-103621688	1215	9	6	3	2	2	0	0	2	0.32324316	0.200188951	0.128195691	0.128985589	0.09732542	0	0	0.084860436	0.195153348	0.045546464	2.099197255	0.031525059	1	UP
NONMMUT096638.1	15:7123441-7124081	641	11	10	11	11	4	4	3	5	0.748833189	0.632379699	0.891106179	1.34494374	0.368864768	0.372760171	0.320968282	0.402003466	0.904315702	0.366149172	1.304394981	0.037060068	1	UP
NONMMUT096679.1	15:12069572-12073701	851	3	3	0	3	0	0	0	0	0.153834876	0.142884088	0	0.276330911	0	0	0	0	0.143262469	0	Inf	0.021295802	0.980618788	UP
NONMMUT096682.1	15:12079276-12080509	1234	8	7	12	7	1	4	2	0	0.282891892	0.229952211	0.504972259	0.444564495	0.047889762	0.193629878	0.111133064	0	0.365595214	0.088163176	2.051999083	0.009395284	0.695163518	UP
NONMMUT096832.1	15:32443078-32445422	1779	0	0	0	0	1	0	8	0	0	0	0	0	0.033218643	0	0.308423987	0	0	0.085410658	#NAME?	0.047389257	1	DOWN
NONMMUT096862.1	15:35351688-35371573	1398	0	0	0	0	9	3	0	0	0	0	0	0	0.380529756	0.128207873	0	0	0	0.127184407	#NAME?	0.022628686	1	DOWN
NONMMUT096869.1	15:35988738-35989509	772	0	0	0	0	1	2	3	1	0	0	0	0	0.076549179	0.154753413	0.266503457	0.066743865	0	0.141137479	#NAME?	0.023202507	1	DOWN
NONMMUT096884.1	15:36467983-36470651	2669	5	13	2	7	0	0	0	0	0.081744142	0.197448709	0.038918476	0.20554237	0	0	0	0	0.130913424	0	Inf	4.89E-05	0.034606039	UP
NONMMUT096911.1	15:36763724-36764546	823	1	1	0	0	2	3	1	3	0.053039908	0.049248424	0	0	0.14368212	0.217782024	0.083356583	0.187887842	0.025572083	0.158177142	-2.628899545	0.038219504	1	DOWN
NONMMUT096928.1	15:37128171-37130995	2746	4	4	2	0	3	5	5	12	0.063570766	0.059055597	0.037827172	0	0.064583522	0.108777946	0.124889149	0.225227194	0.040113384	0.130869453	-1.705972812	0.034524073	1	DOWN
NONMMUT096996.1	15:40605796-40607282	1487	9	15	16	10	7	3	2	5	0.264115964	0.408912919	0.558729145	0.527068051	0.278270792	0.120534369	0.092224749	0.17329134	0.43970652	0.166080312	1.404659864	0.022495042	1	UP
NONMMUT097212.1	15:64081403-64082719	1317	10	10	6	7	7	20	18	18	0.331321359	0.30778693	0.236573944	0.416547142	0.314190332	0.907134661	0.937365792	0.704432241	0.323057344	0.715780756	-1.147727486	0.028283279	1	DOWN
NONMMUT097269.1	15:74072883-74073696	814	3	3	3	0	0	0	0	0	0.160827371	0.149378819	0.191348605	0	0	0	0	0	0.125388699	0	Inf	0.02559771	1	UP
NONMMUT097285.1	15:74229815-74231317	1503	11	14	7	1	2	1	2	2	0.319362658	0.377592852	0.241852688	0.052134894	0.078676237	0.039763787	0.091242982	0.068599754	0.247735773	0.06957069	1.832250678	0.025262076	1	UP
NONMMUT097307.1	15:74376597-74378397	1801	164	79	6	46	16	10	18	11	3.97360543	1.778164952	0.172997159	2.001796007	0.525135628	0.331675832	0.685458494	0.314796007	1.981640887	0.46426649	2.093670481	0.002895977	0.361239	UP
NONMMUT097380.1	15:76986162-76987762	1601	2	1	1	1	4	5	4	1	0.054504457	0.025316335	0.032440166	0.048943626	0.147684145	0.186573542	0.171357362	0.0321838	0.040301146	0.134449712	-1.738173895	0.048988754	1	DOWN
NONMMUT097443.1	15:82147072-82147606	451	3	2	0	0	4	6	7	4	0.290273791	0.179740368	0	0	0.524262342	0.794698236	1.064487374	0.457112989	0.11750354	0.710140235	-2.595399733	0.007682863	0.634102341	DOWN
NONMMUT097647.1	15:96705909-96708391	1971	7	6	4	0	0	0	0	0	0.154986709	0.123404148	0.105375175	0	0	0	0	0	0.095941508	0	Inf	0.003112327	0.378966853	UP
NONMMUT097685.1	15:99068258-99074885	574	0	0	0	0	6	0	3	0	0	0	0	0	0.617931535	0	0.358433221	0	0	0.244091189	#NAME?	0.046332298	1	DOWN
NONMMUT097694.1	15:100433587-100436665	3079	11	15	14	7	0	4	0	11	0.155895445	0.197484089	0.236118604	0.178172324	0	0.077602881	0	0.184133683	0.191917615	0.065434141	1.55237166	0.045658632	1	UP
NONMMUT097702.1	15:100459740-100469221	922	0	81	29	0	4	0	4	0	0	3.561321024	1.633300121	0	0.256445029	0	0.297552209	0	1.298655286	0.138499309	3.229067846	0.024217743	1	UP
NONMMUT097727.1	15:101221197-101225184	1900	11	4	6	3	8	9	20	16	0.252632671	0.085350879	0.163983097	0.123767161	0.248886649	0.282970269	0.7219205	0.434016753	0.156433452	0.421948543	-1.431518019	0.018385192	0.930445708	DOWN
NONMMUT097745.1	15:102170052-102171719	1668	11	13	10	7	25	21	10	18	0.287771028	0.315941609	0.311308366	0.328892438	0.88597621	0.752075132	0.411165752	0.556197399	0.31097836	0.651353623	-1.06662681	0.021745226	0.988702327	DOWN
NONMMUT097812.1	16:5394494-5450701	669	31	32	8	0	5	0	0	5	2.022039743	1.939029573	0.620988485	0	0.441761259	0	0	0.385178209	1.14551445	0.206734867	2.470142025	0.017236076	0.908901455	UP
NONMMUT097813.1	16:5408947-5450712	642	0	2	4	0	4	10	11	0	0	0.126266208	0.323511636	0	0.368290213	0.930448869	1.175119848	0	0.112444461	0.618464732	-2.45947873	0.027103905	1	DOWN
NONMMUT097862.1	16:5739813-5740510	698	7	6	2	2	12	13	6	5	0.437648716	0.348466441	0.148815778	0.224523626	1.016227721	1.11258278	0.589514811	0.369175103	0.28986364	0.771875104	-1.412993049	0.039114997	1	DOWN
NONMMUT097863.1	16:5748340-5749244	905	2	5	2	2	3	12	9	5	0.096421696	0.223975826	0.114777252	0.173168498	0.195962818	0.792063877	0.682087007	0.284733947	0.152085818	0.488711912	-1.684098641	0.028994042	1	DOWN
NONMMUT097923.1	16:8924335-8925168	834	0	0	0	0	5	4	1	2	0	0	0	0	0.354362449	0.286497925	0.082257155	0.123627614	0	0.211686286	#NAME?	0.002309497	0.31928678	DOWN
NONMMUT098000.1	16:13459717-13469356	6751	0	70	0	0	0	0	1	2	0	0.420324439	0	0	0	0	0.010161823	0.015272616	0.10508111	0.00635861	4.046648165	0.022465043	1	UP
NONMMUT098030.1	16:14957766-14969242	4256	1	8	2	2	0	0	0	0	0.010256542	0.076196542	0.024406347	0.036822719	0	0	0	0	0.036920537	0	Inf	0.00772577	0.635351956	UP
NONMMUT098036.1	16:15870049-15870816	768	7	6	15	5	0	0	0	2	0.397758859	0.316705177	1.014184286	0.510254031	0	0	0	0.134251862	0.559725588	0.033562965	4.059777609	0.000200592	0.077283598	UP
NONMMUT098052.1	16:17054008-17058577	4564	0	0	0	0	0	0	0	23	0	0	0	0	0	0	0	0.259733016	0	0.064933254	#NAME?	0.01729793	0.908901455	DOWN
NONMMUT098121.1	16:21794348-21809038	3955	9	7	8	103	6	7	3	4	0.09930226	0.071747416	0.105042047	2.041106992	0.089682099	0.105732965	0.052020397	0.052125906	0.579299679	0.074890342	2.95145829	0.003352185	0.398534014	UP
NONMMUT098199.1	16:25020085-25021345	1261	6	3	7	3	0	0	0	4	0.207634385	0.09642693	0.288266923	0.186485016	0	0	0	0.163487675	0.194703314	0.040871919	2.252095561	0.046266181	1	UP
NONMMUT098204.1	16:25041813-25043146	1334	1	10	3	2	2	0	0	0	0.032722522	0.303864608	0.116759943	0.117479378	0.088643467	0	0	0	0.142706613	0.022160867	2.686965979	0.041401354	1	UP
NONMMUT098269.1	16:31570494-31576243	5750	3	4	1	2	7	6	9	14	0.022767562	0.028202899	0.009032471	0.027255216	0.071963246	0.062331983	0.107354564	0.125492053	0.021814537	0.091785462	-2.072975813	0.002470933	0.331973611	DOWN
NONMMUT098272.1	16:31617891-31625760	7870	9	9	7	6	0	0	0	0	0.049903487	0.046356281	0.046188639	0.05975017	0	0	0	0	0.050549644	0	Inf	1.22E-06	0.002228404	UP
NONMMUT098326.1	16:37680795-37685277	1107	5	3	0	2	0	0	0	0	0.197086825	0.109841336	0	0.141569549	0	0	0	0	0.112124427	0	Inf	0.021986305	0.992090355	UP
NONMMUT098380.1	16:40057870-40059468	1599	7	331	4	6	7	3	4	4	0.191043655	8.391440253	0.129890226	0.294079951	0.258779654	0.112091686	0.171571693	0.128929304	2.251613521	0.167843084	3.745774217	0.000892765	0.177744881	UP
NONMMUT098543.1	16:40936437-40938451	2015	3	11	3	5	4	5	53	3	0.064969469	0.221304069	0.077299139	0.194478956	0.1173411	0.148240318	1.803935373	0.076740295	0.139512908	0.536564271	-1.943352383	0.02924946	1	DOWN
NONMMUT098715.1	16:49920083-49921812	1730	10	11	5	6	2	3	1	2	0.252225566	0.257761675	0.150075825	0.271811469	0.068352824	0.103603819	0.039654606	0.059598514	0.232968634	0.06780244	1.78072662	0.016239755	0.884707695	UP
NONMMUT098768.1	16:60368173-60368921	635	10	4	3	3	0	2	0	2	0.687165716	0.255380582	0.245287817	0.370326938	0	0.188141157	0	0.162370756	0.389540263	0.087627978	2.152308978	0.035198829	1	UP
NONMMUT098788.1	16:65568300-65569576	1277	2	13	6	9	2	2	0	4	0.068333309	0.412678625	0.243984247	0.552381712	0.092600145	0.093554922	0	0.161439278	0.319344473	0.086898586	1.877708876	0.036316148	1	UP
NONMMUT098789.1	16:65569763-65570908	1146	12	7	17	6	4	4	2	2	0.456940592	0.247609973	0.770302744	0.410326214	0.206319648	0.20849849	0.119666842	0.089969834	0.471294881	0.156113704	1.594032829	0.0178846	0.921785545	UP
NONMMUT098872.1	16:72364234-72365414	1181	16	26	20	7	24	28	16	65	0.591174589	0.892448102	0.879360465	0.464515315	1.201280569	1.416236145	0.929189286	2.836714134	0.706874617	1.595855034	-1.17480336	0.011866454	0.77045389	DOWN
NONMMUT098884.1	16:72390602-72393159	2550	40	0	35	0	0	0	0	0	0.684503932	0	0.712733567	0	0	0	0	0	0.349309375	0	Inf	9.15E-05	0.05272984	UP
NONMMUT098894.1	16:72433926-72434536	611	12	7	9	6	16	24	8	31	0.857044057	0.464420669	0.764853761	0.769613488	1.547903872	2.346375807	0.898013541	2.615041408	0.713982994	1.851833657	-1.374992896	0.00753646	0.628446915	DOWN
NONMMUT098900.1	16:72445988-72447219	1232	23	24	25	6	25	31	15	66	0.814655839	0.789706415	1.053740456	0.381683313	1.199519738	1.503092121	0.835040649	2.761108487	0.759946505	1.574690249	-1.051098298	0.029806147	1	DOWN
NONMMUT098910.1	16:72507836-72508521	686	4	4	8	0	7	10	4	19	0.254468403	0.236394563	0.605599558	0	0.603190477	0.870769933	0.399917109	1.42749785	0.274115631	0.825343842	-1.590210681	0.023514565	1	DOWN
NONMMUT098919.1	16:72535708-72538335	2628	0	0	28	0	35	22	14	73	0	0	0.553259515	0	0.787269153	0.500063159	0.365360583	1.431687712	0.138314879	0.771095152	-2.47895254	0.017294173	0.908901455	DOWN
NONMMUT098927.1	16:72551391-72552538	1148	15	2	10	3	11	14	11	30	0.570180661	0.070612287	0.452319124	0.20484112	0.566403296	0.728473383	0.657166326	1.346873811	0.324488298	0.824729204	-1.345754044	0.031353589	1	DOWN
NONMMUT099018.1	16:77737177-77737946	770	17	19	27	22	6	4	1	4	0.96341433	1.000285948	1.820817271	2.239243993	0.460639872	0.31031074	0.089094114	0.267737608	1.505940385	0.281945583	2.417176012	7.33E-05	0.046359716	UP
NONMMUT099035.1	16:77775818-77778117	2300	29	63	41	10	11	21	5	19	0.550209979	1.110369242	0.925668904	0.340760953	0.282709123	0.545417965	0.149106784	0.42576675	0.73175227	0.350750156	1.060911571	0.042587647	1	UP
NONMMUT099036.1	16:77778388-77781666	3071	37	56	54	17	24	13	13	0	0.525747817	0.739201637	0.913076717	0.433846558	0.461970808	0.25287619	0.290317533	0	0.652968182	0.251291133	1.37765293	0.042856117	1	UP
NONMMUT099188.1	16:90508791-90510740	343	2	0	0	0	4	4	1	4	0.2544071	0	0	0	0.6893362	0.696615946	0.200007194	0.601043609	0.063601775	0.546750737	-3.103744328	0.028109014	1	DOWN
NONMMUT099192.1	16:90517186-90519062	399	0	0	0	0	2	1	2	1	0	0	0	0	0.296366879	0.149786895	0.343704765	0.129138506	0	0.229749262	#NAME?	0.029735984	1	DOWN
NONMMUT099334.1	16:96093263-96094170	908	5	5	5	3	2	1	0	1	0.240280964	0.223235818	0.28593742	0.258984147	0.130231701	0.065820453	0	0.056746987	0.252109587	0.063199785	1.99605942	0.033124102	1	UP
NONMMUT099372.1	16:98019197-98020523	1327	47	26	27	14	16	4	5	18	1.545564304	0.794258635	1.056540542	0.826877575	0.712712333	0.180059736	0.258436778	0.699123784	1.055810264	0.462583158	1.190565952	0.029612592	1	UP
NONMMUT099385.1	16:4024249-4026415	2167	7	9	1	2	8	14	12	11	0.14096853	0.168354377	0.0239671	0.072320023	0.218220874	0.385919448	0.379801297	0.261627877	0.101402508	0.311392374	-1.618640284	0.011544078	0.759836955	DOWN
NONMMUT099483.1	16:18117611-18119901	2291	26	21	24	11	11	0	0	9	0.495228928	0.371577078	0.543985829	0.376302461	0.283819722	0	0	0.20248585	0.446773574	0.121576393	1.877680733	0.012197886	0.782624716	UP
NONMMUT099563.1	16:26713831-26755540	2255	0	0	0	0	0	2	3	4	0	0	0	0	0	0.052979882	0.091237547	0.091422598	0	0.058910007	#NAME?	0.015102354	0.859427331	DOWN
NONMMUT099566.1	16:26951256-26952115	860	0	0	0	0	0	0	2	9	0	0	0	0	0	0	0.159463025	0.539412885	0	0.174718978	#NAME?	0.037226279	1	DOWN
NONMMUT099570.1	16:28819424-28820515	1092	0	2	2	1	3	4	7	8	0	0.07423343	0.095122173	0.071757093	0.162405083	0.218808855	0.439637185	0.377578677	0.060278174	0.29960745	-2.313365878	0.004385296	0.472046752	DOWN
NONMMUT099608.1	16:31397477-31398292	816	4	15	12	1	1	2	1	1	0.213928093	0.745163615	0.763646774	0.096027874	0.072421527	0.146408866	0.084071652	0.063144931	0.454691589	0.091511744	2.312859512	0.017072182	0.904547202	UP
NONMMUT099646.1	16:33373570-33380728	820	0	0	1	0	8	5	3	3	0	0	0.063337447	0	0.576688577	0.364273465	0.250903255	0.188575236	0.015834362	0.345110133	-4.445926213	0.000707795	0.156995802	DOWN
NONMMUT099740.1	16:44719082-44724303	583	0	20	0	1	0	0	0	0	0	1.390654602	0	0.134406081	0	0	0	0	0.381265171	0	Inf	0.018521972	0.932055058	UP
NONMMUT099751.1	16:46356476-46357314	839	2	4	3	2	5	6	4	14	0.104006717	0.193285661	0.185646918	0.186790811	0.352250634	0.427185822	0.326988244	0.860046845	0.167432527	0.491617886	-1.553957581	0.024511585	1	DOWN
NONMMUT099764.1	16:48887902-48891203	3302	26	38	0	15	0	0	0	0	0.343600688	0.466517371	0	0.356034309	0	0	0	0	0.291538092	0	Inf	8.33E-07	0.001608626	UP
NONMMUT099822.1	16:58662101-58663054	954	3	10	2	3	0	1	0	1	0.13722587	0.424900825	0.108881984	0.246496442	0	0.06264672	0	0.054010759	0.22937628	0.02916437	2.975437403	0.012237933	0.782809154	UP
NONMMUT099930.1	16:74486537-74487543	1007	12	7	10	7	12	44	5	19	0.520013822	0.281788509	0.515652785	0.544779133	0.704396176	2.610121424	0.340561673	0.972456331	0.465558562	1.156883901	-1.31320953	0.033930775	1	DOWN
NONMMUT099948.1	16:74521235-74522432	1198	31	42	40	4	49	78	28	59	1.129169105	1.421173766	1.733807824	0.261699792	2.417748094	3.889295547	1.602950937	2.53835468	1.136462622	2.612087315	-1.200652888	0.014979334	0.855150079	DOWN
NONMMUT100041.1	16:74723287-74727769	4483	9	16	16	19	17	373	3	412	0.087606611	0.144676548	0.185329074	0.332175248	0.224163213	4.970189221	0.045893524	4.736762096	0.18744687	2.494252014	-3.734053596	0.000133769	0.062490877	DOWN
NONMMUT100093.1	16:74876053-74878899	2847	141	614	105	94	101	92	63	110	2.161169455	8.742560956	1.915124493	2.587701689	2.097059795	1.930334917	1.517675091	1.991404635	3.851639148	1.88411861	1.031582758	0.042694933	1	UP
NONMMUT100306.1	16:78117573-78118380	808	0	0	0	0	1	3	0	3	0	0	0	0	0.073138572	0.221825008	0	0.191375859	0	0.121584859	#NAME?	0.046996706	1	DOWN
NONMMUT100336.1	16:84706721-84708402	1682	1	1	2	0	2	8	2	3	0.025952345	0.024097178	0.061755894	0	0.070303439	0.284113281	0.081532819	0.091933231	0.027951354	0.131970693	-2.239227496	0.030620867	1	DOWN
NONMMUT100342.1	16:84949685-84950872	529	0	0	0	0	0	1	15	0	0	0	0	0	0	0.112977261	1.944744951	0	0	0.514430553	#NAME?	0.011858743	0.77045389	DOWN
NONMMUT100383.1	16:90586967-90596561	3107	28	31	13	7	13	0	0	0	0.393251081	0.404467117	0.217274694	0.176566652	0.247338709	0	0	0	0.297889886	0.061834677	2.2682911	0.019818929	0.955459057	UP
NONMMUT100431.1	16:91203723-91205069	1347	14	16	6	13	15	30	21	24	0.453537902	0.481503313	0.231305036	0.756427466	0.658257832	1.330396824	1.069228966	0.918337527	0.480693429	0.994055287	-1.04820901	0.023630379	1	DOWN
NONMMUT100596.1	17:9132541-9134444	482	1	2	2	5	0	0	0	0	0.090563993	0.168180302	0.215505006	0.813018871	0	0	0	0	0.321817043	0	Inf	0.015151292	0.860751567	UP
NONMMUT100611.1	17:10555879-10559711	511	15	8	8	5	13	19	19	24	1.280953813	0.634623251	0.812996667	0.766878857	1.503877433	2.221118757	2.55012371	2.420744909	0.873863147	2.173966202	-1.314850245	0.00792488	0.642940761	DOWN
NONMMUT100623.1	17:13036924-13038207	1284	7	34	7	15	22	46	19	32	0.237911841	1.073421877	0.283103263	0.915596019	1.012820847	2.140079368	1.014885682	1.284514458	0.62750825	1.363075089	-1.119158707	0.028832883	1	DOWN
NONMMUT100631.1	17:14249851-14276166	1246	92	0	0	0	0	0	0	0	3.222009609	0	0	0	0	0	0	0	0.805502402	0	Inf	0.00108436	0.198221643	UP
NONMMUT100731.1	17:17341975-17342697	723	9	8	4	4	8	17	7	13	0.543209459	0.448537319	0.287267594	0.433632573	0.654058967	1.404594813	0.664016329	0.926767689	0.428161736	0.912359449	-1.091446454	0.048758669	1	DOWN
NONMMUT100757.1	17:21761169-21761822	654	1	1	0	0	1	3	1	6	0.06674594	0.061974699	0	0	0.090360804	0.274059031	0.10489674	0.472879798	0.03218016	0.235549093	-2.871784392	0.025012631	1	DOWN
NONMMUT100858.1	17:27044958-27045872	915	1	3	5	0	0	0	0	0	0.047706934	0.132890009	0.28374992	0	0	0	0	0	0.116086716	0	Inf	0.040776878	1	UP
NONMMUT100924.1	17:31918146-31919625	1480	0	2	5	0	5	5	1	13	0	0.054772234	0.175426471	0	0.199688029	0.20182719	0.046353019	0.45273854	0.057549676	0.225151694	-1.968017618	0.0473573	1	DOWN
NONMMUT100936.1	17:32719033-32719970	938	12	16	13	3	3	0	2	1	0.558266438	0.691455184	0.719693469	0.250701072	0.189068604	0	0.146202773	0.054932051	0.555029041	0.097550857	2.508336805	0.001514233	0.245976757	UP
NONMMUT100954.1	17:33423671-33424476	806	2	5	1	1	4	10	7	1	0.108265056	0.251486505	0.064437601	0.097219287	0.29335275	0.741126767	0.595637476	0.063928367	0.130352112	0.42351134	-1.699986639	0.047228207	1	DOWN
NONMMUT101053.1	17:45186561-45188218	1115	24	40	22	22	3	12	0	16	0.939289541	1.454263018	1.024572307	1.546383744	0.159055023	0.642885927	0	0.739580118	1.241127152	0.385380267	1.687296319	0.007562755	0.628446915	UP
NONMMUT101056.1	17:45480793-45481573	781	0	6	1	2	0	0	0	0	0	0.311433516	0.066500264	0.2006626	0	0	0	0	0.144649095	0	Inf	0.04248007	1	UP
NONMMUT101057.1	17:45481632-45482784	1153	2	2	2	2	0	0	0	0	0.075682251	0.070306076	0.09008969	0.135921501	0	0	0	0	0.09299988	0	Inf	0.025160632	1	UP
NONMMUT101241.1	17:57021783-57022440	538	0	3	5	3	0	0	0	0	0	0.226011819	0.482585831	0.437095921	0	0	0	0	0.286423393	0	Inf	0.011477925	0.759615478	UP
NONMMUT101393.1	17:69556653-69571571	1957	18	17	12	12	11	6	0	0	0.401369892	0.352149859	0.31841378	0.48056601	0.332259062	0.183142005	0	0	0.388124885	0.128850267	1.590825413	0.042748905	1	UP
NONMMUT101749.1	17:9847182-9929893	2739	37	56	34	31	1	0	17	0	0.589474826	0.828801836	0.644590686	0.887042468	0.021575745	0	0.425669325	0	0.737477454	0.111811267	2.721533365	0.00551099	0.538112068	UP
NONMMUT101765.1	17:10187679-10190309	2631	9	7	6	4	9	4	20	21	0.149274207	0.107852918	0.118421849	0.119162429	0.202197111	0.090816902	0.521341296	0.411390709	0.123677851	0.306436504	-1.309001015	0.031464394	1	DOWN
NONMMUT101789.1	17:13183863-13184811	949	0	0	2	2	4	1	5	7	0	0	0.109455651	0.165139611	0.249148911	0.062976787	0.361375769	0.380178769	0.068648816	0.263420059	-1.940058475	0.041672569	1	DOWN
NONMMUT101874.1	17:21871539-21873000	1462	9	4	7	4	0	3	0	2	0.268632311	0.110921115	0.248635151	0.214443468	0	0.12259549	0	0.07052355	0.210658011	0.04827976	2.125412376	0.019806659	0.955459057	UP
NONMMUT101878.1	17:22283094-22284420	1327	3	2	2	1	4	4	6	5	0.098653715	0.061087344	0.078276875	0.059049544	0.178178083	0.180059736	0.310083902	0.194185548	0.07426687	0.215626817	-1.537745941	0.046110307	1	DOWN
NONMMUT101941.1	17:27409835-27412016	1584	0	0	0	0	0	2	6	9	0	0	0	0	0	0.075422749	0.259773572	0.292863056	0	0.157014844	#NAME?	0.002277328	0.31928678	DOWN
NONMMUT101957.1	17:28390835-28391511	677	7	11	6	1	9	9	15	13	0.45122423	0.658681977	0.46021844	0.115744085	0.785791136	0.79415585	1.519601298	0.98973861	0.421467183	1.022321724	-1.278357076	0.027291735	1	DOWN
NONMMUT101975.1	17:29848511-29849550	340	0	0	0	0	0	0	12	0	0	0	0	0	0	0	2.420674735	0	0	0.605168684	#NAME?	0.044194523	1	DOWN
NONMMUT101988.1	17:30873771-30875168	1324	41	58	57	35	32	19	14	17	1.351311837	1.775824768	2.235550391	2.071847184	1.428698629	0.857244475	0.725202123	0.661790783	1.858633545	0.918234003	1.017308589	0.020621456	0.970444805	UP
NONMMUT101996.1	17:31356439-31357879	1441	0	0	0	0	1	2	2	2	0	0	0	0	0.041010386	0.08290745	0.095168773	0.071551304	0	0.072659478	#NAME?	0.014804412	0.851159034	DOWN
NONMMUT102104.1	17:42783637-42784579	943	1	15	8	1	1	1	1	1	0.046290397	0.64480754	0.440552807	0.08309517	0.062668044	0.063377488	0.07274917	0.054640789	0.303686478	0.063358873	2.260964096	0.04973391	1	UP
NONMMUT102217.1	17:49984838-49986771	1934	4	5	0	0	18	19	6	25	0.090261285	0.104807716	0	0	0.550165279	0.586862298	0.212761809	0.666249696	0.04876725	0.504009771	-3.369467172	5.48E-06	0.0073981	DOWN
NONMMUT102509.1	17:78199173-78200027	613	2	11	1	2	11	4	7	13	0.14235177	0.727451384	0.084725459	0.255656592	1.060735699	0.389786737	0.783170972	1.093071842	0.302546301	0.831691312	-1.458892215	0.040874952	1	DOWN
NONMMUT102554.1	17:81700560-81704894	886	27	20	21	20	12	7	6	6	1.3298209	0.915069563	1.230769092	1.769187792	0.800594751	0.471979544	0.464425889	0.349055742	1.311211837	0.521513982	1.330122947	0.011114	0.753829878	UP
NONMMUT102589.1	17:83859817-83860852	1036	0	2	5	3	0	0	0	0	0	0.078246048	0.250609244	0.226986106	0	0	0	0	0.138960349	0	Inf	0.019525988	0.954596415	UP
NONMMUT102805.1	18:4416329-4417488	1160	14	9	8	6	5	25	17	20	0.52665134	0.314503392	0.358139049	0.405374001	0.254774381	1.287414301	1.005093345	0.888657492	0.401166945	0.85898488	-1.098429999	0.046760479	1	DOWN
NONMMUT102807.1	18:4424830-4425432	603	1	2	1	1	9	6	3	2	0.072391119	0.13443268	0.086130525	0.129948168	0.882223215	0.594376293	0.341195139	0.170987446	0.105725623	0.497195523	-2.233488248	0.009684031	0.708460695	DOWN
NONMMUT102930.1	18:14767692-14770292	2601	4	3	3	0	0	0	0	0	0.067114696	0.046749081	0.0598838	0	0	0	0	0	0.043436894	0	Inf	0.026461175	1	UP
NONMMUT102941.1	18:15201023-15209298	3744	1	12	7	0	4	14	15	15	0.011659147	0.129930329	0.097089901	0	0.063152328	0.223367373	0.274778333	0.206491872	0.059669844	0.191947476	-1.685637679	0.029742791	1	DOWN
NONMMUT102944.1	18:15204876-15214666	3760	39	33	0	8	1	0	3	9	0.452615208	0.35578251	0	0.166764016	0.015717012	0	0.054718263	0.123376351	0.243790434	0.048452907	2.330986395	0.019519122	0.954596415	UP
NONMMUT103059.1	18:25816044-25823338	1906	27	20	17	8	6	5	6	10	0.618164385	0.425368118	0.463151597	0.328978332	0.186092708	0.15671786	0.215887376	0.270420433	0.458915608	0.207279594	1.146650779	0.031161206	1	UP
NONMMUT103060.1	18:25816624-25822819	5254	0	0	0	56	0	0	0	0	0	0	0	0.83536064	0	0	0	0	0.20884016	0	Inf	0.001850124	0.280209892	UP
NONMMUT103072.1	18:25849160-25872249	2327	45	57	58	0	0	0	0	0	0.843859107	0.992960757	1.294286817	0	0	0	0	0	0.78277667	0	Inf	1.19E-08	5.65E-05	UP
NONMMUT103082.1	18:25868640-25870199	1560	5	3	2	8	9	21	12	19	0.139855843	0.077945102	0.066585521	0.401944039	0.341013204	0.804141871	0.527582955	0.627733029	0.171582626	0.575117765	-1.744953923	0.003371515	0.399157429	DOWN
NONMMUT103103.1	18:25916009-25917824	1816	35	65	40	27	15	23	21	9	0.841029687	1.45096532	1.143778509	1.165249433	0.488256222	0.756569909	0.793089987	0.255448833	1.150255737	0.573341238	1.004488698	0.044811654	1	UP
NONMMUT103164.1	18:26036071-26037023	953	16	28	16	13	11	8	2	7	0.732609852	1.191022156	0.871805077	1.069158234	0.682299038	0.501446526	0.143901575	0.378583055	0.96614883	0.426557549	1.17950505	0.034703588	1	UP
NONMMUT103206.1	18:26236839-26237711	873	6	13	2	3	2	2	0	1	0.299916334	0.603654759	0.118984437	0.269367246	0.135452903	0.136849524	0	0.059022066	0.322980694	0.082831124	1.963203066	0.02864045	1	UP
NONMMUT103255.1	18:32467232-32468004	773	4	4	0	1	0	0	0	0	0.225828363	0.209788706	0	0.101369658	0	0	0	0	0.134246682	0	Inf	0.033054448	1	UP
NONMMUT103262.1	18:32871665-32872447	783	1	3	5	2	4	13	5	8	0.055749482	0.155292923	0.331585156	0.200150052	0.301969753	0.991804317	0.437989278	0.526584822	0.185694403	0.564587042	-1.604265685	0.023817887	1	DOWN
NONMMUT103285.1	18:34891995-34893280	1286	11	8	8	4	3	1	0	1	0.373252002	0.252171447	0.32304922	0.243791875	0.137905405	0.046473539	0	0.040067079	0.298066136	0.056111506	2.409263942	0.002453332	0.330852682	UP
NONMMUT103294.1	18:34972276-34972930	655	6	2	8	1	1	1	0	1	0.399735816	0.123760162	0.634261522	0.119631672	0.090222849	0.091244231	0	0.078666052	0.319347293	0.065033283	2.295876063	0.046049508	1	UP
NONMMUT103357.1	18:36333624-36335211	1588	12	43	48	4	4	6	10	9	0.329756876	1.097668529	1.569578535	0.197428432	0.148893146	0.225698303	0.431879392	0.292125366	0.798608093	0.274649052	1.539898381	0.030393016	1	UP
NONMMUT103360.1	18:36336835-36338543	1709	9	32	22	5	4	2	4	2	0.229807162	0.759046685	0.668459989	0.229300817	0.138351268	0.069906164	0.160528459	0.060330854	0.471653663	0.107279186	2.136357672	0.002525902	0.334828933	UP
NONMMUT103362.1	18:36339319-36341296	1978	9	40	10	7	8	0	0	6	0.198554317	0.819769093	0.262518885	0.277347112	0.23907211	0	0	0.156351561	0.389547352	0.098855918	1.978399471	0.019380785	0.95172781	UP
NONMMUT103363.1	18:36341636-36342715	1080	3	14	20	1	1	3	0	0	0.121216185	0.525483386	0.961596952	0.072554394	0.054718487	0.165957969	0	0	0.420212729	0.055169114	2.929187152	0.006783418	0.599578739	UP
NONMMUT103364.1	18:36342362-36343140	779	3	10	8	1	1	0	1	1	0.168053247	0.520353514	0.533300766	0.10058889	0.075861317	0	0.088064785	0.066144113	0.330574104	0.057517554	2.522899491	0.013070922	0.807220851	UP
NONMMUT103378.1	18:38024936-38116043	7977	0	0	36	0	0	0	0	0	0	0	0.234349668	0	0	0	0	0	0.058587417	0	Inf	0.006127455	0.569292255	UP
NONMMUT103597.1	18:56945903-56947309	1407	2	2	2	3	2	10	7	6	0.062019641	0.057614006	0.073826164	0.167134048	0.084044339	0.424554495	0.341210949	0.219803403	0.090148465	0.267403296	-1.568642423	0.047607892	1	DOWN
NONMMUT103606.1	18:57786092-57786874	783	2	6	7	2	1	2	0	0	0.111445256	0.310638028	0.464245965	0.200150052	0.075473775	0.152579355	0	0	0.271619825	0.057013282	2.252218812	0.038550446	1	UP
NONMMUT103639.1	18:60766802-60768625	1824	3	10	2	3	0	1	0	2	0.071772741	0.222234313	0.056948143	0.128924126	0	0.032765883	0	0.0565271	0.119969831	0.022323246	2.426052939	0.030558676	1	UP
NONMMUT103679.1	18:64284014-64285775	1762	1	1	0	0	2	6	4	3	0.024774032	0.023003095	0	0	0.067111456	0.203410275	0.155699851	0.087759191	0.011944282	0.128495193	-3.427322387	0.002873759	0.35972312	DOWN
NONMMUT103797.1	18:77255711-77261393	423	13	11	9	40	74	73	62	58	1.341048959	1.054202597	1.104788765	7.411349332	10.34106509	10.30891684	10.05252605	7.067067945	2.727847413	9.442393982	-1.791389733	0.001398458	0.233539219	DOWN
NONMMUT103798.1	18:77260517-77261012	221	8	4	4	0	0	0	0	0	1.579586401	0.733785837	0.939793985	0	0	0	0	0	0.813291556	0	Inf	0.003996052	0.442944025	UP
NONMMUT103976.1	18:5129944-5130614	671	3	3	6	2	0	0	0	2	0.195102056	0.181213649	0.464333657	0.233558108	0	0	0	0.153659359	0.268551868	0.03841484	2.805465116	0.031356067	1	UP
NONMMUT103987.1	18:5148330-5150954	2625	8	10	13	9	3	2	5	2	0.132986131	0.1544211	0.257170466	0.268720551	0.067560515	0.045512242	0.130645945	0.039278259	0.203324562	0.07074924	1.522997953	0.034170316	1	UP
NONMMUT104035.1	18:5987719-5989217	1499	0	0	0	0	1	0	2	5	0	0	0	0	0.039423593	0	0.091486459	0.171904084	0	0.075703534	#NAME?	0.039733348	1	DOWN
NONMMUT104048.1	18:6424634-6426226	1593	2	0	2	0	5	2	2	5	0.054778177	0	0.06520616	0	0.18552309	0.074996632	0.086088011	0.16176034	0.029996084	0.127092018	-2.083027346	0.030884995	1	DOWN
NONMMUT104063.1	18:7845123-7846935	1813	14	23	16	1	2	3	2	9	0.336963902	0.514255925	0.45826268	0.043220488	0.065223599	0.098860787	0.075641589	0.255871529	0.338175749	0.123899376	1.448604285	0.043513322	1	UP
NONMMUT104206.1	18:23931979-23933775	1797	2	13	18	0	0	0	0	0	0.048559619	0.293261327	0.520146717	0	0	0	0	0	0.215491916	0	Inf	0.000442609	0.123972589	UP
NONMMUT104345.1	18:36312692-36315243	2200	11	7	6	6	0	6	0	2	0.218182761	0.128982286	0.141621765	0.213742655	0	0.162913138	0	0.046866104	0.175632367	0.052444811	1.743686806	0.039433826	1	UP
NONMMUT104347.1	18:36318091-36319813	1419	0	0	0	0	0	16	0	2	0	0	0	0	0	0.673542691	0	0.072660627	0	0.18655083	#NAME?	0.010454854	0.736753073	DOWN
NONMMUT104794.1	18:67734832-67735763	932	10	7	6	6	3	2	1	2	0.468186942	0.304464623	0.334300304	0.504542748	0.190285784	0.128186303	0.073607798	0.110628144	0.402873654	0.125677007	1.680606734	0.026285692	1	UP
NONMMUT105023.1	18:84125497-84126638	1142	1	2	0	0	3	5	2	1	0.038224032	0.07098328	0	0	0.155294528	0.261562383	0.120085991	0.045119321	0.027301828	0.145515555	-2.414103928	0.047749303	1	DOWN
NONMMUT105060.1	19:3923706-3924996	663	3	4	7	1	0	0	1	1	0.197456229	0.244595279	0.548272383	0.118188153	0	0	0.103472802	0.077716839	0.277128011	0.04529741	2.613052068	0.032941362	1	UP
NONMMUT105067.1	19:4438522-4448333	2038	3	0	8	3	0	1	0	0	0.064236251	0	0.203847545	0.11538646	0	0.029325305	0	0	0.095867564	0.007331326	3.708896668	0.021437155	0.984085192	UP
NONMMUT105265.1	19:22040811-22041768	958	3	2	0	0	0	10	3	21	0.136652902	0.084616812	0	0	0	0.623536716	0.214760615	1.129821456	0.055317428	0.492029697	-3.152939399	0.009342406	0.693026632	DOWN
NONMMUT105267.1	19:22042130-22046889	4760	11	2	11	0	1	26	9	89	0.100840772	0.017030022	0.119999803	0	0.012415119	0.326282616	0.129682509	0.963689084	0.059467649	0.358017332	-2.58985248	0.011422172	0.759201588	DOWN
NONMMUT105269.1	19:22046977-22047998	1022	1	0	1	0	0	10	0	22	0.042712177	0	0.050818695	0	0	0.584489407	0	1.109486516	0.023382718	0.423493981	-4.178826923	0.009488844	0.69919086	DOWN
NONMMUT105270.1	19:22048591-22049368	778	0	0	0	0	0	5	1	15	0	0	0	0	0	0.383938613	0.088177979	0.993708955	0	0.366456387	#NAME?	0.002292034	0.31928678	DOWN
NONMMUT105271.1	19:22049527-22051491	1965	3	0	2	0	0	16	3	55	0.066622636	0	0.052861788	0	0	0.486390371	0.104702631	1.442614782	0.029871106	0.508426946	-4.089217935	0.00084578	0.172228243	DOWN
NONMMUT105272.1	19:22052931-22054328	1343	8	1	1	0	2	6	4	32	0.259931939	0.030179786	0.038672157	0	0.08804943	0.266871857	0.204276349	1.228083816	0.082195971	0.446820363	-2.442555358	0.020691133	0.971681169	DOWN
NONMMUT105275.1	19:22056863-22058073	1211	1	0	3	0	0	6	3	21	0.036046114	0	0.128619128	0	0	0.29596111	0.169893203	0.893781135	0.041166311	0.339908862	-3.045611914	0.009799302	0.710350027	DOWN
NONMMUT105276.1	19:22058197-22060761	2565	2	1	3	0	0	21	6	56	0.034020131	0.015801736	0.060724274	0	0	0.489068741	0.160421574	1.125269869	0.027636535	0.443690046	-4.00490352	0.000332247	0.10578046	DOWN
NONMMUT105277.1	19:22061011-22062893	1883	6	2	1	0	1	17	7	58	0.139047775	0.04304987	0.027581894	0	0.031383944	0.539310701	0.25495688	1.587556952	0.052419885	0.603302119	-3.524694564	0.000591103	0.147723995	DOWN
NONMMUT105278.1	19:22063514-22064429	916	5	3	1	0	0	8	7	24	0.23818244	0.132744933	0.056699461	0	0	0.521701462	0.524108958	1.350437389	0.106906709	0.599061952	-2.486352821	0.015957564	0.878034579	DOWN
NONMMUT105279.1	19:22064870-22069355	4486	14	2	13	0	2	39	6	107	0.136182692	0.018070197	0.150484279	0	0.026359872	0.519324127	0.091725666	1.229357401	0.076184292	0.466691766	-2.614904544	0.011178553	0.753829878	DOWN
NONMMUT105280.1	19:22070076-22071682	1607	0	0	0	0	0	16	6	47	0	0	0	0	0	0.59474616	0.256055593	1.507418875	0	0.589555157	#NAME?	4.12E-06	0.005779798	DOWN
NONMMUT105281.1	19:22071744-22073351	1608	3	0	5	0	0	13	2	21	0.081413856	0	0.161462175	0	0	0.48294949	0.085284951	0.673115022	0.060719008	0.310337366	-2.353617297	0.043848555	1	DOWN
NONMMUT105282.1	19:22073429-22074429	1001	2	0	2	0	1	5	0	17	0.087174461	0	0.103769643	0	0.059036929	0.298405835	0	0.875335661	0.047736026	0.308194606	-2.690691239	0.032899119	1	DOWN
NONMMUT105283.1	19:22075131-22075900	770	0	0	0	0	3	5	2	17	0	0	0	0	0.230319936	0.387927586	0.17810156	1.13793636	0	0.48357136	#NAME?	4.96E-05	0.034747629	DOWN
NONMMUT105285.1	19:22084463-22086161	1699	0	4	5	0	0	7	3	38	0	0.095448305	0.152814113	0	0	0.246129415	0.121095155	1.152783962	0.062065604	0.380002133	-2.614141638	0.023915019	1	DOWN
NONMMUT105286.1	19:22086589-22088682	2094	2	2	0	1	3	14	8	67	0.041672223	0.038711989	0	0.037420604	0.084692622	0.399373182	0.262027829	1.649123602	0.029451204	0.598804309	-4.345686074	8.64E-06	0.009962641	DOWN
NONMMUT105289.1	19:22095617-22097936	2320	5	4	3	1	4	19	8	53	0.094040998	0.069899427	0.067136967	0.033775321	0.101914792	0.489220554	0.236502704	1.177450655	0.066213178	0.501272176	-2.92040387	0.000179259	0.072575473	DOWN
NONMMUT105291.1	19:22101970-22103397	1428	3	0	2	1	0	12	4	38	0.091676106	0	0.072740485	0.054873071	0	0.501973256	0.192117042	1.371554588	0.054822416	0.516411222	-3.235682546	0.003861869	0.435373937	DOWN
NONMMUT105292.1	19:22103461-22109184	5699	19	7	7	0	0	51	6	139	0.145480026	0.049791372	0.063783925	0	0	0.534568493	0.072202376	1.25710017	0.064763831	0.46596776	-2.846969908	0.011545311	0.759836955	DOWN
NONMMUT105293.1	19:22110084-22114192	4109	12	3	1	0	0	30	21	96	0.12744072	0.029592202	0.012639744	0	0	0.436126679	0.350511418	1.20417369	0.042418166	0.497702947	-3.552530762	0.001490013	0.243704009	DOWN
NONMMUT105294.1	19:22114388-22117325	2938	8	4	1	3	5	24	17	50	0.118818446	0.05519628	0.017677572	0.080040029	0.100591655	0.48796311	0.3968374	0.877145618	0.067933082	0.465634446	-2.777011579	8.82E-05	0.052062936	DOWN
NONMMUT105295.1	19:22117934-22118744	811	0	3	2	0	0	7	5	22	0	0.149931392	0.128080657	0	0	0.515627467	0.422867576	1.398144536	0.069503012	0.584159895	-3.071215904	0.007093778	0.613092856	DOWN
NONMMUT105298.1	19:22124599-22125737	1139	2	0	5	0	0	12	6	30	0.076612498	0	0.2279466	0	0	0.629339604	0.361265442	1.35751636	0.076139774	0.587030352	-2.946712896	0.007121888	0.613499669	DOWN
NONMMUT105299.1	19:22126152-22126773	622	1	0	0	0	0	5	3	30	0.070179814	0	0	0	0	0.480231899	0.33077278	2.485869991	0.017544954	0.824218667	-5.553899103	0.000852308	0.173064559	DOWN
NONMMUT105300.1	19:22126970-22127646	677	1	1	0	0	0	11	0	18	0.064478352	0.059869207	0	0	0	0.97062503	0	1.37036523	0.03108689	0.585247565	-4.234668841	0.004409886	0.473979906	DOWN
NONMMUT105301.1	19:22129435-22133059	3625	11	4	10	2	2	26	6	74	0.132414365	0.044735633	0.143244787	0.043232411	0.032620796	0.428442828	0.113512093	1.052152958	0.090906799	0.406682169	-2.161441629	0.011638069	0.762448202	DOWN
NONMMUT105319.1	19:23061203-23073647	10376	0	0	0	0	0	3	2	9	0	0	0	0	0	0.01727396	0.013216866	0.04470847	0	0.018799824	#NAME?	0.005634036	0.54491576	DOWN
NONMMUT105386.1	19:29075558-29076200	643	2	5	3	0	11	6	3	12	0.135710164	0.315238138	0.242236025	0	1.011245698	0.557401096	0.319969936	0.961856724	0.173296082	0.712618363	-2.039890626	0.007301519	0.622109068	DOWN
NONMMUT105388.1	19:29091727-29093548	1822	7	12	8	4	10	15	10	20	0.167661254	0.26699185	0.228013884	0.17207264	0.32444293	0.491796057	0.376412994	0.565775352	0.208684907	0.439606833	-1.074887548	0.031159426	1	DOWN
NONMMUT105438.1	19:34474809-34481547	3702	12	5	2	0	4	19	12	7	0.141451626	0.05475368	0.028058729	0	0.063868805	0.306588786	0.222320208	0.097458037	0.056066009	0.172558959	-1.621891107	0.047930121	1	DOWN
NONMMUT105480.1	19:38324759-38325975	1217	3	8	3	3	0	2	0	0	0.107570649	0.26646876	0.127985016	0.193227285	0	0.098167325	0	0	0.173812927	0.024541831	2.824220575	0.014963003	0.854900586	UP
NONMMUT105482.1	19:38348178-38351494	2696	0	0	0	14	0	0	0	0	0	0	0	0.406997976	0	0	0	0	0.101749494	0	Inf	0.036200439	1	UP
NONMMUT105664.1	19:55099584-55107474	4569	4	3	6	0	3	99	4	5	0.038206462	0.026612904	0.068191701	0	0.038815135	1.294339546	0.06004446	0.056398385	0.033252767	0.362399381	-3.446034201	0.002018534	0.293785795	DOWN
NONMMUT105844.1	19:8477762-8478436	675	11	14	13	9	3	2	6	5	0.711114184	0.840773418	1.000107369	1.045024365	0.262735334	0.176992052	0.609601982	0.381754403	0.899254834	0.357770943	1.32969379	0.035817077	1	UP
NONMMUT105855.1	19:8547586-8548496	911	0	2	4	2	10	2	6	13	0	0.088982333	0.227985149	0.172027981	0.648885859	0.131141202	0.451680942	0.735513764	0.122248866	0.491805442	-2.008266618	0.012903794	0.8035698	DOWN
NONMMUT105893.1	19:10570478-10577386	1541	23	22	0	1	32	25	29	33	0.651301748	0.578724555	0	0.050849283	1.227512644	0.969111349	1.290679877	1.103726689	0.320218896	1.14775764	-1.841687685	0.010278458	0.729545983	DOWN
NONMMUT105909.1	19:12535010-12536129	1120	0	0	0	0	2	3	3	5	0	0	0	0	0.105580701	0.160030898	0.183697026	0.230075198	0	0.169845956	#NAME?	0.000691193	0.156378317	DOWN
NONMMUT105910.1	19:12535719-12536850	1132	3	3	4	2	0	0	1	1	0.11564795	0.107415511	0.183475681	0.138443013	0	0	0.060602887	0.045517901	0.136245539	0.026530197	2.360501702	0.046110221	1	UP
NONMMUT105931.1	19:15657446-15658596	1151	0	2	2	0	4	13	6	8	0	0.070428241	0.090246232	0	0.205423385	0.674702676	0.35749899	0.35822408	0.040168618	0.398962283	-3.312111619	0.000201057	0.077283598	DOWN
NONMMUT106028.1	19:26552373-26553302	930	6	5	1	7	0	0	0	2	0.281534365	0.217954971	0.055845921	0.589884502	0	0	0	0.110866054	0.28630494	0.027716513	3.368734872	0.013117236	0.808236581	UP
NONMMUT106063.1	19:27160075-27160732	658	1	1	3	2	7	8	4	12	0.066340189	0.061597953	0.236713927	0.238172478	0.628858157	0.726259178	0.416934858	0.939929899	0.150706137	0.677995523	-2.169537582	0.002861125	0.35877002	DOWN
NONMMUT106091.1	19:27363565-27364929	1365	2	1	0	0	2	5	5	2	0.063927938	0.029693372	0	0	0.086630318	0.218830946	0.251242201	0.075535113	0.023405327	0.158059645	-2.755560213	0.013921385	0.836863751	DOWN
NONMMUT106158.1	19:35834892-35924538	2008	0	0	0	0	0	6	0	4	0	0	0	0	0	0.17849049	0	0.102668306	0	0.070289699	#NAME?	0.038258527	1	DOWN
NONMMUT106404.1	19:57323386-57360776	1692	1	0	1	0	3	10	7	1	0.025798962	0	0.030695453	0	0.104814628	0.353042656	0.283737474	0.030452875	0.014123604	0.193011908	-3.772509691	0.003543604	0.414532061	DOWN
NONMMUT106525.1	19:60608547-60611029	1550	5	5	6	7	2	0	2	0	0.140758139	0.130772982	0.201011538	0.353930701	0.076290571	0	0.088476259	0	0.20661834	0.041191707	2.326542484	0.020304245	0.963642722	UP
NONMMUT106714.1	2:21265212-21266264	1053	1	1	3	1	5	6	3	5	0.041454743	0.038491408	0.147918105	0.074414763	0.280663136	0.34036933	0.195385251	0.244714361	0.075569755	0.265283019	-1.811651488	0.018095889	0.923499771	DOWN
NONMMUT106715.1	2:21268327-21269840	1514	2	1	3	2	7	6	4	9	0.057636483	0.026771105	0.102878312	0.103512213	0.273308235	0.236729792	0.181204185	0.30640362	0.072699528	0.249411458	-1.778509838	0.008202354	0.655397613	DOWN
NONMMUT106716.1	2:21271018-21272559	1542	8	5	4	0	11	9	8	15	0.226386897	0.131451441	0.134691615	0	0.421680275	0.348666349	0.355827674	0.501365478	0.123132488	0.406884944	-1.724409432	0.007777144	0.637472116	DOWN
NONMMUT106801.1	2:30162609-30165612	1777	0	0	0	0	3	4	7	1	0	0	0	0	0.099800985	0.134462166	0.270165338	0.028996209	0	0.133356175	#NAME?	0.001250067	0.218014875	DOWN
NONMMUT106812.1	2:30472725-30473089	365	2	4	1	0	5	4	6	9	0.239072973	0.444292246	0.142292347	0	0.809693924	0.654628136	1.127346132	1.270945428	0.206414392	0.965653405	-2.225961905	0.004301703	0.466199147	DOWN
NONMMUT106817.1	2:30480309-30482799	2491	16	22	11	5	1	3	1	5	0.280279883	0.358014668	0.229305123	0.157316377	0.023723792	0.071952873	0.027540132	0.103446095	0.256229013	0.056665723	2.176885628	0.00102385	0.19057205	UP
NONMMUT106890.1	2:33967180-33968731	1552	2	0	0	0	1	4	3	4	0.05622528	0	0	0	0.038077298	0.153955715	0.132564864	0.132833736	0.01405632	0.114357903	-3.024265215	0.033492175	1	DOWN
NONMMUT106926.1	2:37423112-37429811	1172	0	0	0	0	3	2	2	0	0	0	0	0	0.151319412	0.101936548	0.117012117	0	0	0.092567019	#NAME?	0.030133716	1	DOWN
NONMMUT107113.1	2:61867619-61868321	703	1	9	1	0	0	0	0	0	0.062093662	0.518952965	0.073878672	0	0	0	0	0	0.163731325	0	Inf	0.042678991	1	UP
NONMMUT107115.1	2:61875153-61876517	1360	4	8	10	6	3	0	0	1	0.128356856	0.238450354	0.381810555	0.345760177	0.130401728	0	0	0.037886959	0.273594486	0.042072172	2.701100954	0.003620695	0.421480744	UP
NONMMUT107129.1	2:61927796-61934863	6521	43	119	89	19	27	35	21	17	0.287747049	0.739760519	0.708714797	0.228360932	0.244747776	0.320617814	0.220863582	0.134367581	0.491145824	0.230149188	1.093582079	0.034813242	1	UP
NONMMUT107135.1	2:61998145-61999446	1302	6	27	12	5	2	5	2	2	0.201095975	0.840639525	0.4785989	0.300979336	0.090822108	0.22941954	0.10532888	0.079190038	0.455328434	0.126190141	1.851308349	0.011190274	0.753829878	UP
NONMMUT107367.1	2:75789100-75790651	1552	1	3	4	2	0	0	0	0	0.028126188	0.078346881	0.133823757	0.100977765	0	0	0	0	0.085318648	0	Inf	0.01188823	0.77045389	UP
NONMMUT107394.1	2:78933718-78935338	1621	2	3	2	2	4	10	4	7	0.053831977	0.075011942	0.064079835	0.096679513	0.145862009	0.368505968	0.169243144	0.222572271	0.072400817	0.226545848	-1.645725168	0.017957362	0.921843402	DOWN
NONMMUT107438.1	2:80680396-80681575	1180	0	3	0	2	3	8	3	6	0	0.103046067	0	0.132811433	0.150293517	0.404981813	0.174356499	0.262087617	0.058964375	0.247929862	-2.072016571	0.024811053	1	DOWN
NONMMUT107531.1	2:94443877-94445066	1190	1	0	0	0	2	2	3	2	0.036682222	0	0	0	0.099370071	0.100394651	0.172891319	0.086643218	0.009170556	0.114824815	-3.646281509	0.028202076	1	DOWN
NONMMUT107546.1	2:97655176-97657136	1961	2	8	12	4	2	2	0	3	0.044498539	0.165370975	0.317764287	0.159875752	0.060301063	0.060922812	0	0.07885349	0.171877388	0.050019341	1.780821797	0.043925108	1	UP
NONMMUT107644.1	2:107336218-107338336	2119	64	60	51	35	22	18	10	29	1.317976812	1.147831476	1.249788029	1.294537835	0.613714944	0.507421762	0.323654778	0.705372756	1.252533538	0.53754106	1.220402369	0.00243696	0.329622264	UP
NONMMUT107663.1	2:107381606-107382350	745	3	8	2	3	1	0	0	1	0.175722792	0.435291921	0.1394274	0.315647792	0.079323444	0	0	0.069162771	0.266522476	0.037121554	2.843928205	0.019215844	0.947862298	UP
NONMMUT107696.1	2:110174644-110175663	1020	2	3	4	2	0	1	0	0	0.085550623	0.119210156	0.20362203	0.153644599	0	0.058593109	0	0	0.140506852	0.014648277	3.261837574	0.027362593	1	UP
NONMMUT107757.1	2:117203350-117204485	1136	3	5	8	2	1	1	1	0	0.115240739	0.178431446	0.365705367	0.137955538	0.052021097	0.05261001	0.060389496	0	0.199333272	0.041255151	2.272536387	0.046874757	1	UP
NONMMUT107806.1	2:119310458-119312036	1579	8	8	2	5	0	0	1	2	0.221082074	0.205378392	0.065784302	0.248179288	0	0	0.043446781	0.065297929	0.185106014	0.027186178	2.767406545	0.005853434	0.55830714	UP
NONMMUT107827.1	2:121806342-121808238	1631	0	0	7	3	0	0	0	0	0	0	0.22287222	0.144180016	0	0	0	0	0.091763059	0	Inf	0.045944438	1	UP
NONMMUT107829.1	2:122377960-122378188	229	36	38	13	27	19	49	57	79	6.859911366	6.726813798	2.947914733	9.240580656	4.904435006	12.7818175	17.07106076	17.78051832	6.443805139	13.1344579	-1.027371884	0.029578897	1	DOWN
NONMMUT108095.1	2:148741442-148742595	1154	2	6	3	6	10	15	5	7	0.075616668	0.210770863	0.134972066	0.407481665	0.512248715	0.77647523	0.2971799	0.312642679	0.207210315	0.474636631	-1.195727622	0.04900469	1	DOWN
NONMMUT108127.1	2:151520153-151528951	3770	19	29	4	14	3	5	0	5	0.219917949	0.311823758	0.055091372	0.291052133	0.047041472	0.079231894	0	0.068351252	0.219471303	0.048656155	2.173338098	0.00277355	0.353999043	UP
NONMMUT108129.1	2:151521206-151523213	2008	17	41	20	14	11	10	5	11	0.36943677	0.827706533	0.51719358	0.546447481	0.323820211	0.29748415	0.170789644	0.282344427	0.565196091	0.268609608	1.073240578	0.031816338	1	UP
NONMMUT108132.1	2:151532755-151534198	1444	0	3	4	1	0	0	0	0	0	0.08420662	0.143832736	0.054265059	0	0	0	0	0.070576104	0	Inf	0.049981305	1	UP
NONMMUT108169.1	2:155079887-155081820	1934	0	0	12	2	0	0	0	0	0	0	0.3222005	0.081032829	0	0	0	0	0.100808332	0	Inf	0.023221681	1	UP
NONMMUT108193.1	2:157481940-157483446	1507	24	7	0	0	26	28	32	41	0.694962069	0.188295308	0	0	1.019843586	1.109870529	1.456322734	1.402228762	0.220814344	1.247066403	-2.497632489	0.002285355	0.31928678	DOWN
NONMMUT108194.1	2:157483504-157485682	2179	19	14	5	15	34	33	36	40	0.380491358	0.260450692	0.119151527	0.539525144	0.922344615	0.904671468	1.133098438	0.94613698	0.32490468	0.976562875	-1.587696409	0.000626487	0.150768153	DOWN
NONMMUT108284.1	2:164923696-164927299	3604	0	0	0	7	16	0	25	22	0	0	0	0.152217699	0.262422105	0	0.475747656	0.314621315	0.038054425	0.263197769	-2.790011145	0.015491692	0.867085873	DOWN
NONMMUT108364.1	2:168285307-168286184	878	17	14	6	3	5	4	0	0	0.844907783	0.646380475	0.354860915	0.267833263	0.336603966	0.272140398	0	0	0.528495609	0.152186091	1.796054975	0.0382671	1	UP
NONMMUT108535.1	2:177296613-177302426	5814	19	40	18	17	9	7	6	6	0.142602454	0.278896331	0.160767742	0.229161125	0.091499931	0.071925331	0.070774224	0.053192877	0.202856913	0.071848091	1.49744074	0.004047229	0.445039485	UP
NONMMUT108607.1	2:181578481-181585171	2522	0	5	0	6	0	0	0	0	0	0.080371976	0	0.186452752	0	0	0	0	0.066706182	0	Inf	0.036986932	1	UP
NONMMUT108766.1	2:18644606-18646380	1775	5	0	1	7	1	0	0	0	0.122915558	0	0.029260116	0.309066246	0.033293502	0	0	0	0.11531048	0.008323375	3.792211108	0.035698019	1	UP
NONMMUT108800.1	2:20835806-20836448	643	7	10	2	9	2	3	0	2	0.475083676	0.630412733	0.161544966	1.097031799	0.183904175	0.278747443	0	0.160350591	0.591018293	0.155750552	1.923965507	0.029819935	1	UP
NONMMUT108980.1	2:34684815-34698836	352	9	10	7	4	4	1	1	2	1.115739884	1.151577805	1.032683495	0.890671451	0.671711126	0.16978685	0.194893374	0.292913153	1.047668159	0.332326126	1.656510206	0.027371135	1	UP
NONMMUT109131.1	2:64906006-64907085	1080	5	9	12	5	11	12	14	18	0.202013995	0.337799939	0.576977562	0.362847311	0.602065725	0.663720193	0.889044085	0.859015982	0.369909702	0.753461496	-1.026360649	0.042898421	1	DOWN
NONMMUT109159.1	2:69625394-69627121	1728	0	0	0	0	0	1	3	3	0	0	0	0	0	0.03458621	0.119062887	0.089485934	0	0.060783758	#NAME?	0.038453187	1	DOWN
NONMMUT109348.1	2:92825976-92826983	1008	2	6	5	0	1	0	0	0	0.086569083	0.241299182	0.257570612	0	0.05862695	0	0	0	0.146359719	0.014656738	3.319882638	0.040811373	1	UP
NONMMUT109368.1	2:93938150-93938902	753	1	14	6	8	0	3	0	2	0.057970577	0.753681351	0.41376877	0.832712751	0	0.238027365	0	0.136926202	0.514533362	0.093738392	2.456552676	0.017867441	0.921785545	UP
NONMMUT109383.1	2:94174490-94178909	4420	1	1	1	11	135	92	52	1	0.009875983	0.009170012	0.011750386	0.195047271	1.805456596	1.243362785	0.80687648	0.011657526	0.056460913	0.966838347	-4.097950332	0.000146126	0.066236518	DOWN
NONMMUT109421.1	2:102224731-102225476	746	9	7	7	2	0	0	2	2	0.526461715	0.380376714	0.487271569	0.210077065	0	0	0.183831369	0.138211032	0.401046766	0.0805106	2.316519827	0.01809343	0.923499771	UP
NONMMUT109429.1	2:102242902-102244992	2091	1	10	11	1	2	0	1	0	0.020876061	0.193857191	0.273170283	0.037474292	0.056552073	0	0.032808449	0	0.131344457	0.022340131	2.555645791	0.048023619	1	UP
NONMMUT109501.1	2:109650138-109651527	1390	0	0	1	2	6	4	6	5	0	0	0.037364537	0.112746396	0.255174605	0.171898755	0.29602974	0.185384332	0.037527733	0.227121858	-2.597437498	0.002272766	0.31928678	DOWN
NONMMUT109686.1	2:129555881-129578140	1227	0	1	5	4	0	0	0	0	0	0.033032969	0.211598351	0.255514548	0	0	0	0	0.125036467	0	Inf	0.028197279	1	UP
NONMMUT109765.1	2:136825777-136826930	1154	1	0	0	2	2	3	7	4	0.037826555	0	0	0.135803718	0.102470004	0.15531595	0.416017163	0.178646411	0.043407568	0.213112382	-2.295595907	0.022512374	1	DOWN
NONMMUT109779.1	2:136854660-136857812	3153	7	11	3	6	17	7	14	33	0.096885127	0.141429654	0.049399862	0.149138548	0.318719849	0.1326273	0.304525091	0.539436355	0.109213297	0.323827149	-1.568075417	0.005672577	0.545450564	DOWN
NONMMUT109788.1	2:139256877-139677715	6031	0	0	0	283	0	0	4	0	0	0	0	3.677665435	0	0	0.04548883	0	0.919416359	0.011372208	6.337134087	0.00975464	0.710350027	UP
NONMMUT109822.1	2:143445255-143446092	838	9	12	4	4	2	4	0	1	0.468664009	0.580500181	0.24784543	0.374124523	0.141110244	0.285130393	0	0.061487189	0.417783536	0.121931957	1.776679354	0.026567177	1	UP
NONMMUT109842.1	2:143528512-143529713	1202	4	5	4	4	17	5	23	4	0.145229055	0.168634046	0.172790741	0.260828911	0.836042999	0.248506024	1.312359694	0.171512444	0.186870688	0.64210529	-1.780769595	0.014119765	0.841995231	DOWN
NONMMUT109857.1	2:144203947-144208611	1160	0	0	0	1	2	0	7	7	0	0	0	0.067550643	0.101939987	0	0.41386535	0.311025562	0.016887661	0.206707725	-3.613550906	0.010656935	0.73919431	DOWN
NONMMUT109875.1	2:146827244-146839733	1023	2	2	2	3	1	0	0	0	0.085299741	0.079240377	0.101538038	0.229870582	0.057767318	0	0	0	0.123987185	0.014441829	3.101865601	0.04938532	1	UP
NONMMUT109908.1	2:150290254-150291436	1183	4	2	2	0	0	0	0	0	0.147561559	0.068523166	0.087805083	0	0	0	0	0	0.075972452	0	Inf	0.046006347	1	UP
NONMMUT109986.1	2:153341158-153346074	2208	5	16	1	1	14	63	7	9	0.098811193	0.29374319	0.023522059	0.035488562	0.374808575	1.704403827	0.21742926	0.21009741	0.112891251	0.626684768	-2.472806244	0.003634611	0.42241275	DOWN
NONMMUT110022.1	2:156123757-156126129	884	0	3	0	1	3	5	4	4	0	0.137550179	0	0.088641115	0.200618044	0.337900725	0.310342915	0.23321036	0.056547824	0.270518011	-2.258181248	0.014359587	0.848889314	DOWN
NONMMUT110050.1	2:158567430-158572299	4870	3	3	2	0	4	2	8	5	0.026881618	0.024968041	0.021329243	0	0.048550784	0.024531753	0.112666586	0.052912571	0.018294725	0.059665423	-1.705467354	0.049912349	1	DOWN
NONMMUT110291.1	2:172026721-172028658	1938	0	0	0	0	4	3	1	1	0	0	0	0	0.122003259	0.092484317	0.03539859	0.02658734	0	0.069118376	#NAME?	0.009117514	0.684531811	DOWN
NONMMUT110340.1	2:175033005-175033808	804	17	32	36	21	0	16	4	0	0.922672928	1.613446249	2.325133461	2.047088469	0	1.188752585	0.341222807	0	1.727085277	0.382493848	2.17483087	0.0106626	0.73919431	UP
NONMMUT110344.1	2:175045531-175046134	604	40	47	30	32	19	18	5	24	2.889875873	3.154411083	2.579204335	4.15226501	1.859462941	1.780176678	0.567790736	2.048014319	3.193939075	1.563861168	1.03022435	0.024377848	1	UP
NONMMUT110397.1	2:177822495-177823446	952	8	22	16	4	3	2	2	3	0.3666897	0.936779977	0.872720838	0.329323898	0.186288183	0.125493314	0.144052733	0.16242825	0.626378603	0.15456562	2.018815477	0.003816752	0.432333354	UP
NONMMUT110565.1	3:13471682-13472793	1112	5	3	4	2	5	10	6	7	0.196200643	0.109347445	0.186775603	0.140932995	0.265771837	0.53718361	0.370037175	0.324451126	0.158314172	0.374360937	-1.241639498	0.04864302	1	DOWN
NONMMUT110583.1	3:14350662-14351838	1177	2	3	3	0	0	0	0	0	0.074139027	0.103308716	0.132334549	0	0	0	0	0	0.077445573	0	Inf	0.040001408	1	UP
NONMMUT110699.1	3:17842661-17844354	1694	5	8	5	4	1	2	2	0	0.128792866	0.191435939	0.153265158	0.185074587	0.034885458	0.070525168	0.080955255	0	0.164642138	0.04659147	1.821195858	0.036433128	1	UP
NONMMUT110721.1	3:19331866-19332688	823	2	1	1	3	0	0	0	0	0.106028718	0.049248424	0.063106569	0.285732206	0	0	0	0	0.126028979	0	Inf	0.041419467	1	UP
NONMMUT110723.1	3:19333538-19334365	828	1	5	7	2	0	0	0	1	0.052719619	0.244804496	0.439015206	0.189272332	0	0	0	0.062229787	0.231452913	0.015557447	3.895041496	0.010642889	0.73919431	UP
NONMMUT110729.1	3:19906023-19907246	1224	1	3	0	2	3	4	8	3	0.035663272	0.099341796	0	0.128037166	0.144890809	0.195211822	0.448273099	0.126333083	0.065760558	0.228677203	-1.798018097	0.033352317	1	DOWN
NONMMUT110740.1	3:22223915-22225910	1996	6	12	6	0	6	12	14	17	0.131175831	0.24371701	0.156096134	0	0.177701754	0.359127159	0.481045897	0.438983465	0.132747244	0.364214569	-1.456106726	0.027381006	1	DOWN
NONMMUT110759.1	3:26375097-26376612	594	6	7	0	5	2	0	0	1	0.440786127	0.477712169	0	0.659722384	0.199074722	0	0	0.086744552	0.39455517	0.071454818	2.465123837	0.04226747	1	UP
NONMMUT110887.1	3:35944395-35945136	742	0	0	0	1	0	4	6	1	0	0	0	0.105604778	0	0.322020579	0.554557059	0.069442404	0.026401195	0.236505011	-3.163195639	0.04526863	1	DOWN
NONMMUT111072.1	3:51579404-51582623	3220	2	7	1	0	0	0	0	0	0.027099887	0.088124543	0.016129412	0	0	0	0	0	0.03283846	0	Inf	0.04311063	1	UP
NONMMUT111165.1	3:57890399-57891341	943	5	8	1	1	1	0	0	1	0.231362794	0.343894466	0.055076041	0.08309517	0.062668044	0	0	0.054640789	0.178357118	0.029327208	2.604457138	0.040754633	1	UP
NONMMUT111215.1	3:61375478-61379324	3792	1	1	1	1	1	0	67	1	0.011511562	0.010688674	0.013696389	0.020664226	0.015584379	0	1.211787286	0.01358815	0.014140213	0.310239954	-4.455508746	0.002667163	0.345354091	DOWN
NONMMUT111218.1	3:61383032-61384092	1061	47	49	26	23	10	19	10	10	1.933047909	1.872127427	1.272471812	1.698941206	0.557148933	1.069737686	0.646394415	0.485788261	1.694147088	0.689767324	1.296377446	0.005223928	0.518583638	UP
NONMMUT111220.1	3:61389386-61402209	767	6	6	4	1	0	0	0	2	0.341365006	0.317118091	0.270788097	0.102162641	0	0	0	0.134426897	0.257858459	0.033606724	2.939757544	0.015362052	0.863601237	UP
NONMMUT111249.1	3:64040450-64041663	1214	14	16	12	7	4	2	2	3	0.503225333	0.5342545	0.513291406	0.451888457	0.194763028	0.098409913	0.112963922	0.127373718	0.500664924	0.133377645	1.908328499	0.001870454	0.281454145	UP
NONMMUT111250.1	3:64041845-64049535	7691	38	114	76	31	22	27	24	29	0.215605694	0.600868576	0.513126605	0.315902915	0.169088801	0.20970878	0.214015354	0.194342071	0.411375948	0.196788751	1.063809687	0.020061053	0.95646329	UP
NONMMUT111251.1	3:64056614-64057560	947	8	16	0	0	0	0	0	0	0.36862576	0.684883805	0	0	0	0	0	0	0.263377391	0	Inf	0.005574264	0.542068736	UP
NONMMUT111254.1	3:64061796-64062796	1001	4	22	6	2	1	0	0	1	0.174390933	0.890923615	0.311256627	0.15656093	0.059036929	0	0	0.051474789	0.383283026	0.02762793	3.794210755	0.000904238	0.178124089	UP
NONMMUT111257.1	3:64065706-64067021	1316	12	27	12	3	4	4	1	4	0.397913312	0.831696551	0.473507422	0.178691189	0.179667414	0.181564795	0.052129535	0.156654983	0.470452119	0.142504182	1.723043644	0.012664207	0.798752097	UP
NONMMUT111261.1	3:64070509-64071971	1463	14	24	8	12	3	0	1	0	0.417577276	0.665015928	0.283965343	0.642835053	0.121221019	0	0.046891639	0	0.5023484	0.042028164	3.579259928	1.58E-05	0.015652627	UP
NONMMUT111272.1	3:64199692-64204314	4623	9	29	20	8	5	0	1	7	0.084953588	0.254288464	0.224643026	0.13563329	0.063927814	0	0.014839383	0.078042321	0.174879592	0.039202379	2.15734881	0.00251604	0.334828933	UP
NONMMUT111282.1	3:64232287-64233623	1337	1	3	2	3	0	0	0	0	0.032649098	0.090945668	0.077691408	0.175884522	0	0	0	0	0.094292674	0	Inf	0.012830122	0.801764652	UP
NONMMUT111327.1	3:65078445-65080768	2324	2	3	0	0	2	4	3	7	0.037548036	0.052321153	0	0	0.050882265	0.102813799	0.088528687	0.155245117	0.022467297	0.099367467	-2.144947019	0.0359205	1	DOWN
NONMMUT111328.1	3:65080992-65084827	3836	1	2	3	0	1	2	5	12	0.011379522	0.021132144	0.040604214	0	0.015405622	0.031144326	0.089401878	0.161228851	0.01827897	0.074295169	-2.023083638	0.048679372	1	DOWN
NONMMUT111440.1	3:83155825-83157082	1258	4	0	0	1	5	2	10	7	0.138764169	0	0	0.062288351	0.234927092	0.094967913	0.545170489	0.286796225	0.05026313	0.29046543	-2.530794054	0.014335917	0.84835874	DOWN
NONMMUT111452.1	3:83190039-83190813	775	2	0	1	0	2	2	3	7	0.112595658	0	0.067015105	0	0.152581142	0.154154368	0.265471831	0.465535034	0.044902691	0.259435594	-2.530502616	0.035446975	1	DOWN
NONMMUT111575.1	3:89474978-89476662	1685	0	0	0	0	2	0	6	2	0	0	0	0	0.07017827	0	0.244202575	0.061190166	0	0.093892753	#NAME?	0.014814157	0.851159034	DOWN
NONMMUT111707.1	3:98590518-98591942	1425	14	33	12	7	6	4	4	6	0.42871267	0.938766482	0.437288258	0.384977254	0.248907159	0.16767668	0.192521499	0.217026939	0.547436166	0.206533069	1.406317949	0.018112875	0.923499771	UP
NONMMUT111712.1	3:98606669-98607410	742	7	12	12	5	5	1	0	3	0.411696501	0.655605325	0.839805616	0.528133552	0.398299572	0.080545783	0	0.208398509	0.608810249	0.171810966	1.825170524	0.015191972	0.860751567	UP
NONMMUT111723.1	3:98770516-98772601	2086	17	30	27	19	12	8	6	15	0.355622739	0.582985149	0.672113758	0.713874227	0.340041682	0.229088466	0.197258551	0.370616283	0.581148968	0.284251246	1.031741351	0.036066487	1	UP
NONMMUT111725.1	3:98782153-98783493	1341	25	40	26	11	13	5	0	14	0.813510536	1.209174695	1.006780457	0.642885113	0.573065897	0.222747383	0	0.538090457	0.9180877	0.333475934	1.461049321	0.018557759	0.932055058	UP
NONMMUT111734.1	3:98836484-98837808	1325	4	16	8	9	3	3	1	2	0.131747415	0.489498085	0.313540601	0.532370903	0.133846302	0.135271401	0.051775447	0.077815419	0.366789251	0.099677142	1.879616748	0.014621652	0.848889314	UP
NONMMUT111738.1	3:98844463-98845369	907	3	8	0	4	1	1	0	0	0.144336802	0.357544081	0	0.345663011	0.06515542	0.065893022	0	0	0.211885973	0.032762111	2.693187882	0.042012264	1	UP
NONMMUT111791.1	3:102289812-102304418	603	0	0	0	0	2	3	5	1	0	0	0	0	0.196103457	0.297238153	0.568732345	0.085449857	0	0.286880953	#NAME?	0.003940902	0.440046646	DOWN
NONMMUT111809.1	3:102357818-102358894	1077	3	0	2	1	4	2	7	6	0.121553834	0	0.096446995	0.072756495	0.219537898	0.110928166	0.445760265	0.287152635	0.072689331	0.265844741	-1.870768394	0.045698316	1	DOWN
NONMMUT111898.1	3:107061994-107063198	1205	2	0	1	6	0	0	0	0	0.072416295	0	0.043101001	0.390235553	0	0	0	0	0.126438212	0	Inf	0.033268251	1	UP
NONMMUT112232.1	3:134300235-134301221	987	0	1	0	0	5	3	0	5	0	0.041065302	0	0	0.299430884	0.181595346	0	0.261078239	0.010266325	0.185526117	-4.175630487	0.018760979	0.937065681	DOWN
NONMMUT112300.1	3:142882496-142894645	3095	0	1	23	0	1	0	0	0	0	0.013095784	0.385891705	0	0.019094012	0	0	0	0.099746872	0.004773503	4.385151367	0.031582195	1	UP
NONMMUT112806.1	3:21792870-21800810	711	0	0	0	0	0	3	7	1	0	0	0	0	0	0.252088054	0.675223355	0.072470132	0	0.249945385	#NAME?	0.015210741	0.860751567	DOWN
NONMMUT112842.1	3:23960426-23961030	605	0	2	0	0	3	0	2	6	0	0.133988274	0	0	0.293134464	0	0.226674713	0.511179153	0.033497069	0.257747082	-2.943849348	0.044286183	1	DOWN
NONMMUT112871.1	3:24540507-24541856	1350	0	0	0	0	0	3	4	1	0	0	0	0	0	0.132766375	0.203217138	0.038167603	0	0.093537779	#NAME?	0.034175593	1	DOWN
NONMMUT112925.1	3:24738415-24741821	3407	0	28	0	4	16	25	7	36	0	0.333150606	0	0.092021236	0.27759591	0.438333017	0.140911008	0.544606552	0.10629296	0.350361622	-1.720798699	0.047719725	1	DOWN
NONMMUT112997.1	3:28690137-28691632	1496	5	2	0	2	0	0	0	0	0.145838981	0.054186434	0	0.104757681	0	0	0	0	0.076195774	0	Inf	0.036667476	1	UP
NONMMUT113024.1	3:32288408-32289930	1523	0	0	0	0	2	2	2	0	0	0	0	0	0.077643063	0.078443621	0.090044781	0	0	0.061532866	#NAME?	0.043376787	1	DOWN
NONMMUT113033.1	3:32383330-32384040	711	5	11	3	4	1	0	0	0	0.306856702	0.627183823	0.219068585	0.440951267	0.083116689	0	0	0	0.398515094	0.020779172	4.261424279	0.000620223	0.150131985	UP
NONMMUT113038.1	3:32528649-32529978	990	0	0	0	0	1	7	5	3	0	0	0	0	0.059692895	0.422397854	0.346409701	0.15619363	0	0.24617352	#NAME?	0.000661894	0.153901397	DOWN
NONMMUT113305.1	3:57612511-57615211	1551	1	2	2	2	0	0	0	0	0.028144323	0.05226493	0.066971898	0.10104287	0	0	0	0	0.062106005	0	Inf	0.028738642	1	UP
NONMMUT113436.1	3:75406860-75407956	1097	0	0	0	0	0	2	3	2	0	0	0	0	0	0.108905775	0.187548468	0.093988541	0	0.097610696	#NAME?	0.034061973	1	DOWN
NONMMUT113437.1	3:75423837-75424605	769	0	0	0	0	1	6	1	4	0	0	0	0	0.07684781	0.466071397	0.089209971	0.268085771	0	0.225053737	#NAME?	0.005051521	0.507827757	DOWN
NONMMUT113451.1	3:78399396-78400399	1004	0	2	0	0	2	2	3	6	0	0.080739946	0	0	0.117779268	0.11899366	0.204920985	0.308031263	0.020184986	0.187431294	-3.215007321	0.006618344	0.593383643	DOWN
NONMMUT113459.1	3:78436770-78438432	1663	0	2	0	0	4	3	0	13	0	0.048744982	0	0	0.142178182	0.107777875	0	0.402918244	0.012186246	0.163218575	-3.743479625	0.006995589	0.608284328	DOWN
NONMMUT113515.1	3:80836485-80837242	758	4	4	1	8	0	0	0	2	0.230297262	0.213940198	0.068518083	0.827219923	0	0	0	0.136022994	0.334993866	0.034005749	3.300284123	0.022422956	1	UP
NONMMUT113552.1	3:83889781-83891773	1993	1	10	6	3	5	8	12	21	0.021902581	0.203389557	0.156331101	0.117991774	0.14828815	0.239778494	0.412960065	0.543085276	0.124903753	0.336027996	-1.427764608	0.025245647	1	DOWN
NONMMUT113642.1	3:94998801-95004870	974	0	0	0	0	2	0	0	21	0	0	0	0	0.121406966	0	0	1.111261761	0	0.308167182	#NAME?	0.00680603	0.599828607	DOWN
NONMMUT113709.1	3:100554756-100555571	816	3	5	2	2	1	1	0	0	0.160433186	0.248404562	0.127295849	0.192055748	0.072421527	0.073241386	0	0	0.182047336	0.036415728	2.321680029	0.046267724	1	UP
NONMMUT113736.1	3:102691856-102692907	1052	2	6	6	2	2	0	0	1	0.082948322	0.231206821	0.29616719	0.148970999	0.112405309	0	0	0.048979338	0.189823333	0.040346162	2.234154	0.048414524	1	UP
NONMMUT113890.1	3:120014480-120015969	1490	0	0	0	0	2	4	0	3	0	0	0	0	0.079362674	0.160361926	0	0.10377966	0	0.085876065	#NAME?	0.019414174	0.95172781	DOWN
NONMMUT113916.1	3:120535689-120536439	751	3	2	3	0	0	0	0	0	0.174318881	0.107939954	0.207400485	0	0	0	0	0	0.12241483	0	Inf	0.042389542	1	UP
NONMMUT113954.1	3:120650351-120653256	2906	1	4	59	48	7	6	3	11	0.015021282	0.055804085	1.054263515	1.29454649	0.142391145	0.123334103	0.070798578	0.19509553	0.604908843	0.132904839	2.186324116	0.024543631	1	UP
NONMMUT113959.1	3:120657557-120658947	1391	11	26	9	7	8	2	2	3	0.345076977	0.757714744	0.335963801	0.394387194	0.339960196	0.085887588	0.098589649	0.111165847	0.458285679	0.15890082	1.528120633	0.020018171	0.95646329	UP
NONMMUT114054.1	3:121895876-121897838	1963	3	1	1	0	6	4	4	3	0.066690514	0.020647709	0.026457823	0	0.180689099	0.121721482	0.139757074	0.07877315	0.028449012	0.130235201	-2.194669013	0.017761107	0.92000476	DOWN
NONMMUT114120.1	3:127461785-127465261	3477	2	8	47	15	4	2	2	4	0.025096818	0.093267898	0.701928779	0.338114837	0.068001817	0.034359976	0.03944153	0.059291906	0.289602083	0.050273807	2.526193126	0.005035725	0.507827757	UP
NONMMUT114166.1	3:131099851-131101556	1706	0	0	0	1	1	5	2	12	0	0	0	0.045931269	0.034640074	0.175090411	0.080385816	0.362528648	0.011482817	0.163161237	-3.828749795	0.002575137	0.335915757	DOWN
NONMMUT114435.1	3:153137012-153137689	678	0	2	2	1	2	3	4	7	0	0.119561808	0.153205624	0.115573371	0.174410597	0.264357826	0.404635895	0.532138129	0.097085201	0.343885612	-1.824605457	0.03145954	1	DOWN
NONMMUT114438.1	3:153146462-153148240	1779	2	2	1	2	13	12	2	10	0.049050947	0.045566557	0.029194326	0.088093025	0.431973788	0.402933001	0.077087241	0.289725321	0.052976214	0.300429838	-2.503611457	0.000825281	0.171417334	DOWN
NONMMUT114490.1	3:156476763-156478124	1362	7	3	2	7	0	0	0	1	0.224286934	0.089276328	0.076265355	0.402784572	0	0	0	0.037831325	0.198153297	0.009457831	4.388963779	0.002563055	0.335915757	UP
NONMMUT114501.1	3:156531365-156532416	1052	6	14	5	4	3	3	0	2	0.248884942	0.539469636	0.246797697	0.298019345	0.168580181	0.170375101	0	0.098008964	0.333292905	0.109241061	1.609275369	0.037592	1	UP
NONMMUT114508.1	3:156546754-156561747	4176	0	0	0	15	0	0	0	0	0	0	0	0.281519465	0	0	0	0	0.070379866	0	Inf	0.031472038	1	UP
NONMMUT114548.1	4:4188731-4190176	1446	7	7	8	5	2	2	1	1	0.211257817	0.196238609	0.287303801	0.27100629	0.081777583	0.082620771	0.047442924	0.035633654	0.24145163	0.061868733	1.964451807	0.013492815	0.820067109	UP
NONMMUT114551.1	4:4213432-4214226	795	2	6	2	0	0	0	0	0	0.109763063	0.305949152	0.130658381	0	0	0	0	0	0.136592649	0	Inf	0.032734272	1	UP
NONMMUT114583.1	4:4811219-4812388	1170	6	5	13	5	11	14	12	17	0.223783726	0.173246259	0.57698502	0.334935979	0.555752977	0.714775593	0.70344394	0.748898288	0.327237746	0.6807177	-1.056717453	0.043036503	1	DOWN
NONMMUT114623.1	4:8393516-8396725	1906	0	0	0	23	0	0	0	0	0	0	0	0.945737996	0	0	0	0	0.236434499	0	Inf	0.01137075	0.759201588	UP
NONMMUT114625.1	4:8647284-8668088	5397	0	0	0	0	4	7	5	0	0	0	0	0	0.043809953	0.077482653	0.063543747	0	0	0.046209088	#NAME?	0.001518672	0.246138455	DOWN
NONMMUT114857.1	4:42806670-42808013	1344	21	35	36	23	1	1	0	18	0.68184104	1.055658588	1.390928052	1.341202842	0.043970213	0.044467985	0	0.6902807	1.117407631	0.194679724	2.520981035	0.00127488	0.218518114	UP
NONMMUT114858.1	4:42859889-42861184	1296	26	64	40	14	1	1	0	18	0.875439408	2.001868494	1.602701985	0.846656283	0.045598739	0.046114947	0	0.715846652	1.331666543	0.201890085	2.721590906	0.000574609	0.14461339	UP
NONMMUT114859.1	4:42861693-42862867	1175	18	58	26	17	3	0	0	15	0.668494365	2.001014462	1.149014972	1.133908748	0.150933064	0	0	0.657962185	1.238108137	0.202223812	2.614112532	0.000969582	0.184310922	UP
NONMMUT114860.1	4:42881479-42882456	678	2	4	2	2	0	0	0	1	0.128704477	0.239183879	0.153205624	0.231146741	0	0	0	0.07599744	0.18806018	0.01899936	3.307171687	0.040213154	1	UP
NONMMUT114861.1	4:42881827-42882457	631	25	110	43	26	0	0	2	19	1.728871044	7.066740969	3.538604654	3.229372781	0	0	0.217334709	1.551923178	3.890897362	0.442314472	3.136958574	0.000241276	0.08753908	UP
NONMMUT114862.1	4:42883019-42883777	759	25	92	65	15	0	0	0	21	1.437309128	4.913657026	4.446979788	1.548913423	0	0	0	1.426046054	3.086714841	0.356511513	3.114051635	0.001422214	0.234763769	UP
NONMMUT114863.1	4:42884346-42884995	650	15	66	46	20	0	0	0	21	1.007026767	4.11612996	3.674876395	2.411539052	0	0	0	1.665183007	2.802393043	0.416295752	2.75097857	0.004634309	0.487728176	UP
NONMMUT114864.1	4:42885410-42888706	3297	113	434	283	95	3	4	3	93	1.495594867	5.336156004	4.457224803	2.258303556	0.053790219	0.072471723	0.062402387	1.453842281	3.386819807	0.410626652	3.044032057	0.000354932	0.109348133	UP
NONMMUT114865.1	4:42888826-42893566	4741	200	533	386	114	4	6	11	147	1.840840569	4.557370217	4.227790802	1.884557497	0.049871824	0.075597744	0.159128231	1.598086856	3.127639771	0.470671164	2.732282987	0.000761115	0.163857466	UP
NONMMUT114867.1	4:42893647-42903326	9680	377	1074	750	195	8	10	6	261	1.699503541	4.497656791	4.023302337	1.578827208	0.048851718	0.061709522	0.042508403	1.389691812	2.949822469	0.385690364	2.935113124	0.000990222	0.186744437	UP
NONMMUT114868.1	4:42903386-42906338	2953	134	370	251	78	2	1	3	81	1.98014583	5.079202431	4.413734285	2.070166839	0.040044153	0.020238731	0.069671747	1.413763673	3.385812346	0.385929576	3.133092501	0.000534536	0.136939011	UP
[truncated: 628 more rows]
