# Supplementary material for: Comprehensive analysis of the coding and non-coding RNA transcriptome expression profiles of hippocampus tissue in tx-J animal model of Wilson's disease
Source: Sci Rep. 2023 Jun 7;13:9252. doi: 10.1038/s41598-023-36503-8 (PMC10247767; doi:10.1038/s41598-023-36503-8)
Supplement: Supplementary file 7 — Supplementary Table 3. [file 41598_2023_36503_MOESM7_ESM.xls]

circRNA_id	known_circRNA	locus	circRNA_type	gene_id						NC-1HY_junc_reads	NC-4HY_junc_reads	NC-6MY_junc_reads	m_SRPBM	M1-MY_SRPBM	M2-MY_SRPBM	M2-ZH_SRPBM	nc_SRPBM	NC-1HY_SRPBM	NC-4HY_SRPBM	NC-6MY_SRPBM	M	NC	log2FC	Pvalue	Qvalue	updown
circRNA.497	mmu_circ_0000335	11:108923152|108931579(+)	exon	ENSMUSG00000000142	Axin2	axin 2 [Source	MGI Symbol;Acc	MGI	1270862]),	3	0	0	0.682565998	0.710600079	1.578791067	0.736054187	0.50967764	0.230501899	0	0	0.927002833	0.185044885	2.324698493	0.010277707	1	UP
circRNA.7457	-	6:18420766|18435446(-)	exon	ENSMUSG00000000416	Cttnbp2	cortactin binding protein 2 [Source	MGI Symbol;Acc	MGI	1353467]),	0	0	0	0	0.592166733	0.25464372	0.267656068	0	0	0	0	0.27861663	0	Inf	0.019175064	1	UP
circRNA.742	mmu_circ_0000268	11:60270318|60275002(-)	exon	ENSMUSG00000000538	Tom1l2	target of myb1-like 2				9	4	3	0	0.296083366	0	0	0.573387345	0.691505697	0.313292873	0.288696529	0.074020842	0.466720611	-2.656555737	0.01677766	1	DOWN
circRNA.9774	-	X:47930371|47948360(+)	exon	ENSMUSG00000001173	Ocrl	OCRL, inositol polyphosphate-5-phosphatase [Source	MGI Symbol;Acc	MGI	109589]),	3	0	0	0.292528285	0.35530004	0.916717394	0.133828034	0	0.230501899	0	0	0.424593438	0.057625475	2.881303438	0.020529755	1	UP
circRNA.4898	-	2:127237461|127238820(+)	exon	ENSMUSG00000003660	Snrnp200	small nuclear ribonucleoprotein 200				0	0	0	0.195018857	0.17765002	0.25464372	0.802968204	0	0	0	0	0.3575702	0	Inf	0.001471522	1	UP
circRNA.5178	-	2:24625238|24648562(-)	exon	ENSMUSG00000004113	Cacna1b	calcium channel, voltage-dependent, N type, alpha 1B subunit [Source	MGI Symbol;Acc	MGI	88296]),	0	0	0	0	0.17765002	0.458358697	0.401484102	0	0	0	0	0.259373205	0	Inf	0.021833967	1	UP
circRNA.4168	mmu_circ_0000086	1:150406462|150407577(+)	exon	ENSMUSG00000006005	Tpr	translocated promoter region, nuclear basket protein [Source	MGI Symbol;Acc	MGI	1922066]),	4	0	3	0	0.118433347	0	0	0.637097049	0.307335865	0	0.288696529	0.029608337	0.308282361	-3.380176997	0.039029491	1	DOWN
circRNA.9109	mmu_circ_0001859	9:120950173|120959529(+)	exon	ENSMUSG00000006932	Ctnnb1	catenin				2	2	3	0	0	0	0	0.25483882	0.153667933	0.156646437	0.288696529	0	0.21346243	#NAME?	0.020003369	1	DOWN
circRNA.674	-	11:4808257|4820493(-)	exon	ENSMUSG00000009073	Nf2	neurofibromin 2 [Source	MGI Symbol;Acc	MGI	97307]),	0	0	0	0.487547142	0.35530004	0.152786232	0.401484102	0.191129115	0	0	0	0.349279379	0.047782279	2.869833908	0.038658595	1	UP
circRNA.7054	-	5:29287391|29292949(-)	exon	ENSMUSG00000010721	Lmbr1	limb region 1 [Source	MGI Symbol;Acc	MGI	1861746]),	2	0	0	0.487547142	0.414516713	0.407429953	0.334570085	0	0.153667933	0	0	0.411015973	0.038416983	3.419378325	0.001706974	1	UP
circRNA.6716	mmu_circ_0001385	5:107788199|107799260(-)	exon	ENSMUSG00000011831	Evi5	ecotropic viral integration site 5 [Source	MGI Symbol;Acc	MGI	104736]),	10	4	5	1.17011314	0.888250099	1.222289858	1.070624272	0.38225823	0.768339664	0.313292873	0.481160882	1.087819342	0.486262912	1.161630519	0.017359641	1	UP
circRNA.5194	-	2:25596433|25602555(-)	exon	ENSMUSG00000015087	Rabl6	RAB, member RAS oncogene family-like 6 [Source	MGI Symbol;Acc	MGI	2442633]),	0	2	0	0.390037713	0.236866693	0.356501209	0.401484102	0	0	0.156646437	0	0.346222429	0.039161609	3.144187238	0.009287933	1	UP
circRNA.9811	-	X:71383200|71401934(+)	exon	ENSMUSG00000015214	Mtmr1	myotubularin related protein 1 [Source	MGI Symbol;Acc	MGI	1858271]),	0	0	0	0	0.414516713	0.407429953	0.267656068	0	0	0	0	0.272400683	0	Inf	0.017799955	1	UP
circRNA.2597	-	15:85359454|85382984(+)	exon	ENSMUSG00000016541	Atxn10	ataxin 10 [Source	MGI Symbol;Acc	MGI	1859293]),	3	7	3	0	0.118433347	0	0	0.318548525	0.230501899	0.548262528	0.288696529	0.029608337	0.34650237	-3.548789873	0.004409575	1	DOWN
circRNA.455	mmu_circ_0000331	11:104423922|104425293(-)	exon	ENSMUSG00000018412	Kansl1	KAT8 regulatory NSL complex subunit 1 [Source	MGI Symbol;Acc	MGI	1923969]),	7	6	6	0	0	0.101857488	0.133828034	0	0.537837765	0.46993931	0.577393058	0.058921381	0.396292533	-2.749702646	0.040005221	1	DOWN
circRNA.377	-	10:89772587|89794624(+)	exon	ENSMUSG00000019951	Uhrf1bp1l	UHRF1				0	0	0	0	0.35530004	0.152786232	0.401484102	0	0	0	0	0.227392593	0	Inf	0.037969406	1	UP
circRNA.400	-	10:91158748|91166069(-)	exon	ENSMUSG00000019961	Tmpo	thymopoietin [Source	MGI Symbol;Acc	MGI	106920]),	0	0	0	0	0	0.458358697	0.602226153	0	0	0	0	0.265146212	0	Inf	0.047214596	1	UP
circRNA.136	-	10:20245270|20250480(+)	exon	ENSMUSG00000019996	Map7	microtubule-associated protein 7 [Source	MGI Symbol;Acc	MGI	1328328]),	0	0	0	0.292528285	0.236866693	0.152786232	0.200742051	0	0	0	0	0.220730815	0	Inf	0.017685567	1	UP
circRNA.655	-	11:41967534|41976686(-)	exon	ENSMUSG00000020436	Gabrg2	gamma-aminobutyric acid				0	0	0	0	0.17765002	0.407429953	0.334570085	0	0	0	0	0.229912514	0	Inf	0.035147825	1	UP
circRNA.744	-	11:60460787|60462634(+)	exon	ENSMUSG00000020537	Drg2	developmentally regulated GTP binding protein 2 [Source	MGI Symbol;Acc	MGI	1342307]),	0	0	0	0.58505657	0.532950059	0.25464372	0	0	0	0	0	0.343162587	0	Inf	0.008983114	1	UP
circRNA.1268	mmu_circ_0000374	12:51716942|51723048(+)	exon	ENSMUSG00000020955	Ap4s1	adaptor-related protein complex AP-4, sigma 1 [Source	MGI Symbol;Acc	MGI	1337065]),	0	0	0	1.17011314	0.296083366	0.458358697	0	0.191129115	0	0	0	0.481138801	0.047782279	3.331905586	0.04082121	1	UP
circRNA.1535	-	13:11680966|11714622(-)	exon	ENSMUSG00000021313	Ryr2	ryanodine receptor 2, cardiac [Source	MGI Symbol;Acc	MGI	99685]),	3	6	2	0	0	0	0	0.318548525	0.230501899	0.46993931	0.192464353	0	0.302863522	#NAME?	0.002812993	1	DOWN
circRNA.1641	-	13:46615250|46640122(+)	exon	ENSMUSG00000021373	Cap2	CAP, adenylate cyclase-associated protein, 2				0	0	0	0	0.296083366	0.152786232	0.535312136	0	0	0	0	0.246045434	0	Inf	0.0301295	1	UP
circRNA.1710	-	13:59512324|59544451(-)	exon	ENSMUSG00000021557	Agtpbp1	ATP/GTP binding protein 1 [Source	MGI Symbol;Acc	MGI	2159437]),	16	6	8	0.390037713	0.35530004	0.407429953	0.334570085	1.337903804	1.229343462	0.46993931	0.769857411	0.371834448	0.951760997	-1.355938903	0.019397895	1	DOWN
circRNA.1524	-	13:109740387|109772680(+)	exon	ENSMUSG00000021699	Pde4d	phosphodiesterase 4D, cAMP specific [Source	MGI Symbol;Acc	MGI	99555]),	0	0	0	0	0.296083366	0.152786232	0.468398119	0	0	0	0	0.229316929	0	Inf	0.038733004	1	UP
circRNA.2225	mmu_circ_0000551	14:70678079|70682850(-)	exon	ENSMUSG00000022100	Xpo7	exportin 7 [Source	MGI Symbol;Acc	MGI	1929705]),	0	0	2	1.17011314	0.414516713	0.305572465	0.535312136	0	0	0	0.192464353	0.606378613	0.048116088	3.655627609	0.001442797	1	UP
circRNA.2435	mmu_circ_0000571	15:4047465|4059996(+)	exon	ENSMUSG00000022186	Oxct1	3-oxoacid CoA transferase 1 [Source	MGI Symbol;Acc	MGI	1914291]),	11	12	4	1.75516971	1.006683445	1.578791067	1.873592476	0.828226164	0.84517363	0.93987862	0.384928705	1.553559175	0.74955178	1.051477144	0.022598972	1	UP
circRNA.2340	mmu_circ_0000581	15:30619222|30669606(+)	exon	ENSMUSG00000022240	Ctnnd2	catenin				6	5	10	1.267622568	1.125116792	0.967646138	1.137538289	0.38225823	0.461003798	0.391616092	0.962321764	1.124480947	0.549299971	1.033593096	0.023211601	1	UP
circRNA.2459	-	15:47820352|47849820(-)	exon	ENSMUSG00000022311	Csmd3	CUB and Sushi multiple domains 3 [Source	MGI Symbol;Acc	MGI	2386403]),	3	0	0	0.390037713	0.35530004	0.662073673	0.535312136	0.25483882	0.230501899	0	0	0.485680891	0.12133518	2.00101082	0.02856571	1	UP
circRNA.3007	-	16:94611419|94677592(+)	exon	ENSMUSG00000022897	Dyrk1a	dual-specificity tyrosine-				2	3	2	0	0	0	0	0.318548525	0.153667933	0.234969655	0.192464353	0	0.224912616	#NAME?	0.01818279	1	DOWN
circRNA.2967	-	16:88051335|88056175(-)	exon	ENSMUSG00000022935	Grik1	glutamate receptor, ionotropic, kainate 1 [Source	MGI Symbol;Acc	MGI	95814]),	0	0	0	0.195018857	0.236866693	0.203714976	0.133828034	0	0	0	0	0.19235714	0	Inf	0.026559061	1	UP
circRNA.3396	-	18:10574875|10588550(-)	exon	ENSMUSG00000024293	Esco1	establishment of sister chromatid cohesion N-acetyltransferase 1 [Source	MGI Symbol;Acc	MGI	1925055]),	6	0	6	0	0.118433347	0	0	0.191129115	0.461003798	0	0.577393058	0.029608337	0.307381493	-3.375954956	0.041803041	1	DOWN
circRNA.9829	-	X:85730202|85761407(-)	exon	ENSMUSG00000025059	Gk	glycerol kinase [Source	MGI Symbol;Acc	MGI	106594]),	2	0	2	0	0	0	0	0.828226164	0.153667933	0	0.192464353	0	0.293589612	#NAME?	0.020674445	1	DOWN
circRNA.4258	mmu_circ_0000013	1:16440323|16509408(-)	exon	ENSMUSG00000025920	Stau2	staufen double-stranded RNA binding protein 2 [Source	MGI Symbol;Acc	MGI	1352508]),	0	0	0	0	0	0	4.081755037	0	0	0	0	1.020438759	0	Inf	0.006866871	1	UP
circRNA.4713	-	1:86599003|86601188(+)	exon	ENSMUSG00000026240	Cops7b	COP9 signalosome subunit 7B [Source	MGI Symbol;Acc	MGI	1349388]),	0	0	0	0	0.17765002	0.611144929	0.334570085	0	0	0	0	0.280841258	0	Inf	0.016988155	1	UP
circRNA.5362	-	2:48927096|48940400(-)	exon	ENSMUSG00000026761	Orc4	origin recognition complex, subunit 4 [Source	MGI Symbol;Acc	MGI	1347043]),	0	0	0	0	0.118433347	0.509287441	0.401484102	0	0	0	0	0.257301222	0	Inf	0.025468468	1	UP
circRNA.4869	-	2:12230050|12265333(-)	exon	ENSMUSG00000026768	Itga8	integrin alpha 8 [Source	MGI Symbol;Acc	MGI	109442]),	0	0	0	0.487547142	0.296083366	0.203714976	0	0	0	0	0	0.246836371	0	Inf	0.038930896	1	UP
circRNA.5240	-	2:32819834|32823583(-)	exon	ENSMUSG00000026797	Stxbp1	syntaxin binding protein 1 [Source	MGI Symbol;Acc	MGI	107363]),	30	0	0	0	0	0	0	0	2.305018991	0	0	0	0.576254748	#NAME?	0.019218709	1	DOWN
circRNA.5477	-	2:68263235|68314603(-)	exon	ENSMUSG00000027030	Stk39	serine/threonine kinase 39 [Source	MGI Symbol;Acc	MGI	1858416]),	4	3	0	1.17011314	1.065900119	0.713002417	0.66914017	0.637097049	0.307335865	0.234969655	0	0.904538961	0.294850642	1.617198308	0.026169342	1	UP
circRNA.4799	-	2:112344488|112358639(+)	exon	ENSMUSG00000027130	Slc12a6	solute carrier family 12, member 6 [Source	MGI Symbol;Acc	MGI	2135960]),ENSMUSG00000096764	2	0	0	0.487547142	0.414516713	0.509287441	0.401484102	0.191129115	0.153667933	0	0	0.453208849	0.086199262	2.39442861	0.009367803	1	UP
circRNA.6058	-	3:96754335|96775841(+)	exon	ENSMUSG00000028098	Rnf115	ring finger protein 115 [Source	MGI Symbol;Acc	MGI	1915095]),	3	2	5	0	0.17765002	0	0	0.445967935	0.230501899	0.156646437	0.481160882	0.044412505	0.328569288	-2.887159786	0.026999638	1	DOWN
circRNA.7188	-	5:66362718|66392335(-)	exon	ENSMUSG00000029207	Apbb2	amyloid beta				4	0	2	0.292528285	0.592166733	0.967646138	0.535312136	0	0.307335865	0	0.192464353	0.596913323	0.124950055	2.256169923	0.014620502	1	UP
circRNA.6957	-	5:150643169|150647548(-)	exon	ENSMUSG00000029655	N4bp2l2	NEDD4 binding protein 2-like 2 [Source	MGI Symbol;Acc	MGI	2687207]),	4	2	0	0.682565998	0.414516713	0.560216185	0.66914017	0	0.307335865	0.156646437	0	0.581609767	0.115995576	2.325981719	0.009742134	1	UP
circRNA.7386	-	6:124914408|124914704(-)	exon	ENSMUSG00000030122	Ptms	parathymosin [Source	MGI Symbol;Acc	MGI	1916452]),	0	0	0	0.487547142	0.35530004	0.356501209	0	0	0	0	0	0.299837097	0	Inf	0.015432376	1	UP
circRNA.7387	-	6:124914408|124914710(-)	exon	ENSMUSG00000030122	Ptms	parathymosin [Source	MGI Symbol;Acc	MGI	1916452]),	0	9	14	0	0	0	0	0	0	0.704908965	1.347250469	0	0.513039859	#NAME?	0.007192574	1	DOWN
circRNA.7366	-	6:119911048|119914237(+)	exon	ENSMUSG00000030166	Rad52	RAD52 homolog, DNA repair protein [Source	MGI Symbol;Acc	MGI	101949]),	0	0	0	0.195018857	0	0.203714976	0.468398119	0	0	0	0	0.216782988	0	Inf	0.045246074	1	UP
circRNA.8002	-	7:18942216|18950619(+)	exon	ENSMUSG00000030411	Nova2	neuro-oncological ventral antigen 2 [Source	MGI Symbol;Acc	MGI	104296]),	4	2	0	0.195018857	0.296083366	0.967646138	1.672850425	0.25483882	0.307335865	0.156646437	0	0.782899696	0.17970528	2.123194682	0.022349924	1	UP
circRNA.8062	-	7:46614618|46635556(-)	exon	ENSMUSG00000030839	Sergef	secretion regulating guanine nucleotide exchange factor [Source	MGI Symbol;Acc	MGI	1351630]),	10	5	8	0.195018857	0.35530004	0	0.133828034	0.637097049	0.768339664	0.391616092	0.769857411	0.171036733	0.641727554	-1.907654732	0.009826025	1	DOWN
circRNA.7954	-	7:132771578|132779385(-)	exon	ENSMUSG00000030956	Fam53b	family with sequence similarity 53, member B [Source	MGI Symbol;Acc	MGI	1925188]),	6	6	12	0.390037713	0.296083366	0.25464372	0	0.955645574	0.461003798	0.46993931	1.154786116	0.2351912	0.7603437	-1.69281763	0.02169752	1	DOWN
circRNA.8878	mmu_circ_0001700	8:80800101|80800395(-)	exon	ENSMUSG00000031714	Gab1	growth factor receptor bound protein 2-associated protein 1 [Source	MGI Symbol;Acc	MGI	108088]),	0	0	0	0.292528285	0.17765002	0.203714976	0.334570085	0	0	0	0	0.252115842	0	Inf	0.008623586	1	UP
circRNA.9007	-	9:105422943|105467817(-)	exon	ENSMUSG00000032570	Atp2c1	ATPase, Ca++-sequestering [Source	MGI Symbol;Acc	MGI	1889008]),	0	0	0	0.682565998	0.710600079	0.101857488	0.535312136	0.12741941	0	0	0	0.507583925	0.031854852	3.99406132	0.001886204	1	UP
circRNA.4866	-	2:122070865|122072309(-)	exon	ENSMUSG00000033396	Spg11	SPG11, spatacsin vesicle trafficking associated [Source	MGI Symbol;Acc	MGI	2444989]),	6	9	0	0	0	0	0	0.445967935	0.461003798	0.704908965	0	0	0.402970174	#NAME?	0.002374042	1	DOWN
circRNA.4487	mmu_circ_0000022	1:25396436|25432576(-)	exon	ENSMUSG00000033569	Adgrb3	adhesion G protein-coupled receptor B3 [Source	MGI Symbol;Acc	MGI	2441837]),	0	0	0	0	0.35530004	0.101857488	0.468398119	0	0	0	0	0.231388912	0	Inf	0.042196446	1	UP
circRNA.7742	-	6:84989325|85003285(-)	exon	ENSMUSG00000033769	Exoc6b	exocyst complex component 6B [Source	MGI Symbol;Acc	MGI	1923164]),	0	0	0	0.390037713	0	0.25464372	0.66914017	0	0	0	0	0.328455401	0	Inf	0.008033341	1	UP
circRNA.9543	-	9:86531715|86536522(+)	exon	ENSMUSG00000034973	Dopey1	dopey family member 1 [Source	MGI Symbol;Acc	MGI	1289294]),	4	5	0	0	0	0	0	0.25483882	0.307335865	0.391616092	0	0	0.238447694	#NAME?	0.034991831	1	DOWN
circRNA.1161	-	12:31790847|31802483(+)	exon	ENSMUSG00000035933	Cog5	component of oligomeric golgi complex 5 [Source	MGI Symbol;Acc	MGI	2145130]),	7	2	3	0	0.118433347	0.101857488	0	0.50967764	0.537837765	0.156646437	0.288696529	0.055072709	0.373214592	-2.760595924	0.015331331	1	DOWN
circRNA.1642	mmu_circ_0000460	13:48590287|48606360(-)	exon	ENSMUSG00000038042	Ptpdc1	protein tyrosine phosphatase domain containing 1 [Source	MGI Symbol;Acc	MGI	2145430]),	2	4	4	0	0	0	0	0.25483882	0.153667933	0.313292873	0.384928705	0	0.276682083	#NAME?	0.00596448	1	DOWN
circRNA.243	mmu_circ_0000167	10:56123511|56151853(-)	exon	ENSMUSG00000038122	Tbc1d32	TBC1 domain family, member 32 [Source	MGI Symbol;Acc	MGI	2442827]),	0	0	0	0.195018857	0.17765002	0.152786232	0.200742051	0	0	0	0	0.18154929	0	Inf	0.035613059	1	UP
circRNA.4591	-	1:55695745|55715603(+)	exon	ENSMUSG00000038349	Plcl1	phospholipase C-like 1 [Source	MGI Symbol;Acc	MGI	3036262]),	0	2	0	0.682565998	0.473733386	0	0.602226153	0	0	0.156646437	0	0.439631384	0.039161609	3.488782429	0.016307268	1	UP
circRNA.7589	-	6:38440455|38470222(+)	exon	ENSMUSG00000038538	Ubn2	ubinuclein 2 [Source	MGI Symbol;Acc	MGI	2444236]),	0	0	2	0.292528285	0.651383406	0.560216185	0.602226153	0.38225823	0	0	0.192464353	0.526588507	0.143680646	1.873810297	0.040593244	1	UP
circRNA.7621	-	6:45653994|45715988(+)	exon	ENSMUSG00000039419	Cntnap2	contactin associated protein-like 2 [Source	MGI Symbol;Acc	MGI	1914047]),	0	0	0	0.292528285	0.118433347	0.101857488	0.401484102	0	0	0	0	0.228575805	0	Inf	0.020756965	1	UP
circRNA.9026	-	9:107061999|107108456(-)	exon	ENSMUSG00000039716	Dock3	dedicator of cyto-kinesis 3 [Source	MGI Symbol;Acc	MGI	2429763]),	0	0	0	0.487547142	0.473733386	0.611144929	0.267656068	0.191129115	0	0	0	0.460020381	0.047782279	3.267150219	0.00304485	1	UP
circRNA.8672	mmu_circ_0001662	8:18641565|18689059(+)	exon	ENSMUSG00000039842	Mcph1	microcephaly, primary autosomal recessive 1 [Source	MGI Symbol;Acc	MGI	2443308]),	0	3	4	0.975094283	0.592166733	1.018574882	0.602226153	0.191129115	0	0.234969655	0.384928705	0.797015513	0.202756869	1.974857015	0.003314348	1	UP
circRNA.7001	-	5:20919525|20920162(-)	exon	ENSMUSG00000039968	Rsbn1l	round spermatid basic protein 1-like [Source	MGI Symbol;Acc	MGI	3036237]),	0	0	0	0	0.17765002	0.407429953	0.334570085	0	0	0	0	0.229912514	0	Inf	0.03509196	1	UP
circRNA.3150	-	17:46543180|46543783(-)	exon	ENSMUSG00000040327	Cul9	cullin 9 [Source	MGI Symbol;Acc	MGI	1925559]),	5	13	4	0	0	0	0	0.12741941	0.384169832	1.018201838	0.384928705	0	0.478679946	#NAME?	0.000187381	1	DOWN
circRNA.2061	-	14:28317249|28384043(+)	intron	ENSMUSG00000040640	Erc2	ELKS/RAB6-interacting/CAST family member 2 [Source	MGI Symbol;Acc	MGI	1098749]),	0	0	0	0.390037713	0.17765002	0.101857488	0.66914017	0.12741941	0	0	0	0.334671348	0.031854852	3.393159982	0.030786109	1	UP
circRNA.6388	-	4:16151917|16158430(-)	exon	ENSMUSG00000041135	Ripk2	receptor				8	14	5	0.292528285	0	0.509287441	0.133828034	0.891935869	0.614671731	1.096525056	0.481160882	0.23391094	0.771073385	-1.720908833	0.023495991	1	DOWN
circRNA.9447	-	9:70607458|70644946(-)	exon	ENSMUSG00000042444	Mindy2	MINDY lysine 48 deubiquitinase 2 [Source	MGI Symbol;Acc	MGI	2443086]),	0	0	0	0	0.532950059	0.203714976	0.401484102	0	0	0	0	0.284537284	0	Inf	0.015873268	1	UP
circRNA.1514	-	13:106910200|106910816(-)	exon	ENSMUSG00000042590	Ipo11	importin 11 [Source	MGI Symbol;Acc	MGI	2442377]),	5	5	0	0	0	0	0	0.12741941	0.384169832	0.391616092	0	0	0.225801333	#NAME?	0.043678438	1	DOWN
circRNA.7823	-	7:105381080|105390352(-)	exon	ENSMUSG00000044465	Fam160a2	family with sequence similarity 160, member A2 [Source	MGI Symbol;Acc	MGI	1921599]),	2	6	0	0	0	0	0	0.318548525	0.153667933	0.46993931	0	0	0.235538942	#NAME?	0.039115827	1	DOWN
circRNA.1380	-	12:78343352|78412433(+)	exon	ENSMUSG00000047454	Gphn	gephyrin [Source	MGI Symbol;Acc	MGI	109602]),	0	0	0	0.195018857	0.236866693	0.101857488	0.200742051	0	0	0	0	0.183621272	0	Inf	0.038298012	1	UP
circRNA.3074	mmu_circ_0000736	17:26739543|26763448(+)	exon	ENSMUSG00000048249	Crebrf	CREB3 regulatory factor [Source	MGI Symbol;Acc	MGI	1924378]),	3	0	0	0.292528285	0.296083366	0.560216185	0.401484102	0.12741941	0.230501899	0	0	0.387577985	0.089480327	2.114844187	0.03108145	1	UP
circRNA.5341	-	2:41375834|41445226(-)	exon	ENSMUSG00000049252	Lrp1b	low density lipoprotein-related protein 1B				0	0	0	0	0.296083366	0.25464372	0.267656068	0	0	0	0	0.204595789	0	Inf	0.045914377	1	UP
circRNA.555	mmu_circ_0000242	11:20725685|20727639(-)	exon	ENSMUSG00000049659	Aftph	aftiphilin [Source	MGI Symbol;Acc	MGI	1923012]),	11	8	4	1.462641425	1.243550138	1.476933579	1.605936408	0.573387345	0.84517363	0.626585747	0.384928705	1.447265388	0.607518857	1.252328402	0.003526844	1	UP
circRNA.6733	-	5:111335495|111349574(+)	exon	ENSMUSG00000050017	Pitpnb	phosphatidylinositol transfer protein, beta [Source	MGI Symbol;Acc	MGI	1927542]),	7	6	3	0	0	0	0.133828034	0.25483882	0.537837765	0.46993931	0.288696529	0.033457009	0.387828106	-3.535036999	0.006461644	1	DOWN
circRNA.2661	mmu_circ_0000650	15:98740337|98742829(-)	exon	ENSMUSG00000051853	Arf3	ADP-ribosylation factor 3 [Source	MGI Symbol;Acc	MGI	99432]),	7	0	0	0.58505657	0.829033426	0.713002417	1.003710255	0.318548525	0.537837765	0	0	0.782700667	0.214096572	1.870198976	0.041444642	1	UP
circRNA.5750	-	3:141856349|141880516(-)	exon	ENSMUSG00000052430	Bmpr1b	bone morphogenetic protein receptor, type 1B [Source	MGI Symbol;Acc	MGI	107191]),	2	4	2	0.292528285	0.888250099	0.407429953	0.401484102	0	0.153667933	0.313292873	0.192464353	0.49742311	0.16485629	1.593264604	0.047842654	1	UP
circRNA.5062	-	2:162238007|162278319(-)	exon	ENSMUSG00000053141	Ptprt	protein tyrosine phosphatase, receptor type, T [Source	MGI Symbol;Acc	MGI	1321152]),	0	0	0	0.390037713	0.17765002	0.458358697	0.267656068	0.12741941	0	0	0	0.323425624	0.031854852	3.343848925	0.020953043	1	UP
circRNA.5679	mmu_circ_0001165	3:122747889|122748477(+)	exon	ENSMUSG00000053965	Pde5a	phosphodiesterase 5A, cGMP-specific [Source	MGI Symbol;Acc	MGI	2651499]),	3	6	0	0.487547142	0.769816752	0.611144929	0.802968204	0.12741941	0.230501899	0.46993931	0	0.667869257	0.206965155	1.690177814	0.022543142	1	UP
circRNA.4111	-	1:133009137|133012714(-)	exon	ENSMUSG00000054387	Mdm4	transformed mouse 3T3 cell double minute 4 [Source	MGI Symbol;Acc	MGI	107934]),	0	2	6	0	0	0	0	0.38225823	0	0.156646437	0.577393058	0	0.279074431	#NAME?	0.025942088	1	DOWN
circRNA.2633	-	15:92228623|92255974(+)	exon	ENSMUSG00000055022	Cntn1	contactin 1 [Source	MGI Symbol;Acc	MGI	105980]),	0	0	2	0.682565998	0.118433347	0.662073673	0.200742051	0	0	0	0.192464353	0.415953767	0.048116088	3.111831921	0.021286864	1	UP
circRNA.2578	mmu_circ_0000626	15:81631614|81632512(+)	exon	ENSMUSG00000055024	Ep300	E1A binding protein p300 [Source	MGI Symbol;Acc	MGI	1276116]),	3	4	0	0	0	0	0	0.38225823	0.230501899	0.313292873	0	0	0.231513251	#NAME?	0.036204452	1	DOWN
circRNA.2908	-	16:59954652|59960442(-)	exon	ENSMUSG00000055540	Epha6	Eph receptor A6 [Source	MGI Symbol;Acc	MGI	108034]),	0	0	0	0	0.17765002	0.25464372	0.401484102	0	0	0	0	0.208444461	0	Inf	0.048641164	1	UP
circRNA.218	-	10:49523682|49535499(-)	exon	ENSMUSG00000056073	Grik2	glutamate receptor, ionotropic, kainate 2				6	7	5	0	0.236866693	0	0	0.25483882	0.461003798	0.548262528	0.481160882	0.059216673	0.436316507	-2.881299707	0.005933009	1	DOWN
circRNA.2210	-	14:66187443|66190234(-)	exon	ENSMUSG00000059456	Ptk2b	PTK2 protein tyrosine kinase 2 beta [Source	MGI Symbol;Acc	MGI	104908]),	3	9	6	0	0	0.152786232	0	0.25483882	0.230501899	0.704908965	0.577393058	0.038196558	0.441910685	-3.53224027	0.003042167	1	DOWN
circRNA.5876	mmu_circ_0001126	3:51855499|51857076(-)	exon	ENSMUSG00000061143	Maml3	mastermind like transcriptional coactivator 3 [Source	MGI Symbol;Acc	MGI	2389461]),	2	2	0	0.390037713	0.35530004	0.560216185	0.468398119	0	0.153667933	0.156646437	0	0.443488014	0.077578592	2.515164611	0.004847254	1	UP
circRNA.5035	mmu_circ_0001098	2:156745835|156749356(+)	exon	ENSMUSG00000061689	Dlgap4	DLG associated protein 4 [Source	MGI Symbol;Acc	MGI	2138865]),	0	0	0	0	0.296083366	0.203714976	0.468398119	0	0	0	0	0.242049115	0	Inf	0.028273727	1	UP
circRNA.8393	-	7:61276439|61311701(-)	intron	ENSMUSG00000068151	A230006K03Rik	RIKEN cDNA A230006K03 gene [Source	MGI Symbol;Acc	MGI	3644205]),	0	0	0	2.047697995	0	0	0.736054187	0	0	0	0	0.695938045	0	Inf	0.003337041	1	UP
circRNA.2670	-	16:10741614|10742931(+)	exon	ENSMUSG00000068663	Clec16a	C-type lectin domain family 16, member A [Source	MGI Symbol;Acc	MGI	1921624]),	0	2	0	0.195018857	0.473733386	0.25464372	0.267656068	0	0	0.156646437	0	0.297763008	0.039161609	2.926652582	0.030136165	1	UP
circRNA.285	mmu_circ_0000176	10:69994372|69999498(+)	exon	ENSMUSG00000069601	Ank3	ankyrin 3, epithelial [Source	MGI Symbol;Acc	MGI	88026]),	7	9	9	1.657660281	2.013366891	2.597365949	3.078044782	1.401613509	0.537837765	0.704908965	0.866089587	2.336609476	0.877612456	1.412760725	0.001982122	1	UP
circRNA.3723	-	18:89414828|89421113(-)	exon	ENSMUSG00000073514	Dok6	docking protein 6 [Source	MGI Symbol;Acc	MGI	3639495]),	2	2	0	0.780075427	0.769816752	0.458358697	0.535312136	0	0.153667933	0.156646437	0	0.635890753	0.077578592	3.035048426	0.000555002	1	UP
circRNA.3961	-	19:5801227|5801898(-)	exon	ENSMUSG00000092341	Malat1	metastasis associated lung adenocarcinoma transcript 1				0	0	0	0	4.026733782	0	2.00742051	0	0	0	0	1.508538573	0	Inf	0.000426422	1	UP
circRNA.2481	-	15:62102345|62107465(+)	intron	ENSMUSG00000097039	Pvt1	Pvt1 oncogene [Source	MGI Symbol;Acc	MGI	97824]),	0	0	0	0.390037713	0.236866693	0.305572465	0.602226153	0.12741941	0	0	0	0.383675756	0.031854852	3.590302545	0.005429267	1	UP
circRNA.5965	-	3:75358347|75397101(-)	exon	ENSMUSG00000104301	Wdr49	WD repeat domain 49 [Source	MGI Symbol;Acc	MGI	3645287]),	9	8	2	0.195018857	0.118433347	0	0.267656068	0.637097049	0.691505697	0.626585747	0.192464353	0.145277068	0.536913212	-1.885881916	0.027481116	1	DOWN
circRNA.1743	-	13:67546625|67623563(-)	intergenic_region	n/a						0	0	28	0	0	0	0	0	0	0	2.694500938	0	0.673625235	#NAME?	0.019353555	1	DOWN
circRNA.1745	-	13:67683403|67711007(-)	intergenic_region	n/a						5	6	0	0	0	0	0	0.12741941	0.384169832	0.46993931	0	0	0.245382138	#NAME?	0.033824292	1	DOWN
circRNA.3328	mmu_circ_0000823	17:81647809|81649638(-)	intergenic_region	n/a						141	139	96	29.15531907	37.89867089	13.19054472	9.903274517	10.57581102	10.83358926	10.88692735	9.238288931	22.5369523	10.38365414	1.117978195	0.014599888	1	UP
circRNA.7154	-	5:51718221|51719280(-)	intergenic_region	n/a						0	0	0	0.195018857	0.651383406	0.25464372	0.200742051	0	0	0	0	0.325447008	0	Inf	0.002218187	1	UP
circRNA.9805	-	X:70819559|70830628(+)	intergenic_region	n/a						0	0	0	0.292528285	0	0.407429953	0.267656068	0	0	0	0	0.241903576	0	Inf	0.029325416	1	UP
