# Supplementary material for: Comprehensive analysis of the coding and non-coding RNA transcriptome expression profiles of hippocampus tissue in tx-J animal model of Wilson's disease
Source: Sci Rep. 2023 Jun 7;13:9252. doi: 10.1038/s41598-023-36503-8 (PMC10247767; doi:10.1038/s41598-023-36503-8)
Supplement: Supplementary file 8 — Supplementary Table 4. [file 41598_2023_36503_MOESM8_ESM.xls]

## Sheet: Supplymentary Table 4_string_in
#node1	node2	node1_string_id	node2_string_id	neighborhood_on_chromosome	gene_fusion	phylogenetic_cooccurrence	homology	coexpression	experimentally_determined_interaction	database_annotated	automated_textmining	combined_score
Abi1	Zfp346	10090.ENSMUSP00000118491	10090.ENSMUSP00000021937	0	0	0	0	0	0	0	0.446	0.446
Abi1	Abi2	10090.ENSMUSP00000118491	10090.ENSMUSP00000058754	0	0	0	0.972	0	0.72	0.72	0.906	0.92
Abi1	Dtnbp1	10090.ENSMUSP00000118491	10090.ENSMUSP00000072170	0	0	0	0	0	0.095	0	0.82	0.83
Abi1	Enah	10090.ENSMUSP00000118491	10090.ENSMUSP00000077781	0	0	0	0	0.066	0.44	0	0.665	0.81
Abi1	Shank3	10090.ENSMUSP00000118491	10090.ENSMUSP00000104932	0	0	0	0	0	0.415	0	0.805	0.881
Abi1	Cblb	10090.ENSMUSP00000118491	10090.ENSMUSP00000110115	0	0	0	0	0.067	0.261	0	0.213	0.41
Abi2	Shank3	10090.ENSMUSP00000058754	10090.ENSMUSP00000104932	0	0	0	0	0	0.238	0	0.333	0.47
Abi2	Enah	10090.ENSMUSP00000058754	10090.ENSMUSP00000077781	0	0	0	0	0.093	0.44	0	0.265	0.594
Abi2	Abi1	10090.ENSMUSP00000058754	10090.ENSMUSP00000118491	0	0	0	0.972	0	0.72	0.72	0.906	0.92
Acer3	Sphk2	10090.ENSMUSP00000033020	10090.ENSMUSP00000072615	0	0	0	0	0	0.086	0.9	0.603	0.96
Adora1	Gabrg1	10090.ENSMUSP00000083656	10090.ENSMUSP00000031119	0	0	0	0	0.094	0.043	0	0.413	0.447
Adora1	P2rx4	10090.ENSMUSP00000083656	10090.ENSMUSP00000031429	0	0	0	0	0	0	0	0.435	0.435
Adora1	P2ry12	10090.ENSMUSP00000083656	10090.ENSMUSP00000051353	0	0	0	0	0.071	0	0	0.472	0.488
Agbl4	Zmym5	10090.ENSMUSP00000095533	10090.ENSMUSP00000134057	0	0	0	0	0	0	0	0.613	0.613
Agpat1	Zfp870	10090.ENSMUSP00000048573	10090.ENSMUSP00000136197	0	0	0	0	0	0	0	0.431	0.431
Agpat1	Dgkq	10090.ENSMUSP00000048573	10090.ENSMUSP00000057859	0	0	0	0	0.061	0	0.65	0.133	0.69
Ak1	Lgr5	10090.ENSMUSP00000068479	10090.ENSMUSP00000020350	0	0	0	0	0	0.046	0	0.622	0.623
Ak1	Enpp1	10090.ENSMUSP00000068479	10090.ENSMUSP00000101159	0	0	0	0	0.051	0	0.65	0.043	0.654
Akr1b10	Gstz1	10090.ENSMUSP00000039114	10090.ENSMUSP00000053540	0	0	0	0	0.063	0.33	0	0.151	0.42
Alas2	Hbb-bs	10090.ENSMUSP00000066040	10090.ENSMUSP00000023934	0	0	0	0	0.254	0	0	0.617	0.702
Alas2	Fbxl5	10090.ENSMUSP00000066040	10090.ENSMUSP00000045792	0	0	0	0	0	0	0	0.447	0.447
Alas2	Pus1	10090.ENSMUSP00000066040	10090.ENSMUSP00000083844	0	0	0	0	0.064	0	0	0.434	0.447
Alas2	Tal1	10090.ENSMUSP00000066040	10090.ENSMUSP00000125202	0	0	0	0	0.101	0	0	0.464	0.497
Alas2	Ftl1	10090.ENSMUSP00000066040	10090.ENSMUSP00000092002	0.044	0	0	0	0	0	0	0.53	0.531
Alas2	Hba-a1	10090.ENSMUSP00000066040	10090.ENSMUSP00000090897	0	0	0	0	0.389	0	0	0.591	0.739
Alas2	Hbb-bt	10090.ENSMUSP00000066040	10090.ENSMUSP00000095794	0	0	0	0	0.639	0	0	0.616	0.855
Ank3	Scn1a	10090.ENSMUSP00000090089	10090.ENSMUSP00000076697	0	0	0	0	0.121	0.066	0	0.756	0.782
Ank3	Cntn2	10090.ENSMUSP00000090089	10090.ENSMUSP00000083707	0	0	0	0	0.15	0.275	0	0.627	0.75
Ank3	Ryr3	10090.ENSMUSP00000090089	10090.ENSMUSP00000089426	0	0	0	0	0.117	0.059	0	0.5	0.549
Ank3	Rasgef1a	10090.ENSMUSP00000090089	10090.ENSMUSP00000132244	0	0	0	0	0.095	0	0	0.457	0.487
Ank3	Shank3	10090.ENSMUSP00000090089	10090.ENSMUSP00000104932	0	0	0	0	0.107	0.376	0	0.227	0.532
Ank3	Depdc5	10090.ENSMUSP00000090089	10090.ENSMUSP00000113862	0	0	0	0	0.052	0	0	0.529	0.535
Ank3	Tiam1	10090.ENSMUSP00000090089	10090.ENSMUSP00000126020	0	0	0	0	0.062	0.13	0.8	0.158	0.844
Anxa11	Cd82	10090.ENSMUSP00000022416	10090.ENSMUSP00000028644	0	0	0	0	0.068	0.047	0	0.399	0.419
Aph1b	Crb1	10090.ENSMUSP00000034934	10090.ENSMUSP00000060769	0	0	0	0	0	0.096	0.328	0.129	0.424
Aph1b	Ngf	10090.ENSMUSP00000034934	10090.ENSMUSP00000102538	0	0	0	0	0	0	0.9	0.08	0.904
Arid1a	Dnmt3a	10090.ENSMUSP00000122354	10090.ENSMUSP00000020991	0	0	0	0	0.063	0	0.65	0.39	0.782
Arid1a	Smarca2	10090.ENSMUSP00000122354	10090.ENSMUSP00000025862	0	0	0	0	0.119	0.879	0.947	0.848	0.999
Arid1a	Fbxw7	10090.ENSMUSP00000122354	10090.ENSMUSP00000103306	0	0	0	0	0.064	0	0	0.515	0.527
Arid1a	Bcor	10090.ENSMUSP00000122354	10090.ENSMUSP00000111175	0	0	0	0	0.064	0	0	0.39	0.405
Arid1a	Brd4	10090.ENSMUSP00000122354	10090.ENSMUSP00000113070	0	0	0	0	0.249	0.233	0.262	0.393	0.708
Arpp21	Cdkl3	10090.ENSMUSP00000035085	10090.ENSMUSP00000064315	0	0	0	0	0	0	0	0.415	0.415
Aup1	Eif5a	10090.ENSMUSP00000090281	10090.ENSMUSP00000047008	0.074	0	0	0	0.174	0	0	0.31	0.426
Aup1	Tecr	10090.ENSMUSP00000090281	10090.ENSMUSP00000128329	0	0	0	0	0.152	0.044	0	0.456	0.521
BC029214	Cdkl3	10090.ENSMUSP00000109899	10090.ENSMUSP00000064315	0	0	0	0	0	0	0	0.518	0.518
BC029214	Phf21a	10090.ENSMUSP00000109899	10090.ENSMUSP00000088074	0	0	0	0	0	0	0.72	0	0.72
BC030499	Ppp1cc	10090.ENSMUSP00000038139	10090.ENSMUSP00000099587	0	0	0	0	0.052	0.153	0.337	0.069	0.438
Bcor	Ikzf1	10090.ENSMUSP00000111175	10090.ENSMUSP00000018798	0	0	0	0	0	0.147	0.168	0.341	0.491
Bcor	Dnmt3a	10090.ENSMUSP00000111175	10090.ENSMUSP00000020991	0	0	0	0	0.061	0.089	0	0.566	0.597
Bcor	Kdm2b	10090.ENSMUSP00000111175	10090.ENSMUSP00000038229	0	0	0	0	0.062	0.804	0	0.986	0.997
Bcor	Fip1l1	10090.ENSMUSP00000111175	10090.ENSMUSP00000109164	0	0	0	0	0	0	0	0.491	0.491
Bcor	Arid1a	10090.ENSMUSP00000111175	10090.ENSMUSP00000122354	0	0	0	0	0.064	0	0	0.39	0.405
Blmh	Glod4	10090.ENSMUSP00000021197	10090.ENSMUSP00000017430	0	0	0	0	0	0	0	0.662	0.662
Blmh	Map4	10090.ENSMUSP00000021197	10090.ENSMUSP00000035055	0	0	0	0	0	0	0	0.403	0.403
Bmp1	Col11a2	10090.ENSMUSP00000022693	10090.ENSMUSP00000084772	0	0	0	0	0.062	0.049	0.9	0.154	0.914
Brd4	Ikzf1	10090.ENSMUSP00000113070	10090.ENSMUSP00000018798	0	0	0	0	0	0.134	0.116	0.365	0.471
Brd4	Dnmt3a	10090.ENSMUSP00000113070	10090.ENSMUSP00000020991	0	0	0	0	0.062	0.052	0	0.435	0.453
Brd4	Smarca2	10090.ENSMUSP00000113070	10090.ENSMUSP00000025862	0	0	0	0	0.148	0.254	0.18	0.41	0.651
Brd4	Polr1a	10090.ENSMUSP00000113070	10090.ENSMUSP00000060858	0	0	0	0	0.063	0.16	0.219	0.196	0.44
Brd4	Ddx55	10090.ENSMUSP00000113070	10090.ENSMUSP00000070279	0	0	0	0	0.699	0.14	0	0.061	0.735
Brd4	Phf21a	10090.ENSMUSP00000113070	10090.ENSMUSP00000088074	0	0	0	0	0.191	0.164	0.18	0.138	0.458
Brd4	Tcf3	10090.ENSMUSP00000113070	10090.ENSMUSP00000100979	0	0	0	0	0.066	0.088	0	0.439	0.481
Brd4	Arid1a	10090.ENSMUSP00000113070	10090.ENSMUSP00000122354	0	0	0	0	0.249	0.233	0.262	0.393	0.708
C2cd3	Ppme1	10090.ENSMUSP00000062637	10090.ENSMUSP00000032963	0	0	0	0	0.052	0	0	0.715	0.718
C2cd3	Tmem231	10090.ENSMUSP00000062637	10090.ENSMUSP00000034429	0	0	0	0	0	0	0	0.511	0.511
Cacna1i	Cacnb1	10090.ENSMUSP00000125063	10090.ENSMUSP00000017552	0	0	0	0	0.121	0.241	0	0.292	0.487
Cacna1i	Cacna2d4	10090.ENSMUSP00000125063	10090.ENSMUSP00000044660	0	0	0	0	0.065	0.19	0	0.38	0.489
Cacna2d4	Cacnb1	10090.ENSMUSP00000044660	10090.ENSMUSP00000017552	0	0	0	0	0.063	0.501	0.72	0.661	0.949
Cacna2d4	Ppp2r2d	10090.ENSMUSP00000044660	10090.ENSMUSP00000040321	0	0	0	0	0	0	0.6	0.058	0.607
Cacna2d4	Cacna1i	10090.ENSMUSP00000044660	10090.ENSMUSP00000125063	0	0	0	0	0.065	0.19	0	0.38	0.489
Cacna2d4	Ppp2r5c	10090.ENSMUSP00000044660	10090.ENSMUSP00000082053	0	0	0	0	0	0	0.6	0	0.6
Cacna2d4	Ppp1cc	10090.ENSMUSP00000044660	10090.ENSMUSP00000099587	0	0	0	0	0	0	0.6	0	0.6
Cacna2d4	Ppp2r2a	10090.ENSMUSP00000044660	10090.ENSMUSP00000086640	0	0	0	0	0	0	0.6	0.058	0.607
Cacnb1	Ryr3	10090.ENSMUSP00000017552	10090.ENSMUSP00000089426	0	0	0	0	0.113	0	0	0.36	0.408
Cacnb1	Hcn2	10090.ENSMUSP00000017552	10090.ENSMUSP00000097113	0	0	0	0	0.095	0	0	0.4	0.434
Cacnb1	Cacna1i	10090.ENSMUSP00000017552	10090.ENSMUSP00000125063	0	0	0	0	0.121	0.241	0	0.292	0.487
Cacnb1	Scn1a	10090.ENSMUSP00000017552	10090.ENSMUSP00000076697	0	0	0	0	0.061	0.348	0	0.274	0.517
Cacnb1	Cacna2d4	10090.ENSMUSP00000017552	10090.ENSMUSP00000044660	0	0	0	0	0.063	0.501	0.72	0.661	0.949
Cbfa2t3	Tcf3	10090.ENSMUSP00000118997	10090.ENSMUSP00000100979	0	0	0	0	0.051	0.566	0	0.403	0.733
Cbfa2t3	Tal1	10090.ENSMUSP00000118997	10090.ENSMUSP00000125202	0	0	0	0	0.069	0.711	0	0.883	0.966
Cblb	Ret	10090.ENSMUSP00000110115	10090.ENSMUSP00000032201	0	0	0	0	0.051	0.369	0.321	0.113	0.591
Cblb	Abi1	10090.ENSMUSP00000110115	10090.ENSMUSP00000118491	0	0	0	0	0.067	0.261	0	0.213	0.41
Cblb	Sh3d19	10090.ENSMUSP00000110115	10090.ENSMUSP00000138320	0	0	0	0	0	0.263	0.283	0	0.448
Cblb	Wwp2	10090.ENSMUSP00000110115	10090.ENSMUSP00000132224	0	0	0	0	0.052	0.4	0	0.149	0.473
Cbx3	Tinf2	10090.ENSMUSP00000031862	10090.ENSMUSP00000007733	0	0	0	0	0	0	0	0.931	0.931
Cbx3	Ikzf1	10090.ENSMUSP00000031862	10090.ENSMUSP00000018798	0	0	0	0	0	0.091	0	0.416	0.446
Cbx3	Trim24	10090.ENSMUSP00000031862	10090.ENSMUSP00000031859	0	0	0	0	0.063	0.46	0	0.157	0.537
Cbx3	Phf21a	10090.ENSMUSP00000031862	10090.ENSMUSP00000088074	0	0	0	0	0.066	0.324	0	0.132	0.404
Cbx3	Dsn1	10090.ENSMUSP00000031862	10090.ENSMUSP00000099418	0	0	0	0	0.063	0.27	0	0.398	0.552
Cbx3	Srsf1	10090.ENSMUSP00000031862	10090.ENSMUSP00000120595	0	0	0	0	0.121	0	0	0.522	0.562
Cbx3	Kdm2b	10090.ENSMUSP00000031862	10090.ENSMUSP00000038229	0	0	0	0	0.058	0.554	0	0.257	0.661
Ccar1	Tia1	10090.ENSMUSP00000020268	10090.ENSMUSP00000093425	0	0	0	0	0.175	0.043	0	0.335	0.43
Ccar1	Luc7l2	10090.ENSMUSP00000020268	10090.ENSMUSP00000055254	0	0	0	0	0.236	0	0	0.415	0.534
Ccdc106	Tuba4a	10090.ENSMUSP00000041033	10090.ENSMUSP00000140657	0	0	0	0	0	0	0	0.411	0.411
Ccdc151	Ift46	10090.ENSMUSP00000110993	10090.ENSMUSP00000002099	0	0	0	0	0.081	0.402	0	0.237	0.544
Cd82	Anxa11	10090.ENSMUSP00000028644	10090.ENSMUSP00000022416	0	0	0	0	0.068	0.047	0	0.399	0.419
Cdkl3	Tmem231	10090.ENSMUSP00000064315	10090.ENSMUSP00000034429	0	0	0	0	0.061	0	0	0.407	0.419
Cdkl3	Arpp21	10090.ENSMUSP00000064315	10090.ENSMUSP00000035085	0	0	0	0	0	0	0	0.415	0.415
Cdkl3	BC029214	10090.ENSMUSP00000064315	10090.ENSMUSP00000109899	0	0	0	0	0	0	0	0.518	0.518
Chfr	Trip12	10090.ENSMUSP00000108138	10090.ENSMUSP00000027421	0	0	0	0	0	0.052	0	0.468	0.474
Clasp2	Map4	10090.ENSMUSP00000128460	10090.ENSMUSP00000035055	0	0	0	0	0.099	0.134	0	0.397	0.488
Clasp2	Sipa1l1	10090.ENSMUSP00000128460	10090.ENSMUSP00000061014	0	0	0	0	0.062	0	0	0.61	0.619
Clasp2	Dsn1	10090.ENSMUSP00000128460	10090.ENSMUSP00000099418	0	0	0	0	0	0	0	0.632	0.632
Clasp2	Macf1	10090.ENSMUSP00000128460	10090.ENSMUSP00000119600	0	0	0	0	0.068	0.486	0	0.661	0.823
Clcn2	Scn1a	10090.ENSMUSP00000007207	10090.ENSMUSP00000076697	0	0	0	0	0	0	0	0.428	0.428
Clcn2	Gabrg1	10090.ENSMUSP00000007207	10090.ENSMUSP00000031119	0	0	0	0	0.051	0	0.54	0	0.544
Cntn2	Vangl2	10090.ENSMUSP00000083707	10090.ENSMUSP00000027837	0	0	0	0	0.062	0	0	0.573	0.583
Cntn2	Sez6	10090.ENSMUSP00000083707	10090.ENSMUSP00000091532	0	0	0	0	0.129	0	0	0.552	0.593
Cntn2	Ank3	10090.ENSMUSP00000083707	10090.ENSMUSP00000090089	0	0	0	0	0.15	0.275	0	0.627	0.75
Coch	Slc22a17	10090.ENSMUSP00000128127	10090.ENSMUSP00000049676	0	0	0	0	0.065	0	0	0.622	0.631
Coch	Col11a2	10090.ENSMUSP00000128127	10090.ENSMUSP00000084772	0	0	0	0	0.062	0.124	0	0.358	0.426
Col11a2	Lamb1	10090.ENSMUSP00000084772	10090.ENSMUSP00000002979	0	0	0	0	0.062	0.094	0.165	0.3	0.436
Col11a2	Bmp1	10090.ENSMUSP00000084772	10090.ENSMUSP00000022693	0	0	0	0	0.062	0.049	0.9	0.154	0.914
Col11a2	Coch	10090.ENSMUSP00000084772	10090.ENSMUSP00000128127	0	0	0	0	0.062	0.124	0	0.358	0.426
Col11a2	Enpp1	10090.ENSMUSP00000084772	10090.ENSMUSP00000101159	0	0	0	0	0	0	0.334	0.301	0.515
Copa	Spta1	10090.ENSMUSP00000118179	10090.ENSMUSP00000027817	0	0	0	0	0.083	0	0.6	0	0.617
Copa	Rint1	10090.ENSMUSP00000118179	10090.ENSMUSP00000030852	0	0	0	0	0.065	0.048	0.6	0.257	0.7
Copa	Flcn	10090.ENSMUSP00000118179	10090.ENSMUSP00000099758	0	0	0	0	0	0	0	0.446	0.446
Cotl1	Map4k2	10090.ENSMUSP00000034285	10090.ENSMUSP00000025897	0	0	0	0	0	0.059	0.351	0.113	0.41
Cped1	Fubp3	10090.ENSMUSP00000111041	10090.ENSMUSP00000053474	0	0	0	0	0	0	0	0.44	0.44
Cpq	Ophn1	10090.ENSMUSP00000039046	10090.ENSMUSP00000033560	0	0	0	0	0	0	0	0.484	0.484
Crb1	Gucy2e	10090.ENSMUSP00000060769	10090.ENSMUSP00000021259	0	0	0	0	0	0	0	0.683	0.683
Crb1	Aph1b	10090.ENSMUSP00000060769	10090.ENSMUSP00000034934	0	0	0	0	0	0.096	0.328	0.129	0.424
Crb1	Mib1	10090.ENSMUSP00000060769	10090.ENSMUSP00000054428	0	0	0	0	0	0.263	0.219	0.311	0.569
Crb1	Dab2	10090.ENSMUSP00000060769	10090.ENSMUSP00000079689	0	0	0	0	0	0.401	0	0.08	0.425
Crb1	Pcdh15	10090.ENSMUSP00000060769	10090.ENSMUSP00000101066	0	0	0	0	0.082	0.08	0	0.464	0.508
Crb1	Wwp2	10090.ENSMUSP00000060769	10090.ENSMUSP00000132224	0	0	0	0	0	0.347	0.328	0.13	0.584
Crb1	Fbxw7	10090.ENSMUSP00000060769	10090.ENSMUSP00000103306	0	0	0	0	0.061	0.582	0	0.147	0.635
Csde1	Pabpn1	10090.ENSMUSP00000029446	10090.ENSMUSP00000022808	0	0	0	0	0	0.173	0	0.369	0.456
Csde1	Trip12	10090.ENSMUSP00000029446	10090.ENSMUSP00000027421	0	0	0	0	0.124	0.052	0	0.455	0.508
Csde1	Ubap2l	10090.ENSMUSP00000029446	10090.ENSMUSP00000066138	0	0	0	0	0.083	0	0	0.413	0.439
Csde1	Tdrd3	10090.ENSMUSP00000029446	10090.ENSMUSP00000129019	0	0	0	0	0.095	0.657	0	0.09	0.693
Cul5	Tedc2	10090.ENSMUSP00000034529	10090.ENSMUSP00000024930	0	0	0	0	0	0.433	0	0	0.433
Cul5	Glmn	10090.ENSMUSP00000034529	10090.ENSMUSP00000077168	0	0	0	0	0.061	0.24	0	0.248	0.416
Cul5	Zfand4	10090.ENSMUSP00000034529	10090.ENSMUSP00000108521	0	0	0	0	0.065	0.221	0.23	0.091	0.421
Cul5	Fbxw9	10090.ENSMUSP00000034529	10090.ENSMUSP00000092845	0	0	0	0	0.064	0.228	0.294	0.105	0.482
Cul5	Fbxw7	10090.ENSMUSP00000034529	10090.ENSMUSP00000103306	0	0	0	0	0.066	0.228	0.294	0.435	0.674
Cul5	Dcun1d2	10090.ENSMUSP00000034529	10090.ENSMUSP00000047208	0	0	0	0	0.139	0.568	0.6	0.471	0.91
Dab2	Crb1	10090.ENSMUSP00000079689	10090.ENSMUSP00000060769	0	0	0	0	0	0.401	0	0.08	0.425
Dab2	Lrp8	10090.ENSMUSP00000079689	10090.ENSMUSP00000102343	0	0	0	0	0.065	0.137	0.211	0.841	0.886
Dcun1d2	Cul5	10090.ENSMUSP00000047208	10090.ENSMUSP00000034529	0	0	0	0	0.139	0.568	0.6	0.471	0.91
Ddc	Nr4a2	10090.ENSMUSP00000136467	10090.ENSMUSP00000028166	0	0	0	0	0	0	0	0.734	0.734
Ddc	Htr2c	10090.ENSMUSP00000136467	10090.ENSMUSP00000043936	0	0	0	0	0	0.047	0	0.443	0.446
Ddc	St18	10090.ENSMUSP00000136467	10090.ENSMUSP00000120298	0	0	0	0	0.062	0	0	0.42	0.432
Ddx3y	Ddx55	10090.ENSMUSP00000088729	10090.ENSMUSP00000070279	0	0	0.445	0.649	0.181	0.332	0	0.509	0.597
Ddx3y	Zfand4	10090.ENSMUSP00000088729	10090.ENSMUSP00000108521	0	0	0	0	0.066	0.142	0	0.391	0.469
Ddx55	Ttc4	10090.ENSMUSP00000070279	10090.ENSMUSP00000026480	0	0	0	0	0.737	0.055	0	0.043	0.741
Ddx55	Rbm3	10090.ENSMUSP00000070279	10090.ENSMUSP00000038964	0	0	0	0	0.15	0.269	0.188	0.174	0.527
Ddx55	Polr1a	10090.ENSMUSP00000070279	10090.ENSMUSP00000060858	0	0	0	0	0.801	0.139	0	0.07	0.826
Ddx55	Upf3b	10090.ENSMUSP00000070279	10090.ENSMUSP00000075614	0	0	0	0	0.098	0.163	0	0.303	0.427
Ddx55	Ddx3y	10090.ENSMUSP00000070279	10090.ENSMUSP00000088729	0	0	0.445	0.649	0.181	0.332	0	0.509	0.597
Ddx55	Pus1	10090.ENSMUSP00000070279	10090.ENSMUSP00000083844	0	0	0	0	0.362	0	0	0.441	0.628
Ddx55	Rpl7	10090.ENSMUSP00000070279	10090.ENSMUSP00000071616	0	0	0	0	0.47	0.359	0	0.221	0.712
Ddx55	Brd4	10090.ENSMUSP00000070279	10090.ENSMUSP00000113070	0	0	0	0	0.699	0.14	0	0.061	0.735
Ddx55	Gpatch4	10090.ENSMUSP00000070279	10090.ENSMUSP00000132699	0	0	0	0	0.797	0.144	0	0.075	0.825
Depdc5	Scn1a	10090.ENSMUSP00000113862	10090.ENSMUSP00000076697	0	0	0	0	0.066	0	0	0.507	0.52
Depdc5	Ank3	10090.ENSMUSP00000113862	10090.ENSMUSP00000090089	0	0	0	0	0.052	0	0	0.529	0.535
Depdc5	Flcn	10090.ENSMUSP00000113862	10090.ENSMUSP00000099758	0	0	0	0	0.061	0	0	0.747	0.752
Depdc5	Tbc1d24	10090.ENSMUSP00000113862	10090.ENSMUSP00000127005	0	0	0	0	0	0	0	0.414	0.414
Dgkq	Agpat1	10090.ENSMUSP00000057859	10090.ENSMUSP00000048573	0	0	0	0	0.061	0	0.65	0.133	0.69
Dmpk	Limk1	10090.ENSMUSP00000032568	10090.ENSMUSP00000015137	0	0	0	0.551	0	0.202	0.289	0.109	0.427
Dmpk	Irak1	10090.ENSMUSP00000032568	10090.ENSMUSP00000033769	0	0	0	0	0	0.202	0.289	0	0.408
Dmpk	Kirrel	10090.ENSMUSP00000032568	10090.ENSMUSP00000103243	0	0	0	0	0.088	0.105	0.114	0.307	0.431
Dmpk	Nfe2l1	10090.ENSMUSP00000032568	10090.ENSMUSP00000103286	0	0	0	0	0.087	0.087	0	0.511	0.556
Dmpk	Mbnl1	10090.ENSMUSP00000032568	10090.ENSMUSP00000096686	0	0	0	0	0	0	0	0.851	0.851
Dnmt3a	Ikzf1	10090.ENSMUSP00000020991	10090.ENSMUSP00000018798	0	0	0	0	0	0	0.155	0.41	0.48
Dnmt3a	Kdm2b	10090.ENSMUSP00000020991	10090.ENSMUSP00000038229	0	0	0	0	0.061	0	0	0.4	0.412
Dnmt3a	Sh2b3	10090.ENSMUSP00000020991	10090.ENSMUSP00000113926	0	0	0	0	0	0	0	0.427	0.427
Dnmt3a	Mtrr	10090.ENSMUSP00000020991	10090.ENSMUSP00000039810	0	0	0	0	0	0	0	0.45	0.451
Dnmt3a	Brd4	10090.ENSMUSP00000020991	10090.ENSMUSP00000113070	0	0	0	0	0.062	0.052	0	0.435	0.453
Dnmt3a	Bcor	10090.ENSMUSP00000020991	10090.ENSMUSP00000111175	0	0	0	0	0.061	0.089	0	0.566	0.597
Dnmt3a	Smarca2	10090.ENSMUSP00000020991	10090.ENSMUSP00000025862	0	0	0	0	0	0.047	0.65	0.318	0.752
Dnmt3a	Arid1a	10090.ENSMUSP00000020991	10090.ENSMUSP00000122354	0	0	0	0	0.063	0	0.65	0.39	0.782
Dsn1	Cbx3	10090.ENSMUSP00000099418	10090.ENSMUSP00000031862	0	0	0	0	0.063	0.27	0	0.398	0.552
Dsn1	Nusap1	10090.ENSMUSP00000099418	10090.ENSMUSP00000068713	0	0	0	0	0.328	0	0	0.158	0.41
Dsn1	Tacc3	10090.ENSMUSP00000099418	10090.ENSMUSP00000110069	0	0	0	0	0.407	0	0	0	0.407
Dsn1	Clasp2	10090.ENSMUSP00000099418	10090.ENSMUSP00000128460	0	0	0	0	0	0	0	0.632	0.632
Dst	Tedc2	10090.ENSMUSP00000095392	10090.ENSMUSP00000024930	0	0	0	0	0	0.433	0	0	0.433
Dst	Spta1	10090.ENSMUSP00000095392	10090.ENSMUSP00000027817	0	0	0	0.539	0.17	0.719	0.212	0.185	0.813
Dtnbp1	Hps3	10090.ENSMUSP00000072170	10090.ENSMUSP00000012580	0	0	0	0	0.061	0	0.72	0.77	0.934
Dtnbp1	Srr	10090.ENSMUSP00000072170	10090.ENSMUSP00000113372	0	0	0	0	0	0	0	0.495	0.495
Dtnbp1	Abi1	10090.ENSMUSP00000072170	10090.ENSMUSP00000118491	0	0	0	0	0	0.095	0	0.82	0.83
Eif5a	Guf1	10090.ENSMUSP00000047008	10090.ENSMUSP00000084480	0.172	0	0	0	0.064	0	0	0.29	0.401
Eif5a	Aup1	10090.ENSMUSP00000047008	10090.ENSMUSP00000090281	0.074	0	0	0	0.174	0	0	0.31	0.426
Eif5a	Xpo7	10090.ENSMUSP00000047008	10090.ENSMUSP00000129504	0	0	0	0	0.064	0.477	0	0.398	0.679
Eif5a	Rpl7	10090.ENSMUSP00000047008	10090.ENSMUSP00000071616	0	0	0	0	0.34	0.776	0	0.122	0.858
Elapor2	Tedc2	10090.ENSMUSP00000069165	10090.ENSMUSP00000024930	0	0	0	0	0	0.433	0	0	0.433
Elavl4	Mbnl1	10090.ENSMUSP00000102207	10090.ENSMUSP00000096686	0	0	0	0	0.066	0.048	0	0.586	0.6
Elavl4	Srsf1	10090.ENSMUSP00000102207	10090.ENSMUSP00000120595	0	0	0	0	0.138	0.059	0	0.388	0.46
Eml2	Xpo7	10090.ENSMUSP00000037654	10090.ENSMUSP00000129504	0	0	0	0	0	0.433	0	0.071	0.45
Eml2	Pcdh15	10090.ENSMUSP00000037654	10090.ENSMUSP00000101066	0	0	0	0	0	0	0	0.568	0.568
Enah	Abi2	10090.ENSMUSP00000077781	10090.ENSMUSP00000058754	0	0	0	0	0.093	0.44	0	0.265	0.594
Enah	Fat1	10090.ENSMUSP00000077781	10090.ENSMUSP00000140596	0	0	0	0	0.111	0.209	0.155	0.392	0.59
Enah	Abi1	10090.ENSMUSP00000077781	10090.ENSMUSP00000118491	0	0	0	0	0.066	0.44	0	0.665	0.81
Enpp1	Gucy2e	10090.ENSMUSP00000101159	10090.ENSMUSP00000021259	0	0	0	0	0.062	0	0.65	0	0.657
Enpp1	P2ry12	10090.ENSMUSP00000101159	10090.ENSMUSP00000051353	0	0	0	0	0	0	0	0.434	0.434
Enpp1	Ak1	10090.ENSMUSP00000101159	10090.ENSMUSP00000068479	0	0	0	0	0.051	0	0.65	0.043	0.654
Enpp1	Col11a2	10090.ENSMUSP00000101159	10090.ENSMUSP00000084772	0	0	0	0	0	0	0.334	0.301	0.515
Ercc6l2	Polr1a	10090.ENSMUSP00000093392	10090.ENSMUSP00000060858	0	0	0	0	0.062	0.236	0.211	0.089	0.415
Ercc6l2	Tdrd3	10090.ENSMUSP00000093392	10090.ENSMUSP00000129019	0	0	0	0	0.113	0.223	0	0.7	0.775
Fam134b	Sqstm1	10090.ENSMUSP00000022881	10090.ENSMUSP00000099835	0	0	0	0	0	0	0	0.411	0.411
Fam134b	Wnk1	10090.ENSMUSP00000022881	10090.ENSMUSP00000063001	0	0	0	0	0	0	0	0.652	0.652
Fam160a2	Rab11fip3	10090.ENSMUSP00000112711	10090.ENSMUSP00000113521	0	0	0	0	0	0	0	0.414	0.414
Fam46c	Papd5	10090.ENSMUSP00000056872	10090.ENSMUSP00000112766	0	0	0	0	0.061	0	0	0.614	0.622
Fat1	Vangl2	10090.ENSMUSP00000140596	10090.ENSMUSP00000027837	0	0	0	0	0.119	0.133	0	0.479	0.567
Fat1	Enah	10090.ENSMUSP00000140596	10090.ENSMUSP00000077781	0	0	0	0	0.111	0.209	0.155	0.392	0.59
Fat1	Synj2	10090.ENSMUSP00000140596	10090.ENSMUSP00000079164	0	0	0	0	0	0	0	0.416	0.416
Fat1	Xylt2	10090.ENSMUSP00000140596	10090.ENSMUSP00000112052	0	0	0	0	0	0	0	0.435	0.435
Fat1	Gpatch4	10090.ENSMUSP00000140596	10090.ENSMUSP00000132699	0	0	0	0	0	0.046	0	0.475	0.478
Fbxl5	Alas2	10090.ENSMUSP00000045792	10090.ENSMUSP00000066040	0	0	0	0	0	0	0	0.447	0.447
Fbxl5	Ftl1	10090.ENSMUSP00000045792	10090.ENSMUSP00000092002	0	0	0	0	0	0	0	0.527	0.527
Fbxw7	Cul5	10090.ENSMUSP00000103306	10090.ENSMUSP00000034529	0	0	0	0	0.066	0.228	0.294	0.435	0.674
Fbxw7	Crb1	10090.ENSMUSP00000103306	10090.ENSMUSP00000060769	0	0	0	0	0.061	0.582	0	0.147	0.635
Fbxw7	Zeb2	10090.ENSMUSP00000103306	10090.ENSMUSP00000069685	0	0	0	0	0	0.439	0	0.215	0.541
Fbxw7	Nfe2l1	10090.ENSMUSP00000103306	10090.ENSMUSP00000103286	0	0	0	0	0	0.227	0	0.339	0.467
Fbxw7	Tal1	10090.ENSMUSP00000103306	10090.ENSMUSP00000125202	0	0	0	0	0	0	0	0.465	0.465
Fbxw7	Arid1a	10090.ENSMUSP00000103306	10090.ENSMUSP00000122354	0	0	0	0	0.064	0	0	0.515	0.527
Fbxw9	Cul5	10090.ENSMUSP00000092845	10090.ENSMUSP00000034529	0	0	0	0	0.064	0.228	0.294	0.105	0.482
Fip1l1	Pabpn1	10090.ENSMUSP00000109164	10090.ENSMUSP00000022808	0	0	0	0	0.097	0.398	0.6	0.387	0.849
Fip1l1	Upf3b	10090.ENSMUSP00000109164	10090.ENSMUSP00000075614	0	0	0	0	0.076	0	0.6	0	0.614
Fip1l1	Ppp2r2a	10090.ENSMUSP00000109164	10090.ENSMUSP00000086640	0	0	0	0	0	0	0	0.465	0.465
Fip1l1	Tia1	10090.ENSMUSP00000109164	10090.ENSMUSP00000093425	0	0	0	0	0.064	0.335	0	0.133	0.413
Fip1l1	Ppp1cc	10090.ENSMUSP00000109164	10090.ENSMUSP00000099587	0	0	0	0	0.062	0.572	0.6	0.06	0.828
Fip1l1	Matr3	10090.ENSMUSP00000109164	10090.ENSMUSP00000125761	0	0	0	0	0.183	0	0	0.307	0.41
Fip1l1	Bcor	10090.ENSMUSP00000109164	10090.ENSMUSP00000111175	0	0	0	0	0	0	0	0.491	0.491
Fip1l1	Srsf1	10090.ENSMUSP00000109164	10090.ENSMUSP00000120595	0	0	0	0	0.15	0.335	0.6	0.215	0.798
Flcn	Copa	10090.ENSMUSP00000099758	10090.ENSMUSP00000118179	0	0	0	0	0	0	0	0.446	0.446
Flcn	Depdc5	10090.ENSMUSP00000099758	10090.ENSMUSP00000113862	0	0	0	0	0.061	0	0	0.747	0.752
Fmo2	Rhbdl2	10090.ENSMUSP00000044405	10090.ENSMUSP00000054546	0	0	0	0	0	0	0	0.42	0.42
Fosb	Smarca2	10090.ENSMUSP00000003640	10090.ENSMUSP00000025862	0	0	0	0	0	0.131	0.337	0.072	0.419
Fosb	Sipa1l1	10090.ENSMUSP00000003640	10090.ENSMUSP00000061014	0	0	0	0	0	0	0	0.424	0.424
Fosb	Nfat5	10090.ENSMUSP00000003640	10090.ENSMUSP00000127784	0	0	0	0	0	0.144	0.177	0.276	0.445
Fosb	Nfe2l1	10090.ENSMUSP00000003640	10090.ENSMUSP00000103286	0	0	0	0	0	0.058	0.293	0.285	0.482
Fosb	Nfatc2	10090.ENSMUSP00000003640	10090.ENSMUSP00000074198	0	0	0	0	0	0.235	0.308	0.145	0.507
Fosb	Prdm5	10090.ENSMUSP00000003640	10090.ENSMUSP00000031976	0	0	0	0	0	0.058	0.13	0.458	0.517
Fosb	Nr4a2	10090.ENSMUSP00000003640	10090.ENSMUSP00000028166	0	0	0	0	0.427	0	0	0.514	0.71
Ftl1	Fbxl5	10090.ENSMUSP00000092002	10090.ENSMUSP00000045792	0	0	0	0	0	0	0	0.527	0.527
Ftl1	Alas2	10090.ENSMUSP00000092002	10090.ENSMUSP00000066040	0.044	0	0	0	0	0	0	0.53	0.531
Fubp3	Cped1	10090.ENSMUSP00000053474	10090.ENSMUSP00000111041	0	0	0	0	0	0	0	0.44	0.44
Fubp3	Matr3	10090.ENSMUSP00000053474	10090.ENSMUSP00000125761	0	0	0	0	0.13	0.202	0	0.372	0.526
Fubp3	Tia1	10090.ENSMUSP00000053474	10090.ENSMUSP00000093425	0	0	0	0	0.066	0.142	0	0.512	0.575
Gabrg1	Clcn2	10090.ENSMUSP00000031119	10090.ENSMUSP00000007207	0	0	0	0	0.051	0	0.54	0	0.544
Gabrg1	Adora1	10090.ENSMUSP00000031119	10090.ENSMUSP00000083656	0	0	0	0	0.094	0.043	0	0.413	0.447
Gfm2	Rnf11	10090.ENSMUSP00000125656	10090.ENSMUSP00000030284	0	0	0	0	0	0	0	0.49	0.49
Gfm2	Ppp2r2d	10090.ENSMUSP00000125656	10090.ENSMUSP00000040321	0	0	0	0	0	0.63	0	0	0.63
Gfm2	Guf1	10090.ENSMUSP00000125656	10090.ENSMUSP00000084480	0.042	0	0.439	0.577	0.157	0	0	0.359	0.403
Glmn	Klhl8	10090.ENSMUSP00000077168	10090.ENSMUSP00000031254	0	0	0	0	0.065	0	0.72	0	0.727
Glmn	Cul5	10090.ENSMUSP00000077168	10090.ENSMUSP00000034529	0	0	0	0	0.061	0.24	0	0.248	0.416
Glod4	Blmh	10090.ENSMUSP00000017430	10090.ENSMUSP00000021197	0	0	0	0	0	0	0	0.662	0.662
Gng7	Htr2c	10090.ENSMUSP00000097061	10090.ENSMUSP00000043936	0	0	0	0	0.133	0.068	0.135	0.257	0.411
Gng7	P2ry12	10090.ENSMUSP00000097061	10090.ENSMUSP00000051353	0	0	0	0	0.078	0	0.6	0	0.615
Gng7	Scn1a	10090.ENSMUSP00000097061	10090.ENSMUSP00000076697	0	0	0	0	0.076	0.043	0.69	0	0.703
Gpatch4	Ddx55	10090.ENSMUSP00000132699	10090.ENSMUSP00000070279	0	0	0	0	0.797	0.144	0	0.075	0.825
Gpatch4	Xylt2	10090.ENSMUSP00000132699	10090.ENSMUSP00000112052	0	0	0	0	0.061	0	0	0.544	0.554
Gpatch4	Fat1	10090.ENSMUSP00000132699	10090.ENSMUSP00000140596	0	0	0	0	0	0.046	0	0.475	0.478
Gpatch4	Pear1	10090.ENSMUSP00000132699	10090.ENSMUSP00000133474	0	0	0	0	0	0	0	0.55	0.55
Grb10	Ret	10090.ENSMUSP00000091011	10090.ENSMUSP00000032201	0	0	0	0	0.062	0.227	0.864	0.272	0.919
Grb10	Peg3	10090.ENSMUSP00000091011	10090.ENSMUSP00000050750	0	0	0	0	0.09	0	0	0.426	0.455
Grb10	Plagl1	10090.ENSMUSP00000091011	10090.ENSMUSP00000112847	0	0	0	0	0.112	0	0	0.71	0.731
Grik1	Htr2c	10090.ENSMUSP00000072107	10090.ENSMUSP00000043936	0	0	0	0	0.123	0	0	0.408	0.459
Grik1	Ptk2b	10090.ENSMUSP00000072107	10090.ENSMUSP00000106750	0	0	0	0	0.064	0.047	0.54	0.107	0.584
Grik1	Scn1a	10090.ENSMUSP00000072107	10090.ENSMUSP00000076697	0	0	0	0	0.108	0.065	0.72	0.258	0.803
Gstm5	Nfe2l1	10090.ENSMUSP00000004134	10090.ENSMUSP00000103286	0	0	0	0	0	0	0.338	0.424	0.602
Gstm5	Gstz1	10090.ENSMUSP00000004134	10090.ENSMUSP00000053540	0	0	0	0	0.064	0.149	0.6	0.654	0.875
Gstz1	Gstm5	10090.ENSMUSP00000053540	10090.ENSMUSP00000004134	0	0	0	0	0.064	0.149	0.6	0.654	0.875
Gstz1	Akr1b10	10090.ENSMUSP00000053540	10090.ENSMUSP00000039114	0	0	0	0	0.063	0.33	0	0.151	0.42
Gucy2e	Pcdh15	10090.ENSMUSP00000021259	10090.ENSMUSP00000101066	0	0	0	0	0	0	0	0.509	0.509
Gucy2e	Guf1	10090.ENSMUSP00000021259	10090.ENSMUSP00000084480	0	0	0	0	0.062	0.044	0	0.64	0.649
Gucy2e	Enpp1	10090.ENSMUSP00000021259	10090.ENSMUSP00000101159	0	0	0	0	0.062	0	0.65	0	0.657
Gucy2e	Crb1	10090.ENSMUSP00000021259	10090.ENSMUSP00000060769	0	0	0	0	0	0	0	0.683	0.683
Guf1	Gucy2e	10090.ENSMUSP00000084480	10090.ENSMUSP00000021259	0	0	0	0	0.062	0.044	0	0.64	0.649
Guf1	Tars2	10090.ENSMUSP00000084480	10090.ENSMUSP00000029752	0.163	0	0.25	0	0.152	0	0	0.319	0.589
Guf1	Mrpl23	10090.ENSMUSP00000084480	10090.ENSMUSP00000039784	0	0	0	0	0.141	0	0	0.516	0.566
Guf1	Eif5a	10090.ENSMUSP00000084480	10090.ENSMUSP00000047008	0.172	0	0	0	0.064	0	0	0.29	0.401
Guf1	Rpl7	10090.ENSMUSP00000084480	10090.ENSMUSP00000071616	0	0	0	0	0.066	0.417	0	0	0.432
Guf1	Gfm2	10090.ENSMUSP00000084480	10090.ENSMUSP00000125656	0.042	0	0.439	0.577	0.157	0	0	0.359	0.403
Hba-a1	Hbb-bs	10090.ENSMUSP00000090897	10090.ENSMUSP00000023934	0	0	0	0.891	0.28	0.938	0.8	0.748	0.991
Hba-a1	Alas2	10090.ENSMUSP00000090897	10090.ENSMUSP00000066040	0	0	0	0	0.389	0	0	0.591	0.739
Hba-a1	Hba-a2	10090.ENSMUSP00000090897	10090.ENSMUSP00000090895	0	0	0	0.985	0.273	0.8	0	0.584	0.849
Hba-a1	Tal1	10090.ENSMUSP00000090897	10090.ENSMUSP00000125202	0	0	0	0	0.104	0	0	0.441	0.478
Hba-a1	Hbb-bt	10090.ENSMUSP00000090897	10090.ENSMUSP00000095794	0	0	0	0.891	0.402	0.938	0.72	0.727	0.989
Hba-a2	Hbb-bs	10090.ENSMUSP00000090895	10090.ENSMUSP00000023934	0	0	0	0.891	0.303	0.963	0.8	0.676	0.994
Hba-a2	Tia1	10090.ENSMUSP00000090895	10090.ENSMUSP00000093425	0	0	0	0	0	0.433	0	0.045	0.435
Hba-a2	Hba-a1	10090.ENSMUSP00000090895	10090.ENSMUSP00000090897	0	0	0	0.985	0.273	0.8	0	0.584	0.849
Hba-a2	Hbb-bt	10090.ENSMUSP00000090895	10090.ENSMUSP00000095794	0	0	0	0.891	0.276	0.938	0	0.607	0.956
Hbb-bs	Alas2	10090.ENSMUSP00000023934	10090.ENSMUSP00000066040	0	0	0	0	0.254	0	0	0.617	0.702
Hbb-bs	Hbb-bt	10090.ENSMUSP00000023934	10090.ENSMUSP00000095794	0	0	0	0.985	0.274	0.8	0	0.08	0.848
Hbb-bs	Hba-a1	10090.ENSMUSP00000023934	10090.ENSMUSP00000090897	0	0	0	0.891	0.28	0.938	0.8	0.748	0.991
Hbb-bs	Hba-a2	10090.ENSMUSP00000023934	10090.ENSMUSP00000090895	0	0	0	0.891	0.303	0.963	0.8	0.676	0.994
Hbb-bt	Hbb-bs	10090.ENSMUSP00000095794	10090.ENSMUSP00000023934	0	0	0	0.985	0.274	0.8	0	0.08	0.848
Hbb-bt	Alas2	10090.ENSMUSP00000095794	10090.ENSMUSP00000066040	0	0	0	0	0.639	0	0	0.616	0.855
Hbb-bt	Hba-a2	10090.ENSMUSP00000095794	10090.ENSMUSP00000090895	0	0	0	0.891	0.276	0.938	0	0.607	0.956
Hbb-bt	Hba-a1	10090.ENSMUSP00000095794	10090.ENSMUSP00000090897	0	0	0	0.891	0.402	0.938	0.72	0.727	0.989
Hcn2	Cacnb1	10090.ENSMUSP00000097113	10090.ENSMUSP00000017552	0	0	0	0	0.095	0	0	0.4	0.434
Hcn2	Scn1a	10090.ENSMUSP00000097113	10090.ENSMUSP00000076697	0	0	0	0	0.073	0.08	0	0.395	0.439
Hcn2	Shank3	10090.ENSMUSP00000097113	10090.ENSMUSP00000104932	0	0	0	0	0.142	0.241	0	0.29	0.497
Hmgb3	Smarca2	10090.ENSMUSP00000110229	10090.ENSMUSP00000025862	0	0	0	0	0.052	0.262	0.36	0.144	0.565
Hmgb3	Polr1a	10090.ENSMUSP00000110229	10090.ENSMUSP00000060858	0	0	0	0	0.062	0.201	0.245	0.105	0.425
Hps3	Dtnbp1	10090.ENSMUSP00000012580	10090.ENSMUSP00000072170	0	0	0	0	0.061	0	0.72	0.77	0.934
Htr2c	Gng7	10090.ENSMUSP00000043936	10090.ENSMUSP00000097061	0	0	0	0	0.133	0.068	0.135	0.257	0.411
Htr2c	Scn1a	10090.ENSMUSP00000043936	10090.ENSMUSP00000076697	0	0	0	0	0.16	0	0	0.337	0.42
Htr2c	Ddc	10090.ENSMUSP00000043936	10090.ENSMUSP00000136467	0	0	0	0	0	0.047	0	0.443	0.446
Htr2c	Grik1	10090.ENSMUSP00000043936	10090.ENSMUSP00000072107	0	0	0	0	0.123	0	0	0.408	0.459
Iars	Tars2	10090.ENSMUSP00000132082	10090.ENSMUSP00000029752	0	0	0	0	0.492	0.091	0	0.716	0.857
Ift46	Ccdc151	10090.ENSMUSP00000002099	10090.ENSMUSP00000110993	0	0	0	0	0.081	0.402	0	0.237	0.544
Ift46	Rabl2	10090.ENSMUSP00000002099	10090.ENSMUSP00000023294	0	0	0	0	0	0.13	0.9	0.094	0.914
Ift46	Ift80	10090.ENSMUSP00000002099	10090.ENSMUSP00000133263	0	0	0	0	0.242	0.057	0.9	0.855	0.988
Ift80	Ift46	10090.ENSMUSP00000133263	10090.ENSMUSP00000002099	0	0	0	0	0.242	0.057	0.9	0.855	0.988
Ift80	Rabl2	10090.ENSMUSP00000133263	10090.ENSMUSP00000023294	0	0	0	0	0	0.055	0.9	0.195	0.917
Ighmbp2	Papd5	10090.ENSMUSP00000025751	10090.ENSMUSP00000112766	0	0	0	0	0.064	0.147	0	0.545	0.605
Ikzf1	Cbx3	10090.ENSMUSP00000018798	10090.ENSMUSP00000031862	0	0	0	0	0	0.091	0	0.416	0.446
Ikzf1	Brd4	10090.ENSMUSP00000018798	10090.ENSMUSP00000113070	0	0	0	0	0	0.134	0.116	0.365	0.471
Ikzf1	Dnmt3a	10090.ENSMUSP00000018798	10090.ENSMUSP00000020991	0	0	0	0	0	0	0.155	0.41	0.48
Ikzf1	Bcor	10090.ENSMUSP00000018798	10090.ENSMUSP00000111175	0	0	0	0	0	0.147	0.168	0.341	0.491
Ikzf1	Nfatc2	10090.ENSMUSP00000018798	10090.ENSMUSP00000074198	0	0	0	0	0.082	0.057	0.168	0.391	0.502
Ikzf1	Sh3bp1	10090.ENSMUSP00000018798	10090.ENSMUSP00000052181	0	0	0	0	0.515	0	0	0	0.515
Ikzf1	Sh2b3	10090.ENSMUSP00000018798	10090.ENSMUSP00000113926	0	0	0	0	0.071	0	0	0.544	0.558
Ikzf1	Smarca2	10090.ENSMUSP00000018798	10090.ENSMUSP00000025862	0	0	0	0	0	0.462	0.194	0.212	0.629
Ikzf1	Tal1	10090.ENSMUSP00000018798	10090.ENSMUSP00000125202	0	0	0	0	0.121	0.08	0	0.608	0.656
Ikzf1	Tcf3	10090.ENSMUSP00000018798	10090.ENSMUSP00000100979	0	0	0	0	0	0.047	0	0.768	0.77
Irak1	Map2k7	10090.ENSMUSP00000033769	10090.ENSMUSP00000003027	0	0	0	0.557	0.063	0.158	0.914	0.202	0.932
Irak1	Dmpk	10090.ENSMUSP00000033769	10090.ENSMUSP00000032568	0	0	0	0	0	0.202	0.289	0	0.408
Irak1	Large	10090.ENSMUSP00000033769	10090.ENSMUSP00000112617	0	0	0	0	0	0	0	0.414	0.414
Irak1	Ngf	10090.ENSMUSP00000033769	10090.ENSMUSP00000102538	0	0	0	0	0	0.086	0.864	0.159	0.887
Irak1	Sqstm1	10090.ENSMUSP00000033769	10090.ENSMUSP00000099835	0	0	0	0	0.061	0.209	0.932	0.173	0.952
Kansl3	Morf4l2	10090.ENSMUSP00000010597	10090.ENSMUSP00000033797	0	0	0	0	0	0	0.54	0.098	0.567
Kdm2b	Dnmt3a	10090.ENSMUSP00000038229	10090.ENSMUSP00000020991	0	0	0	0	0.061	0	0	0.4	0.412
Kdm2b	Smarca2	10090.ENSMUSP00000038229	10090.ENSMUSP00000025862	0	0	0	0	0.139	0.228	0	0.21	0.429
Kdm2b	Trip12	10090.ENSMUSP00000038229	10090.ENSMUSP00000027421	0	0	0	0	0.066	0.443	0	0.206	0.55
Kdm2b	Cbx3	10090.ENSMUSP00000038229	10090.ENSMUSP00000031862	0	0	0	0	0.058	0.554	0	0.257	0.661
Kdm2b	Bcor	10090.ENSMUSP00000038229	10090.ENSMUSP00000111175	0	0	0	0	0.062	0.804	0	0.986	0.997
Kirrel	Dmpk	10090.ENSMUSP00000103243	10090.ENSMUSP00000032568	0	0	0	0	0.088	0.105	0.114	0.307	0.431
Klhl26	Nfe2l1	10090.ENSMUSP00000069077	10090.ENSMUSP00000103286	0	0	0	0	0.057	0.138	0.308	0.067	0.404
Klhl8	Slc45a4	10090.ENSMUSP00000031254	10090.ENSMUSP00000121775	0	0	0	0	0.061	0	0	0.466	0.477
Klhl8	Zfp146	10090.ENSMUSP00000031254	10090.ENSMUSP00000058588	0	0	0	0	0	0.055	0	0.534	0.541
Klhl8	Glmn	10090.ENSMUSP00000031254	10090.ENSMUSP00000077168	0	0	0	0	0.065	0	0.72	0	0.727
Lamb1	Tedc2	10090.ENSMUSP00000002979	10090.ENSMUSP00000024930	0	0	0	0	0	0.433	0	0	0.433
Lamb1	Col11a2	10090.ENSMUSP00000002979	10090.ENSMUSP00000084772	0	0	0	0	0.062	0.094	0.165	0.3	0.436
Lamb1	Pak6	10090.ENSMUSP00000002979	10090.ENSMUSP00000097153	0	0	0	0	0.052	0	0.47	0	0.476
Lamb1	Ptk2b	10090.ENSMUSP00000002979	10090.ENSMUSP00000106750	0	0	0	0	0	0	0.476	0.057	0.484
Large	Lgr5	10090.ENSMUSP00000112617	10090.ENSMUSP00000020350	0	0	0	0	0	0	0	0.467	0.467
Large	Irak1	10090.ENSMUSP00000112617	10090.ENSMUSP00000033769	0	0	0	0	0	0	0	0.414	0.414
Lgr5	Large	10090.ENSMUSP00000020350	10090.ENSMUSP00000112617	0	0	0	0	0	0	0	0.467	0.467
Lgr5	Ak1	10090.ENSMUSP00000020350	10090.ENSMUSP00000068479	0	0	0	0	0	0.046	0	0.622	0.623
Limk1	Shank3	10090.ENSMUSP00000015137	10090.ENSMUSP00000104932	0	0	0	0	0	0.132	0.082	0.311	0.403
Limk1	Dmpk	10090.ENSMUSP00000015137	10090.ENSMUSP00000032568	0	0	0	0.551	0	0.202	0.289	0.109	0.427
Limk1	Mib1	10090.ENSMUSP00000015137	10090.ENSMUSP00000054428	0	0	0	0	0	0.202	0.218	0.24	0.484
Limk1	Ngf	10090.ENSMUSP00000015137	10090.ENSMUSP00000102538	0	0	0	0	0	0.086	0.361	0.256	0.527
Limk1	Tiam1	10090.ENSMUSP00000015137	10090.ENSMUSP00000126020	0	0	0	0	0.081	0.135	0.108	0.521	0.615
Limk1	Pak6	10090.ENSMUSP00000015137	10090.ENSMUSP00000097153	0	0	0	0.574	0.051	0.163	0.69	0.36	0.77
Lin54	Prkar1b	10090.ENSMUSP00000123425	10090.ENSMUSP00000026973	0	0	0	0	0	0	0	0.568	0.568
Lipe	Prkar1b	10090.ENSMUSP00000003207	10090.ENSMUSP00000026973	0	0	0	0	0.061	0	0.8	0.092	0.814
Lrp8	Map2k7	10090.ENSMUSP00000102343	10090.ENSMUSP00000003027	0	0	0	0	0	0.433	0.676	0.087	0.817
Lrp8	Dab2	10090.ENSMUSP00000102343	10090.ENSMUSP00000079689	0	0	0	0	0.065	0.137	0.211	0.841	0.886
Luc7l2	Ccar1	10090.ENSMUSP00000055254	10090.ENSMUSP00000020268	0	0	0	0	0.236	0	0	0.415	0.534
Luc7l2	Trip12	10090.ENSMUSP00000055254	10090.ENSMUSP00000027421	0	0	0	0	0.152	0.047	0	0.32	0.403
Luc7l2	Wdr25	10090.ENSMUSP00000055254	10090.ENSMUSP00000035553	0	0	0	0	0	0.474	0	0	0.474
Luc7l2	Tia1	10090.ENSMUSP00000055254	10090.ENSMUSP00000093425	0	0	0	0	0.205	0.255	0	0.129	0.439
Luc7l2	Srsf1	10090.ENSMUSP00000055254	10090.ENSMUSP00000120595	0	0	0	0	0.136	0.255	0	0.254	0.478
Luc7l2	Prpf40b	10090.ENSMUSP00000055254	10090.ENSMUSP00000115869	0	0	0	0	0.105	0.648	0.54	0.559	0.927
Macf1	Shank3	10090.ENSMUSP00000119600	10090.ENSMUSP00000104932	0	0	0	0	0.051	0.338	0.106	0.117	0.438
Macf1	Clasp2	10090.ENSMUSP00000119600	10090.ENSMUSP00000128460	0	0	0	0	0.068	0.486	0	0.661	0.823
Map1s	Map4k2	10090.ENSMUSP00000019405	10090.ENSMUSP00000025897	0	0	0	0	0.066	0	0	0.397	0.412
Map1s	Tardbp	10090.ENSMUSP00000019405	10090.ENSMUSP00000081142	0	0	0	0	0	0.391	0	0.135	0.45
Map1s	Map4	10090.ENSMUSP00000019405	10090.ENSMUSP00000035055	0	0	0	0	0.061	0.308	0	0.279	0.49
Map2k7	Ngf	10090.ENSMUSP00000003027	10090.ENSMUSP00000102538	0	0	0	0	0	0	0	0.431	0.431
Map2k7	Ppp2r5c	10090.ENSMUSP00000003027	10090.ENSMUSP00000082053	0	0	0	0	0.063	0	0.528	0	0.538
Map2k7	Wdr62	10090.ENSMUSP00000003027	10090.ENSMUSP00000103825	0	0	0	0	0.049	0	0	0.74	0.742
Map2k7	Lrp8	10090.ENSMUSP00000003027	10090.ENSMUSP00000102343	0	0	0	0	0	0.433	0.676	0.087	0.817
Map2k7	Irak1	10090.ENSMUSP00000003027	10090.ENSMUSP00000033769	0	0	0	0.557	0.063	0.158	0.914	0.202	0.932
Map4	Map1s	10090.ENSMUSP00000035055	10090.ENSMUSP00000019405	0	0	0	0	0.061	0.308	0	0.279	0.49
Map4	Blmh	10090.ENSMUSP00000035055	10090.ENSMUSP00000021197	0	0	0	0	0	0	0	0.403	0.403
Map4	Ppp2r5c	10090.ENSMUSP00000035055	10090.ENSMUSP00000082053	0	0	0	0	0	0.053	0.459	0	0.465
Map4	Clasp2	10090.ENSMUSP00000035055	10090.ENSMUSP00000128460	0	0	0	0	0.099	0.134	0	0.397	0.488
Map4k2	Map1s	10090.ENSMUSP00000025897	10090.ENSMUSP00000019405	0	0	0	0	0.066	0	0	0.397	0.412
Map4k2	Cotl1	10090.ENSMUSP00000025897	10090.ENSMUSP00000034285	0	0	0	0	0	0.059	0.351	0.113	0.41
Map9	Tuba4a	10090.ENSMUSP00000088535	10090.ENSMUSP00000140657	0	0	0	0	0.062	0	0	0.509	0.519
Map9	Tacc3	10090.ENSMUSP00000088535	10090.ENSMUSP00000110069	0	0	0	0	0	0	0	0.54	0.54
Matr3	Fubp3	10090.ENSMUSP00000125761	10090.ENSMUSP00000053474	0	0	0	0	0.13	0.202	0	0.372	0.526
Matr3	Tardbp	10090.ENSMUSP00000125761	10090.ENSMUSP00000081142	0	0	0	0	0.795	0.294	0	0.846	0.976
Matr3	Tia1	10090.ENSMUSP00000125761	10090.ENSMUSP00000093425	0	0	0	0	0.176	0.087	0	0.559	0.64
Matr3	Mbnl1	10090.ENSMUSP00000125761	10090.ENSMUSP00000096686	0	0	0	0	0.262	0	0	0.284	0.449
Matr3	Sqstm1	10090.ENSMUSP00000125761	10090.ENSMUSP00000099835	0	0	0	0	0	0	0	0.54	0.54
Matr3	Fip1l1	10090.ENSMUSP00000125761	10090.ENSMUSP00000109164	0	0	0	0	0.183	0	0	0.307	0.41
Matr3	Srsf1	10090.ENSMUSP00000125761	10090.ENSMUSP00000120595	0	0	0	0	0.81	0.147	0	0.32	0.88
Matr3	Tuba4a	10090.ENSMUSP00000125761	10090.ENSMUSP00000140657	0	0	0	0	0	0	0	0.665	0.665
Mbnl1	Pabpn1	10090.ENSMUSP00000096686	10090.ENSMUSP00000022808	0	0	0	0	0.089	0	0	0.476	0.502
Mbnl1	Dmpk	10090.ENSMUSP00000096686	10090.ENSMUSP00000032568	0	0	0	0	0	0	0	0.851	0.851
Mbnl1	Tardbp	10090.ENSMUSP00000096686	10090.ENSMUSP00000081142	0	0	0	0	0.252	0.137	0	0.326	0.527
Mbnl1	Phf21a	10090.ENSMUSP00000096686	10090.ENSMUSP00000088074	0	0	0	0	0.108	0	0	0.462	0.501
Mbnl1	Tia1	10090.ENSMUSP00000096686	10090.ENSMUSP00000093425	0	0	0	0	0.131	0.13	0	0.546	0.627
Mbnl1	Matr3	10090.ENSMUSP00000096686	10090.ENSMUSP00000125761	0	0	0	0	0.262	0	0	0.284	0.449
Mbnl1	Elavl4	10090.ENSMUSP00000096686	10090.ENSMUSP00000102207	0	0	0	0	0.066	0.048	0	0.586	0.6
Mbnl1	Srsf1	10090.ENSMUSP00000096686	10090.ENSMUSP00000120595	0	0	0	0	0.25	0.058	0	0.608	0.699
Mib1	Limk1	10090.ENSMUSP00000054428	10090.ENSMUSP00000015137	0	0	0	0	0	0.202	0.218	0.24	0.484
Mib1	Crb1	10090.ENSMUSP00000054428	10090.ENSMUSP00000060769	0	0	0	0	0	0.263	0.219	0.311	0.569
Mob1b	Ppp2r2d	10090.ENSMUSP00000006424	10090.ENSMUSP00000040321	0	0	0	0	0.061	0.323	0	0.19	0.44
Mob1b	Ppp2r2a	10090.ENSMUSP00000006424	10090.ENSMUSP00000086640	0	0	0	0	0.061	0.323	0	0.19	0.44
Morf4l2	Kansl3	10090.ENSMUSP00000033797	10090.ENSMUSP00000010597	0	0	0	0	0	0	0.54	0.098	0.567
Mrpl23	Rpl7	10090.ENSMUSP00000039784	10090.ENSMUSP00000071616	0	0	0	0	0.12	0.401	0	0.122	0.496
Mrpl23	Guf1	10090.ENSMUSP00000039784	10090.ENSMUSP00000084480	0	0	0	0	0.141	0	0	0.516	0.566
Mrpl23	Mrps34	10090.ENSMUSP00000039784	10090.ENSMUSP00000045111	0	0	0	0	0.267	0.551	0	0.147	0.695
Mrps34	Tars2	10090.ENSMUSP00000045111	10090.ENSMUSP00000029752	0	0	0	0	0.104	0.421	0	0.313	0.612
Mrps34	Mrpl23	10090.ENSMUSP00000045111	10090.ENSMUSP00000039784	0	0	0	0	0.267	0.551	0	0.147	0.695
Mrps34	Rab3gap2	10090.ENSMUSP00000045111	10090.ENSMUSP00000066325	0	0	0	0	0	0	0	0.584	0.584
Mtrr	Dnmt3a	10090.ENSMUSP00000039810	10090.ENSMUSP00000020991	0	0	0	0	0	0	0	0.45	0.451
Myo18a	Pitpna	10090.ENSMUSP00000130696	10090.ENSMUSP00000115723	0	0	0	0	0.061	0	0	0.517	0.527
Mzf1	Tal1	10090.ENSMUSP00000138387	10090.ENSMUSP00000125202	0	0	0	0	0	0.08	0	0.531	0.55
Nfat5	Fosb	10090.ENSMUSP00000127784	10090.ENSMUSP00000003640	0	0	0	0	0	0.144	0.177	0.276	0.445
Nfatc2	Fosb	10090.ENSMUSP00000074198	10090.ENSMUSP00000003640	0	0	0	0	0	0.235	0.308	0.145	0.507
Nfatc2	Ikzf1	10090.ENSMUSP00000074198	10090.ENSMUSP00000018798	0	0	0	0	0.082	0.057	0.168	0.391	0.502
Nfe2l1	Fosb	10090.ENSMUSP00000103286	10090.ENSMUSP00000003640	0	0	0	0	0	0.058	0.293	0.285	0.482
Nfe2l1	Gstm5	10090.ENSMUSP00000103286	10090.ENSMUSP00000004134	0	0	0	0	0	0	0.338	0.424	0.602
Nfe2l1	Zeb1	10090.ENSMUSP00000103286	10090.ENSMUSP00000025081	0	0	0	0	0.061	0	0	0.625	0.633
Nfe2l1	Dmpk	10090.ENSMUSP00000103286	10090.ENSMUSP00000032568	0	0	0	0	0.087	0.087	0	0.511	0.556
Nfe2l1	Klhl26	10090.ENSMUSP00000103286	10090.ENSMUSP00000069077	0	0	0	0	0.057	0.138	0.308	0.067	0.404
Nfe2l1	Fbxw7	10090.ENSMUSP00000103286	10090.ENSMUSP00000103306	0	0	0	0	0	0.227	0	0.339	0.467
Ngf	Map2k7	10090.ENSMUSP00000102538	10090.ENSMUSP00000003027	0	0	0	0	0	0	0	0.431	0.431
Ngf	Limk1	10090.ENSMUSP00000102538	10090.ENSMUSP00000015137	0	0	0	0	0	0.086	0.361	0.256	0.527
Ngf	Nr4a2	10090.ENSMUSP00000102538	10090.ENSMUSP00000028166	0	0	0	0	0	0	0	0.464	0.464
Ngf	Prdm5	10090.ENSMUSP00000102538	10090.ENSMUSP00000031976	0	0	0	0	0	0.044	0.517	0.06	0.528
Ngf	Tacr1	10090.ENSMUSP00000102538	10090.ENSMUSP00000032122	0	0	0	0	0	0	0	0.555	0.555
Ngf	Ret	10090.ENSMUSP00000102538	10090.ENSMUSP00000032201	0	0	0	0	0	0	0	0.559	0.559
Ngf	Irak1	10090.ENSMUSP00000102538	10090.ENSMUSP00000033769	0	0	0	0	0	0.086	0.864	0.159	0.887
Ngf	Aph1b	10090.ENSMUSP00000102538	10090.ENSMUSP00000034934	0	0	0	0	0	0	0.9	0.08	0.904
Ngf	Sqstm1	10090.ENSMUSP00000102538	10090.ENSMUSP00000099835	0	0	0	0	0	0	0.864	0.197	0.886
Ngf	Tiam1	10090.ENSMUSP00000102538	10090.ENSMUSP00000126020	0	0	0	0	0	0	0.176	0.307	0.405
Ngf	Vgf	10090.ENSMUSP00000102538	10090.ENSMUSP00000140815	0	0	0	0	0	0	0	0.643	0.643
Nhlh2	Tcf3	10090.ENSMUSP00000064355	10090.ENSMUSP00000100979	0	0	0	0	0.061	0.333	0	0.232	0.477
Nr4a2	Fosb	10090.ENSMUSP00000028166	10090.ENSMUSP00000003640	0	0	0	0	0.427	0	0	0.514	0.71
Nr4a2	Ngf	10090.ENSMUSP00000028166	10090.ENSMUSP00000102538	0	0	0	0	0	0	0	0.464	0.464
Nr4a2	Ddc	10090.ENSMUSP00000028166	10090.ENSMUSP00000136467	0	0	0	0	0	0	0	0.734	0.734
Nusap1	Dsn1	10090.ENSMUSP00000068713	10090.ENSMUSP00000099418	0	0	0	0	0.328	0	0	0.158	0.41
Nusap1	Ryr3	10090.ENSMUSP00000068713	10090.ENSMUSP00000089426	0	0	0	0	0	0	0	0.416	0.416
Nusap1	Tacc3	10090.ENSMUSP00000068713	10090.ENSMUSP00000110069	0	0	0	0	0.915	0	0	0.337	0.941
Ophn1	Shank3	10090.ENSMUSP00000033560	10090.ENSMUSP00000104932	0	0	0	0	0.055	0	0	0.425	0.433
Ophn1	Ptk2b	10090.ENSMUSP00000033560	10090.ENSMUSP00000106750	0	0	0	0	0	0.044	0.351	0.21	0.467
Ophn1	Cpq	10090.ENSMUSP00000033560	10090.ENSMUSP00000039046	0	0	0	0	0	0	0	0.484	0.484
Oxsm	Pccb	10090.ENSMUSP00000022311	10090.ENSMUSP00000035116	0.172	0	0	0	0.092	0	0	0.272	0.404
Oxsm	Prdm5	10090.ENSMUSP00000022311	10090.ENSMUSP00000031976	0	0	0	0	0	0	0	0.412	0.412
P2rx4	Adora1	10090.ENSMUSP00000031429	10090.ENSMUSP00000083656	0	0	0	0	0	0	0	0.435	0.435
P2rx4	P2ry12	10090.ENSMUSP00000031429	10090.ENSMUSP00000051353	0	0	0	0	0.061	0	0	0.83	0.835
P2ry12	P2rx4	10090.ENSMUSP00000051353	10090.ENSMUSP00000031429	0	0	0	0	0.061	0	0	0.83	0.835
P2ry12	Enpp1	10090.ENSMUSP00000051353	10090.ENSMUSP00000101159	0	0	0	0	0	0	0	0.434	0.434
P2ry12	Adora1	10090.ENSMUSP00000051353	10090.ENSMUSP00000083656	0	0	0	0	0.071	0	0	0.472	0.488
P2ry12	Gng7	10090.ENSMUSP00000051353	10090.ENSMUSP00000097061	0	0	0	0	0.078	0	0.6	0	0.615
Pabpn1	Csde1	10090.ENSMUSP00000022808	10090.ENSMUSP00000029446	0	0	0	0	0	0.173	0	0.369	0.456
Pabpn1	Tia1	10090.ENSMUSP00000022808	10090.ENSMUSP00000093425	0	0	0	0	0.129	0.244	0	0.278	0.483
Pabpn1	Tardbp	10090.ENSMUSP00000022808	10090.ENSMUSP00000081142	0	0	0	0	0.158	0.301	0	0.198	0.486
Pabpn1	Mbnl1	10090.ENSMUSP00000022808	10090.ENSMUSP00000096686	0	0	0	0	0.089	0	0	0.476	0.502
Pabpn1	Papd5	10090.ENSMUSP00000022808	10090.ENSMUSP00000112766	0	0	0	0	0.09	0.324	0	0.341	0.559
Pabpn1	Upf3b	10090.ENSMUSP00000022808	10090.ENSMUSP00000075614	0	0	0	0	0.089	0.259	0.6	0.42	0.822
Pabpn1	Fip1l1	10090.ENSMUSP00000022808	10090.ENSMUSP00000109164	0	0	0	0	0.097	0.398	0.6	0.387	0.849
Pabpn1	Srsf1	10090.ENSMUSP00000022808	10090.ENSMUSP00000120595	0	0	0	0	0.197	0.244	0.8	0.344	0.909
Pak6	Lamb1	10090.ENSMUSP00000097153	10090.ENSMUSP00000002979	0	0	0	0	0.052	0	0.47	0	0.476
Pak6	Limk1	10090.ENSMUSP00000097153	10090.ENSMUSP00000015137	0	0	0	0.574	0.051	0.163	0.69	0.36	0.77
Pak6	Tiam1	10090.ENSMUSP00000097153	10090.ENSMUSP00000126020	0	0	0	0	0.108	0.212	0	0.344	0.499
Pak6	Ptk2b	10090.ENSMUSP00000097153	10090.ENSMUSP00000106750	0	0	0	0.562	0.062	0	0.47	0.2	0.519
Papd5	Pabpn1	10090.ENSMUSP00000112766	10090.ENSMUSP00000022808	0	0	0	0	0.09	0.324	0	0.341	0.559
Papd5	Ighmbp2	10090.ENSMUSP00000112766	10090.ENSMUSP00000025751	0	0	0	0	0.064	0.147	0	0.545	0.605
Papd5	Fam46c	10090.ENSMUSP00000112766	10090.ENSMUSP00000056872	0	0	0	0	0.061	0	0	0.614	0.622
Pccb	Oxsm	10090.ENSMUSP00000035116	10090.ENSMUSP00000022311	0.172	0	0	0	0.092	0	0	0.272	0.404
Pccb	Ttll3	10090.ENSMUSP00000035116	10090.ENSMUSP00000032414	0	0	0	0	0	0	0	0.486	0.486
Pccb	Srsf1	10090.ENSMUSP00000035116	10090.ENSMUSP00000120595	0	0	0	0	0	0	0	0.406	0.406
Pccb	Tbc1d24	10090.ENSMUSP00000035116	10090.ENSMUSP00000127005	0	0	0	0	0	0	0	0.492	0.492
Pcdh15	Gucy2e	10090.ENSMUSP00000101066	10090.ENSMUSP00000021259	0	0	0	0	0	0	0	0.509	0.509
Pcdh15	Eml2	10090.ENSMUSP00000101066	10090.ENSMUSP00000037654	0	0	0	0	0	0	0	0.568	0.568
Pcdh15	Crb1	10090.ENSMUSP00000101066	10090.ENSMUSP00000060769	0	0	0	0	0.082	0.08	0	0.464	0.508
Pcid2	Xpo7	10090.ENSMUSP00000133204	10090.ENSMUSP00000129504	0	0	0	0	0	0.433	0	0	0.433
Pdgfd	Zeb1	10090.ENSMUSP00000128388	10090.ENSMUSP00000025081	0	0	0	0	0.061	0	0	0.42	0.432
Pdgfd	Zeb2	10090.ENSMUSP00000128388	10090.ENSMUSP00000069685	0	0	0	0	0.062	0	0	0.419	0.431
Pear1	Gpatch4	10090.ENSMUSP00000133474	10090.ENSMUSP00000132699	0	0	0	0	0	0	0	0.55	0.55
Peg3	Tedc2	10090.ENSMUSP00000050750	10090.ENSMUSP00000024930	0	0	0	0	0	0.433	0	0	0.433
Peg3	Grb10	10090.ENSMUSP00000050750	10090.ENSMUSP00000091011	0	0	0	0	0.09	0	0	0.426	0.455
Peg3	Plagl1	10090.ENSMUSP00000050750	10090.ENSMUSP00000112847	0	0	0	0	0.07	0	0	0.476	0.492
Phactr1	Tia1	10090.ENSMUSP00000115228	10090.ENSMUSP00000093425	0	0	0	0	0.062	0.433	0	0	0.445
Phactr1	Ppp1cc	10090.ENSMUSP00000115228	10090.ENSMUSP00000099587	0	0	0	0	0	0.358	0	0.272	0.512
Phf21a	Smarca2	10090.ENSMUSP00000088074	10090.ENSMUSP00000025862	0	0	0	0	0.174	0.214	0	0.448	0.61
Phf21a	Cbx3	10090.ENSMUSP00000088074	10090.ENSMUSP00000031862	0	0	0	0	0.066	0.324	0	0.132	0.404
Phf21a	Polr1a	10090.ENSMUSP00000088074	10090.ENSMUSP00000060858	0	0	0	0	0.062	0.236	0.211	0.082	0.411
Phf21a	Brd4	10090.ENSMUSP00000088074	10090.ENSMUSP00000113070	0	0	0	0	0.191	0.164	0.18	0.138	0.458
Phf21a	Mbnl1	10090.ENSMUSP00000088074	10090.ENSMUSP00000096686	0	0	0	0	0.108	0	0	0.462	0.501
Phf21a	BC029214	10090.ENSMUSP00000088074	10090.ENSMUSP00000109899	0	0	0	0	0	0	0.72	0	0.72
Phka1	Ppp1cc	10090.ENSMUSP00000061991	10090.ENSMUSP00000099587	0	0	0	0	0.063	0	0.6	0.045	0.611
Pitpna	Myo18a	10090.ENSMUSP00000115723	10090.ENSMUSP00000130696	0	0	0	0	0.061	0	0	0.517	0.527
Plagl1	Peg3	10090.ENSMUSP00000112847	10090.ENSMUSP00000050750	0	0	0	0	0.07	0	0	0.476	0.492
Plagl1	Grb10	10090.ENSMUSP00000112847	10090.ENSMUSP00000091011	0	0	0	0	0.112	0	0	0.71	0.731
Polr1a	Smarca2	10090.ENSMUSP00000060858	10090.ENSMUSP00000025862	0	0	0	0	0.083	0.236	0.211	0.127	0.452
Polr1a	Ttc4	10090.ENSMUSP00000060858	10090.ENSMUSP00000026480	0	0	0	0	0.149	0.731	0	0.075	0.769
Polr1a	Trip12	10090.ENSMUSP00000060858	10090.ENSMUSP00000027421	0	0	0	0	0.067	0.169	0	0.355	0.456
Polr1a	Phf21a	10090.ENSMUSP00000060858	10090.ENSMUSP00000088074	0	0	0	0	0.062	0.236	0.211	0.082	0.411
Polr1a	Ercc6l2	10090.ENSMUSP00000060858	10090.ENSMUSP00000093392	0	0	0	0	0.062	0.236	0.211	0.089	0.415
Polr1a	Hmgb3	10090.ENSMUSP00000060858	10090.ENSMUSP00000110229	0	0	0	0	0.062	0.201	0.245	0.105	0.425
Polr1a	Brd4	10090.ENSMUSP00000060858	10090.ENSMUSP00000113070	0	0	0	0	0.063	0.16	0.219	0.196	0.44
Polr1a	Ddx55	10090.ENSMUSP00000060858	10090.ENSMUSP00000070279	0	0	0	0	0.801	0.139	0	0.07	0.826
Ppme1	Ppp2r5c	10090.ENSMUSP00000032963	10090.ENSMUSP00000082053	0	0	0	0	0	0.283	0	0.276	0.459
Ppme1	Ppp4r2	10090.ENSMUSP00000032963	10090.ENSMUSP00000066314	0	0	0	0	0	0.403	0	0.159	0.476
Ppme1	C2cd3	10090.ENSMUSP00000032963	10090.ENSMUSP00000062637	0	0	0	0	0.052	0	0	0.715	0.718
Ppme1	Ppp2r2d	10090.ENSMUSP00000032963	10090.ENSMUSP00000040321	0	0	0	0	0.063	0.756	0	0.473	0.869
Ppme1	Ppp2r2a	10090.ENSMUSP00000032963	10090.ENSMUSP00000086640	0	0	0	0	0.063	0.354	0.9	0.5	0.965
Ppp1cc	Prkar1b	10090.ENSMUSP00000099587	10090.ENSMUSP00000026973	0	0	0	0	0.097	0.138	0.374	0.322	0.625
Ppp1cc	BC030499	10090.ENSMUSP00000099587	10090.ENSMUSP00000038139	0	0	0	0	0.052	0.153	0.337	0.069	0.438
Ppp1cc	Ppp2r2d	10090.ENSMUSP00000099587	10090.ENSMUSP00000040321	0	0	0	0	0.081	0.264	0.759	0.328	0.876
Ppp1cc	Cacna2d4	10090.ENSMUSP00000099587	10090.ENSMUSP00000044660	0	0	0	0	0	0	0.6	0	0.6
Ppp1cc	Phka1	10090.ENSMUSP00000099587	10090.ENSMUSP00000061991	0	0	0	0	0.063	0	0.6	0.045	0.611
Ppp1cc	Ppp4r2	10090.ENSMUSP00000099587	10090.ENSMUSP00000066314	0	0	0	0	0.063	0.22	0.72	0.147	0.802
Ppp1cc	Ppp2r5c	10090.ENSMUSP00000099587	10090.ENSMUSP00000082053	0	0	0	0	0.1	0.256	0.876	0.153	0.92
Ppp1cc	Ppp2r2a	10090.ENSMUSP00000099587	10090.ENSMUSP00000086640	0	0	0	0	0.107	0.264	0.759	0.373	0.887
Ppp1cc	Phactr1	10090.ENSMUSP00000099587	10090.ENSMUSP00000115228	0	0	0	0	0	0.358	0	0.272	0.512
Ppp1cc	Shank3	10090.ENSMUSP00000099587	10090.ENSMUSP00000104932	0	0	0	0	0.062	0.413	0.118	0.127	0.519
Ppp1cc	Srsf1	10090.ENSMUSP00000099587	10090.ENSMUSP00000120595	0	0	0	0	0.353	0.421	0	0.157	0.656
Ppp1cc	Fip1l1	10090.ENSMUSP00000099587	10090.ENSMUSP00000109164	0	0	0	0	0.062	0.572	0.6	0.06	0.828
Ppp2r2a	Mob1b	10090.ENSMUSP00000086640	10090.ENSMUSP00000006424	0	0	0	0	0.061	0.323	0	0.19	0.44
Ppp2r2a	Ppme1	10090.ENSMUSP00000086640	10090.ENSMUSP00000032963	0	0	0	0	0.063	0.354	0.9	0.5	0.965
Ppp2r2a	Ppp2r2d	10090.ENSMUSP00000086640	10090.ENSMUSP00000040321	0	0	0	0.985	0	0.814	0.8	0.828	0.961
Ppp2r2a	Cacna2d4	10090.ENSMUSP00000086640	10090.ENSMUSP00000044660	0	0	0	0	0	0	0.6	0.058	0.607
Ppp2r2a	Ppp4r2	10090.ENSMUSP00000086640	10090.ENSMUSP00000066314	0	0	0	0	0.121	0	0.72	0.322	0.818
Ppp2r2a	Ppp2r5c	10090.ENSMUSP00000086640	10090.ENSMUSP00000082053	0	0	0	0	0.079	0.75	0.72	0.64	0.973
Ppp2r2a	Fip1l1	10090.ENSMUSP00000086640	10090.ENSMUSP00000109164	0	0	0	0	0	0	0	0.465	0.465
Ppp2r2a	Ppp1cc	10090.ENSMUSP00000086640	10090.ENSMUSP00000099587	0	0	0	0	0.107	0.264	0.759	0.373	0.887
Ppp2r2d	Mob1b	10090.ENSMUSP00000040321	10090.ENSMUSP00000006424	0	0	0	0	0.061	0.323	0	0.19	0.44
Ppp2r2d	Ppme1	10090.ENSMUSP00000040321	10090.ENSMUSP00000032963	0	0	0	0	0.063	0.756	0	0.473	0.869
Ppp2r2d	Cacna2d4	10090.ENSMUSP00000040321	10090.ENSMUSP00000044660	0	0	0	0	0	0	0.6	0.058	0.607
Ppp2r2d	Gfm2	10090.ENSMUSP00000040321	10090.ENSMUSP00000125656	0	0	0	0	0	0.63	0	0	0.63
Ppp2r2d	Ppp4r2	10090.ENSMUSP00000040321	10090.ENSMUSP00000066314	0	0	0	0	0.061	0	0.72	0.34	0.811
Ppp2r2d	Ppp1cc	10090.ENSMUSP00000040321	10090.ENSMUSP00000099587	0	0	0	0	0.081	0.264	0.759	0.328	0.876
Ppp2r2d	Ppp2r5c	10090.ENSMUSP00000040321	10090.ENSMUSP00000082053	0	0	0	0	0.079	0.229	0.72	0.618	0.914
Ppp2r2d	Ppp2r2a	10090.ENSMUSP00000040321	10090.ENSMUSP00000086640	0	0	0	0.985	0	0.814	0.8	0.828	0.961
Ppp2r5c	Map2k7	10090.ENSMUSP00000082053	10090.ENSMUSP00000003027	0	0	0	0	0.063	0	0.528	0	0.538
Ppp2r5c	Prkar1b	10090.ENSMUSP00000082053	10090.ENSMUSP00000026973	0	0	0	0	0.066	0	0.528	0.043	0.541
Ppp2r5c	Ppme1	10090.ENSMUSP00000082053	10090.ENSMUSP00000032963	0	0	0	0	0	0.283	0	0.276	0.459
Ppp2r5c	Map4	10090.ENSMUSP00000082053	10090.ENSMUSP00000035055	0	0	0	0	0	0.053	0.459	0	0.465
Ppp2r5c	Ppp2r2d	10090.ENSMUSP00000082053	10090.ENSMUSP00000040321	0	0	0	0	0.079	0.229	0.72	0.618	0.914
Ppp2r5c	Cacna2d4	10090.ENSMUSP00000082053	10090.ENSMUSP00000044660	0	0	0	0	0	0	0.6	0	0.6
Ppp2r5c	Ppp4r2	10090.ENSMUSP00000082053	10090.ENSMUSP00000066314	0	0	0	0	0.064	0	0.72	0.057	0.731
Ppp2r5c	Ppp1cc	10090.ENSMUSP00000082053	10090.ENSMUSP00000099587	0	0	0	0	0.1	0.256	0.876	0.153	0.92
Ppp2r5c	Ppp2r2a	10090.ENSMUSP00000082053	10090.ENSMUSP00000086640	0	0	0	0	0.079	0.75	0.72	0.64	0.973
Ppp4r2	Vps13d	10090.ENSMUSP00000066314	10090.ENSMUSP00000020441	0	0	0	0	0	0	0	0.531	0.531
Ppp4r2	Ppme1	10090.ENSMUSP00000066314	10090.ENSMUSP00000032963	0	0	0	0	0	0.403	0	0.159	0.476
Ppp4r2	Ppp2r2d	10090.ENSMUSP00000066314	10090.ENSMUSP00000040321	0	0	0	0	0.061	0	0.72	0.34	0.811
Ppp4r2	Ppp2r5c	10090.ENSMUSP00000066314	10090.ENSMUSP00000082053	0	0	0	0	0.064	0	0.72	0.057	0.731
Ppp4r2	Ppp1cc	10090.ENSMUSP00000066314	10090.ENSMUSP00000099587	0	0	0	0	0.063	0.22	0.72	0.147	0.802
Ppp4r2	Ppp2r2a	10090.ENSMUSP00000066314	10090.ENSMUSP00000086640	0	0	0	0	0.121	0	0.72	0.322	0.818
Prdm5	Fosb	10090.ENSMUSP00000031976	10090.ENSMUSP00000003640	0	0	0	0	0	0.058	0.13	0.458	0.517
Prdm5	Oxsm	10090.ENSMUSP00000031976	10090.ENSMUSP00000022311	0	0	0	0	0	0	0	0.412	0.412
Prdm5	Ngf	10090.ENSMUSP00000031976	10090.ENSMUSP00000102538	0	0	0	0	0	0.044	0.517	0.06	0.528
Prdm5	Zfat	10090.ENSMUSP00000031976	10090.ENSMUSP00000125257	0	0	0	0.604	0	0.635	0	0	0.635
Prkar1b	Lipe	10090.ENSMUSP00000026973	10090.ENSMUSP00000003207	0	0	0	0	0.061	0	0.8	0.092	0.814
Prkar1b	Rhpn1	10090.ENSMUSP00000026973	10090.ENSMUSP00000113042	0	0	0	0	0.082	0	0	0.395	0.421
Prkar1b	Ptk2b	10090.ENSMUSP00000026973	10090.ENSMUSP00000106750	0	0	0	0	0.063	0.044	0.476	0.044	0.491
Prkar1b	Ppp2r5c	10090.ENSMUSP00000026973	10090.ENSMUSP00000082053	0	0	0	0	0.066	0	0.528	0.043	0.541
Prkar1b	Lin54	10090.ENSMUSP00000026973	10090.ENSMUSP00000123425	0	0	0	0	0	0	0	0.568	0.568
Prkar1b	Ppp1cc	10090.ENSMUSP00000026973	10090.ENSMUSP00000099587	0	0	0	0	0.097	0.138	0.374	0.322	0.625
Prpf40b	Luc7l2	10090.ENSMUSP00000115869	10090.ENSMUSP00000055254	0	0	0	0	0.105	0.648	0.54	0.559	0.927
Prpf40b	Srsf1	10090.ENSMUSP00000115869	10090.ENSMUSP00000120595	0	0	0	0	0.065	0.247	0	0.313	0.474
Ptk2b	Lamb1	10090.ENSMUSP00000106750	10090.ENSMUSP00000002979	0	0	0	0	0	0	0.476	0.057	0.484
Ptk2b	Prkar1b	10090.ENSMUSP00000106750	10090.ENSMUSP00000026973	0	0	0	0	0.063	0.044	0.476	0.044	0.491
Ptk2b	Spta1	10090.ENSMUSP00000106750	10090.ENSMUSP00000027817	0	0	0	0	0	0	0.478	0.058	0.487
Ptk2b	Ret	10090.ENSMUSP00000106750	10090.ENSMUSP00000032201	0	0	0	0.596	0	0.553	0.515	0.204	0.789
Ptk2b	Ophn1	10090.ENSMUSP00000106750	10090.ENSMUSP00000033560	0	0	0	0	0	0.044	0.351	0.21	0.467
Ptk2b	Grik1	10090.ENSMUSP00000106750	10090.ENSMUSP00000072107	0	0	0	0	0.064	0.047	0.54	0.107	0.584
Ptk2b	Speg	10090.ENSMUSP00000106750	10090.ENSMUSP00000084361	0	0	0	0.54	0.061	0.048	0.477	0.119	0.51
Ptk2b	Pak6	10090.ENSMUSP00000106750	10090.ENSMUSP00000097153	0	0	0	0.562	0.062	0	0.47	0.2	0.519
Ptk2b	Tiam1	10090.ENSMUSP00000106750	10090.ENSMUSP00000126020	0	0	0	0	0.062	0	0	0.415	0.428
Ptk2b	Xpo7	10090.ENSMUSP00000106750	10090.ENSMUSP00000129504	0	0	0	0	0	0.433	0	0	0.433
Pus1	Alas2	10090.ENSMUSP00000083844	10090.ENSMUSP00000066040	0	0	0	0	0.064	0	0	0.434	0.447
Pus1	Ddx55	10090.ENSMUSP00000083844	10090.ENSMUSP00000070279	0	0	0	0	0.362	0	0	0.441	0.628
Rab11fip3	Rabl2	10090.ENSMUSP00000113521	10090.ENSMUSP00000023294	0	0	0	0	0	0.491	0.429	0.287	0.774
Rab11fip3	Fam160a2	10090.ENSMUSP00000113521	10090.ENSMUSP00000112711	0	0	0	0	0	0	0	0.414	0.414
Rab3gap2	Mrps34	10090.ENSMUSP00000066325	10090.ENSMUSP00000045111	0	0	0	0	0	0	0	0.584	0.584
Rab3gap2	Upf3b	10090.ENSMUSP00000066325	10090.ENSMUSP00000075614	0	0	0	0	0	0	0	0.42	0.42
Rab3gap2	Tbc1d24	10090.ENSMUSP00000066325	10090.ENSMUSP00000127005	0	0	0	0	0.062	0	0	0.466	0.478
Rab3gap2	Snap23	10090.ENSMUSP00000066325	10090.ENSMUSP00000112138	0	0	0	0	0	0	0.47	0.195	0.555
Rabl2	Ift46	10090.ENSMUSP00000023294	10090.ENSMUSP00000002099	0	0	0	0	0	0.13	0.9	0.094	0.914
Rabl2	Rab11fip3	10090.ENSMUSP00000023294	10090.ENSMUSP00000113521	0	0	0	0	0	0.491	0.429	0.287	0.774
Rabl2	Ift80	10090.ENSMUSP00000023294	10090.ENSMUSP00000133263	0	0	0	0	0	0.055	0.9	0.195	0.917
Rasgef1a	Ank3	10090.ENSMUSP00000132244	10090.ENSMUSP00000090089	0	0	0	0	0.095	0	0	0.457	0.487
Rasgef1a	Tiam1	10090.ENSMUSP00000132244	10090.ENSMUSP00000126020	0	0	0	0	0.09	0	0	0.449	0.477
Rbm3	Ddx55	10090.ENSMUSP00000038964	10090.ENSMUSP00000070279	0	0	0	0	0.15	0.269	0.188	0.174	0.527
Rbm3	Srsf1	10090.ENSMUSP00000038964	10090.ENSMUSP00000120595	0	0	0.209	0	0.115	0.208	0	0.371	0.605
Ret	Trim24	10090.ENSMUSP00000032201	10090.ENSMUSP00000031859	0	0	0	0	0	0.14	0	0.692	0.724
Ret	Ngf	10090.ENSMUSP00000032201	10090.ENSMUSP00000102538	0	0	0	0	0	0	0	0.559	0.559
Ret	Cblb	10090.ENSMUSP00000032201	10090.ENSMUSP00000110115	0	0	0	0	0.051	0.369	0.321	0.113	0.591
Ret	Ptk2b	10090.ENSMUSP00000032201	10090.ENSMUSP00000106750	0	0	0	0.596	0	0.553	0.515	0.204	0.789
Ret	Shank3	10090.ENSMUSP00000032201	10090.ENSMUSP00000104932	0	0	0	0	0.09	0.435	0.637	0.096	0.808
Ret	Grb10	10090.ENSMUSP00000032201	10090.ENSMUSP00000091011	0	0	0	0	0.062	0.227	0.864	0.272	0.919
Rhbdl2	Fmo2	10090.ENSMUSP00000054546	10090.ENSMUSP00000044405	0	0	0	0	0	0	0	0.42	0.42
Rhpn1	Prkar1b	10090.ENSMUSP00000113042	10090.ENSMUSP00000026973	0	0	0	0	0.082	0	0	0.395	0.421
Rhpn1	Tsga10	10090.ENSMUSP00000113042	10090.ENSMUSP00000048859	0	0	0	0	0	0	0	0.597	0.597
Rint1	Copa	10090.ENSMUSP00000030852	10090.ENSMUSP00000118179	0	0	0	0	0.065	0.048	0.6	0.257	0.7
Rint1	Vps51	10090.ENSMUSP00000030852	10090.ENSMUSP00000123994	0	0	0	0	0.062	0	0	0.757	0.762
Rnf11	Gfm2	10090.ENSMUSP00000030284	10090.ENSMUSP00000125656	0	0	0	0	0	0	0	0.49	0.49
Rnf11	Wwp2	10090.ENSMUSP00000030284	10090.ENSMUSP00000132224	0	0	0	0	0.061	0.266	0	0.374	0.531
Rnf24	Zfand4	10090.ENSMUSP00000058630	10090.ENSMUSP00000108521	0	0	0	0	0.065	0.13	0	0.35	0.425
Rnf24	Slc45a4	10090.ENSMUSP00000058630	10090.ENSMUSP00000121775	0	0	0	0	0.061	0	0	0.688	0.695
Rpl7	Mrpl23	10090.ENSMUSP00000071616	10090.ENSMUSP00000039784	0	0	0	0	0.12	0.401	0	0.122	0.496
Rpl7	Eif5a	10090.ENSMUSP00000071616	10090.ENSMUSP00000047008	0	0	0	0	0.34	0.776	0	0.122	0.858
Rpl7	Ddx55	10090.ENSMUSP00000071616	10090.ENSMUSP00000070279	0	0	0	0	0.47	0.359	0	0.221	0.712
Rpl7	Zfand4	10090.ENSMUSP00000071616	10090.ENSMUSP00000108521	0	0	0	0	0.163	0.297	0	0.103	0.426
Rpl7	Guf1	10090.ENSMUSP00000071616	10090.ENSMUSP00000084480	0	0	0	0	0.066	0.417	0	0	0.432
Rpl7	Tia1	10090.ENSMUSP00000071616	10090.ENSMUSP00000093425	0	0	0	0	0.062	0.433	0	0.414	0.661
Ryr3	Cacnb1	10090.ENSMUSP00000089426	10090.ENSMUSP00000017552	0	0	0	0	0.113	0	0	0.36	0.408
Ryr3	Nusap1	10090.ENSMUSP00000089426	10090.ENSMUSP00000068713	0	0	0	0	0	0	0	0.416	0.416
Ryr3	Ank3	10090.ENSMUSP00000089426	10090.ENSMUSP00000090089	0	0	0	0	0.117	0.059	0	0.5	0.549
Scn1a	Clcn2	10090.ENSMUSP00000076697	10090.ENSMUSP00000007207	0	0	0	0	0	0	0	0.428	0.428
Scn1a	Cacnb1	10090.ENSMUSP00000076697	10090.ENSMUSP00000017552	0	0	0	0	0.061	0.348	0	0.274	0.517
Scn1a	Htr2c	10090.ENSMUSP00000076697	10090.ENSMUSP00000043936	0	0	0	0	0.16	0	0	0.337	0.42
Scn1a	Grik1	10090.ENSMUSP00000076697	10090.ENSMUSP00000072107	0	0	0	0	0.108	0.065	0.72	0.258	0.803
Scn1a	Hcn2	10090.ENSMUSP00000076697	10090.ENSMUSP00000097113	0	0	0	0	0.073	0.08	0	0.395	0.439
Scn1a	Depdc5	10090.ENSMUSP00000076697	10090.ENSMUSP00000113862	0	0	0	0	0.066	0	0	0.507	0.52
Scn1a	Shank3	10090.ENSMUSP00000076697	10090.ENSMUSP00000104932	0	0	0	0	0.061	0.211	0	0.468	0.571
Scn1a	Tbc1d24	10090.ENSMUSP00000076697	10090.ENSMUSP00000127005	0	0	0	0	0.065	0	0	0.694	0.701
Scn1a	Gng7	10090.ENSMUSP00000076697	10090.ENSMUSP00000097061	0	0	0	0	0.076	0.043	0.69	0	0.703
Scn1a	Ank3	10090.ENSMUSP00000076697	10090.ENSMUSP00000090089	0	0	0	0	0.121	0.066	0	0.756	0.782
Sez6	Cntn2	10090.ENSMUSP00000091532	10090.ENSMUSP00000083707	0	0	0	0	0.129	0	0	0.552	0.593
Sfrp5	Vangl2	10090.ENSMUSP00000018966	10090.ENSMUSP00000027837	0	0	0	0	0.062	0.258	0	0.27	0.448
Sfrp5	Tle2	10090.ENSMUSP00000018966	10090.ENSMUSP00000121125	0	0	0	0	0	0	0	0.455	0.455
Sfrp5	Wnt5b	10090.ENSMUSP00000018966	10090.ENSMUSP00000112448	0	0	0	0	0.064	0.162	0.677	0.505	0.858
Sh2b3	Ikzf1	10090.ENSMUSP00000113926	10090.ENSMUSP00000018798	0	0	0	0	0.071	0	0	0.544	0.558
Sh2b3	Dnmt3a	10090.ENSMUSP00000113926	10090.ENSMUSP00000020991	0	0	0	0	0	0	0	0.427	0.427
Sh3bp1	Ikzf1	10090.ENSMUSP00000052181	10090.ENSMUSP00000018798	0	0	0	0	0.515	0	0	0	0.515
Sh3d19	Cblb	10090.ENSMUSP00000138320	10090.ENSMUSP00000110115	0	0	0	0	0	0.263	0.283	0	0.448
Shank3	Limk1	10090.ENSMUSP00000104932	10090.ENSMUSP00000015137	0	0	0	0	0	0.132	0.082	0.311	0.403
Shank3	Ret	10090.ENSMUSP00000104932	10090.ENSMUSP00000032201	0	0	0	0	0.09	0.435	0.637	0.096	0.808
Shank3	Ophn1	10090.ENSMUSP00000104932	10090.ENSMUSP00000033560	0	0	0	0	0.055	0	0	0.425	0.433
Shank3	Abi2	10090.ENSMUSP00000104932	10090.ENSMUSP00000058754	0	0	0	0	0	0.238	0	0.333	0.47
Shank3	Scn1a	10090.ENSMUSP00000104932	10090.ENSMUSP00000076697	0	0	0	0	0.061	0.211	0	0.468	0.571
Shank3	Ank3	10090.ENSMUSP00000104932	10090.ENSMUSP00000090089	0	0	0	0	0.107	0.376	0	0.227	0.532
Shank3	Hcn2	10090.ENSMUSP00000104932	10090.ENSMUSP00000097113	0	0	0	0	0.142	0.241	0	0.29	0.497
Shank3	Ppp1cc	10090.ENSMUSP00000104932	10090.ENSMUSP00000099587	0	0	0	0	0.062	0.413	0.118	0.127	0.519
Shank3	Macf1	10090.ENSMUSP00000104932	10090.ENSMUSP00000119600	0	0	0	0	0.051	0.338	0.106	0.117	0.438
Shank3	Abi1	10090.ENSMUSP00000104932	10090.ENSMUSP00000118491	0	0	0	0	0	0.415	0	0.805	0.881
Sipa1l1	Fosb	10090.ENSMUSP00000061014	10090.ENSMUSP00000003640	0	0	0	0	0	0	0	0.424	0.424
Sipa1l1	Clasp2	10090.ENSMUSP00000061014	10090.ENSMUSP00000128460	0	0	0	0	0.062	0	0	0.61	0.619
Slc22a17	Coch	10090.ENSMUSP00000049676	10090.ENSMUSP00000128127	0	0	0	0	0.065	0	0	0.622	0.631
Slc45a4	Klhl8	10090.ENSMUSP00000121775	10090.ENSMUSP00000031254	0	0	0	0	0.061	0	0	0.466	0.477
Slc45a4	Rnf24	10090.ENSMUSP00000121775	10090.ENSMUSP00000058630	0	0	0	0	0.061	0	0	0.688	0.695
Smarca2	Fosb	10090.ENSMUSP00000025862	10090.ENSMUSP00000003640	0	0	0	0	0	0.131	0.337	0.072	0.419
Smarca2	Ikzf1	10090.ENSMUSP00000025862	10090.ENSMUSP00000018798	0	0	0	0	0	0.462	0.194	0.212	0.629
Smarca2	Dnmt3a	10090.ENSMUSP00000025862	10090.ENSMUSP00000020991	0	0	0	0	0	0.047	0.65	0.318	0.752
Smarca2	Zfp870	10090.ENSMUSP00000025862	10090.ENSMUSP00000136197	0	0	0	0	0	0.134	0.346	0	0.409
Smarca2	Kdm2b	10090.ENSMUSP00000025862	10090.ENSMUSP00000038229	0	0	0	0	0.139	0.228	0	0.21	0.429
Smarca2	Snx13	10090.ENSMUSP00000025862	10090.ENSMUSP00000038430	0	0	0	0	0.164	0.051	0	0.348	0.438
Smarca2	Zfp384	10090.ENSMUSP00000025862	10090.ENSMUSP00000081296	0	0	0	0	0	0.134	0.194	0.273	0.448
Smarca2	Polr1a	10090.ENSMUSP00000025862	10090.ENSMUSP00000060858	0	0	0	0	0.083	0.236	0.211	0.127	0.452
Smarca2	Hmgb3	10090.ENSMUSP00000025862	10090.ENSMUSP00000110229	0	0	0	0	0.052	0.262	0.36	0.144	0.565
Smarca2	Phf21a	10090.ENSMUSP00000025862	10090.ENSMUSP00000088074	0	0	0	0	0.174	0.214	0	0.448	0.61
Smarca2	Brd4	10090.ENSMUSP00000025862	10090.ENSMUSP00000113070	0	0	0	0	0.148	0.254	0.18	0.41	0.651
Smarca2	Trip12	10090.ENSMUSP00000025862	10090.ENSMUSP00000027421	0	0	0	0	0.639	0.131	0	0.112	0.697
Smarca2	Arid1a	10090.ENSMUSP00000025862	10090.ENSMUSP00000122354	0	0	0	0	0.119	0.879	0.947	0.848	0.999
Snap23	Rab3gap2	10090.ENSMUSP00000112138	10090.ENSMUSP00000066325	0	0	0	0	0	0	0.47	0.195	0.555
Snap23	Syt7	10090.ENSMUSP00000112138	10090.ENSMUSP00000127973	0	0	0	0	0.061	0.275	0.3	0.73	0.854
Snx13	Smarca2	10090.ENSMUSP00000038430	10090.ENSMUSP00000025862	0	0	0	0	0.164	0.051	0	0.348	0.438
Speg	Ptk2b	10090.ENSMUSP00000084361	10090.ENSMUSP00000106750	0	0	0	0.54	0.061	0.048	0.477	0.119	0.51
Sphk2	Acer3	10090.ENSMUSP00000072615	10090.ENSMUSP00000033020	0	0	0	0	0	0.086	0.9	0.603	0.96
Spta1	Ptk2b	10090.ENSMUSP00000027817	10090.ENSMUSP00000106750	0	0	0	0	0	0	0.478	0.058	0.487
Spta1	Copa	10090.ENSMUSP00000027817	10090.ENSMUSP00000118179	0	0	0	0	0.083	0	0.6	0	0.617
Spta1	Dst	10090.ENSMUSP00000027817	10090.ENSMUSP00000095392	0	0	0	0.539	0.17	0.719	0.212	0.185	0.813
Sqstm1	Fam134b	10090.ENSMUSP00000099835	10090.ENSMUSP00000022881	0	0	0	0	0	0	0	0.411	0.411
Sqstm1	Tedc2	10090.ENSMUSP00000099835	10090.ENSMUSP00000024930	0	0	0	0	0	0.433	0	0	0.433
Sqstm1	Irak1	10090.ENSMUSP00000099835	10090.ENSMUSP00000033769	0	0	0	0	0.061	0.209	0.932	0.173	0.952
Sqstm1	Tardbp	10090.ENSMUSP00000099835	10090.ENSMUSP00000081142	0	0	0	0	0.051	0.233	0	0.675	0.743
Sqstm1	Tuba4a	10090.ENSMUSP00000099835	10090.ENSMUSP00000140657	0	0	0	0	0	0.088	0	0.385	0.416
Sqstm1	Tecr	10090.ENSMUSP00000099835	10090.ENSMUSP00000128329	0	0	0	0	0	0.433	0	0	0.433
Sqstm1	Xpo7	10090.ENSMUSP00000099835	10090.ENSMUSP00000129504	0	0	0	0	0	0.433	0	0.053	0.44
Sqstm1	Matr3	10090.ENSMUSP00000099835	10090.ENSMUSP00000125761	0	0	0	0	0	0	0	0.54	0.54
Sqstm1	Ngf	10090.ENSMUSP00000099835	10090.ENSMUSP00000102538	0	0	0	0	0	0	0.864	0.197	0.886
Srr	Dtnbp1	10090.ENSMUSP00000113372	10090.ENSMUSP00000072170	0	0	0	0	0	0	0	0.495	0.495
Srsf1	Pabpn1	10090.ENSMUSP00000120595	10090.ENSMUSP00000022808	0	0	0	0	0.197	0.244	0.8	0.344	0.909
Srsf1	Cbx3	10090.ENSMUSP00000120595	10090.ENSMUSP00000031862	0	0	0	0	0.121	0	0	0.522	0.562
Srsf1	Pccb	10090.ENSMUSP00000120595	10090.ENSMUSP00000035116	0	0	0	0	0	0	0	0.406	0.406
Srsf1	Rbm3	10090.ENSMUSP00000120595	10090.ENSMUSP00000038964	0	0	0.209	0	0.115	0.208	0	0.371	0.605
Srsf1	Luc7l2	10090.ENSMUSP00000120595	10090.ENSMUSP00000055254	0	0	0	0	0.136	0.255	0	0.254	0.478
Srsf1	Upf3b	10090.ENSMUSP00000120595	10090.ENSMUSP00000075614	0	0	0	0	0.114	0	0.8	0.256	0.856
Srsf1	Tardbp	10090.ENSMUSP00000120595	10090.ENSMUSP00000081142	0	0	0	0	0.879	0.085	0	0.405	0.928
Srsf1	Tia1	10090.ENSMUSP00000120595	10090.ENSMUSP00000093425	0	0	0	0	0.215	0.433	0	0.517	0.766
Srsf1	Mbnl1	10090.ENSMUSP00000120595	10090.ENSMUSP00000096686	0	0	0	0	0.25	0.058	0	0.608	0.699
Srsf1	Ppp1cc	10090.ENSMUSP00000120595	10090.ENSMUSP00000099587	0	0	0	0	0.353	0.421	0	0.157	0.656
Srsf1	Tcf3	10090.ENSMUSP00000120595	10090.ENSMUSP00000100979	0	0	0	0	0.093	0.433	0	0.087	0.489
Srsf1	Elavl4	10090.ENSMUSP00000120595	10090.ENSMUSP00000102207	0	0	0	0	0.138	0.059	0	0.388	0.46
Srsf1	Fip1l1	10090.ENSMUSP00000120595	10090.ENSMUSP00000109164	0	0	0	0	0.15	0.335	0.6	0.215	0.798
Srsf1	Prpf40b	10090.ENSMUSP00000120595	10090.ENSMUSP00000115869	0	0	0	0	0.065	0.247	0	0.313	0.474
Srsf1	Xpo7	10090.ENSMUSP00000120595	10090.ENSMUSP00000129504	0	0	0	0	0	0.433	0	0	0.433
Srsf1	Matr3	10090.ENSMUSP00000120595	10090.ENSMUSP00000125761	0	0	0	0	0.81	0.147	0	0.32	0.88
St18	Ddc	10090.ENSMUSP00000120298	10090.ENSMUSP00000136467	0	0	0	0	0.062	0	0	0.42	0.432
Synj2	Fat1	10090.ENSMUSP00000079164	10090.ENSMUSP00000140596	0	0	0	0	0	0	0	0.416	0.416
Synj2	Syt7	10090.ENSMUSP00000079164	10090.ENSMUSP00000127973	0	0	0	0	0.061	0	0	0.43	0.442
Syt7	Synj2	10090.ENSMUSP00000127973	10090.ENSMUSP00000079164	0	0	0	0	0.061	0	0	0.43	0.442
Syt7	Snap23	10090.ENSMUSP00000127973	10090.ENSMUSP00000112138	0	0	0	0	0.061	0.275	0.3	0.73	0.854
Tacc3	Nusap1	10090.ENSMUSP00000110069	10090.ENSMUSP00000068713	0	0	0	0	0.915	0	0	0.337	0.941
Tacc3	Map9	10090.ENSMUSP00000110069	10090.ENSMUSP00000088535	0	0	0	0	0	0	0	0.54	0.54
Tacc3	Dsn1	10090.ENSMUSP00000110069	10090.ENSMUSP00000099418	0	0	0	0	0.407	0	0	0	0.407
Tacr1	Ngf	10090.ENSMUSP00000032122	10090.ENSMUSP00000102538	0	0	0	0	0	0	0	0.555	0.555
Tal1	Ikzf1	10090.ENSMUSP00000125202	10090.ENSMUSP00000018798	0	0	0	0	0.121	0.08	0	0.608	0.656
Tal1	Alas2	10090.ENSMUSP00000125202	10090.ENSMUSP00000066040	0	0	0	0	0.101	0	0	0.464	0.497
Tal1	Hba-a1	10090.ENSMUSP00000125202	10090.ENSMUSP00000090897	0	0	0	0	0.104	0	0	0.441	0.478
Tal1	Tcf3	10090.ENSMUSP00000125202	10090.ENSMUSP00000100979	0	0	0	0	0.061	0.81	0.6	0.988	0.999
Tal1	Fbxw7	10090.ENSMUSP00000125202	10090.ENSMUSP00000103306	0	0	0	0	0	0	0	0.465	0.465
Tal1	Cbfa2t3	10090.ENSMUSP00000125202	10090.ENSMUSP00000118997	0	0	0	0	0.069	0.711	0	0.883	0.966
Tal1	Mzf1	10090.ENSMUSP00000125202	10090.ENSMUSP00000138387	0	0	0	0	0	0.08	0	0.531	0.55
Tardbp	Map1s	10090.ENSMUSP00000081142	10090.ENSMUSP00000019405	0	0	0	0	0	0.391	0	0.135	0.45
Tardbp	Pabpn1	10090.ENSMUSP00000081142	10090.ENSMUSP00000022808	0	0	0	0	0.158	0.301	0	0.198	0.486
Tardbp	Xpo7	10090.ENSMUSP00000081142	10090.ENSMUSP00000129504	0	0	0	0	0	0.433	0	0	0.433
Tardbp	Mbnl1	10090.ENSMUSP00000081142	10090.ENSMUSP00000096686	0	0	0	0	0.252	0.137	0	0.326	0.527
Tardbp	Tia1	10090.ENSMUSP00000081142	10090.ENSMUSP00000093425	0	0	0	0.576	0.195	0.325	0	0.699	0.598
Tardbp	Sqstm1	10090.ENSMUSP00000081142	10090.ENSMUSP00000099835	0	0	0	0	0.051	0.233	0	0.675	0.743
Tardbp	Srsf1	10090.ENSMUSP00000081142	10090.ENSMUSP00000120595	0	0	0	0	0.879	0.085	0	0.405	0.928
Tardbp	Matr3	10090.ENSMUSP00000081142	10090.ENSMUSP00000125761	0	0	0	0	0.795	0.294	0	0.846	0.976
Tars2	Guf1	10090.ENSMUSP00000029752	10090.ENSMUSP00000084480	0.163	0	0.25	0	0.152	0	0	0.319	0.589
Tars2	Mrps34	10090.ENSMUSP00000029752	10090.ENSMUSP00000045111	0	0	0	0	0.104	0.421	0	0.313	0.612
Tars2	Iars	10090.ENSMUSP00000029752	10090.ENSMUSP00000132082	0	0	0	0	0.492	0.091	0	0.716	0.857
Tbc1d24	Ttll3	10090.ENSMUSP00000127005	10090.ENSMUSP00000032414	0	0	0	0	0	0	0	0.499	0.499
Tbc1d24	Pccb	10090.ENSMUSP00000127005	10090.ENSMUSP00000035116	0	0	0	0	0	0	0	0.492	0.492
Tbc1d24	Rab3gap2	10090.ENSMUSP00000127005	10090.ENSMUSP00000066325	0	0	0	0	0.062	0	0	0.466	0.478
Tbc1d24	Scn1a	10090.ENSMUSP00000127005	10090.ENSMUSP00000076697	0	0	0	0	0.065	0	0	0.694	0.701
Tbc1d24	Depdc5	10090.ENSMUSP00000127005	10090.ENSMUSP00000113862	0	0	0	0	0	0	0	0.414	0.414
Tcf3	Ikzf1	10090.ENSMUSP00000100979	10090.ENSMUSP00000018798	0	0	0	0	0	0.047	0	0.768	0.77
Tcf3	Zeb1	10090.ENSMUSP00000100979	10090.ENSMUSP00000025081	0	0	0	0	0.052	0	0	0.552	0.557
Tcf3	Nhlh2	10090.ENSMUSP00000100979	10090.ENSMUSP00000064355	0	0	0	0	0.061	0.333	0	0.232	0.477
Tcf3	Zeb2	10090.ENSMUSP00000100979	10090.ENSMUSP00000069685	0	0	0	0	0.052	0	0	0.523	0.528
Tcf3	Xpo7	10090.ENSMUSP00000100979	10090.ENSMUSP00000129504	0	0	0	0	0	0	0	0.447	0.447
Tcf3	Brd4	10090.ENSMUSP00000100979	10090.ENSMUSP00000113070	0	0	0	0	0.066	0.088	0	0.439	0.481
Tcf3	Srsf1	10090.ENSMUSP00000100979	10090.ENSMUSP00000120595	0	0	0	0	0.093	0.433	0	0.087	0.489
Tcf3	Tle2	10090.ENSMUSP00000100979	10090.ENSMUSP00000121125	0	0	0	0	0.112	0.083	0.283	0.25	0.503
Tcf3	Cbfa2t3	10090.ENSMUSP00000100979	10090.ENSMUSP00000118997	0	0	0	0	0.051	0.566	0	0.403	0.733
Tcf3	Tal1	10090.ENSMUSP00000100979	10090.ENSMUSP00000125202	0	0	0	0	0.061	0.81	0.6	0.988	0.999
Tdrd3	Csde1	10090.ENSMUSP00000129019	10090.ENSMUSP00000029446	0	0	0	0	0.095	0.657	0	0.09	0.693
Tdrd3	Ercc6l2	10090.ENSMUSP00000129019	10090.ENSMUSP00000093392	0	0	0	0	0.113	0.223	0	0.7	0.775
Tecr	Aup1	10090.ENSMUSP00000128329	10090.ENSMUSP00000090281	0	0	0	0	0.152	0.044	0	0.456	0.521
Tecr	Sqstm1	10090.ENSMUSP00000128329	10090.ENSMUSP00000099835	0	0	0	0	0	0.433	0	0	0.433
Tedc2	Lamb1	10090.ENSMUSP00000024930	10090.ENSMUSP00000002979	0	0	0	0	0	0.433	0	0	0.433
Tedc2	Ubap2l	10090.ENSMUSP00000024930	10090.ENSMUSP00000066138	0	0	0	0	0	0.433	0	0	0.433
Tedc2	Sqstm1	10090.ENSMUSP00000024930	10090.ENSMUSP00000099835	0	0	0	0	0	0.433	0	0	0.433
Tedc2	Cul5	10090.ENSMUSP00000024930	10090.ENSMUSP00000034529	0	0	0	0	0	0.433	0	0	0.433
Tedc2	Peg3	10090.ENSMUSP00000024930	10090.ENSMUSP00000050750	0	0	0	0	0	0.433	0	0	0.433
Tedc2	Elapor2	10090.ENSMUSP00000024930	10090.ENSMUSP00000069165	0	0	0	0	0	0.433	0	0	0.433
Tedc2	Dst	10090.ENSMUSP00000024930	10090.ENSMUSP00000095392	0	0	0	0	0	0.433	0	0	0.433
Tedc2	Tuba4a	10090.ENSMUSP00000024930	10090.ENSMUSP00000140657	0	0	0	0	0	0.461	0	0	0.461
Tedc2	Tubd1	10090.ENSMUSP00000024930	10090.ENSMUSP00000064383	0	0	0	0	0	0.461	0	0.589	0.769
Tia1	Ccar1	10090.ENSMUSP00000093425	10090.ENSMUSP00000020268	0	0	0	0	0.175	0.043	0	0.335	0.43
Tia1	Pabpn1	10090.ENSMUSP00000093425	10090.ENSMUSP00000022808	0	0	0	0	0.129	0.244	0	0.278	0.483
Tia1	Fubp3	10090.ENSMUSP00000093425	10090.ENSMUSP00000053474	0	0	0	0	0.066	0.142	0	0.512	0.575
Tia1	Luc7l2	10090.ENSMUSP00000093425	10090.ENSMUSP00000055254	0	0	0	0	0.205	0.255	0	0.129	0.439
Tia1	Rpl7	10090.ENSMUSP00000093425	10090.ENSMUSP00000071616	0	0	0	0	0.062	0.433	0	0.414	0.661
Tia1	Tardbp	10090.ENSMUSP00000093425	10090.ENSMUSP00000081142	0	0	0	0.576	0.195	0.325	0	0.699	0.598
Tia1	Hba-a2	10090.ENSMUSP00000093425	10090.ENSMUSP00000090895	0	0	0	0	0	0.433	0	0.045	0.435
Tia1	Fip1l1	10090.ENSMUSP00000093425	10090.ENSMUSP00000109164	0	0	0	0	0.064	0.335	0	0.133	0.413
Tia1	Phactr1	10090.ENSMUSP00000093425	10090.ENSMUSP00000115228	0	0	0	0	0.062	0.433	0	0	0.445
Tia1	Mbnl1	10090.ENSMUSP00000093425	10090.ENSMUSP00000096686	0	0	0	0	0.131	0.13	0	0.546	0.627
Tia1	Matr3	10090.ENSMUSP00000093425	10090.ENSMUSP00000125761	0	0	0	0	0.176	0.087	0	0.559	0.64
Tia1	Srsf1	10090.ENSMUSP00000093425	10090.ENSMUSP00000120595	0	0	0	0	0.215	0.433	0	0.517	0.766
Tiam1	Limk1	10090.ENSMUSP00000126020	10090.ENSMUSP00000015137	0	0	0	0	0.081	0.135	0.108	0.521	0.615
Tiam1	Ank3	10090.ENSMUSP00000126020	10090.ENSMUSP00000090089	0	0	0	0	0.062	0.13	0.8	0.158	0.844
Tiam1	Pak6	10090.ENSMUSP00000126020	10090.ENSMUSP00000097153	0	0	0	0	0.108	0.212	0	0.344	0.499
Tiam1	Ngf	10090.ENSMUSP00000126020	10090.ENSMUSP00000102538	0	0	0	0	0	0	0.176	0.307	0.405
Tiam1	Ptk2b	10090.ENSMUSP00000126020	10090.ENSMUSP00000106750	0	0	0	0	0.062	0	0	0.415	0.428
Tiam1	Rasgef1a	10090.ENSMUSP00000126020	10090.ENSMUSP00000132244	0	0	0	0	0.09	0	0	0.449	0.477
Tinf2	Cbx3	10090.ENSMUSP00000007733	10090.ENSMUSP00000031862	0	0	0	0	0	0	0	0.931	0.931
Tle2	Sfrp5	10090.ENSMUSP00000121125	10090.ENSMUSP00000018966	0	0	0	0	0	0	0	0.455	0.455
Tle2	Tcf3	10090.ENSMUSP00000121125	10090.ENSMUSP00000100979	0	0	0	0	0.112	0.083	0.283	0.25	0.503
Tmem231	Cdkl3	10090.ENSMUSP00000034429	10090.ENSMUSP00000064315	0	0	0	0	0.061	0	0	0.407	0.419
Tmem231	C2cd3	10090.ENSMUSP00000034429	10090.ENSMUSP00000062637	0	0	0	0	0	0	0	0.511	0.511
Trim24	Cbx3	10090.ENSMUSP00000031859	10090.ENSMUSP00000031862	0	0	0	0	0.063	0.46	0	0.157	0.537
Trim24	Ret	10090.ENSMUSP00000031859	10090.ENSMUSP00000032201	0	0	0	0	0	0.14	0	0.692	0.724
Trip12	Smarca2	10090.ENSMUSP00000027421	10090.ENSMUSP00000025862	0	0	0	0	0.639	0.131	0	0.112	0.697
Trip12	Luc7l2	10090.ENSMUSP00000027421	10090.ENSMUSP00000055254	0	0	0	0	0.152	0.047	0	0.32	0.403
Trip12	Polr1a	10090.ENSMUSP00000027421	10090.ENSMUSP00000060858	0	0	0	0	0.067	0.169	0	0.355	0.456
Trip12	Chfr	10090.ENSMUSP00000027421	10090.ENSMUSP00000108138	0	0	0	0	0	0.052	0	0.468	0.474
Trip12	Csde1	10090.ENSMUSP00000027421	10090.ENSMUSP00000029446	0	0	0	0	0.124	0.052	0	0.455	0.508
Trip12	Kdm2b	10090.ENSMUSP00000027421	10090.ENSMUSP00000038229	0	0	0	0	0.066	0.443	0	0.206	0.55
Trip12	Zfand4	10090.ENSMUSP00000027421	10090.ENSMUSP00000108521	0	0	0	0	0.066	0.573	0	0.087	0.604
Tsga10	Rhpn1	10090.ENSMUSP00000048859	10090.ENSMUSP00000113042	0	0	0	0	0	0	0	0.597	0.597
Ttc3	Ttc4	10090.ENSMUSP00000112801	10090.ENSMUSP00000026480	0	0	0	0	0	0	0	0.408	0.408
Ttc4	Ttc3	10090.ENSMUSP00000026480	10090.ENSMUSP00000112801	0	0	0	0	0	0	0	0.408	0.408
Ttc4	Ddx55	10090.ENSMUSP00000026480	10090.ENSMUSP00000070279	0	0	0	0	0.737	0.055	0	0.043	0.741
Ttc4	Polr1a	10090.ENSMUSP00000026480	10090.ENSMUSP00000060858	0	0	0	0	0.149	0.731	0	0.075	0.769
Ttll3	Pccb	10090.ENSMUSP00000032414	10090.ENSMUSP00000035116	0	0	0	0	0	0	0	0.486	0.486
Ttll3	Tbc1d24	10090.ENSMUSP00000032414	10090.ENSMUSP00000127005	0	0	0	0	0	0	0	0.499	0.499
Tuba4a	Tedc2	10090.ENSMUSP00000140657	10090.ENSMUSP00000024930	0	0	0	0	0	0.461	0	0	0.461
Tuba4a	Ccdc106	10090.ENSMUSP00000140657	10090.ENSMUSP00000041033	0	0	0	0	0	0	0	0.411	0.411
Tuba4a	Map9	10090.ENSMUSP00000140657	10090.ENSMUSP00000088535	0	0	0	0	0.062	0	0	0.509	0.519
Tuba4a	Sqstm1	10090.ENSMUSP00000140657	10090.ENSMUSP00000099835	0	0	0	0	0	0.088	0	0.385	0.416
Tuba4a	Matr3	10090.ENSMUSP00000140657	10090.ENSMUSP00000125761	0	0	0	0	0	0	0	0.665	0.665
Tuba4a	Xpo7	10090.ENSMUSP00000140657	10090.ENSMUSP00000129504	0	0	0	0	0.052	0.433	0	0	0.439
Tubd1	Tedc2	10090.ENSMUSP00000064383	10090.ENSMUSP00000024930	0	0	0	0	0	0.461	0	0.589	0.769
Tubd1	Zmat4	10090.ENSMUSP00000064383	10090.ENSMUSP00000049430	0	0	0	0	0	0	0	0.57	0.57
Ubap2l	Tedc2	10090.ENSMUSP00000066138	10090.ENSMUSP00000024930	0	0	0	0	0	0.433	0	0	0.433
Ubap2l	Csde1	10090.ENSMUSP00000066138	10090.ENSMUSP00000029446	0	0	0	0	0.083	0	0	0.413	0.439
Upf3b	Pabpn1	10090.ENSMUSP00000075614	10090.ENSMUSP00000022808	0	0	0	0	0.089	0.259	0.6	0.42	0.822
Upf3b	Rab3gap2	10090.ENSMUSP00000075614	10090.ENSMUSP00000066325	0	0	0	0	0	0	0	0.42	0.42
Upf3b	Ddx55	10090.ENSMUSP00000075614	10090.ENSMUSP00000070279	0	0	0	0	0.098	0.163	0	0.303	0.427
Upf3b	Fip1l1	10090.ENSMUSP00000075614	10090.ENSMUSP00000109164	0	0	0	0	0.076	0	0.6	0	0.614
Upf3b	Srsf1	10090.ENSMUSP00000075614	10090.ENSMUSP00000120595	0	0	0	0	0.114	0	0.8	0.256	0.856
Vangl2	Sfrp5	10090.ENSMUSP00000027837	10090.ENSMUSP00000018966	0	0	0	0	0.062	0.258	0	0.27	0.448
Vangl2	Wnt5b	10090.ENSMUSP00000027837	10090.ENSMUSP00000112448	0	0	0	0	0.056	0.133	0	0.423	0.487
Vangl2	Fat1	10090.ENSMUSP00000027837	10090.ENSMUSP00000140596	0	0	0	0	0.119	0.133	0	0.479	0.567
Vangl2	Cntn2	10090.ENSMUSP00000027837	10090.ENSMUSP00000083707	0	0	0	0	0.062	0	0	0.573	0.583
Vgf	Ngf	10090.ENSMUSP00000140815	10090.ENSMUSP00000102538	0	0	0	0	0	0	0	0.643	0.643
Vps13d	Ppp4r2	10090.ENSMUSP00000020441	10090.ENSMUSP00000066314	0	0	0	0	0	0	0	0.531	0.531
Vps51	Rint1	10090.ENSMUSP00000123994	10090.ENSMUSP00000030852	0	0	0	0	0.062	0	0	0.757	0.762
Wdr25	Luc7l2	10090.ENSMUSP00000035553	10090.ENSMUSP00000055254	0	0	0	0	0	0.474	0	0	0.474
Wdr62	Map2k7	10090.ENSMUSP00000103825	10090.ENSMUSP00000003027	0	0	0	0	0.049	0	0	0.74	0.742
Wnk1	Fam134b	10090.ENSMUSP00000063001	10090.ENSMUSP00000022881	0	0	0	0	0	0	0	0.652	0.652
Wnt5b	Sfrp5	10090.ENSMUSP00000112448	10090.ENSMUSP00000018966	0	0	0	0	0.064	0.162	0.677	0.505	0.858
Wnt5b	Vangl2	10090.ENSMUSP00000112448	10090.ENSMUSP00000027837	0	0	0	0	0.056	0.133	0	0.423	0.487
Wwp2	Rnf11	10090.ENSMUSP00000132224	10090.ENSMUSP00000030284	0	0	0	0	0.061	0.266	0	0.374	0.531
Wwp2	Crb1	10090.ENSMUSP00000132224	10090.ENSMUSP00000060769	0	0	0	0	0	0.347	0.328	0.13	0.584
Wwp2	Cblb	10090.ENSMUSP00000132224	10090.ENSMUSP00000110115	0	0	0	0	0.052	0.4	0	0.149	0.473
Xpo7	Eml2	10090.ENSMUSP00000129504	10090.ENSMUSP00000037654	0	0	0	0	0	0.433	0	0.071	0.45
Xpo7	Eif5a	10090.ENSMUSP00000129504	10090.ENSMUSP00000047008	0	0	0	0	0.064	0.477	0	0.398	0.679
Xpo7	Tardbp	10090.ENSMUSP00000129504	10090.ENSMUSP00000081142	0	0	0	0	0	0.433	0	0	0.433
Xpo7	Sqstm1	10090.ENSMUSP00000129504	10090.ENSMUSP00000099835	0	0	0	0	0	0.433	0	0.053	0.44
Xpo7	Tcf3	10090.ENSMUSP00000129504	10090.ENSMUSP00000100979	0	0	0	0	0	0	0	0.447	0.447
Xpo7	Ptk2b	10090.ENSMUSP00000129504	10090.ENSMUSP00000106750	0	0	0	0	0	0.433	0	0	0.433
Xpo7	Srsf1	10090.ENSMUSP00000129504	10090.ENSMUSP00000120595	0	0	0	0	0	0.433	0	0	0.433
Xpo7	Pcid2	10090.ENSMUSP00000129504	10090.ENSMUSP00000133204	0	0	0	0	0	0.433	0	0	0.433
Xpo7	Tuba4a	10090.ENSMUSP00000129504	10090.ENSMUSP00000140657	0	0	0	0	0.052	0.433	0	0	0.439
Xylt2	Fat1	10090.ENSMUSP00000112052	10090.ENSMUSP00000140596	0	0	0	0	0	0	0	0.435	0.435
Xylt2	Gpatch4	10090.ENSMUSP00000112052	10090.ENSMUSP00000132699	0	0	0	0	0.061	0	0	0.544	0.554
Yif1b	Zfp474	10090.ENSMUSP00000032809	10090.ENSMUSP00000072453	0	0	0	0	0	0	0	0.638	0.638
Zeb1	Pdgfd	10090.ENSMUSP00000025081	10090.ENSMUSP00000128388	0	0	0	0	0.061	0	0	0.42	0.432
Zeb1	Tcf3	10090.ENSMUSP00000025081	10090.ENSMUSP00000100979	0	0	0	0	0.052	0	0	0.552	0.557
Zeb1	Nfe2l1	10090.ENSMUSP00000025081	10090.ENSMUSP00000103286	0	0	0	0	0.061	0	0	0.625	0.633
Zeb1	Zeb2	10090.ENSMUSP00000025081	10090.ENSMUSP00000069685	0	0	0	0.892	0.062	0	0.8	0.916	0.823
Zeb2	Zeb1	10090.ENSMUSP00000069685	10090.ENSMUSP00000025081	0	0	0	0.892	0.062	0	0.8	0.916	0.823
Zeb2	Pdgfd	10090.ENSMUSP00000069685	10090.ENSMUSP00000128388	0	0	0	0	0.062	0	0	0.419	0.431
Zeb2	Tcf3	10090.ENSMUSP00000069685	10090.ENSMUSP00000100979	0	0	0	0	0.052	0	0	0.523	0.528
Zeb2	Fbxw7	10090.ENSMUSP00000069685	10090.ENSMUSP00000103306	0	0	0	0	0	0.439	0	0.215	0.541
Zfand4	Trip12	10090.ENSMUSP00000108521	10090.ENSMUSP00000027421	0	0	0	0	0.066	0.573	0	0.087	0.604
Zfand4	Cul5	10090.ENSMUSP00000108521	10090.ENSMUSP00000034529	0	0	0	0	0.065	0.221	0.23	0.091	0.421
Zfand4	Rnf24	10090.ENSMUSP00000108521	10090.ENSMUSP00000058630	0	0	0	0	0.065	0.13	0	0.35	0.425
Zfand4	Rpl7	10090.ENSMUSP00000108521	10090.ENSMUSP00000071616	0	0	0	0	0.163	0.297	0	0.103	0.426
Zfand4	Ddx3y	10090.ENSMUSP00000108521	10090.ENSMUSP00000088729	0	0	0	0	0.066	0.142	0	0.391	0.469
Zfat	Prdm5	10090.ENSMUSP00000125257	10090.ENSMUSP00000031976	0	0	0	0.604	0	0.635	0	0	0.635
Zfp146	Klhl8	10090.ENSMUSP00000058588	10090.ENSMUSP00000031254	0	0	0	0	0	0.055	0	0.534	0.541
Zfp346	Abi1	10090.ENSMUSP00000021937	10090.ENSMUSP00000118491	0	0	0	0	0	0	0	0.446	0.446
Zfp384	Smarca2	10090.ENSMUSP00000081296	10090.ENSMUSP00000025862	0	0	0	0	0	0.134	0.194	0.273	0.448
Zfp474	Yif1b	10090.ENSMUSP00000072453	10090.ENSMUSP00000032809	0	0	0	0	0	0	0	0.638	0.638
Zfp870	Smarca2	10090.ENSMUSP00000136197	10090.ENSMUSP00000025862	0	0	0	0	0	0.134	0.346	0	0.409
Zfp870	Agpat1	10090.ENSMUSP00000136197	10090.ENSMUSP00000048573	0	0	0	0	0	0	0	0.431	0.431
Zmat4	Tubd1	10090.ENSMUSP00000049430	10090.ENSMUSP00000064383	0	0	0	0	0	0	0	0.57	0.57
Zmym5	Agbl4	10090.ENSMUSP00000134057	10090.ENSMUSP00000095533	0	0	0	0	0	0	0	0.613	0.613
