# Supplementary material for: Comprehensive analysis of the coding and non-coding RNA transcriptome expression profiles of hippocampus tissue in tx-J animal model of Wilson's disease
Source: Sci Rep. 2023 Jun 7;13:9252. doi: 10.1038/s41598-023-36503-8 (PMC10247767; doi:10.1038/s41598-023-36503-8)
Supplement: Supplementary file 9 — Supplementary Table 5. [file 41598_2023_36503_MOESM9_ESM.xls]

## Sheet: GO.top.Total
id	Term	Category	ListHits	p-value	Enrichment_score	geneID
GO:0000226	microtubule cytoskeleton organization	biological_process	10	9.02564e-05	4.44424	Cnp;Map4;Cntn2;Tubd1;Nusap1;Tuba4a;Tacc3;Eml2;Clasp2;Map1s
GO:0030097	hemopoiesis	biological_process	7	0.000370931	5.26176	Zfat;Spta1;Ikzf1;Tal1;Tacc3;Sh2b3;Flcn
GO:0031175	neuron projection development	biological_process	10	0.0004309	3.66784	Map4;Cntn2;Ngf;Tnc;Lamb1;Ptk2b;Dtnbp1;Atcay;Ophn1;Tbc1d24
GO:0043507	positive regulation of JUN kinase activity	biological_process	5	0.000475474	7.61076	Zeb2;Irak1;Vangl2;Ptk2b;Tiam1
GO:0007626	locomotory behavior	biological_process	8	0.000494586	4.38819	Gng7;Htr2c;Pak6;Elavl4;Tal1;Pcdh15;Shank3;Lrrtm1
GO:0000122	negative regulation of transcription by RNA polymerase II	biological_process	28	0.000657664	1.93949	Peg3;Prdm5;Zeb2;Fhl2;Bcor;Mzf1;Zeb1;Kdm2b;Nfe2l1;Phf21a;Dab2;Tcf3;Dnmt3a;Wwp2;Ikzf1;Zhx3;Zmym5;Atxn1l;Tal1;Cbfa2t3;Arid1a;St18;Nr4a2;Nfatc2;Sqstm1;Flcn;Zfp146;Ighmbp2
GO:0048821	erythrocyte development	biological_process	4	0.00122617	8.39808	Hba-a1;Hba-a2;Alas2;Sh2b3
GO:0032886	regulation of microtubule-based process	biological_process	3	0.00139656	13.047	Macf1;Tacc3;Clasp2
GO:0030218	erythrocyte differentiation	biological_process	5	0.0018955	5.6376	Nfe2l1;Tcf3;Ikzf1;Alas2;Tal1
GO:0006325	chromatin organization	biological_process	13	0.00194254	2.55329	Cbx3;Prdm5;Bcor;Kdm2b;Phf21a;Dnmt3a;Tdrd3;Smarca2;Ikzf1;Kansl3;Morf4l2;Arid1a;Brd4
GO:0005856	cytoskeleton	cellular_component	48	1.31168e-07	2.23264	Spta1;Agbl4;Map4;Tubd1;Myo18a;Specc1l;Synj2;Nusap1;Tuba4a;Abi1;Mib1;Limk1;Sipa1l1;Abi2;Ppp4r2;Elavl4;Ttll3;Rab11fip3;Ercc6l2;Ccdc151;Ppp1cc;Ripor2;Tsga10;Cep112;Wdr62;C2cd3;Ift46;Ptk2b;Macf1;Tedc2;Shroom2;Map9;Cotl1;Gdpd2;Dgkq;Enah;Tacc3;Glg1;Anxa11;Cep57l1;Eml2;Clasp2;Anapc5;Flcn;Ift80;Ank3;Map1s;Dst
GO:0005737	cytoplasm	cellular_component	157	1.90844e-07	1.39244	Peg3;Pabpn1;Srr;Pnck;Fhl2;Iars;Map4k2;Zfat;Tia1;Tmem131l;Cpq;Dcun1d2;Rnf11;Pcid2;Rusc2;Pgls;Copa;Prkar1b;Xpo7;Spta1;Nfe2l1;Pacsin3;Fam168b;Tsc22d1;Csrp1;Lipe;Wnk1;Fbxw7;Dab2;Agbl4;Trim25;Tcf3;Ddc;Cnp;Mtrr;Sh3d19;Map4;Ppp2r2d;Cul5;Ttc4;Cblb;Ak1;Depdc5;Irak1;Dnmt3a;Tubd1;Grb10;Myo18a;Pak6;Arpp21;Specc1l;Synj2;Wwp2;Tars2;Blmh;Nusap1;Necab1;Sphk2;Tuba4a;Abi1;Pitpna;Tardbp;Mib1;Limk1;Phactr1;Pex7;Tdrd…
GO:0045202	synapse	cellular_component	33	2.86442e-07	2.67899	P2rx4;Prkar1b;Cntn2;Synj2;Rpl7;Abi1;Grik1;Phactr1;Sipa1l1;Abi2;Hcn2;Vgf;Pcdh15;Snap23;Dtnbp1;Shank3;Lrrtm1;Adora1;Dgkq;Enah;Eif5a;Atcay;Tiam1;Sez6;Ophn1;Gabrg1;Syt7;Ppp2r2a;Tbc1d24;Ank3;Map1s;Slc17a5;Enpp1
GO:0042995	cell projection	cellular_component	39	7.5095e-06	2.12203	Gucy2e;Fam168b;Agbl4;Cnp;Tubd1;Synj2;Abi1;Limk1;Abi2;Elavl4;Ttll3;Atxn1l;Ccdc151;Ripor2;C2cd3;Ift46;Ptk2b;Macf1;Rbm3;Crb1;Tedc2;Shank3;Enah;Atcay;Tmem231;Cfap69;Sez6;Ophn1;Sh3bp1;Clasp2;Syt7;Flcn;Ift80;Tbc1d24;Ighmbp2;Ank3;Map1s;Dst;Enpp1
GO:0005833	hemoglobin complex	cellular_component	4	1.38681e-05	24.3544	Hba-a1;Hbb-bt;Hbb-bs;Hba-a2
GO:0031838	haptoglobin-hemoglobin complex	cellular_component	4	2.15108e-05	22.1404	Hba-a1;Hbb-bt;Hbb-bs;Hba-a2
GO:0030424	axon	cellular_component	20	4.09895e-05	2.78019	P2rx4;Copa;Spta1;Ddc;Map4;Cntn2;Lrp8;Ngf;Hcn2;Elavl4;Scn1a;Ptk2b;Map9;Dtnbp1;Lrrtm1;Atcay;Ret;Ighmbp2;Ank3;Dst
GO:0030054	cell junction	cellular_component	31	7.24829e-05	2.116	P2rx4;Pak6;Specc1l;Synj2;Abi1;Grik1;Phactr1;Sipa1l1;Abi2;Fat1;Ptk2b;Crb1;Shroom2;Snap23;Dtnbp1;Shank3;Lrrtm1;Dgkq;Enah;Atcay;Tiam1;Sez6;Ophn1;Gabrg1;Sh3bp1;Syt7;Tbc1d24;Ank3;Map1s;Dst;Slc17a5
GO:0005634	nucleus	cellular_component	128	0.000196903	1.30631	Cbx3;Peg3;Pabpn1;Prdm5;Pnck;Zeb2;Fhl2;Bcor;Zfat;Tia1;Zeb1;Dcun1d2;Rnf11;Kdm2b;Pcid2;Xpo7;Pus1;Nfe2l1;Prpf40b;Phf21a;Tsc22d1;Csrp1;Lipe;Fbxw7;Dab2;Luc7l2;Trim25;Tcf3;Speg;Trip12;Cul5;Ttc4;Trappc12;Irak1;Dnmt3a;Ccdc106;Zfp384;Tubd1;Pak6;Mcm8;Wwp2;Chfr;Nusap1;Polr1a;Sphk2;Abi1;Pitpna;Tardbp;Tle2;Limk1;Phactr1;Tdrd3;Smarca2;4931406C07Rik;Zmat4;Srsf1;Tinf2;Ikzf1;Ppp4r2;Nfat5;Zhx3;Elavl4;Zmym5;Cnot6l;C…
GO:0043197	dendritic spine	cellular_component	11	0.000208365	3.70026	P2rx4;Sipa1l1;Abi2;Ppp1cc;Ptk2b;Dtnbp1;Shank3;Adora1;Tiam1;Sez6;Ophn1
GO:0030297	transmembrane receptor protein tyrosine kinase activator activity	molecular_function	4	1.04361e-06	40.5907	Tcf3;Ngf;Tal1;Dgkq
GO:0005515	protein binding	molecular_function	122	7.15482e-06	1.4138	Cbx3;Pabpn1;Srr;Fhl2;Bcor;Bmp1;Coch;Tia1;Zeb1;Rnf11;Kdm2b;Copa;Xpo7;Pus1;Spta1;Nfe2l1;Pacsin3;Tsc22d1;Csrp1;Lipe;Cnpy2;Wnk1;Fbxw7;Dab2;Agbl4;Trim25;Tcf3;Rhpn1;Sh3d19;Plagl1;Map4;Cntn2;Cul5;Ttc4;Cblb;Irak1;Dnmt3a;Tubd1;Grb10;Wwp2;Wnt5b;Chfr;Kirrel;Lrp8;Polr1a;Sphk2;Tuba4a;Abi1;Grik1;Vangl2;Tardbp;Mib1;Limk1;Smarca2;Srsf1;Tinf2;Ikzf1;Ppp4r2;Zhx3;Hcn2;Cnot6l;Myt1;Plxnb3;Ppp2r5c;Large1;Glmn;Atxn1l;Ra…
GO:0031720	haptoglobin binding	molecular_function	4	1.38681e-05	24.3544	Hba-a1;Hbb-bt;Hbb-bs;Hba-a2
GO:0019888	protein phosphatase regulator activity	molecular_function	5	0.000161998	9.51345	Ppp2r2d;Phactr1;Ppp4r2;Ppp2r5c;Ppp2r2a
GO:0019825	oxygen binding	molecular_function	4	0.000413382	11.0702	Hba-a1;Hbb-bt;Hbb-bs;Hba-a2
GO:0043177	organic acid binding	molecular_function	3	0.000483419	18.2658	Hba-a1;Hbb-bt;Hba-a2
GO:0008270	zinc ion binding	molecular_function	23	0.000979541	2.04734	Bmp1;P2rx4;Kdm2b;Agbl4;Trip12;Polr1a;Mib1;4931406C07Rik;Zmat4;Zmym5;Myt1;Zfand4;Matr3;Acer3;Shank3;St18;Rnf24;Zfp346;Nr4a2;Sqstm1;Trim24;Ighmbp2;Enpp1
GO:0017124	SH3 domain binding	molecular_function	8	0.00132522	3.77588	Cblb;Zfp384;Synj2;Abi1;Abi2;Shank3;Enah;Sh3bp1
GO:0003676	nucleic acid binding	molecular_function	18	0.00143696	2.21852	Pabpn1;Tia1;Gpatch4;Arpp21;Synj2;Tardbp;Zmat4;Srsf1;Elavl4;Ddx55;Matr3;Rbm3;Ddx3y;Gin1;Zfp346;Csde1;Ighmbp2;Enpp1
GO:0003723	RNA binding	molecular_function	26	0.00153394	1.88457	Pabpn1;Tia1;Kdm2b;Pcid2;Pus1;Prpf40b;Cnp;Synj2;Rpl7;Tardbp;Tdrd3;Srsf1;Elavl4;Atxn1l;Hmgb3;Ddx55;Matr3;Rbm3;Mif4gd;Ddx3y;Mbnl1;Eif5a;Zfp346;Fip1l1;Csde1;Ighmbp2

## Sheet: KEGG.top.Total
id	Term	Classification_level1	Classification_level2	ListHits	p-value	Enrichment_score	geneID	hyperlink_only_excel
mmu03015	mRNA surveillance pathway	Genetic Information Processing	Translation	9	3.03418e-05	5.60229	Pabpn1;Ppp2r2d;Tardbp;Ppp2r5c;Ppp1cc;Nxt2;Fip1l1;Upf3b;Ppp2r2a	mmu03015
mmu04020	Calcium signaling pathway	Environmental Information Processing	Signal transduction	11	0.0013904	2.91008	P2rx4;Cacna1i;Htr2c;Sphk2;Ngf;Phka1;Ptk2b;Ryr3;Ret;Tacr1;Pdgfd	mmu04020
mmu05143	African trypanosomiasis	Human Diseases	Infectious disease: parasitic	4	0.00259856	6.86407	Hba-a1;Hbb-bt;Hbb-bs;Hba-a2	mmu05143
mmu04728	Dopaminergic synapse	Organismal Systems	Nervous system	7	0.00536165	3.29221	Gng7;Ddc;Ppp2r2d;Ppp2r5c;Ppp1cc;Scn1a;Ppp2r2a	mmu04728
mmu05144	Malaria	Human Diseases	Infectious disease: parasitic	4	0.0107971	4.61765	Hba-a1;Hbb-bt;Hbb-bs;Hba-a2	mmu05144
mmu04120	Ubiquitin mediated proteolysis	Genetic Information Processing	Folding, sorting and degradation	6	0.026798	2.62728	Fbxw7;Trip12;Cul5;Cblb;Wwp2;Anapc5	mmu04120
mmu05170	Human immunodeficiency virus 1 infection	Human Diseases	Infectious disease: viral	8	0.0313311	2.17069	Gng7;Cul5;Irak1;Pak6;Limk1;Ptk2b;Nfatc2;Map2k7	mmu05170
mmu04261	Adrenergic signaling in cardiomyocytes	Organismal Systems	Circulatory system	6	0.0327257	2.50629	Ppp2r2d;Ppp2r5c;Ppp1cc;Cacnb1;Ppp2r2a;Cacna2d4	mmu04261
mmu04390	Hippo signaling pathway	Environmental Information Processing	Signal transduction	6	0.0374454	2.42647	Ppp2r2d;Wnt5b;Mob1b;Ppp1cc;Crb1;Ppp2r2a	mmu04390
mmu04071	Sphingolipid signaling pathway	Environmental Information Processing	Signal transduction	5	0.0458554	2.56019	Ppp2r2d;Sphk2;Ppp2r5c;Adora1;Ppp2r2a	mmu04071
mmu04380	Osteoclast differentiation	Organismal Systems	Development and regeneration	5	0.0458554	2.56019	Fhl2;Fosb;Nfatc2;Map2k7;Sqstm1	mmu04380
mmu04310	Wnt signaling pathway	Environmental Information Processing	Signal transduction	6	0.049306	2.26759	Wnt5b;Lgr5;Vangl2;Tle2;Sfrp5;Nfatc2	mmu04310
mmu04810	Regulation of actin cytoskeleton	Cellular Processes	Cell motility	7	0.0586709	2.02022	Pak6;Limk1;Abi2;Ppp1cc;Enah;Tiam1;Pdgfd	mmu04810
mmu05135	Yersinia infection	Human Diseases	Infectious disease: bacterial	5	0.0601928	2.36913	Irak1;Limk1;Ptk2b;Nfatc2;Map2k7	mmu05135
mmu04360	Axon guidance	Organismal Systems	Development and regeneration	6	0.0660168	2.10473	Pak6;Wnt5b;Limk1;Plxnb3;Enah;Nfatc2	mmu04360
mmu04910	Insulin signaling pathway	Organismal Systems	Endocrine system	5	0.0682193	2.28391	Prkar1b;Lipe;Cblb;Ppp1cc;Phka1	mmu04910
mmu04330	Notch signaling pathway	Environmental Information Processing	Signal transduction	3	0.0683617	3.17463	Tle2;Atxn1l;Aph1b	mmu04330
mmu00561	Glycerolipid metabolism	Metabolism	Lipid metabolism	3	0.0738923	3.07222	Dgkq;Agpat1;Akr1b10	mmu00561
mmu04660	T cell receptor signaling pathway	Organismal Systems	Immune system	4	0.0791971	2.46573	Cblb;Pak6;Nfatc2;Map2k7	mmu04660
mmu04072	Phospholipase D signaling pathway	Environmental Information Processing	Signal transduction	5	0.0859669	2.13063	Sphk2;Ptk2b;Dgkq;Pdgfd;Agpat1	mmu04072

## Sheet: Reactome.top.Total
id	Pathway	ListHits	ListTotal	PopHits	PopTotal	Enrichment_score	p-value	q-value	geneID
R-MMU-209543	p75NTR recruits signalling complexes	3	151	12	8544	14.1457	0.00105896	0.233275	Irak1;Ngf;Sqstm1
R-MMU-209560	NF-kB is activated and signals survival	3	151	12	8544	14.1457	0.00105896	0.233275	Irak1;Ngf;Sqstm1
R-MMU-205043	NRIF signals cell death from the nucleus	3	151	13	8544	13.0576	0.00135888	0.233275	Ngf;Aph1b;Sqstm1
R-MMU-193639	p75NTR signals via NF-kB	3	151	15	8544	11.3166	0.0021065	0.271211	Irak1;Ngf;Sqstm1
R-MMU-1247673	Erythrocytes take up oxygen and release carbon dioxide	2	151	8	8544	14.1457	0.0081018	0.710705	Hbb-bt;Hbb-bs
R-MMU-977347	Serine biosynthesis	2	151	9	8544	12.574	0.0102965	0.710705	Srr;Serinc2
R-MMU-9707616	Heme signaling	2	151	11	8544	10.2878	0.0153708	0.710705	Hbb-bt;Hbb-bs
R-MMU-72187	mRNA 3'-end processing	4	151	55	8544	4.11511	0.0159178	0.710705	Pabpn1;Srsf1;Fip1l1;Upf3b
R-MMU-9013423	RAC3 GTPase cycle	5	151	85	8544	3.3284	0.0170723	0.710705	Abi1;Abi2;Snap23;Ophn1;Mcam
R-MMU-1237044	Erythrocytes take up carbon dioxide and release oxygen	2	151	12	8544	9.43046	0.0182332	0.710705	Hbb-bt;Hbb-bs
R-MMU-1480926	O2/CO2 exchange in erythrocytes	2	151	12	8544	9.43046	0.0182332	0.710705	Hbb-bt;Hbb-bs
R-MMU-5653656	Vesicle-mediated transport	17	151	566	8544	1.69948	0.0217806	0.710705	Hbb-bt;Hbb-bs;Copa;Spta1;Pacsin3;Dab2;Sh3d19;Trappc12;Synj2;Tuba4a;Rab3gap2;Rint1;Snap23;Dtnbp1;Vps51;Tacr1;Tbc1d24
R-MMU-9013420	RHOU GTPase cycle	3	151	35	8544	4.84995	0.0234339	0.710705	Wwp2;Ptk2b;Dst
R-MMU-418038	Nucleotide-like (purinergic) receptors	2	151	14	8544	8.08325	0.0245669	0.710705	Adora1;P2ry12
R-MMU-73856	RNA Polymerase II Transcription Termination	4	151	64	8544	3.53642	0.0262734	0.710705	Pabpn1;Srsf1;Fip1l1;Upf3b
R-MMU-9013149	RAC1 GTPase cycle	7	151	166	8544	2.38602	0.0276264	0.710705	Pak6;Abi1;Abi2;Snap23;Ophn1;Sh3bp1;Mcam
R-MMU-983168	Antigen processing: Ubiquitination & Proteasome degradation	10	151	283	8544	1.99939	0.0282441	0.710705	Fbxw7;Fbxw9;Trip12;Cul5;Cblb;Blmh;Glmn;Rnf25;Anapc5;Fbxl5
R-MMU-8853659	RET signaling	3	151	38	8544	4.46706	0.0290737	0.710705	Grb10;Shank3;Ret
R-MMU-422475	Axon guidance	9	151	256	8544	1.98924	0.0375092	0.710705	Spta1;Grb10;Tuba4a;Limk1;Plxnb3;Aph1b;Shank3;Enah;Ret
R-MMU-9675108	Nervous system development	9	151	257	8544	1.9815	0.0383048	0.710705	Spta1;Grb10;Tuba4a;Limk1;Plxnb3;Aph1b;Shank3;Enah;Ret
