# Supplementary material for: Comprehensive analysis of the coding and non-coding RNA transcriptome expression profiles of hippocampus tissue in tx-J animal model of Wilson's disease
Source: Sci Rep. 2023 Jun 7;13:9252. doi: 10.1038/s41598-023-36503-8 (PMC10247767; doi:10.1038/s41598-023-36503-8)
Supplement: Supplementary file 10 — Supplementary Table 6. [file 41598_2023_36503_MOESM10_ESM.xls]

## Sheet: diff_mRNA_circRNA_miRNA_interac
mRNA	miRNA	circRNA	sum Max Energy
Fat1	mmu-miR-1898	circRNA.2062	-52.45
Fat1	mmu-miR-1898	circRNA.8055	-44.39
Fat1	mmu-miR-1898	circRNA.7184	-47.48
Fat1	mmu-miR-1898	circRNA.1742	-51.63
Fat1	mmu-miR-1898	circRNA.6385	-43.06
Fat1	mmu-miR-1898	circRNA.7051	-49.1
Fat1	mmu-miR-1898	circRNA.9809	-42.93
Fat1	mmu-miR-1898	circRNA.5962	-49.56
Fat1	mmu-miR-1898	circRNA.4588	-47.08
Fat1	mmu-miR-1898	circRNA.7584	-44.72
Fat1	mmu-miR-1898	circRNA.5057	-42.7
Fat1	mmu-miR-1898	circRNA.5358	-55.32
Fat1	mmu-miR-1898	circRNA.2211	-43.53
Fat1	mmu-miR-1898	circRNA.9020	-50.12
Fat1	mmu-miR-1898	circRNA.3006	-51.78
Fat1	mmu-miR-1898	circRNA.7615	-50.12
Fat1	mmu-miR-1898	circRNA.9827	-44.66
Csrp1	mmu-miR-1898	circRNA.2062	-55.94
Csrp1	mmu-miR-1898	circRNA.8055	-47.88
Csrp1	mmu-miR-1898	circRNA.7184	-50.97
Csrp1	mmu-miR-1898	circRNA.1742	-55.12
Csrp1	mmu-miR-1898	circRNA.6385	-46.55
Csrp1	mmu-miR-1898	circRNA.7051	-52.59
Csrp1	mmu-miR-1898	circRNA.9809	-46.42
Csrp1	mmu-miR-1898	circRNA.5962	-53.05
Csrp1	mmu-miR-1898	circRNA.4588	-50.57
Csrp1	mmu-miR-1898	circRNA.7584	-48.21
Csrp1	mmu-miR-1898	circRNA.5057	-46.19
Csrp1	mmu-miR-1898	circRNA.5358	-58.81
Csrp1	mmu-miR-1898	circRNA.2211	-47.02
Csrp1	mmu-miR-1898	circRNA.9020	-53.61
Csrp1	mmu-miR-1898	circRNA.3006	-55.27
Csrp1	mmu-miR-1898	circRNA.7615	-53.61
Csrp1	mmu-miR-1898	circRNA.9827	-48.15
Ift80	mmu-miR-1898	circRNA.2062	-55.5
Ift80	mmu-miR-1898	circRNA.8055	-47.44
Ift80	mmu-miR-1898	circRNA.7184	-50.53
Ift80	mmu-miR-1898	circRNA.1742	-54.68
Ift80	mmu-miR-1898	circRNA.6385	-46.11
Ift80	mmu-miR-1898	circRNA.7051	-52.15
Ift80	mmu-miR-1898	circRNA.9809	-45.98
Ift80	mmu-miR-1898	circRNA.5962	-52.61
Ift80	mmu-miR-1898	circRNA.4588	-50.13
Ift80	mmu-miR-1898	circRNA.7584	-47.77
Ift80	mmu-miR-1898	circRNA.5057	-45.75
Ift80	mmu-miR-1898	circRNA.5358	-58.37
Ift80	mmu-miR-1898	circRNA.2211	-46.58
Ift80	mmu-miR-1898	circRNA.9020	-53.17
Ift80	mmu-miR-1898	circRNA.3006	-54.83
Ift80	mmu-miR-1898	circRNA.7615	-53.17
Ift80	mmu-miR-1898	circRNA.9827	-47.71
Hps3	mmu-miR-1898	circRNA.2062	-53.06
Hps3	mmu-miR-1898	circRNA.8055	-45
Hps3	mmu-miR-1898	circRNA.7184	-48.09
Hps3	mmu-miR-1898	circRNA.1742	-52.24
Hps3	mmu-miR-1898	circRNA.6385	-43.67
Hps3	mmu-miR-1898	circRNA.7051	-49.71
Hps3	mmu-miR-1898	circRNA.9809	-43.54
Hps3	mmu-miR-1898	circRNA.5962	-50.17
Hps3	mmu-miR-1898	circRNA.4588	-47.69
Hps3	mmu-miR-1898	circRNA.7584	-45.33
Hps3	mmu-miR-1898	circRNA.5057	-43.31
Hps3	mmu-miR-1898	circRNA.5358	-55.93
Hps3	mmu-miR-1898	circRNA.2211	-44.14
Hps3	mmu-miR-1898	circRNA.9020	-50.73
Hps3	mmu-miR-1898	circRNA.3006	-52.39
Hps3	mmu-miR-1898	circRNA.7615	-50.73
Hps3	mmu-miR-1898	circRNA.9827	-45.27
Igfbpl1	mmu-miR-1898	circRNA.2062	-55.48
Igfbpl1	mmu-miR-1898	circRNA.8055	-47.42
Igfbpl1	mmu-miR-1898	circRNA.7184	-50.51
Igfbpl1	mmu-miR-1898	circRNA.1742	-54.66
Igfbpl1	mmu-miR-1898	circRNA.6385	-46.09
Igfbpl1	mmu-miR-1898	circRNA.7051	-52.13
Igfbpl1	mmu-miR-1898	circRNA.9809	-45.96
Igfbpl1	mmu-miR-1898	circRNA.5962	-52.59
Igfbpl1	mmu-miR-1898	circRNA.4588	-50.11
Igfbpl1	mmu-miR-1898	circRNA.7584	-47.75
Igfbpl1	mmu-miR-1898	circRNA.5057	-45.73
Igfbpl1	mmu-miR-1898	circRNA.5358	-58.35
Igfbpl1	mmu-miR-1898	circRNA.2211	-46.56
Igfbpl1	mmu-miR-1898	circRNA.9020	-53.15
Igfbpl1	mmu-miR-1898	circRNA.3006	-54.81
Igfbpl1	mmu-miR-1898	circRNA.7615	-53.15
Igfbpl1	mmu-miR-1898	circRNA.9827	-47.69
Retreg1	mmu-miR-1898	circRNA.2062	-53.3
Retreg1	mmu-miR-1898	circRNA.8055	-45.24
Retreg1	mmu-miR-1898	circRNA.7184	-48.33
Retreg1	mmu-miR-1898	circRNA.1742	-52.48
Retreg1	mmu-miR-1898	circRNA.6385	-43.91
Retreg1	mmu-miR-1898	circRNA.7051	-49.95
Retreg1	mmu-miR-1898	circRNA.9809	-43.78
Retreg1	mmu-miR-1898	circRNA.5962	-50.41
Retreg1	mmu-miR-1898	circRNA.4588	-47.93
Retreg1	mmu-miR-1898	circRNA.7584	-45.57
Retreg1	mmu-miR-1898	circRNA.5057	-43.55
Retreg1	mmu-miR-1898	circRNA.5358	-56.17
Retreg1	mmu-miR-1898	circRNA.2211	-44.38
Retreg1	mmu-miR-1898	circRNA.9020	-50.97
Retreg1	mmu-miR-1898	circRNA.3006	-52.63
Retreg1	mmu-miR-1898	circRNA.7615	-50.97
Retreg1	mmu-miR-1898	circRNA.9827	-45.51
Pak6	mmu-miR-1898	circRNA.2062	-58.09
Pak6	mmu-miR-1898	circRNA.8055	-50.03
Pak6	mmu-miR-1898	circRNA.7184	-53.12
Pak6	mmu-miR-1898	circRNA.1742	-57.27
Pak6	mmu-miR-1898	circRNA.6385	-48.7
Pak6	mmu-miR-1898	circRNA.7051	-54.74
Pak6	mmu-miR-1898	circRNA.9809	-48.57
Pak6	mmu-miR-1898	circRNA.5962	-55.2
Pak6	mmu-miR-1898	circRNA.4588	-52.72
Pak6	mmu-miR-1898	circRNA.7584	-50.36
Pak6	mmu-miR-1898	circRNA.5057	-48.34
Pak6	mmu-miR-1898	circRNA.5358	-60.96
Pak6	mmu-miR-1898	circRNA.2211	-49.17
Pak6	mmu-miR-1898	circRNA.9020	-55.76
Pak6	mmu-miR-1898	circRNA.3006	-57.42
Pak6	mmu-miR-1898	circRNA.7615	-55.76
Pak6	mmu-miR-1898	circRNA.9827	-50.3
Cotl1	mmu-miR-1898	circRNA.2062	-50.58
Cotl1	mmu-miR-1898	circRNA.8055	-42.52
Cotl1	mmu-miR-1898	circRNA.7184	-45.61
Cotl1	mmu-miR-1898	circRNA.1742	-49.76
Cotl1	mmu-miR-1898	circRNA.6385	-41.19
Cotl1	mmu-miR-1898	circRNA.7051	-47.23
Cotl1	mmu-miR-1898	circRNA.9809	-41.06
Cotl1	mmu-miR-1898	circRNA.5962	-47.69
Cotl1	mmu-miR-1898	circRNA.4588	-45.21
Cotl1	mmu-miR-1898	circRNA.7584	-42.85
Cotl1	mmu-miR-1898	circRNA.5057	-40.83
Cotl1	mmu-miR-1898	circRNA.5358	-53.45
Cotl1	mmu-miR-1898	circRNA.2211	-41.66
Cotl1	mmu-miR-1898	circRNA.9020	-48.25
Cotl1	mmu-miR-1898	circRNA.3006	-49.91
Cotl1	mmu-miR-1898	circRNA.7615	-48.25
Cotl1	mmu-miR-1898	circRNA.9827	-42.79
Cep57l1	mmu-miR-1898	circRNA.2062	-50.13
Cep57l1	mmu-miR-1898	circRNA.8055	-42.07
Cep57l1	mmu-miR-1898	circRNA.7184	-45.16
Cep57l1	mmu-miR-1898	circRNA.1742	-49.31
Cep57l1	mmu-miR-1898	circRNA.6385	-40.74
Cep57l1	mmu-miR-1898	circRNA.7051	-46.78
Cep57l1	mmu-miR-1898	circRNA.9809	-40.61
Cep57l1	mmu-miR-1898	circRNA.5962	-47.24
Cep57l1	mmu-miR-1898	circRNA.4588	-44.76
Cep57l1	mmu-miR-1898	circRNA.7584	-42.4
Cep57l1	mmu-miR-1898	circRNA.5057	-40.38
Cep57l1	mmu-miR-1898	circRNA.5358	-53
Cep57l1	mmu-miR-1898	circRNA.2211	-41.21
Cep57l1	mmu-miR-1898	circRNA.9020	-47.8
Cep57l1	mmu-miR-1898	circRNA.3006	-49.46
Cep57l1	mmu-miR-1898	circRNA.7615	-47.8
Cep57l1	mmu-miR-1898	circRNA.9827	-42.34
Enah	mmu-miR-1898	circRNA.2062	-54.96
Enah	mmu-miR-1898	circRNA.8055	-46.9
Enah	mmu-miR-1898	circRNA.7184	-49.99
Enah	mmu-miR-1898	circRNA.1742	-54.14
Enah	mmu-miR-1898	circRNA.6385	-45.57
Enah	mmu-miR-1898	circRNA.7051	-51.61
Enah	mmu-miR-1898	circRNA.9809	-45.44
Enah	mmu-miR-1898	circRNA.5962	-52.07
Enah	mmu-miR-1898	circRNA.4588	-49.59
Enah	mmu-miR-1898	circRNA.7584	-47.23
Enah	mmu-miR-1898	circRNA.5057	-45.21
Enah	mmu-miR-1898	circRNA.5358	-57.83
Enah	mmu-miR-1898	circRNA.2211	-46.04
Enah	mmu-miR-1898	circRNA.9020	-52.63
Enah	mmu-miR-1898	circRNA.3006	-54.29
Enah	mmu-miR-1898	circRNA.7615	-52.63
Enah	mmu-miR-1898	circRNA.9827	-47.17
Gucy2e	mmu-miR-1898	circRNA.2062	-51.62
Gucy2e	mmu-miR-1898	circRNA.8055	-43.56
Gucy2e	mmu-miR-1898	circRNA.7184	-46.65
Gucy2e	mmu-miR-1898	circRNA.1742	-50.8
Gucy2e	mmu-miR-1898	circRNA.6385	-42.23
Gucy2e	mmu-miR-1898	circRNA.7051	-48.27
Gucy2e	mmu-miR-1898	circRNA.9809	-42.1
Gucy2e	mmu-miR-1898	circRNA.5962	-48.73
Gucy2e	mmu-miR-1898	circRNA.4588	-46.25
Gucy2e	mmu-miR-1898	circRNA.7584	-43.89
Gucy2e	mmu-miR-1898	circRNA.5057	-41.87
Gucy2e	mmu-miR-1898	circRNA.5358	-54.49
Gucy2e	mmu-miR-1898	circRNA.2211	-42.7
Gucy2e	mmu-miR-1898	circRNA.9020	-49.29
Gucy2e	mmu-miR-1898	circRNA.3006	-50.95
Gucy2e	mmu-miR-1898	circRNA.7615	-49.29
Gucy2e	mmu-miR-1898	circRNA.9827	-43.83
Zmym5	mmu-miR-1898	circRNA.2062	-53.07
Zmym5	mmu-miR-1898	circRNA.8055	-45.01
Zmym5	mmu-miR-1898	circRNA.7184	-48.1
Zmym5	mmu-miR-1898	circRNA.1742	-52.25
Zmym5	mmu-miR-1898	circRNA.6385	-43.68
Zmym5	mmu-miR-1898	circRNA.7051	-49.72
Zmym5	mmu-miR-1898	circRNA.9809	-43.55
Zmym5	mmu-miR-1898	circRNA.5962	-50.18
Zmym5	mmu-miR-1898	circRNA.4588	-47.7
Zmym5	mmu-miR-1898	circRNA.7584	-45.34
Zmym5	mmu-miR-1898	circRNA.5057	-43.32
Zmym5	mmu-miR-1898	circRNA.5358	-55.94
Zmym5	mmu-miR-1898	circRNA.2211	-44.15
Zmym5	mmu-miR-1898	circRNA.9020	-50.74
Zmym5	mmu-miR-1898	circRNA.3006	-52.4
Zmym5	mmu-miR-1898	circRNA.7615	-50.74
Zmym5	mmu-miR-1898	circRNA.9827	-45.28
Macf1	mmu-miR-1898	circRNA.2062	-53.43
Macf1	mmu-miR-1898	circRNA.8055	-45.37
Macf1	mmu-miR-1898	circRNA.7184	-48.46
Macf1	mmu-miR-1898	circRNA.1742	-52.61
Macf1	mmu-miR-1898	circRNA.6385	-44.04
Macf1	mmu-miR-1898	circRNA.7051	-50.08
Macf1	mmu-miR-1898	circRNA.9809	-43.91
Macf1	mmu-miR-1898	circRNA.5962	-50.54
Macf1	mmu-miR-1898	circRNA.4588	-48.06
Macf1	mmu-miR-1898	circRNA.7584	-45.7
Macf1	mmu-miR-1898	circRNA.5057	-43.68
Macf1	mmu-miR-1898	circRNA.5358	-56.3
Macf1	mmu-miR-1898	circRNA.2211	-44.51
Macf1	mmu-miR-1898	circRNA.9020	-51.1
Macf1	mmu-miR-1898	circRNA.3006	-52.76
Macf1	mmu-miR-1898	circRNA.7615	-51.1
Macf1	mmu-miR-1898	circRNA.9827	-45.64
Ptk2b	mmu-miR-1898	circRNA.2062	-52.22
Ptk2b	mmu-miR-1898	circRNA.8055	-44.16
Ptk2b	mmu-miR-1898	circRNA.7184	-47.25
Ptk2b	mmu-miR-1898	circRNA.1742	-51.4
Ptk2b	mmu-miR-1898	circRNA.6385	-42.83
Ptk2b	mmu-miR-1898	circRNA.7051	-48.87
Ptk2b	mmu-miR-1898	circRNA.9809	-42.7
Ptk2b	mmu-miR-1898	circRNA.5962	-49.33
Ptk2b	mmu-miR-1898	circRNA.4588	-46.85
Ptk2b	mmu-miR-1898	circRNA.7584	-44.49
Ptk2b	mmu-miR-1898	circRNA.5057	-42.47
Ptk2b	mmu-miR-1898	circRNA.5358	-55.09
Ptk2b	mmu-miR-1898	circRNA.2211	-43.3
Ptk2b	mmu-miR-1898	circRNA.9020	-49.89
Ptk2b	mmu-miR-1898	circRNA.3006	-51.55
Ptk2b	mmu-miR-1898	circRNA.7615	-49.89
Ptk2b	mmu-miR-1898	circRNA.9827	-44.43
Ankrd63	mmu-miR-1898	circRNA.2062	-56.56
Ankrd63	mmu-miR-1898	circRNA.8055	-48.5
Ankrd63	mmu-miR-1898	circRNA.7184	-51.59
Ankrd63	mmu-miR-1898	circRNA.1742	-55.74
Ankrd63	mmu-miR-1898	circRNA.6385	-47.17
Ankrd63	mmu-miR-1898	circRNA.7051	-53.21
Ankrd63	mmu-miR-1898	circRNA.9809	-47.04
Ankrd63	mmu-miR-1898	circRNA.5962	-53.67
Ankrd63	mmu-miR-1898	circRNA.4588	-51.19
Ankrd63	mmu-miR-1898	circRNA.7584	-48.83
Ankrd63	mmu-miR-1898	circRNA.5057	-46.81
Ankrd63	mmu-miR-1898	circRNA.5358	-59.43
Ankrd63	mmu-miR-1898	circRNA.2211	-47.64
Ankrd63	mmu-miR-1898	circRNA.9020	-54.23
Ankrd63	mmu-miR-1898	circRNA.3006	-55.89
Ankrd63	mmu-miR-1898	circRNA.7615	-54.23
Ankrd63	mmu-miR-1898	circRNA.9827	-48.77
Flcn	mmu-miR-1898	circRNA.2062	-52.68
Flcn	mmu-miR-1898	circRNA.8055	-44.62
Flcn	mmu-miR-1898	circRNA.7184	-47.71
Flcn	mmu-miR-1898	circRNA.1742	-51.86
Flcn	mmu-miR-1898	circRNA.6385	-43.29
Flcn	mmu-miR-1898	circRNA.7051	-49.33
Flcn	mmu-miR-1898	circRNA.9809	-43.16
Flcn	mmu-miR-1898	circRNA.5962	-49.79
Flcn	mmu-miR-1898	circRNA.4588	-47.31
Flcn	mmu-miR-1898	circRNA.7584	-44.95
Flcn	mmu-miR-1898	circRNA.5057	-42.93
Flcn	mmu-miR-1898	circRNA.5358	-55.55
Flcn	mmu-miR-1898	circRNA.2211	-43.76
Flcn	mmu-miR-1898	circRNA.9020	-50.35
Flcn	mmu-miR-1898	circRNA.3006	-52.01
Flcn	mmu-miR-1898	circRNA.7615	-50.35
Flcn	mmu-miR-1898	circRNA.9827	-44.89
Gng7	mmu-miR-1898	circRNA.2062	-54.04
Gng7	mmu-miR-1898	circRNA.8055	-45.98
Gng7	mmu-miR-1898	circRNA.7184	-49.07
Gng7	mmu-miR-1898	circRNA.1742	-53.22
Gng7	mmu-miR-1898	circRNA.6385	-44.65
Gng7	mmu-miR-1898	circRNA.7051	-50.69
Gng7	mmu-miR-1898	circRNA.9809	-44.52
Gng7	mmu-miR-1898	circRNA.5962	-51.15
Gng7	mmu-miR-1898	circRNA.4588	-48.67
Gng7	mmu-miR-1898	circRNA.7584	-46.31
Gng7	mmu-miR-1898	circRNA.5057	-44.29
Gng7	mmu-miR-1898	circRNA.5358	-56.91
Gng7	mmu-miR-1898	circRNA.2211	-45.12
Gng7	mmu-miR-1898	circRNA.9020	-51.71
Gng7	mmu-miR-1898	circRNA.3006	-53.37
Gng7	mmu-miR-1898	circRNA.7615	-51.71
Gng7	mmu-miR-1898	circRNA.9827	-46.25
Atxn1l	mmu-miR-1898	circRNA.2062	-56.77
Atxn1l	mmu-miR-1898	circRNA.8055	-48.71
Atxn1l	mmu-miR-1898	circRNA.7184	-51.8
Atxn1l	mmu-miR-1898	circRNA.1742	-55.95
Atxn1l	mmu-miR-1898	circRNA.6385	-47.38
Atxn1l	mmu-miR-1898	circRNA.7051	-53.42
Atxn1l	mmu-miR-1898	circRNA.9809	-47.25
Atxn1l	mmu-miR-1898	circRNA.5962	-53.88
Atxn1l	mmu-miR-1898	circRNA.4588	-51.4
Atxn1l	mmu-miR-1898	circRNA.7584	-49.04
Atxn1l	mmu-miR-1898	circRNA.5057	-47.02
Atxn1l	mmu-miR-1898	circRNA.5358	-59.64
Atxn1l	mmu-miR-1898	circRNA.2211	-47.85
Atxn1l	mmu-miR-1898	circRNA.9020	-54.44
Atxn1l	mmu-miR-1898	circRNA.3006	-56.1
Atxn1l	mmu-miR-1898	circRNA.7615	-54.44
Atxn1l	mmu-miR-1898	circRNA.9827	-48.98
Tiam1	mmu-miR-1898	circRNA.2062	-54.68
Tiam1	mmu-miR-1898	circRNA.8055	-46.62
Tiam1	mmu-miR-1898	circRNA.7184	-49.71
Tiam1	mmu-miR-1898	circRNA.1742	-53.86
Tiam1	mmu-miR-1898	circRNA.6385	-45.29
Tiam1	mmu-miR-1898	circRNA.7051	-51.33
Tiam1	mmu-miR-1898	circRNA.9809	-45.16
Tiam1	mmu-miR-1898	circRNA.5962	-51.79
Tiam1	mmu-miR-1898	circRNA.4588	-49.31
Tiam1	mmu-miR-1898	circRNA.7584	-46.95
Tiam1	mmu-miR-1898	circRNA.5057	-44.93
Tiam1	mmu-miR-1898	circRNA.5358	-57.55
Tiam1	mmu-miR-1898	circRNA.2211	-45.76
Tiam1	mmu-miR-1898	circRNA.9020	-52.35
Tiam1	mmu-miR-1898	circRNA.3006	-54.01
Tiam1	mmu-miR-1898	circRNA.7615	-52.35
Tiam1	mmu-miR-1898	circRNA.9827	-46.89
Kdm2b	mmu-miR-1898	circRNA.2062	-55.22
Kdm2b	mmu-miR-1898	circRNA.8055	-47.16
Kdm2b	mmu-miR-1898	circRNA.7184	-50.25
Kdm2b	mmu-miR-1898	circRNA.1742	-54.4
Kdm2b	mmu-miR-1898	circRNA.6385	-45.83
Kdm2b	mmu-miR-1898	circRNA.7051	-51.87
Kdm2b	mmu-miR-1898	circRNA.9809	-45.7
Kdm2b	mmu-miR-1898	circRNA.5962	-52.33
Kdm2b	mmu-miR-1898	circRNA.4588	-49.85
Kdm2b	mmu-miR-1898	circRNA.7584	-47.49
Kdm2b	mmu-miR-1898	circRNA.5057	-45.47
Kdm2b	mmu-miR-1898	circRNA.5358	-58.09
Kdm2b	mmu-miR-1898	circRNA.2211	-46.3
Kdm2b	mmu-miR-1898	circRNA.9020	-52.89
Kdm2b	mmu-miR-1898	circRNA.3006	-54.55
Kdm2b	mmu-miR-1898	circRNA.7615	-52.89
Kdm2b	mmu-miR-1898	circRNA.9827	-47.43
Ryr3	mmu-miR-1898	circRNA.2062	-51.39
Ryr3	mmu-miR-1898	circRNA.8055	-43.33
Ryr3	mmu-miR-1898	circRNA.7184	-46.42
Ryr3	mmu-miR-1898	circRNA.1742	-50.57
Ryr3	mmu-miR-1898	circRNA.6385	-42
Ryr3	mmu-miR-1898	circRNA.7051	-48.04
Ryr3	mmu-miR-1898	circRNA.9809	-41.87
Ryr3	mmu-miR-1898	circRNA.5962	-48.5
Ryr3	mmu-miR-1898	circRNA.4588	-46.02
Ryr3	mmu-miR-1898	circRNA.7584	-43.66
Ryr3	mmu-miR-1898	circRNA.5057	-41.64
Ryr3	mmu-miR-1898	circRNA.5358	-54.26
Ryr3	mmu-miR-1898	circRNA.2211	-42.47
Ryr3	mmu-miR-1898	circRNA.9020	-49.06
Ryr3	mmu-miR-1898	circRNA.3006	-50.72
Ryr3	mmu-miR-1898	circRNA.7615	-49.06
Ryr3	mmu-miR-1898	circRNA.9827	-43.6
Ddx3y	mmu-miR-1898	circRNA.2062	-51.16
Ddx3y	mmu-miR-1898	circRNA.8055	-43.1
Ddx3y	mmu-miR-1898	circRNA.7184	-46.19
Ddx3y	mmu-miR-1898	circRNA.1742	-50.34
Ddx3y	mmu-miR-1898	circRNA.6385	-41.77
Ddx3y	mmu-miR-1898	circRNA.7051	-47.81
Ddx3y	mmu-miR-1898	circRNA.9809	-41.64
Ddx3y	mmu-miR-1898	circRNA.5962	-48.27
Ddx3y	mmu-miR-1898	circRNA.4588	-45.79
Ddx3y	mmu-miR-1898	circRNA.7584	-43.43
Ddx3y	mmu-miR-1898	circRNA.5057	-41.41
Ddx3y	mmu-miR-1898	circRNA.5358	-54.03
Ddx3y	mmu-miR-1898	circRNA.2211	-42.24
Ddx3y	mmu-miR-1898	circRNA.9020	-48.83
Ddx3y	mmu-miR-1898	circRNA.3006	-50.49
Ddx3y	mmu-miR-1898	circRNA.7615	-48.83
Ddx3y	mmu-miR-1898	circRNA.9827	-43.37
Oxsm	mmu-miR-1898	circRNA.2062	-50.26
Oxsm	mmu-miR-1898	circRNA.8055	-42.2
Oxsm	mmu-miR-1898	circRNA.7184	-45.29
Oxsm	mmu-miR-1898	circRNA.1742	-49.44
Oxsm	mmu-miR-1898	circRNA.6385	-40.87
Oxsm	mmu-miR-1898	circRNA.7051	-46.91
Oxsm	mmu-miR-1898	circRNA.9809	-40.74
Oxsm	mmu-miR-1898	circRNA.5962	-47.37
Oxsm	mmu-miR-1898	circRNA.4588	-44.89
Oxsm	mmu-miR-1898	circRNA.7584	-42.53
Oxsm	mmu-miR-1898	circRNA.5057	-40.51
Oxsm	mmu-miR-1898	circRNA.5358	-53.13
Oxsm	mmu-miR-1898	circRNA.2211	-41.34
Oxsm	mmu-miR-1898	circRNA.9020	-47.93
Oxsm	mmu-miR-1898	circRNA.3006	-49.59
Oxsm	mmu-miR-1898	circRNA.7615	-47.93
Oxsm	mmu-miR-1898	circRNA.9827	-42.47
Xntrpc	mmu-miR-1898	circRNA.2062	-54.88
Xntrpc	mmu-miR-1898	circRNA.8055	-46.82
Xntrpc	mmu-miR-1898	circRNA.7184	-49.91
Xntrpc	mmu-miR-1898	circRNA.1742	-54.06
Xntrpc	mmu-miR-1898	circRNA.6385	-45.49
Xntrpc	mmu-miR-1898	circRNA.7051	-51.53
Xntrpc	mmu-miR-1898	circRNA.9809	-45.36
Xntrpc	mmu-miR-1898	circRNA.5962	-51.99
Xntrpc	mmu-miR-1898	circRNA.4588	-49.51
Xntrpc	mmu-miR-1898	circRNA.7584	-47.15
Xntrpc	mmu-miR-1898	circRNA.5057	-45.13
Xntrpc	mmu-miR-1898	circRNA.5358	-57.75
Xntrpc	mmu-miR-1898	circRNA.2211	-45.96
Xntrpc	mmu-miR-1898	circRNA.9020	-52.55
Xntrpc	mmu-miR-1898	circRNA.3006	-54.21
Xntrpc	mmu-miR-1898	circRNA.7615	-52.55
Xntrpc	mmu-miR-1898	circRNA.9827	-47.09
Depdc5	mmu-miR-1898	circRNA.2062	-53.36
Depdc5	mmu-miR-1898	circRNA.8055	-45.3
Depdc5	mmu-miR-1898	circRNA.7184	-48.39
Depdc5	mmu-miR-1898	circRNA.1742	-52.54
Depdc5	mmu-miR-1898	circRNA.6385	-43.97
Depdc5	mmu-miR-1898	circRNA.7051	-50.01
Depdc5	mmu-miR-1898	circRNA.9809	-43.84
Depdc5	mmu-miR-1898	circRNA.5962	-50.47
Depdc5	mmu-miR-1898	circRNA.4588	-47.99
Depdc5	mmu-miR-1898	circRNA.7584	-45.63
Depdc5	mmu-miR-1898	circRNA.5057	-43.61
Depdc5	mmu-miR-1898	circRNA.5358	-56.23
Depdc5	mmu-miR-1898	circRNA.2211	-44.44
Depdc5	mmu-miR-1898	circRNA.9020	-51.03
Depdc5	mmu-miR-1898	circRNA.3006	-52.69
Depdc5	mmu-miR-1898	circRNA.7615	-51.03
Depdc5	mmu-miR-1898	circRNA.9827	-45.57
Synj2	mmu-miR-1898	circRNA.2062	-50.49
Synj2	mmu-miR-1898	circRNA.8055	-42.43
Synj2	mmu-miR-1898	circRNA.7184	-45.52
Synj2	mmu-miR-1898	circRNA.1742	-49.67
Synj2	mmu-miR-1898	circRNA.6385	-41.1
Synj2	mmu-miR-1898	circRNA.7051	-47.14
Synj2	mmu-miR-1898	circRNA.9809	-40.97
Synj2	mmu-miR-1898	circRNA.5962	-47.6
Synj2	mmu-miR-1898	circRNA.4588	-45.12
Synj2	mmu-miR-1898	circRNA.7584	-42.76
Synj2	mmu-miR-1898	circRNA.5057	-40.74
Synj2	mmu-miR-1898	circRNA.5358	-53.36
Synj2	mmu-miR-1898	circRNA.2211	-41.57
Synj2	mmu-miR-1898	circRNA.9020	-48.16
Synj2	mmu-miR-1898	circRNA.3006	-49.82
Synj2	mmu-miR-1898	circRNA.7615	-48.16
Synj2	mmu-miR-1898	circRNA.9827	-42.7
Kansl3	mmu-miR-1898	circRNA.2062	-53.56
Kansl3	mmu-miR-1898	circRNA.8055	-45.5
Kansl3	mmu-miR-1898	circRNA.7184	-48.59
Kansl3	mmu-miR-1898	circRNA.1742	-52.74
Kansl3	mmu-miR-1898	circRNA.6385	-44.17
Kansl3	mmu-miR-1898	circRNA.7051	-50.21
Kansl3	mmu-miR-1898	circRNA.9809	-44.04
Kansl3	mmu-miR-1898	circRNA.5962	-50.67
Kansl3	mmu-miR-1898	circRNA.4588	-48.19
Kansl3	mmu-miR-1898	circRNA.7584	-45.83
Kansl3	mmu-miR-1898	circRNA.5057	-43.81
Kansl3	mmu-miR-1898	circRNA.5358	-56.43
Kansl3	mmu-miR-1898	circRNA.2211	-44.64
Kansl3	mmu-miR-1898	circRNA.9020	-51.23
Kansl3	mmu-miR-1898	circRNA.3006	-52.89
Kansl3	mmu-miR-1898	circRNA.7615	-51.23
Kansl3	mmu-miR-1898	circRNA.9827	-45.77
Pex7	mmu-miR-98-5p	circRNA.5358	-41.81
Pex7	mmu-miR-98-5p	circRNA.7615	-43.58
Pex7	mmu-miR-98-5p	circRNA.6055	-42.56
Pex7	mmu-miR-98-5p	circRNA.2062	-41.85
Fam46c	mmu-miR-98-5p	circRNA.5358	-41.07
Fam46c	mmu-miR-98-5p	circRNA.7615	-42.84
Fam46c	mmu-miR-98-5p	circRNA.6055	-41.82
Fam46c	mmu-miR-98-5p	circRNA.2062	-41.11
Ophn1	mmu-miR-98-5p	circRNA.5358	-41.97
Ophn1	mmu-miR-98-5p	circRNA.7615	-43.74
Ophn1	mmu-miR-98-5p	circRNA.6055	-42.72
Ophn1	mmu-miR-98-5p	circRNA.2062	-42.01
Anxa11	mmu-miR-98-5p	circRNA.5358	-41.84
Anxa11	mmu-miR-98-5p	circRNA.7615	-43.61
Anxa11	mmu-miR-98-5p	circRNA.6055	-42.59
Anxa11	mmu-miR-98-5p	circRNA.2062	-41.88
Bcor	mmu-miR-98-5p	circRNA.5358	-43.72
Bcor	mmu-miR-98-5p	circRNA.7615	-45.49
Bcor	mmu-miR-98-5p	circRNA.6055	-44.47
Bcor	mmu-miR-98-5p	circRNA.2062	-43.76
Wwp2	mmu-miR-6920-5p	circRNA.2966	-42.4
Wwp2	mmu-miR-6920-5p	circRNA.5337	-46.32
Wwp2	mmu-miR-6920-5p	circRNA.9020	-45.27
Wwp2	mmu-miR-6920-5p	circRNA.1742	-45.27
Wwp2	mmu-miR-6920-5p	circRNA.1379	-46.38
Wwp2	mmu-miR-6920-5p	circRNA.1523	-45.27
Wwp2	mmu-miR-6920-5p	circRNA.1640	-41.67
Wwp2	mmu-miR-6920-5p	circRNA.9001	-45.27
Wwp2	mmu-miR-6920-5p	circRNA.7615	-45.27
Wwp2	mmu-miR-6920-5p	circRNA.5962	-45.27
Wwp2	mmu-miR-6920-5p	circRNA.7184	-44.99
Wwp2	mmu-miR-6920-5p	circRNA.377	-45.27
Htr2c	mmu-miR-6920-5p	circRNA.2966	-41.74
Htr2c	mmu-miR-6920-5p	circRNA.5337	-45.66
Htr2c	mmu-miR-6920-5p	circRNA.9020	-44.61
Htr2c	mmu-miR-6920-5p	circRNA.1742	-44.61
Htr2c	mmu-miR-6920-5p	circRNA.1379	-45.72
Htr2c	mmu-miR-6920-5p	circRNA.1523	-44.61
Htr2c	mmu-miR-6920-5p	circRNA.1640	-41.01
Htr2c	mmu-miR-6920-5p	circRNA.9001	-44.61
Htr2c	mmu-miR-6920-5p	circRNA.7615	-44.61
Htr2c	mmu-miR-6920-5p	circRNA.5962	-44.61
Htr2c	mmu-miR-6920-5p	circRNA.7184	-44.33
Htr2c	mmu-miR-6920-5p	circRNA.377	-44.61
Zfat	mmu-miR-6920-5p	circRNA.2966	-42.84
Zfat	mmu-miR-6920-5p	circRNA.5337	-46.76
Zfat	mmu-miR-6920-5p	circRNA.9020	-45.71
Zfat	mmu-miR-6920-5p	circRNA.1742	-45.71
Zfat	mmu-miR-6920-5p	circRNA.1379	-46.82
Zfat	mmu-miR-6920-5p	circRNA.1523	-45.71
Zfat	mmu-miR-6920-5p	circRNA.1640	-42.11
Zfat	mmu-miR-6920-5p	circRNA.9001	-45.71
Zfat	mmu-miR-6920-5p	circRNA.7615	-45.71
Zfat	mmu-miR-6920-5p	circRNA.5962	-45.71
Zfat	mmu-miR-6920-5p	circRNA.7184	-45.43
Zfat	mmu-miR-6920-5p	circRNA.377	-45.71
Zfp870	mmu-miR-6920-5p	circRNA.2966	-44.63
Zfp870	mmu-miR-6920-5p	circRNA.5337	-48.55
Zfp870	mmu-miR-6920-5p	circRNA.9020	-47.5
Zfp870	mmu-miR-6920-5p	circRNA.1742	-47.5
Zfp870	mmu-miR-6920-5p	circRNA.1379	-48.61
Zfp870	mmu-miR-6920-5p	circRNA.1523	-47.5
Zfp870	mmu-miR-6920-5p	circRNA.1640	-43.9
Zfp870	mmu-miR-6920-5p	circRNA.9001	-47.5
Zfp870	mmu-miR-6920-5p	circRNA.7615	-47.5
Zfp870	mmu-miR-6920-5p	circRNA.5962	-47.5
Zfp870	mmu-miR-6920-5p	circRNA.7184	-47.22
Zfp870	mmu-miR-6920-5p	circRNA.377	-47.5
Fat1	mmu-miR-6920-5p	circRNA.2966	-42.58
Fat1	mmu-miR-6920-5p	circRNA.5337	-46.5
Fat1	mmu-miR-6920-5p	circRNA.9020	-45.45
Fat1	mmu-miR-6920-5p	circRNA.1742	-45.45
Fat1	mmu-miR-6920-5p	circRNA.1379	-46.56
Fat1	mmu-miR-6920-5p	circRNA.1523	-45.45
Fat1	mmu-miR-6920-5p	circRNA.1640	-41.85
Fat1	mmu-miR-6920-5p	circRNA.9001	-45.45
Fat1	mmu-miR-6920-5p	circRNA.7615	-45.45
Fat1	mmu-miR-6920-5p	circRNA.5962	-45.45
Fat1	mmu-miR-6920-5p	circRNA.7184	-45.17
Fat1	mmu-miR-6920-5p	circRNA.377	-45.45
Speg	mmu-miR-6920-5p	circRNA.2966	-43.71
Speg	mmu-miR-6920-5p	circRNA.5337	-47.63
Speg	mmu-miR-6920-5p	circRNA.9020	-46.58
Speg	mmu-miR-6920-5p	circRNA.1742	-46.58
Speg	mmu-miR-6920-5p	circRNA.1379	-47.69
Speg	mmu-miR-6920-5p	circRNA.1523	-46.58
Speg	mmu-miR-6920-5p	circRNA.1640	-42.98
Speg	mmu-miR-6920-5p	circRNA.9001	-46.58
Speg	mmu-miR-6920-5p	circRNA.7615	-46.58
Speg	mmu-miR-6920-5p	circRNA.5962	-46.58
Speg	mmu-miR-6920-5p	circRNA.7184	-46.3
Speg	mmu-miR-6920-5p	circRNA.377	-46.58
Shank3	mmu-miR-365-3p	circRNA.5057	-43.63
Shank3	mmu-miR-365-3p	circRNA.7184	-46.78
Shank3	mmu-miR-365-3p	circRNA.377	-46.92
Shank3	mmu-miR-365-3p	circRNA.7584	-45.17
Shank3	mmu-miR-365-3p	circRNA.1709	-43
Shank3	mmu-miR-365-3p	circRNA.9001	-43.05
Shank3	mmu-miR-365-3p	circRNA.1534	-43.59
Shank3	mmu-miR-365-3p	circRNA.5337	-43.69
Shank3	mmu-miR-365-3p	circRNA.1742	-44.17
Shank3	mmu-miR-365-3p	circRNA.5473	-45.72
Elavl4	mmu-miR-297c-5p	circRNA.1745	-46.51
Elavl4	mmu-miR-297c-5p	circRNA.1742	-52.54
Elavl4	mmu-miR-297c-5p	circRNA.4865	-50.44
Elavl4	mmu-miR-297c-5p	circRNA.5473	-43.32
Elavl4	mmu-miR-297c-5p	circRNA.9442	-49.59
Elavl4	mmu-miR-297c-5p	circRNA.655	-43.38
Elavl4	mmu-miR-297c-5p	circRNA.2597	-47.44
Elavl4	mmu-miR-297c-5p	circRNA.5236	-49.08
Elavl4	mmu-miR-297c-5p	circRNA.1709	-48.93
Elavl4	mmu-miR-297c-5p	circRNA.2062	-46.89
Elavl4	mmu-miR-297c-5p	circRNA.8055	-49.64
Elavl4	mmu-miR-297c-5p	circRNA.2633	-46.34
Elavl4	mmu-miR-297c-5p	circRNA.9001	-45.37
Elavl4	mmu-miR-297c-5p	circRNA.1534	-47.96
Elavl4	mmu-miR-297c-5p	circRNA.9538	-46.77
Elavl4	mmu-miR-297c-5p	circRNA.9020	-52.45
Elavl4	mmu-miR-297c-5p	circRNA.3006	-44.4
Elavl4	mmu-miR-297c-5p	circRNA.1523	-49.45
Elavl4	mmu-miR-297c-5p	circRNA.2459	-44.21
Elavl4	mmu-miR-297c-5p	circRNA.7584	-46.36
Elavl4	mmu-miR-297c-5p	circRNA.5057	-54.59
Elavl4	mmu-miR-297c-5p	circRNA.5746	-43.97
Elavl4	mmu-miR-297c-5p	circRNA.662	-46.07
Elavl4	mmu-miR-297c-5p	circRNA.4588	-49.45
Ripor2	mmu-miR-297c-5p	circRNA.1745	-44.57
Ripor2	mmu-miR-297c-5p	circRNA.1742	-50.6
Ripor2	mmu-miR-297c-5p	circRNA.4865	-48.5
Ripor2	mmu-miR-297c-5p	circRNA.5473	-41.38
Ripor2	mmu-miR-297c-5p	circRNA.9442	-47.65
Ripor2	mmu-miR-297c-5p	circRNA.655	-41.44
Ripor2	mmu-miR-297c-5p	circRNA.2597	-45.5
Ripor2	mmu-miR-297c-5p	circRNA.5236	-47.14
Ripor2	mmu-miR-297c-5p	circRNA.1709	-46.99
Ripor2	mmu-miR-297c-5p	circRNA.2062	-44.95
Ripor2	mmu-miR-297c-5p	circRNA.8055	-47.7
Ripor2	mmu-miR-297c-5p	circRNA.2633	-44.4
Ripor2	mmu-miR-297c-5p	circRNA.9001	-43.43
Ripor2	mmu-miR-297c-5p	circRNA.1534	-46.02
Ripor2	mmu-miR-297c-5p	circRNA.9538	-44.83
Ripor2	mmu-miR-297c-5p	circRNA.9020	-50.51
Ripor2	mmu-miR-297c-5p	circRNA.3006	-42.46
Ripor2	mmu-miR-297c-5p	circRNA.1523	-47.51
Ripor2	mmu-miR-297c-5p	circRNA.2459	-42.27
Ripor2	mmu-miR-297c-5p	circRNA.7584	-44.42
Ripor2	mmu-miR-297c-5p	circRNA.5057	-52.65
Ripor2	mmu-miR-297c-5p	circRNA.5746	-42.03
Ripor2	mmu-miR-297c-5p	circRNA.662	-44.13
Ripor2	mmu-miR-297c-5p	circRNA.4588	-47.51
Ankrd63	mmu-miR-297c-5p	circRNA.1745	-44.31
Ankrd63	mmu-miR-297c-5p	circRNA.1742	-50.34
Ankrd63	mmu-miR-297c-5p	circRNA.4865	-48.24
Ankrd63	mmu-miR-297c-5p	circRNA.5473	-41.12
Ankrd63	mmu-miR-297c-5p	circRNA.9442	-47.39
Ankrd63	mmu-miR-297c-5p	circRNA.655	-41.18
Ankrd63	mmu-miR-297c-5p	circRNA.2597	-45.24
Ankrd63	mmu-miR-297c-5p	circRNA.5236	-46.88
Ankrd63	mmu-miR-297c-5p	circRNA.1709	-46.73
Ankrd63	mmu-miR-297c-5p	circRNA.2062	-44.69
Ankrd63	mmu-miR-297c-5p	circRNA.8055	-47.44
Ankrd63	mmu-miR-297c-5p	circRNA.2633	-44.14
Ankrd63	mmu-miR-297c-5p	circRNA.9001	-43.17
Ankrd63	mmu-miR-297c-5p	circRNA.1534	-45.76
Ankrd63	mmu-miR-297c-5p	circRNA.9538	-44.57
Ankrd63	mmu-miR-297c-5p	circRNA.9020	-50.25
Ankrd63	mmu-miR-297c-5p	circRNA.3006	-42.2
Ankrd63	mmu-miR-297c-5p	circRNA.1523	-47.25
Ankrd63	mmu-miR-297c-5p	circRNA.2459	-42.01
Ankrd63	mmu-miR-297c-5p	circRNA.7584	-44.16
Ankrd63	mmu-miR-297c-5p	circRNA.5057	-52.39
Ankrd63	mmu-miR-297c-5p	circRNA.5746	-41.77
Ankrd63	mmu-miR-297c-5p	circRNA.662	-43.87
Ankrd63	mmu-miR-297c-5p	circRNA.4588	-47.25
Ret	mmu-miR-297c-5p	circRNA.1745	-45.89
Ret	mmu-miR-297c-5p	circRNA.1742	-51.92
Ret	mmu-miR-297c-5p	circRNA.4865	-49.82
Ret	mmu-miR-297c-5p	circRNA.5473	-42.7
Ret	mmu-miR-297c-5p	circRNA.9442	-48.97
Ret	mmu-miR-297c-5p	circRNA.655	-42.76
Ret	mmu-miR-297c-5p	circRNA.2597	-46.82
Ret	mmu-miR-297c-5p	circRNA.5236	-48.46
Ret	mmu-miR-297c-5p	circRNA.1709	-48.31
Ret	mmu-miR-297c-5p	circRNA.2062	-46.27
Ret	mmu-miR-297c-5p	circRNA.8055	-49.02
Ret	mmu-miR-297c-5p	circRNA.2633	-45.72
Ret	mmu-miR-297c-5p	circRNA.9001	-44.75
Ret	mmu-miR-297c-5p	circRNA.1534	-47.34
Ret	mmu-miR-297c-5p	circRNA.9538	-46.15
Ret	mmu-miR-297c-5p	circRNA.9020	-51.83
Ret	mmu-miR-297c-5p	circRNA.3006	-43.78
Ret	mmu-miR-297c-5p	circRNA.1523	-48.83
Ret	mmu-miR-297c-5p	circRNA.2459	-43.59
Ret	mmu-miR-297c-5p	circRNA.7584	-45.74
Ret	mmu-miR-297c-5p	circRNA.5057	-53.97
Ret	mmu-miR-297c-5p	circRNA.5746	-43.35
Ret	mmu-miR-297c-5p	circRNA.662	-45.45
Ret	mmu-miR-297c-5p	circRNA.4588	-48.83
Tia1	mmu-miR-297c-5p	circRNA.1745	-44.7
Tia1	mmu-miR-297c-5p	circRNA.1742	-50.73
Tia1	mmu-miR-297c-5p	circRNA.4865	-48.63
Tia1	mmu-miR-297c-5p	circRNA.5473	-41.51
Tia1	mmu-miR-297c-5p	circRNA.9442	-47.78
Tia1	mmu-miR-297c-5p	circRNA.655	-41.57
Tia1	mmu-miR-297c-5p	circRNA.2597	-45.63
Tia1	mmu-miR-297c-5p	circRNA.5236	-47.27
Tia1	mmu-miR-297c-5p	circRNA.1709	-47.12
Tia1	mmu-miR-297c-5p	circRNA.2062	-45.08
Tia1	mmu-miR-297c-5p	circRNA.8055	-47.83
Tia1	mmu-miR-297c-5p	circRNA.2633	-44.53
Tia1	mmu-miR-297c-5p	circRNA.9001	-43.56
Tia1	mmu-miR-297c-5p	circRNA.1534	-46.15
Tia1	mmu-miR-297c-5p	circRNA.9538	-44.96
Tia1	mmu-miR-297c-5p	circRNA.9020	-50.64
Tia1	mmu-miR-297c-5p	circRNA.3006	-42.59
Tia1	mmu-miR-297c-5p	circRNA.1523	-47.64
Tia1	mmu-miR-297c-5p	circRNA.2459	-42.4
Tia1	mmu-miR-297c-5p	circRNA.7584	-44.55
Tia1	mmu-miR-297c-5p	circRNA.5057	-52.78
Tia1	mmu-miR-297c-5p	circRNA.5746	-42.16
Tia1	mmu-miR-297c-5p	circRNA.662	-44.26
Tia1	mmu-miR-297c-5p	circRNA.4588	-47.64
Mob1b	mmu-miR-297c-5p	circRNA.1745	-47.4
Mob1b	mmu-miR-297c-5p	circRNA.1742	-53.43
Mob1b	mmu-miR-297c-5p	circRNA.4865	-51.33
Mob1b	mmu-miR-297c-5p	circRNA.5473	-44.21
Mob1b	mmu-miR-297c-5p	circRNA.9442	-50.48
Mob1b	mmu-miR-297c-5p	circRNA.655	-44.27
Mob1b	mmu-miR-297c-5p	circRNA.2597	-48.33
Mob1b	mmu-miR-297c-5p	circRNA.5236	-49.97
Mob1b	mmu-miR-297c-5p	circRNA.1709	-49.82
Mob1b	mmu-miR-297c-5p	circRNA.2062	-47.78
Mob1b	mmu-miR-297c-5p	circRNA.8055	-50.53
Mob1b	mmu-miR-297c-5p	circRNA.2633	-47.23
Mob1b	mmu-miR-297c-5p	circRNA.9001	-46.26
Mob1b	mmu-miR-297c-5p	circRNA.1534	-48.85
Mob1b	mmu-miR-297c-5p	circRNA.9538	-47.66
Mob1b	mmu-miR-297c-5p	circRNA.9020	-53.34
Mob1b	mmu-miR-297c-5p	circRNA.3006	-45.29
Mob1b	mmu-miR-297c-5p	circRNA.1523	-50.34
Mob1b	mmu-miR-297c-5p	circRNA.2459	-45.1
Mob1b	mmu-miR-297c-5p	circRNA.7584	-47.25
Mob1b	mmu-miR-297c-5p	circRNA.5057	-55.48
Mob1b	mmu-miR-297c-5p	circRNA.5746	-44.86
Mob1b	mmu-miR-297c-5p	circRNA.662	-46.96
Mob1b	mmu-miR-297c-5p	circRNA.4588	-50.34
Acer3	mmu-miR-297c-5p	circRNA.1745	-51.56
Acer3	mmu-miR-297c-5p	circRNA.1742	-57.59
Acer3	mmu-miR-297c-5p	circRNA.4865	-55.49
Acer3	mmu-miR-297c-5p	circRNA.5473	-48.37
Acer3	mmu-miR-297c-5p	circRNA.9442	-54.64
Acer3	mmu-miR-297c-5p	circRNA.655	-48.43
Acer3	mmu-miR-297c-5p	circRNA.2597	-52.49
Acer3	mmu-miR-297c-5p	circRNA.5236	-54.13
Acer3	mmu-miR-297c-5p	circRNA.1709	-53.98
Acer3	mmu-miR-297c-5p	circRNA.2062	-51.94
Acer3	mmu-miR-297c-5p	circRNA.8055	-54.69
Acer3	mmu-miR-297c-5p	circRNA.2633	-51.39
Acer3	mmu-miR-297c-5p	circRNA.9001	-50.42
Acer3	mmu-miR-297c-5p	circRNA.1534	-53.01
Acer3	mmu-miR-297c-5p	circRNA.9538	-51.82
Acer3	mmu-miR-297c-5p	circRNA.9020	-57.5
Acer3	mmu-miR-297c-5p	circRNA.3006	-49.45
Acer3	mmu-miR-297c-5p	circRNA.1523	-54.5
Acer3	mmu-miR-297c-5p	circRNA.2459	-49.26
Acer3	mmu-miR-297c-5p	circRNA.7584	-51.41
Acer3	mmu-miR-297c-5p	circRNA.5057	-59.64
Acer3	mmu-miR-297c-5p	circRNA.5746	-49.02
Acer3	mmu-miR-297c-5p	circRNA.662	-51.12
Acer3	mmu-miR-297c-5p	circRNA.4588	-54.5
Atp2c1	mmu-miR-691	circRNA.7452	-46.97
Atp2c1	mmu-miR-691	circRNA.5473	-45.5
Atp2c1	mmu-miR-691	circRNA.2966	-45.9
Atp2c1	mmu-miR-691	circRNA.5337	-47.36
Atp2c1	mmu-miR-691	circRNA.1742	-47.36
Atp2c1	mmu-miR-691	circRNA.136	-45.07
Atp2c1	mmu-miR-691	circRNA.5174	-44.56
Atp2c1	mmu-miR-691	circRNA.2597	-47.16
Atp2c1	mmu-miR-691	circRNA.655	-45.47
Atp2c1	mmu-miR-691	circRNA.7184	-45.14
Atp2c1	mmu-miR-691	circRNA.1379	-48.31
Atp2c1	mmu-miR-691	circRNA.1523	-47.97
Atp2c1	mmu-miR-691	circRNA.3006	-46.39
Atp2c1	mmu-miR-691	circRNA.9020	-47.36
Atp2c1	mmu-miR-691	circRNA.9001	-50.62
Atp2c1	mmu-miR-691	circRNA.4862	-45.04
Atp2c1	mmu-miR-691	circRNA.7615	-47.36
Atp2c1	mmu-miR-691	circRNA.9809	-46.19
Atp2c1	mmu-miR-691	circRNA.5962	-47.36
Atp2c1	mmu-miR-691	circRNA.5057	-52
Lrrtm1	mmu-miR-691	circRNA.7452	-43.92
Lrrtm1	mmu-miR-691	circRNA.5473	-42.45
Lrrtm1	mmu-miR-691	circRNA.2966	-42.85
Lrrtm1	mmu-miR-691	circRNA.5337	-44.31
Lrrtm1	mmu-miR-691	circRNA.1742	-44.31
Lrrtm1	mmu-miR-691	circRNA.136	-42.02
Lrrtm1	mmu-miR-691	circRNA.5174	-41.51
Lrrtm1	mmu-miR-691	circRNA.2597	-44.11
Lrrtm1	mmu-miR-691	circRNA.655	-42.42
Lrrtm1	mmu-miR-691	circRNA.7184	-42.09
Lrrtm1	mmu-miR-691	circRNA.1379	-45.26
Lrrtm1	mmu-miR-691	circRNA.1523	-44.92
Lrrtm1	mmu-miR-691	circRNA.3006	-43.34
Lrrtm1	mmu-miR-691	circRNA.9020	-44.31
Lrrtm1	mmu-miR-691	circRNA.9001	-47.57
Lrrtm1	mmu-miR-691	circRNA.4862	-41.99
Lrrtm1	mmu-miR-691	circRNA.7615	-44.31
Lrrtm1	mmu-miR-691	circRNA.9809	-43.14
Lrrtm1	mmu-miR-691	circRNA.5962	-44.31
Lrrtm1	mmu-miR-691	circRNA.5057	-48.95
Lgr5	mmu-miR-691	circRNA.7452	-42.95
Lgr5	mmu-miR-691	circRNA.5473	-41.48
Lgr5	mmu-miR-691	circRNA.2966	-41.88
Lgr5	mmu-miR-691	circRNA.5337	-43.34
Lgr5	mmu-miR-691	circRNA.1742	-43.34
Lgr5	mmu-miR-691	circRNA.136	-41.05
Lgr5	mmu-miR-691	circRNA.5174	-40.54
Lgr5	mmu-miR-691	circRNA.2597	-43.14
Lgr5	mmu-miR-691	circRNA.655	-41.45
Lgr5	mmu-miR-691	circRNA.7184	-41.12
Lgr5	mmu-miR-691	circRNA.1379	-44.29
Lgr5	mmu-miR-691	circRNA.1523	-43.95
Lgr5	mmu-miR-691	circRNA.3006	-42.37
Lgr5	mmu-miR-691	circRNA.9020	-43.34
Lgr5	mmu-miR-691	circRNA.9001	-46.6
Lgr5	mmu-miR-691	circRNA.4862	-41.02
Lgr5	mmu-miR-691	circRNA.7615	-43.34
Lgr5	mmu-miR-691	circRNA.9809	-42.17
Lgr5	mmu-miR-691	circRNA.5962	-43.34
Lgr5	mmu-miR-691	circRNA.5057	-47.98
Cnp	mmu-miR-691	circRNA.7452	-44.16
Cnp	mmu-miR-691	circRNA.5473	-42.69
Cnp	mmu-miR-691	circRNA.2966	-43.09
Cnp	mmu-miR-691	circRNA.5337	-44.55
Cnp	mmu-miR-691	circRNA.1742	-44.55
Cnp	mmu-miR-691	circRNA.136	-42.26
Cnp	mmu-miR-691	circRNA.5174	-41.75
Cnp	mmu-miR-691	circRNA.2597	-44.35
Cnp	mmu-miR-691	circRNA.655	-42.66
Cnp	mmu-miR-691	circRNA.7184	-42.33
Cnp	mmu-miR-691	circRNA.1379	-45.5
Cnp	mmu-miR-691	circRNA.1523	-45.16
Cnp	mmu-miR-691	circRNA.3006	-43.58
Cnp	mmu-miR-691	circRNA.9020	-44.55
Cnp	mmu-miR-691	circRNA.9001	-47.81
Cnp	mmu-miR-691	circRNA.4862	-42.23
Cnp	mmu-miR-691	circRNA.7615	-44.55
Cnp	mmu-miR-691	circRNA.9809	-43.38
Cnp	mmu-miR-691	circRNA.5962	-44.55
Cnp	mmu-miR-691	circRNA.5057	-49.19
Fip1l1	mmu-miR-691	circRNA.7452	-45.23
Fip1l1	mmu-miR-691	circRNA.5473	-43.76
Fip1l1	mmu-miR-691	circRNA.2966	-44.16
Fip1l1	mmu-miR-691	circRNA.5337	-45.62
Fip1l1	mmu-miR-691	circRNA.1742	-45.62
Fip1l1	mmu-miR-691	circRNA.136	-43.33
Fip1l1	mmu-miR-691	circRNA.5174	-42.82
Fip1l1	mmu-miR-691	circRNA.2597	-45.42
Fip1l1	mmu-miR-691	circRNA.655	-43.73
Fip1l1	mmu-miR-691	circRNA.7184	-43.4
Fip1l1	mmu-miR-691	circRNA.1379	-46.57
Fip1l1	mmu-miR-691	circRNA.1523	-46.23
Fip1l1	mmu-miR-691	circRNA.3006	-44.65
Fip1l1	mmu-miR-691	circRNA.9020	-45.62
Fip1l1	mmu-miR-691	circRNA.9001	-48.88
Fip1l1	mmu-miR-691	circRNA.4862	-43.3
Fip1l1	mmu-miR-691	circRNA.7615	-45.62
Fip1l1	mmu-miR-691	circRNA.9809	-44.45
Fip1l1	mmu-miR-691	circRNA.5962	-45.62
Fip1l1	mmu-miR-691	circRNA.5057	-50.26
Mob1b	mmu-miR-691	circRNA.7452	-43.83
Mob1b	mmu-miR-691	circRNA.5473	-42.36
Mob1b	mmu-miR-691	circRNA.2966	-42.76
Mob1b	mmu-miR-691	circRNA.5337	-44.22
Mob1b	mmu-miR-691	circRNA.1742	-44.22
Mob1b	mmu-miR-691	circRNA.136	-41.93
Mob1b	mmu-miR-691	circRNA.5174	-41.42
Mob1b	mmu-miR-691	circRNA.2597	-44.02
Mob1b	mmu-miR-691	circRNA.655	-42.33
Mob1b	mmu-miR-691	circRNA.7184	-42
Mob1b	mmu-miR-691	circRNA.1379	-45.17
Mob1b	mmu-miR-691	circRNA.1523	-44.83
Mob1b	mmu-miR-691	circRNA.3006	-43.25
Mob1b	mmu-miR-691	circRNA.9020	-44.22
Mob1b	mmu-miR-691	circRNA.9001	-47.48
Mob1b	mmu-miR-691	circRNA.4862	-41.9
Mob1b	mmu-miR-691	circRNA.7615	-44.22
Mob1b	mmu-miR-691	circRNA.9809	-43.05
Mob1b	mmu-miR-691	circRNA.5962	-44.22
Mob1b	mmu-miR-691	circRNA.5057	-48.86
Abi2	mmu-miR-691	circRNA.7452	-45.25
Abi2	mmu-miR-691	circRNA.5473	-43.78
Abi2	mmu-miR-691	circRNA.2966	-44.18
Abi2	mmu-miR-691	circRNA.5337	-45.64
Abi2	mmu-miR-691	circRNA.1742	-45.64
Abi2	mmu-miR-691	circRNA.136	-43.35
Abi2	mmu-miR-691	circRNA.5174	-42.84
Abi2	mmu-miR-691	circRNA.2597	-45.44
Abi2	mmu-miR-691	circRNA.655	-43.75
Abi2	mmu-miR-691	circRNA.7184	-43.42
Abi2	mmu-miR-691	circRNA.1379	-46.59
Abi2	mmu-miR-691	circRNA.1523	-46.25
Abi2	mmu-miR-691	circRNA.3006	-44.67
Abi2	mmu-miR-691	circRNA.9020	-45.64
Abi2	mmu-miR-691	circRNA.9001	-48.9
Abi2	mmu-miR-691	circRNA.4862	-43.32
Abi2	mmu-miR-691	circRNA.7615	-45.64
Abi2	mmu-miR-691	circRNA.9809	-44.47
Abi2	mmu-miR-691	circRNA.5962	-45.64
Abi2	mmu-miR-691	circRNA.5057	-50.28
Rab11fip3	mmu-miR-691	circRNA.7452	-46.95
Rab11fip3	mmu-miR-691	circRNA.5473	-45.48
Rab11fip3	mmu-miR-691	circRNA.2966	-45.88
Rab11fip3	mmu-miR-691	circRNA.5337	-47.34
Rab11fip3	mmu-miR-691	circRNA.1742	-47.34
Rab11fip3	mmu-miR-691	circRNA.136	-45.05
Rab11fip3	mmu-miR-691	circRNA.5174	-44.54
Rab11fip3	mmu-miR-691	circRNA.2597	-47.14
Rab11fip3	mmu-miR-691	circRNA.655	-45.45
Rab11fip3	mmu-miR-691	circRNA.7184	-45.12
Rab11fip3	mmu-miR-691	circRNA.1379	-48.29
Rab11fip3	mmu-miR-691	circRNA.1523	-47.95
Rab11fip3	mmu-miR-691	circRNA.3006	-46.37
Rab11fip3	mmu-miR-691	circRNA.9020	-47.34
Rab11fip3	mmu-miR-691	circRNA.9001	-50.6
Rab11fip3	mmu-miR-691	circRNA.4862	-45.02
Rab11fip3	mmu-miR-691	circRNA.7615	-47.34
Rab11fip3	mmu-miR-691	circRNA.9809	-46.17
Rab11fip3	mmu-miR-691	circRNA.5962	-47.34
Rab11fip3	mmu-miR-691	circRNA.5057	-51.98
C2cd3	mmu-miR-691	circRNA.7452	-45.46
C2cd3	mmu-miR-691	circRNA.5473	-43.99
C2cd3	mmu-miR-691	circRNA.2966	-44.39
C2cd3	mmu-miR-691	circRNA.5337	-45.85
C2cd3	mmu-miR-691	circRNA.1742	-45.85
C2cd3	mmu-miR-691	circRNA.136	-43.56
C2cd3	mmu-miR-691	circRNA.5174	-43.05
C2cd3	mmu-miR-691	circRNA.2597	-45.65
C2cd3	mmu-miR-691	circRNA.655	-43.96
C2cd3	mmu-miR-691	circRNA.7184	-43.63
C2cd3	mmu-miR-691	circRNA.1379	-46.8
C2cd3	mmu-miR-691	circRNA.1523	-46.46
C2cd3	mmu-miR-691	circRNA.3006	-44.88
C2cd3	mmu-miR-691	circRNA.9020	-45.85
C2cd3	mmu-miR-691	circRNA.9001	-49.11
C2cd3	mmu-miR-691	circRNA.4862	-43.53
C2cd3	mmu-miR-691	circRNA.7615	-45.85
C2cd3	mmu-miR-691	circRNA.9809	-44.68
C2cd3	mmu-miR-691	circRNA.5962	-45.85
C2cd3	mmu-miR-691	circRNA.5057	-50.49
Eml2	mmu-miR-691	circRNA.7452	-45.35
Eml2	mmu-miR-691	circRNA.5473	-43.88
Eml2	mmu-miR-691	circRNA.2966	-44.28
Eml2	mmu-miR-691	circRNA.5337	-45.74
Eml2	mmu-miR-691	circRNA.1742	-45.74
Eml2	mmu-miR-691	circRNA.136	-43.45
Eml2	mmu-miR-691	circRNA.5174	-42.94
Eml2	mmu-miR-691	circRNA.2597	-45.54
Eml2	mmu-miR-691	circRNA.655	-43.85
Eml2	mmu-miR-691	circRNA.7184	-43.52
Eml2	mmu-miR-691	circRNA.1379	-46.69
Eml2	mmu-miR-691	circRNA.1523	-46.35
Eml2	mmu-miR-691	circRNA.3006	-44.77
Eml2	mmu-miR-691	circRNA.9020	-45.74
Eml2	mmu-miR-691	circRNA.9001	-49
Eml2	mmu-miR-691	circRNA.4862	-43.42
Eml2	mmu-miR-691	circRNA.7615	-45.74
Eml2	mmu-miR-691	circRNA.9809	-44.57
Eml2	mmu-miR-691	circRNA.5962	-45.74
Eml2	mmu-miR-691	circRNA.5057	-50.38
Gabrg1	mmu-miR-691	circRNA.7452	-43.54
Gabrg1	mmu-miR-691	circRNA.5473	-42.07
Gabrg1	mmu-miR-691	circRNA.2966	-42.47
Gabrg1	mmu-miR-691	circRNA.5337	-43.93
Gabrg1	mmu-miR-691	circRNA.1742	-43.93
Gabrg1	mmu-miR-691	circRNA.136	-41.64
Gabrg1	mmu-miR-691	circRNA.5174	-41.13
Gabrg1	mmu-miR-691	circRNA.2597	-43.73
Gabrg1	mmu-miR-691	circRNA.655	-42.04
Gabrg1	mmu-miR-691	circRNA.7184	-41.71
Gabrg1	mmu-miR-691	circRNA.1379	-44.88
Gabrg1	mmu-miR-691	circRNA.1523	-44.54
Gabrg1	mmu-miR-691	circRNA.3006	-42.96
Gabrg1	mmu-miR-691	circRNA.9020	-43.93
Gabrg1	mmu-miR-691	circRNA.9001	-47.19
Gabrg1	mmu-miR-691	circRNA.4862	-41.61
Gabrg1	mmu-miR-691	circRNA.7615	-43.93
Gabrg1	mmu-miR-691	circRNA.9809	-42.76
Gabrg1	mmu-miR-691	circRNA.5962	-43.93
Gabrg1	mmu-miR-691	circRNA.5057	-48.57
Kirrel	mmu-miR-691	circRNA.7452	-43.73
Kirrel	mmu-miR-691	circRNA.5473	-42.26
Kirrel	mmu-miR-691	circRNA.2966	-42.66
Kirrel	mmu-miR-691	circRNA.5337	-44.12
Kirrel	mmu-miR-691	circRNA.1742	-44.12
Kirrel	mmu-miR-691	circRNA.136	-41.83
Kirrel	mmu-miR-691	circRNA.5174	-41.32
Kirrel	mmu-miR-691	circRNA.2597	-43.92
Kirrel	mmu-miR-691	circRNA.655	-42.23
Kirrel	mmu-miR-691	circRNA.7184	-41.9
Kirrel	mmu-miR-691	circRNA.1379	-45.07
Kirrel	mmu-miR-691	circRNA.1523	-44.73
Kirrel	mmu-miR-691	circRNA.3006	-43.15
Kirrel	mmu-miR-691	circRNA.9020	-44.12
Kirrel	mmu-miR-691	circRNA.9001	-47.38
Kirrel	mmu-miR-691	circRNA.4862	-41.8
Kirrel	mmu-miR-691	circRNA.7615	-44.12
Kirrel	mmu-miR-691	circRNA.9809	-42.95
Kirrel	mmu-miR-691	circRNA.5962	-44.12
Kirrel	mmu-miR-691	circRNA.5057	-48.76
Pccb	mmu-miR-3471	circRNA.5174	-64.95
Pccb	mmu-miR-3471	circRNA.662	-52.32
Pccb	mmu-miR-3471	circRNA.6055	-53.43
Pccb	mmu-miR-3471	circRNA.9803	-53.84
Pccb	mmu-miR-3471	circRNA.7584	-54.56
Pccb	mmu-miR-3471	circRNA.9442	-52.57
Pccb	mmu-miR-3471	circRNA.1742	-64.58
Pccb	mmu-miR-3471	circRNA.5337	-53.36
Pccb	mmu-miR-3471	circRNA.3006	-67.61
Pccb	mmu-miR-3471	circRNA.1523	-53.69
Pccb	mmu-miR-3471	circRNA.1379	-53.68
Pccb	mmu-miR-3471	circRNA.4894	-55.71
Pccb	mmu-miR-3471	circRNA.9827	-53.32
Pccb	mmu-miR-3471	circRNA.1745	-58.57
Pccb	mmu-miR-3471	circRNA.1534	-67.15
Zdhhc24	mmu-miR-3471	circRNA.5174	-53.55
Zdhhc24	mmu-miR-3471	circRNA.662	-40.92
Zdhhc24	mmu-miR-3471	circRNA.6055	-42.03
Zdhhc24	mmu-miR-3471	circRNA.9803	-42.44
Zdhhc24	mmu-miR-3471	circRNA.7584	-43.16
Zdhhc24	mmu-miR-3471	circRNA.9442	-41.17
Zdhhc24	mmu-miR-3471	circRNA.1742	-53.18
Zdhhc24	mmu-miR-3471	circRNA.5337	-41.96
Zdhhc24	mmu-miR-3471	circRNA.3006	-56.21
Zdhhc24	mmu-miR-3471	circRNA.1523	-42.29
Zdhhc24	mmu-miR-3471	circRNA.1379	-42.28
Zdhhc24	mmu-miR-3471	circRNA.4894	-44.31
Zdhhc24	mmu-miR-3471	circRNA.9827	-41.92
Zdhhc24	mmu-miR-3471	circRNA.1745	-47.17
Zdhhc24	mmu-miR-3471	circRNA.1534	-55.75
Zmym5	mmu-miR-3471	circRNA.5174	-54.01
Zmym5	mmu-miR-3471	circRNA.662	-41.38
Zmym5	mmu-miR-3471	circRNA.6055	-42.49
Zmym5	mmu-miR-3471	circRNA.9803	-42.9
Zmym5	mmu-miR-3471	circRNA.7584	-43.62
Zmym5	mmu-miR-3471	circRNA.9442	-41.63
Zmym5	mmu-miR-3471	circRNA.1742	-53.64
Zmym5	mmu-miR-3471	circRNA.5337	-42.42
Zmym5	mmu-miR-3471	circRNA.3006	-56.67
Zmym5	mmu-miR-3471	circRNA.1523	-42.75
Zmym5	mmu-miR-3471	circRNA.1379	-42.74
Zmym5	mmu-miR-3471	circRNA.4894	-44.77
Zmym5	mmu-miR-3471	circRNA.9827	-42.38
Zmym5	mmu-miR-3471	circRNA.1745	-47.63
Zmym5	mmu-miR-3471	circRNA.1534	-56.21
Macf1	mmu-miR-3471	circRNA.5174	-54.43
Macf1	mmu-miR-3471	circRNA.662	-41.8
Macf1	mmu-miR-3471	circRNA.6055	-42.91
Macf1	mmu-miR-3471	circRNA.9803	-43.32
Macf1	mmu-miR-3471	circRNA.7584	-44.04
Macf1	mmu-miR-3471	circRNA.9442	-42.05
Macf1	mmu-miR-3471	circRNA.1742	-54.06
Macf1	mmu-miR-3471	circRNA.5337	-42.84
Macf1	mmu-miR-3471	circRNA.3006	-57.09
Macf1	mmu-miR-3471	circRNA.1523	-43.17
Macf1	mmu-miR-3471	circRNA.1379	-43.16
Macf1	mmu-miR-3471	circRNA.4894	-45.19
Macf1	mmu-miR-3471	circRNA.9827	-42.8
Macf1	mmu-miR-3471	circRNA.1745	-48.05
Macf1	mmu-miR-3471	circRNA.1534	-56.63
Phf21a	mmu-miR-3471	circRNA.5174	-54.24
Phf21a	mmu-miR-3471	circRNA.662	-41.61
Phf21a	mmu-miR-3471	circRNA.6055	-42.72
Phf21a	mmu-miR-3471	circRNA.9803	-43.13
Phf21a	mmu-miR-3471	circRNA.7584	-43.85
Phf21a	mmu-miR-3471	circRNA.9442	-41.86
Phf21a	mmu-miR-3471	circRNA.1742	-53.87
Phf21a	mmu-miR-3471	circRNA.5337	-42.65
Phf21a	mmu-miR-3471	circRNA.3006	-56.9
Phf21a	mmu-miR-3471	circRNA.1523	-42.98
Phf21a	mmu-miR-3471	circRNA.1379	-42.97
Phf21a	mmu-miR-3471	circRNA.4894	-45
Phf21a	mmu-miR-3471	circRNA.9827	-42.61
Phf21a	mmu-miR-3471	circRNA.1745	-47.86
Phf21a	mmu-miR-3471	circRNA.1534	-56.44
Tnc	mmu-miR-3471	circRNA.5174	-54.27
Tnc	mmu-miR-3471	circRNA.662	-41.64
Tnc	mmu-miR-3471	circRNA.6055	-42.75
Tnc	mmu-miR-3471	circRNA.9803	-43.16
Tnc	mmu-miR-3471	circRNA.7584	-43.88
Tnc	mmu-miR-3471	circRNA.9442	-41.89
Tnc	mmu-miR-3471	circRNA.1742	-53.9
Tnc	mmu-miR-3471	circRNA.5337	-42.68
Tnc	mmu-miR-3471	circRNA.3006	-56.93
Tnc	mmu-miR-3471	circRNA.1523	-43.01
Tnc	mmu-miR-3471	circRNA.1379	-43
Tnc	mmu-miR-3471	circRNA.4894	-45.03
Tnc	mmu-miR-3471	circRNA.9827	-42.64
Tnc	mmu-miR-3471	circRNA.1745	-47.89
Tnc	mmu-miR-3471	circRNA.1534	-56.47
Ddx3y	mmu-miR-3471	circRNA.5174	-61.76
Ddx3y	mmu-miR-3471	circRNA.662	-49.13
Ddx3y	mmu-miR-3471	circRNA.6055	-50.24
Ddx3y	mmu-miR-3471	circRNA.9803	-50.65
Ddx3y	mmu-miR-3471	circRNA.7584	-51.37
Ddx3y	mmu-miR-3471	circRNA.9442	-49.38
Ddx3y	mmu-miR-3471	circRNA.1742	-61.39
Ddx3y	mmu-miR-3471	circRNA.5337	-50.17
Ddx3y	mmu-miR-3471	circRNA.3006	-64.42
Ddx3y	mmu-miR-3471	circRNA.1523	-50.5
Ddx3y	mmu-miR-3471	circRNA.1379	-50.49
Ddx3y	mmu-miR-3471	circRNA.4894	-52.52
Ddx3y	mmu-miR-3471	circRNA.9827	-50.13
Ddx3y	mmu-miR-3471	circRNA.1745	-55.38
Ddx3y	mmu-miR-3471	circRNA.1534	-63.96
BC030499	mmu-miR-3471	circRNA.5174	-53.12
BC030499	mmu-miR-3471	circRNA.662	-40.49
BC030499	mmu-miR-3471	circRNA.6055	-41.6
BC030499	mmu-miR-3471	circRNA.9803	-42.01
BC030499	mmu-miR-3471	circRNA.7584	-42.73
BC030499	mmu-miR-3471	circRNA.9442	-40.74
BC030499	mmu-miR-3471	circRNA.1742	-52.75
BC030499	mmu-miR-3471	circRNA.5337	-41.53
BC030499	mmu-miR-3471	circRNA.3006	-55.78
BC030499	mmu-miR-3471	circRNA.1523	-41.86
BC030499	mmu-miR-3471	circRNA.1379	-41.85
BC030499	mmu-miR-3471	circRNA.4894	-43.88
BC030499	mmu-miR-3471	circRNA.9827	-41.49
BC030499	mmu-miR-3471	circRNA.1745	-46.74
BC030499	mmu-miR-3471	circRNA.1534	-55.32
Pnck	mmu-miR-3471	circRNA.5174	-57.17
Pnck	mmu-miR-3471	circRNA.662	-44.54
Pnck	mmu-miR-3471	circRNA.6055	-45.65
Pnck	mmu-miR-3471	circRNA.9803	-46.06
Pnck	mmu-miR-3471	circRNA.7584	-46.78
Pnck	mmu-miR-3471	circRNA.9442	-44.79
Pnck	mmu-miR-3471	circRNA.1742	-56.8
Pnck	mmu-miR-3471	circRNA.5337	-45.58
Pnck	mmu-miR-3471	circRNA.3006	-59.83
Pnck	mmu-miR-3471	circRNA.1523	-45.91
Pnck	mmu-miR-3471	circRNA.1379	-45.9
Pnck	mmu-miR-3471	circRNA.4894	-47.93
Pnck	mmu-miR-3471	circRNA.9827	-45.54
Pnck	mmu-miR-3471	circRNA.1745	-50.79
Pnck	mmu-miR-3471	circRNA.1534	-59.37
Tacr1	mmu-miR-3471	circRNA.5174	-54.64
Tacr1	mmu-miR-3471	circRNA.662	-42.01
Tacr1	mmu-miR-3471	circRNA.6055	-43.12
Tacr1	mmu-miR-3471	circRNA.9803	-43.53
Tacr1	mmu-miR-3471	circRNA.7584	-44.25
Tacr1	mmu-miR-3471	circRNA.9442	-42.26
Tacr1	mmu-miR-3471	circRNA.1742	-54.27
Tacr1	mmu-miR-3471	circRNA.5337	-43.05
Tacr1	mmu-miR-3471	circRNA.3006	-57.3
Tacr1	mmu-miR-3471	circRNA.1523	-43.38
Tacr1	mmu-miR-3471	circRNA.1379	-43.37
Tacr1	mmu-miR-3471	circRNA.4894	-45.4
Tacr1	mmu-miR-3471	circRNA.9827	-43.01
Tacr1	mmu-miR-3471	circRNA.1745	-48.26
Tacr1	mmu-miR-3471	circRNA.1534	-56.84
Dsn1	mmu-miR-3471	circRNA.5174	-53.76
Dsn1	mmu-miR-3471	circRNA.662	-41.13
Dsn1	mmu-miR-3471	circRNA.6055	-42.24
Dsn1	mmu-miR-3471	circRNA.9803	-42.65
Dsn1	mmu-miR-3471	circRNA.7584	-43.37
Dsn1	mmu-miR-3471	circRNA.9442	-41.38
Dsn1	mmu-miR-3471	circRNA.1742	-53.39
Dsn1	mmu-miR-3471	circRNA.5337	-42.17
Dsn1	mmu-miR-3471	circRNA.3006	-56.42
Dsn1	mmu-miR-3471	circRNA.1523	-42.5
Dsn1	mmu-miR-3471	circRNA.1379	-42.49
Dsn1	mmu-miR-3471	circRNA.4894	-44.52
Dsn1	mmu-miR-3471	circRNA.9827	-42.13
Dsn1	mmu-miR-3471	circRNA.1745	-47.38
Dsn1	mmu-miR-3471	circRNA.1534	-55.96
Gpatch4	mmu-miR-3471	circRNA.5174	-55.54
Gpatch4	mmu-miR-3471	circRNA.662	-42.91
Gpatch4	mmu-miR-3471	circRNA.6055	-44.02
Gpatch4	mmu-miR-3471	circRNA.9803	-44.43
Gpatch4	mmu-miR-3471	circRNA.7584	-45.15
Gpatch4	mmu-miR-3471	circRNA.9442	-43.16
Gpatch4	mmu-miR-3471	circRNA.1742	-55.17
Gpatch4	mmu-miR-3471	circRNA.5337	-43.95
Gpatch4	mmu-miR-3471	circRNA.3006	-58.2
Gpatch4	mmu-miR-3471	circRNA.1523	-44.28
Gpatch4	mmu-miR-3471	circRNA.1379	-44.27
Gpatch4	mmu-miR-3471	circRNA.4894	-46.3
Gpatch4	mmu-miR-3471	circRNA.9827	-43.91
Gpatch4	mmu-miR-3471	circRNA.1745	-49.16
Gpatch4	mmu-miR-3471	circRNA.1534	-57.74
9330182L06Rik	mmu-miR-3471	circRNA.5174	-53.83
9330182L06Rik	mmu-miR-3471	circRNA.662	-41.2
9330182L06Rik	mmu-miR-3471	circRNA.6055	-42.31
9330182L06Rik	mmu-miR-3471	circRNA.9803	-42.72
9330182L06Rik	mmu-miR-3471	circRNA.7584	-43.44
9330182L06Rik	mmu-miR-3471	circRNA.9442	-41.45
9330182L06Rik	mmu-miR-3471	circRNA.1742	-53.46
9330182L06Rik	mmu-miR-3471	circRNA.5337	-42.24
9330182L06Rik	mmu-miR-3471	circRNA.3006	-56.49
9330182L06Rik	mmu-miR-3471	circRNA.1523	-42.57
9330182L06Rik	mmu-miR-3471	circRNA.1379	-42.56
9330182L06Rik	mmu-miR-3471	circRNA.4894	-44.59
9330182L06Rik	mmu-miR-3471	circRNA.9827	-42.2
9330182L06Rik	mmu-miR-3471	circRNA.1745	-47.45
9330182L06Rik	mmu-miR-3471	circRNA.1534	-56.03
Aph1b	mmu-miR-3471	circRNA.5174	-52.98
Aph1b	mmu-miR-3471	circRNA.662	-40.35
Aph1b	mmu-miR-3471	circRNA.6055	-41.46
Aph1b	mmu-miR-3471	circRNA.9803	-41.87
Aph1b	mmu-miR-3471	circRNA.7584	-42.59
Aph1b	mmu-miR-3471	circRNA.9442	-40.6
Aph1b	mmu-miR-3471	circRNA.1742	-52.61
Aph1b	mmu-miR-3471	circRNA.5337	-41.39
Aph1b	mmu-miR-3471	circRNA.3006	-55.64
Aph1b	mmu-miR-3471	circRNA.1523	-41.72
Aph1b	mmu-miR-3471	circRNA.1379	-41.71
Aph1b	mmu-miR-3471	circRNA.4894	-43.74
Aph1b	mmu-miR-3471	circRNA.9827	-41.35
Aph1b	mmu-miR-3471	circRNA.1745	-46.6
Aph1b	mmu-miR-3471	circRNA.1534	-55.18
Aup1	mmu-miR-3471	circRNA.5174	-53.42
Aup1	mmu-miR-3471	circRNA.662	-40.79
Aup1	mmu-miR-3471	circRNA.6055	-41.9
Aup1	mmu-miR-3471	circRNA.9803	-42.31
Aup1	mmu-miR-3471	circRNA.7584	-43.03
Aup1	mmu-miR-3471	circRNA.9442	-41.04
Aup1	mmu-miR-3471	circRNA.1742	-53.05
Aup1	mmu-miR-3471	circRNA.5337	-41.83
Aup1	mmu-miR-3471	circRNA.3006	-56.08
Aup1	mmu-miR-3471	circRNA.1523	-42.16
Aup1	mmu-miR-3471	circRNA.1379	-42.15
Aup1	mmu-miR-3471	circRNA.4894	-44.18
Aup1	mmu-miR-3471	circRNA.9827	-41.79
Aup1	mmu-miR-3471	circRNA.1745	-47.04
Aup1	mmu-miR-3471	circRNA.1534	-55.62
Ngf	mmu-miR-3471	circRNA.5174	-59.52
Ngf	mmu-miR-3471	circRNA.662	-46.89
Ngf	mmu-miR-3471	circRNA.6055	-48
Ngf	mmu-miR-3471	circRNA.9803	-48.41
Ngf	mmu-miR-3471	circRNA.7584	-49.13
Ngf	mmu-miR-3471	circRNA.9442	-47.14
Ngf	mmu-miR-3471	circRNA.1742	-59.15
Ngf	mmu-miR-3471	circRNA.5337	-47.93
Ngf	mmu-miR-3471	circRNA.3006	-62.18
Ngf	mmu-miR-3471	circRNA.1523	-48.26
Ngf	mmu-miR-3471	circRNA.1379	-48.25
Ngf	mmu-miR-3471	circRNA.4894	-50.28
Ngf	mmu-miR-3471	circRNA.9827	-47.89
Ngf	mmu-miR-3471	circRNA.1745	-53.14
Ngf	mmu-miR-3471	circRNA.1534	-61.72
Tsc22d1	mmu-miR-452-5p	circRNA.9771	-40.55
Tsc22d1	mmu-miR-452-5p	circRNA.5962	-41.12
Tsc22d1	mmu-miR-452-5p	circRNA.5337	-43.03
Sipa1l1	mmu-miR-452-5p	circRNA.9771	-43.26
Sipa1l1	mmu-miR-452-5p	circRNA.5962	-43.83
Sipa1l1	mmu-miR-452-5p	circRNA.5337	-45.74
Dst	mmu-miR-452-5p	circRNA.9771	-42.56
Dst	mmu-miR-452-5p	circRNA.5962	-43.13
Dst	mmu-miR-452-5p	circRNA.5337	-45.04
Zfp146	mmu-miR-7008-3p	circRNA.2062	-49.46
Zfp146	mmu-miR-7008-3p	circRNA.5174	-56.28
Zfp146	mmu-miR-7008-3p	circRNA.1640	-48.61
Zfp146	mmu-miR-7008-3p	circRNA.7452	-53.01
Zfp146	mmu-miR-7008-3p	circRNA.5337	-51.11
Zfp146	mmu-miR-7008-3p	circRNA.5962	-51.29
Zfp146	mmu-miR-7008-3p	circRNA.674	-52.54
Zfp146	mmu-miR-7008-3p	circRNA.5746	-50.47
Zfp146	mmu-miR-7008-3p	circRNA.7584	-48.76
Zfp146	mmu-miR-7008-3p	circRNA.6055	-59.36
Zfp146	mmu-miR-7008-3p	circRNA.7948	-50.21
Zfp146	mmu-miR-7008-3p	circRNA.3006	-54.74
Zfp146	mmu-miR-7008-3p	circRNA.1379	-50.52
Zfp146	mmu-miR-7008-3p	circRNA.2211	-56.18
Zfp146	mmu-miR-7008-3p	circRNA.7615	-55.16
Zfp146	mmu-miR-7008-3p	circRNA.9001	-61.4
Zfp146	mmu-miR-7008-3p	circRNA.2633	-50.67
Tiam1	mmu-miR-7008-3p	circRNA.2062	-43.84
Tiam1	mmu-miR-7008-3p	circRNA.5174	-50.66
Tiam1	mmu-miR-7008-3p	circRNA.1640	-42.99
Tiam1	mmu-miR-7008-3p	circRNA.7452	-47.39
Tiam1	mmu-miR-7008-3p	circRNA.5337	-45.49
Tiam1	mmu-miR-7008-3p	circRNA.5962	-45.67
Tiam1	mmu-miR-7008-3p	circRNA.674	-46.92
Tiam1	mmu-miR-7008-3p	circRNA.5746	-44.85
Tiam1	mmu-miR-7008-3p	circRNA.7584	-43.14
Tiam1	mmu-miR-7008-3p	circRNA.6055	-53.74
Tiam1	mmu-miR-7008-3p	circRNA.7948	-44.59
Tiam1	mmu-miR-7008-3p	circRNA.3006	-49.12
Tiam1	mmu-miR-7008-3p	circRNA.1379	-44.9
Tiam1	mmu-miR-7008-3p	circRNA.2211	-50.56
Tiam1	mmu-miR-7008-3p	circRNA.7615	-49.54
Tiam1	mmu-miR-7008-3p	circRNA.9001	-55.78
Tiam1	mmu-miR-7008-3p	circRNA.2633	-45.05
Lrrtm1	mmu-miR-7008-3p	circRNA.2062	-49.83
Lrrtm1	mmu-miR-7008-3p	circRNA.5174	-56.65
Lrrtm1	mmu-miR-7008-3p	circRNA.1640	-48.98
Lrrtm1	mmu-miR-7008-3p	circRNA.7452	-53.38
Lrrtm1	mmu-miR-7008-3p	circRNA.5337	-51.48
Lrrtm1	mmu-miR-7008-3p	circRNA.5962	-51.66
Lrrtm1	mmu-miR-7008-3p	circRNA.674	-52.91
Lrrtm1	mmu-miR-7008-3p	circRNA.5746	-50.84
Lrrtm1	mmu-miR-7008-3p	circRNA.7584	-49.13
Lrrtm1	mmu-miR-7008-3p	circRNA.6055	-59.73
Lrrtm1	mmu-miR-7008-3p	circRNA.7948	-50.58
Lrrtm1	mmu-miR-7008-3p	circRNA.3006	-55.11
Lrrtm1	mmu-miR-7008-3p	circRNA.1379	-50.89
Lrrtm1	mmu-miR-7008-3p	circRNA.2211	-56.55
Lrrtm1	mmu-miR-7008-3p	circRNA.7615	-55.53
Lrrtm1	mmu-miR-7008-3p	circRNA.9001	-61.77
Lrrtm1	mmu-miR-7008-3p	circRNA.2633	-51.04
St18	mmu-miR-7008-3p	circRNA.2062	-41.13
St18	mmu-miR-7008-3p	circRNA.5174	-47.95
St18	mmu-miR-7008-3p	circRNA.1640	-40.28
St18	mmu-miR-7008-3p	circRNA.7452	-44.68
St18	mmu-miR-7008-3p	circRNA.5337	-42.78
St18	mmu-miR-7008-3p	circRNA.5962	-42.96
St18	mmu-miR-7008-3p	circRNA.674	-44.21
St18	mmu-miR-7008-3p	circRNA.5746	-42.14
St18	mmu-miR-7008-3p	circRNA.7584	-40.43
St18	mmu-miR-7008-3p	circRNA.6055	-51.03
St18	mmu-miR-7008-3p	circRNA.7948	-41.88
St18	mmu-miR-7008-3p	circRNA.3006	-46.41
St18	mmu-miR-7008-3p	circRNA.1379	-42.19
St18	mmu-miR-7008-3p	circRNA.2211	-47.85
St18	mmu-miR-7008-3p	circRNA.7615	-46.83
St18	mmu-miR-7008-3p	circRNA.9001	-53.07
St18	mmu-miR-7008-3p	circRNA.2633	-42.34
Xntrpc	mmu-miR-7008-3p	circRNA.2062	-42.46
Xntrpc	mmu-miR-7008-3p	circRNA.5174	-49.28
Xntrpc	mmu-miR-7008-3p	circRNA.1640	-41.61
Xntrpc	mmu-miR-7008-3p	circRNA.7452	-46.01
Xntrpc	mmu-miR-7008-3p	circRNA.5337	-44.11
Xntrpc	mmu-miR-7008-3p	circRNA.5962	-44.29
Xntrpc	mmu-miR-7008-3p	circRNA.674	-45.54
Xntrpc	mmu-miR-7008-3p	circRNA.5746	-43.47
Xntrpc	mmu-miR-7008-3p	circRNA.7584	-41.76
Xntrpc	mmu-miR-7008-3p	circRNA.6055	-52.36
Xntrpc	mmu-miR-7008-3p	circRNA.7948	-43.21
Xntrpc	mmu-miR-7008-3p	circRNA.3006	-47.74
Xntrpc	mmu-miR-7008-3p	circRNA.1379	-43.52
Xntrpc	mmu-miR-7008-3p	circRNA.2211	-49.18
Xntrpc	mmu-miR-7008-3p	circRNA.7615	-48.16
Xntrpc	mmu-miR-7008-3p	circRNA.9001	-54.4
Xntrpc	mmu-miR-7008-3p	circRNA.2633	-43.67
Macf1	mmu-miR-7008-3p	circRNA.2062	-41.36
Macf1	mmu-miR-7008-3p	circRNA.5174	-48.18
Macf1	mmu-miR-7008-3p	circRNA.1640	-40.51
Macf1	mmu-miR-7008-3p	circRNA.7452	-44.91
Macf1	mmu-miR-7008-3p	circRNA.5337	-43.01
Macf1	mmu-miR-7008-3p	circRNA.5962	-43.19
Macf1	mmu-miR-7008-3p	circRNA.674	-44.44
Macf1	mmu-miR-7008-3p	circRNA.5746	-42.37
Macf1	mmu-miR-7008-3p	circRNA.7584	-40.66
Macf1	mmu-miR-7008-3p	circRNA.6055	-51.26
Macf1	mmu-miR-7008-3p	circRNA.7948	-42.11
Macf1	mmu-miR-7008-3p	circRNA.3006	-46.64
Macf1	mmu-miR-7008-3p	circRNA.1379	-42.42
Macf1	mmu-miR-7008-3p	circRNA.2211	-48.08
Macf1	mmu-miR-7008-3p	circRNA.7615	-47.06
Macf1	mmu-miR-7008-3p	circRNA.9001	-53.3
Macf1	mmu-miR-7008-3p	circRNA.2633	-42.57
Sh2b3	mmu-miR-7008-3p	circRNA.2062	-42.5
Sh2b3	mmu-miR-7008-3p	circRNA.5174	-49.32
Sh2b3	mmu-miR-7008-3p	circRNA.1640	-41.65
Sh2b3	mmu-miR-7008-3p	circRNA.7452	-46.05
Sh2b3	mmu-miR-7008-3p	circRNA.5337	-44.15
Sh2b3	mmu-miR-7008-3p	circRNA.5962	-44.33
Sh2b3	mmu-miR-7008-3p	circRNA.674	-45.58
Sh2b3	mmu-miR-7008-3p	circRNA.5746	-43.51
Sh2b3	mmu-miR-7008-3p	circRNA.7584	-41.8
Sh2b3	mmu-miR-7008-3p	circRNA.6055	-52.4
Sh2b3	mmu-miR-7008-3p	circRNA.7948	-43.25
Sh2b3	mmu-miR-7008-3p	circRNA.3006	-47.78
Sh2b3	mmu-miR-7008-3p	circRNA.1379	-43.56
Sh2b3	mmu-miR-7008-3p	circRNA.2211	-49.22
Sh2b3	mmu-miR-7008-3p	circRNA.7615	-48.2
Sh2b3	mmu-miR-7008-3p	circRNA.9001	-54.44
Sh2b3	mmu-miR-7008-3p	circRNA.2633	-43.71
Ptk2b	mmu-miR-7008-3p	circRNA.2062	-48.8
Ptk2b	mmu-miR-7008-3p	circRNA.5174	-55.62
Ptk2b	mmu-miR-7008-3p	circRNA.1640	-47.95
Ptk2b	mmu-miR-7008-3p	circRNA.7452	-52.35
Ptk2b	mmu-miR-7008-3p	circRNA.5337	-50.45
Ptk2b	mmu-miR-7008-3p	circRNA.5962	-50.63
Ptk2b	mmu-miR-7008-3p	circRNA.674	-51.88
Ptk2b	mmu-miR-7008-3p	circRNA.5746	-49.81
Ptk2b	mmu-miR-7008-3p	circRNA.7584	-48.1
Ptk2b	mmu-miR-7008-3p	circRNA.6055	-58.7
Ptk2b	mmu-miR-7008-3p	circRNA.7948	-49.55
Ptk2b	mmu-miR-7008-3p	circRNA.3006	-54.08
Ptk2b	mmu-miR-7008-3p	circRNA.1379	-49.86
Ptk2b	mmu-miR-7008-3p	circRNA.2211	-55.52
Ptk2b	mmu-miR-7008-3p	circRNA.7615	-54.5
Ptk2b	mmu-miR-7008-3p	circRNA.9001	-60.74
Ptk2b	mmu-miR-7008-3p	circRNA.2633	-50.01
Xylt2	mmu-miR-7008-3p	circRNA.2062	-42.31
Xylt2	mmu-miR-7008-3p	circRNA.5174	-49.13
Xylt2	mmu-miR-7008-3p	circRNA.1640	-41.46
Xylt2	mmu-miR-7008-3p	circRNA.7452	-45.86
Xylt2	mmu-miR-7008-3p	circRNA.5337	-43.96
Xylt2	mmu-miR-7008-3p	circRNA.5962	-44.14
Xylt2	mmu-miR-7008-3p	circRNA.674	-45.39
Xylt2	mmu-miR-7008-3p	circRNA.5746	-43.32
Xylt2	mmu-miR-7008-3p	circRNA.7584	-41.61
Xylt2	mmu-miR-7008-3p	circRNA.6055	-52.21
Xylt2	mmu-miR-7008-3p	circRNA.7948	-43.06
Xylt2	mmu-miR-7008-3p	circRNA.3006	-47.59
Xylt2	mmu-miR-7008-3p	circRNA.1379	-43.37
Xylt2	mmu-miR-7008-3p	circRNA.2211	-49.03
Xylt2	mmu-miR-7008-3p	circRNA.7615	-48.01
Xylt2	mmu-miR-7008-3p	circRNA.9001	-54.25
Xylt2	mmu-miR-7008-3p	circRNA.2633	-43.52
Tmem131l	mmu-miR-7008-3p	circRNA.2062	-50.92
Tmem131l	mmu-miR-7008-3p	circRNA.5174	-57.74
Tmem131l	mmu-miR-7008-3p	circRNA.1640	-50.07
Tmem131l	mmu-miR-7008-3p	circRNA.7452	-54.47
Tmem131l	mmu-miR-7008-3p	circRNA.5337	-52.57
Tmem131l	mmu-miR-7008-3p	circRNA.5962	-52.75
Tmem131l	mmu-miR-7008-3p	circRNA.674	-54
Tmem131l	mmu-miR-7008-3p	circRNA.5746	-51.93
Tmem131l	mmu-miR-7008-3p	circRNA.7584	-50.22
Tmem131l	mmu-miR-7008-3p	circRNA.6055	-60.82
Tmem131l	mmu-miR-7008-3p	circRNA.7948	-51.67
Tmem131l	mmu-miR-7008-3p	circRNA.3006	-56.2
Tmem131l	mmu-miR-7008-3p	circRNA.1379	-51.98
Tmem131l	mmu-miR-7008-3p	circRNA.2211	-57.64
Tmem131l	mmu-miR-7008-3p	circRNA.7615	-56.62
Tmem131l	mmu-miR-7008-3p	circRNA.9001	-62.86
Tmem131l	mmu-miR-7008-3p	circRNA.2633	-52.13
C2cd3	mmu-miR-7008-3p	circRNA.2062	-41.6
C2cd3	mmu-miR-7008-3p	circRNA.5174	-48.42
C2cd3	mmu-miR-7008-3p	circRNA.1640	-40.75
C2cd3	mmu-miR-7008-3p	circRNA.7452	-45.15
C2cd3	mmu-miR-7008-3p	circRNA.5337	-43.25
C2cd3	mmu-miR-7008-3p	circRNA.5962	-43.43
C2cd3	mmu-miR-7008-3p	circRNA.674	-44.68
C2cd3	mmu-miR-7008-3p	circRNA.5746	-42.61
C2cd3	mmu-miR-7008-3p	circRNA.7584	-40.9
C2cd3	mmu-miR-7008-3p	circRNA.6055	-51.5
C2cd3	mmu-miR-7008-3p	circRNA.7948	-42.35
C2cd3	mmu-miR-7008-3p	circRNA.3006	-46.88
C2cd3	mmu-miR-7008-3p	circRNA.1379	-42.66
C2cd3	mmu-miR-7008-3p	circRNA.2211	-48.32
C2cd3	mmu-miR-7008-3p	circRNA.7615	-47.3
C2cd3	mmu-miR-7008-3p	circRNA.9001	-53.54
C2cd3	mmu-miR-7008-3p	circRNA.2633	-42.81
Cul5	mmu-miR-7008-3p	circRNA.2062	-43.9
Cul5	mmu-miR-7008-3p	circRNA.5174	-50.72
Cul5	mmu-miR-7008-3p	circRNA.1640	-43.05
Cul5	mmu-miR-7008-3p	circRNA.7452	-47.45
Cul5	mmu-miR-7008-3p	circRNA.5337	-45.55
Cul5	mmu-miR-7008-3p	circRNA.5962	-45.73
Cul5	mmu-miR-7008-3p	circRNA.674	-46.98
Cul5	mmu-miR-7008-3p	circRNA.5746	-44.91
Cul5	mmu-miR-7008-3p	circRNA.7584	-43.2
Cul5	mmu-miR-7008-3p	circRNA.6055	-53.8
Cul5	mmu-miR-7008-3p	circRNA.7948	-44.65
Cul5	mmu-miR-7008-3p	circRNA.3006	-49.18
Cul5	mmu-miR-7008-3p	circRNA.1379	-44.96
Cul5	mmu-miR-7008-3p	circRNA.2211	-50.62
Cul5	mmu-miR-7008-3p	circRNA.7615	-49.6
Cul5	mmu-miR-7008-3p	circRNA.9001	-55.84
Cul5	mmu-miR-7008-3p	circRNA.2633	-45.11
Atp2c1	mmu-miR-7008-3p	circRNA.2062	-41.83
Atp2c1	mmu-miR-7008-3p	circRNA.5174	-48.65
Atp2c1	mmu-miR-7008-3p	circRNA.1640	-40.98
Atp2c1	mmu-miR-7008-3p	circRNA.7452	-45.38
Atp2c1	mmu-miR-7008-3p	circRNA.5337	-43.48
Atp2c1	mmu-miR-7008-3p	circRNA.5962	-43.66
Atp2c1	mmu-miR-7008-3p	circRNA.674	-44.91
Atp2c1	mmu-miR-7008-3p	circRNA.5746	-42.84
Atp2c1	mmu-miR-7008-3p	circRNA.7584	-41.13
Atp2c1	mmu-miR-7008-3p	circRNA.6055	-51.73
Atp2c1	mmu-miR-7008-3p	circRNA.7948	-42.58
Atp2c1	mmu-miR-7008-3p	circRNA.3006	-47.11
Atp2c1	mmu-miR-7008-3p	circRNA.1379	-42.89
Atp2c1	mmu-miR-7008-3p	circRNA.2211	-48.55
Atp2c1	mmu-miR-7008-3p	circRNA.7615	-47.53
Atp2c1	mmu-miR-7008-3p	circRNA.9001	-53.77
Atp2c1	mmu-miR-7008-3p	circRNA.2633	-43.04
Nusap1	mmu-miR-7008-3p	circRNA.2062	-51.12
Nusap1	mmu-miR-7008-3p	circRNA.5174	-57.94
Nusap1	mmu-miR-7008-3p	circRNA.1640	-50.27
Nusap1	mmu-miR-7008-3p	circRNA.7452	-54.67
Nusap1	mmu-miR-7008-3p	circRNA.5337	-52.77
Nusap1	mmu-miR-7008-3p	circRNA.5962	-52.95
Nusap1	mmu-miR-7008-3p	circRNA.674	-54.2
Nusap1	mmu-miR-7008-3p	circRNA.5746	-52.13
Nusap1	mmu-miR-7008-3p	circRNA.7584	-50.42
Nusap1	mmu-miR-7008-3p	circRNA.6055	-61.02
Nusap1	mmu-miR-7008-3p	circRNA.7948	-51.87
Nusap1	mmu-miR-7008-3p	circRNA.3006	-56.4
Nusap1	mmu-miR-7008-3p	circRNA.1379	-52.18
Nusap1	mmu-miR-7008-3p	circRNA.2211	-57.84
Nusap1	mmu-miR-7008-3p	circRNA.7615	-56.82
Nusap1	mmu-miR-7008-3p	circRNA.9001	-63.06
Nusap1	mmu-miR-7008-3p	circRNA.2633	-52.33
Aph1b	mmu-miR-7008-3p	circRNA.2062	-43.41
Aph1b	mmu-miR-7008-3p	circRNA.5174	-50.23
Aph1b	mmu-miR-7008-3p	circRNA.1640	-42.56
Aph1b	mmu-miR-7008-3p	circRNA.7452	-46.96
Aph1b	mmu-miR-7008-3p	circRNA.5337	-45.06
Aph1b	mmu-miR-7008-3p	circRNA.5962	-45.24
Aph1b	mmu-miR-7008-3p	circRNA.674	-46.49
Aph1b	mmu-miR-7008-3p	circRNA.5746	-44.42
Aph1b	mmu-miR-7008-3p	circRNA.7584	-42.71
Aph1b	mmu-miR-7008-3p	circRNA.6055	-53.31
Aph1b	mmu-miR-7008-3p	circRNA.7948	-44.16
Aph1b	mmu-miR-7008-3p	circRNA.3006	-48.69
Aph1b	mmu-miR-7008-3p	circRNA.1379	-44.47
Aph1b	mmu-miR-7008-3p	circRNA.2211	-50.13
Aph1b	mmu-miR-7008-3p	circRNA.7615	-49.11
Aph1b	mmu-miR-7008-3p	circRNA.9001	-55.35
Aph1b	mmu-miR-7008-3p	circRNA.2633	-44.62
Zmat4	mmu-miR-7008-3p	circRNA.2062	-45.12
Zmat4	mmu-miR-7008-3p	circRNA.5174	-51.94
Zmat4	mmu-miR-7008-3p	circRNA.1640	-44.27
Zmat4	mmu-miR-7008-3p	circRNA.7452	-48.67
Zmat4	mmu-miR-7008-3p	circRNA.5337	-46.77
Zmat4	mmu-miR-7008-3p	circRNA.5962	-46.95
Zmat4	mmu-miR-7008-3p	circRNA.674	-48.2
Zmat4	mmu-miR-7008-3p	circRNA.5746	-46.13
Zmat4	mmu-miR-7008-3p	circRNA.7584	-44.42
Zmat4	mmu-miR-7008-3p	circRNA.6055	-55.02
Zmat4	mmu-miR-7008-3p	circRNA.7948	-45.87
Zmat4	mmu-miR-7008-3p	circRNA.3006	-50.4
Zmat4	mmu-miR-7008-3p	circRNA.1379	-46.18
Zmat4	mmu-miR-7008-3p	circRNA.2211	-51.84
Zmat4	mmu-miR-7008-3p	circRNA.7615	-50.82
Zmat4	mmu-miR-7008-3p	circRNA.9001	-57.06
Zmat4	mmu-miR-7008-3p	circRNA.2633	-46.33
Wdr25	mmu-miR-7008-3p	circRNA.2062	-48.71
Wdr25	mmu-miR-7008-3p	circRNA.5174	-55.53
Wdr25	mmu-miR-7008-3p	circRNA.1640	-47.86
Wdr25	mmu-miR-7008-3p	circRNA.7452	-52.26
Wdr25	mmu-miR-7008-3p	circRNA.5337	-50.36
Wdr25	mmu-miR-7008-3p	circRNA.5962	-50.54
Wdr25	mmu-miR-7008-3p	circRNA.674	-51.79
Wdr25	mmu-miR-7008-3p	circRNA.5746	-49.72
Wdr25	mmu-miR-7008-3p	circRNA.7584	-48.01
Wdr25	mmu-miR-7008-3p	circRNA.6055	-58.61
Wdr25	mmu-miR-7008-3p	circRNA.7948	-49.46
Wdr25	mmu-miR-7008-3p	circRNA.3006	-53.99
Wdr25	mmu-miR-7008-3p	circRNA.1379	-49.77
Wdr25	mmu-miR-7008-3p	circRNA.2211	-55.43
Wdr25	mmu-miR-7008-3p	circRNA.7615	-54.41
Wdr25	mmu-miR-7008-3p	circRNA.9001	-60.65
Wdr25	mmu-miR-7008-3p	circRNA.2633	-49.92
Myo18a	mmu-miR-7008-3p	circRNA.2062	-43.07
Myo18a	mmu-miR-7008-3p	circRNA.5174	-49.89
Myo18a	mmu-miR-7008-3p	circRNA.1640	-42.22
Myo18a	mmu-miR-7008-3p	circRNA.7452	-46.62
Myo18a	mmu-miR-7008-3p	circRNA.5337	-44.72
Myo18a	mmu-miR-7008-3p	circRNA.5962	-44.9
Myo18a	mmu-miR-7008-3p	circRNA.674	-46.15
Myo18a	mmu-miR-7008-3p	circRNA.5746	-44.08
Myo18a	mmu-miR-7008-3p	circRNA.7584	-42.37
Myo18a	mmu-miR-7008-3p	circRNA.6055	-52.97
Myo18a	mmu-miR-7008-3p	circRNA.7948	-43.82
Myo18a	mmu-miR-7008-3p	circRNA.3006	-48.35
Myo18a	mmu-miR-7008-3p	circRNA.1379	-44.13
Myo18a	mmu-miR-7008-3p	circRNA.2211	-49.79
Myo18a	mmu-miR-7008-3p	circRNA.7615	-48.77
Myo18a	mmu-miR-7008-3p	circRNA.9001	-55.01
Myo18a	mmu-miR-7008-3p	circRNA.2633	-44.28
Fat1	mmu-miR-7008-3p	circRNA.2062	-41.96
Fat1	mmu-miR-7008-3p	circRNA.5174	-48.78
Fat1	mmu-miR-7008-3p	circRNA.1640	-41.11
Fat1	mmu-miR-7008-3p	circRNA.7452	-45.51
Fat1	mmu-miR-7008-3p	circRNA.5337	-43.61
Fat1	mmu-miR-7008-3p	circRNA.5962	-43.79
Fat1	mmu-miR-7008-3p	circRNA.674	-45.04
Fat1	mmu-miR-7008-3p	circRNA.5746	-42.97
Fat1	mmu-miR-7008-3p	circRNA.7584	-41.26
Fat1	mmu-miR-7008-3p	circRNA.6055	-51.86
Fat1	mmu-miR-7008-3p	circRNA.7948	-42.71
Fat1	mmu-miR-7008-3p	circRNA.3006	-47.24
Fat1	mmu-miR-7008-3p	circRNA.1379	-43.02
Fat1	mmu-miR-7008-3p	circRNA.2211	-48.68
Fat1	mmu-miR-7008-3p	circRNA.7615	-47.66
Fat1	mmu-miR-7008-3p	circRNA.9001	-53.9
Fat1	mmu-miR-7008-3p	circRNA.2633	-43.17
Dst	mmu-miR-7008-3p	circRNA.2062	-42.67
Dst	mmu-miR-7008-3p	circRNA.5174	-49.49
Dst	mmu-miR-7008-3p	circRNA.1640	-41.82
Dst	mmu-miR-7008-3p	circRNA.7452	-46.22
Dst	mmu-miR-7008-3p	circRNA.5337	-44.32
Dst	mmu-miR-7008-3p	circRNA.5962	-44.5
Dst	mmu-miR-7008-3p	circRNA.674	-45.75
Dst	mmu-miR-7008-3p	circRNA.5746	-43.68
Dst	mmu-miR-7008-3p	circRNA.7584	-41.97
Dst	mmu-miR-7008-3p	circRNA.6055	-52.57
Dst	mmu-miR-7008-3p	circRNA.7948	-43.42
Dst	mmu-miR-7008-3p	circRNA.3006	-47.95
Dst	mmu-miR-7008-3p	circRNA.1379	-43.73
Dst	mmu-miR-7008-3p	circRNA.2211	-49.39
Dst	mmu-miR-7008-3p	circRNA.7615	-48.37
Dst	mmu-miR-7008-3p	circRNA.9001	-54.61
Dst	mmu-miR-7008-3p	circRNA.2633	-43.88
Wwp2	mmu-miR-380-5p	circRNA.1379	-43.06
Wwp2	mmu-miR-380-5p	circRNA.1640	-42.49
Wwp2	mmu-miR-380-5p	circRNA.9827	-43.46
Wwp2	mmu-miR-380-5p	circRNA.9442	-42.55
Wwp2	mmu-miR-380-5p	circRNA.2459	-42.27
Wwp2	mmu-miR-380-5p	circRNA.7615	-42.5
Cblb	mmu-miR-380-5p	circRNA.1379	-41.52
Cblb	mmu-miR-380-5p	circRNA.1640	-40.95
Cblb	mmu-miR-380-5p	circRNA.9827	-41.92
Cblb	mmu-miR-380-5p	circRNA.9442	-41.01
Cblb	mmu-miR-380-5p	circRNA.2459	-40.73
Cblb	mmu-miR-380-5p	circRNA.7615	-40.96
Fbln7	mmu-miR-6382	circRNA.1742	-44.58
Fbln7	mmu-miR-6382	circRNA.2062	-43.98
Fbln7	mmu-miR-6382	circRNA.5337	-53.09
Fbln7	mmu-miR-6382	circRNA.1379	-43.13
Fbln7	mmu-miR-6382	circRNA.1745	-42.62
Htr2c	mmu-miR-6382	circRNA.1742	-43.64
Htr2c	mmu-miR-6382	circRNA.2062	-43.04
Htr2c	mmu-miR-6382	circRNA.5337	-52.15
Htr2c	mmu-miR-6382	circRNA.1379	-42.19
Htr2c	mmu-miR-6382	circRNA.1745	-41.68
Zfp474	mmu-miR-6382	circRNA.1742	-43.25
Zfp474	mmu-miR-6382	circRNA.2062	-42.65
Zfp474	mmu-miR-6382	circRNA.5337	-51.76
Zfp474	mmu-miR-6382	circRNA.1379	-41.8
Zfp474	mmu-miR-6382	circRNA.1745	-41.29
Fam168b	mmu-miR-6382	circRNA.1742	-48.35
Fam168b	mmu-miR-6382	circRNA.2062	-47.75
Fam168b	mmu-miR-6382	circRNA.5337	-56.86
Fam168b	mmu-miR-6382	circRNA.1379	-46.9
Fam168b	mmu-miR-6382	circRNA.1745	-46.39
Slc45a4	mmu-miR-6382	circRNA.1742	-45.03
Slc45a4	mmu-miR-6382	circRNA.2062	-44.43
Slc45a4	mmu-miR-6382	circRNA.5337	-53.54
Slc45a4	mmu-miR-6382	circRNA.1379	-43.58
Slc45a4	mmu-miR-6382	circRNA.1745	-43.07
Glod4	mmu-miR-6969-5p	circRNA.4795	-43.28
Glod4	mmu-miR-6969-5p	circRNA.1742	-44.79
Glod4	mmu-miR-6969-5p	circRNA.1640	-43.25
Glod4	mmu-miR-6969-5p	circRNA.5473	-45.36
Glod4	mmu-miR-6969-5p	circRNA.1160	-44.2
Glod4	mmu-miR-6969-5p	circRNA.7995	-44.22
Glod4	mmu-miR-6969-5p	circRNA.1709	-42.52
Glod4	mmu-miR-6969-5p	circRNA.5174	-45.44
Glod4	mmu-miR-6969-5p	circRNA.136	-43.75
Glod4	mmu-miR-6969-5p	circRNA.8055	-50.21
Glod4	mmu-miR-6969-5p	circRNA.9442	-49.8
Glod4	mmu-miR-6969-5p	circRNA.7184	-45.71
Glod4	mmu-miR-6969-5p	circRNA.2597	-49.39
Glod4	mmu-miR-6969-5p	circRNA.5236	-42.23
Glod4	mmu-miR-6969-5p	circRNA.655	-43.91
Glod4	mmu-miR-6969-5p	circRNA.1523	-43.73
Glod4	mmu-miR-6969-5p	circRNA.3006	-47.99
Glod4	mmu-miR-6969-5p	circRNA.6955	-49.08
Glod4	mmu-miR-6969-5p	circRNA.9809	-48.58
Glod4	mmu-miR-6969-5p	circRNA.5962	-44.4
Glod4	mmu-miR-6969-5p	circRNA.7817	-47.52
Glod4	mmu-miR-6969-5p	circRNA.9803	-43.95
Glod4	mmu-miR-6969-5p	circRNA.5337	-42.94
Glod4	mmu-miR-6969-5p	circRNA.4865	-46.56
Glod4	mmu-miR-6969-5p	circRNA.2062	-42.72
Glod4	mmu-miR-6969-5p	circRNA.377	-46.18
Glod4	mmu-miR-6969-5p	circRNA.9020	-46.8
Glod4	mmu-miR-6969-5p	circRNA.1379	-48.19
Glod4	mmu-miR-6969-5p	circRNA.2633	-46.58
Glod4	mmu-miR-6969-5p	circRNA.4709	-42.49
Glod4	mmu-miR-6969-5p	circRNA.7615	-42.11
Glod4	mmu-miR-6969-5p	circRNA.674	-42.27
Glod4	mmu-miR-6969-5p	circRNA.5190	-45.85
Glod4	mmu-miR-6969-5p	circRNA.7948	-45.65
Glod4	mmu-miR-6969-5p	circRNA.5057	-45.13
Glod4	mmu-miR-6969-5p	circRNA.5746	-42.86
Glod4	mmu-miR-6969-5p	circRNA.9771	-43.57
Zfat	mmu-miR-6969-5p	circRNA.4795	-43.76
Zfat	mmu-miR-6969-5p	circRNA.1742	-45.27
Zfat	mmu-miR-6969-5p	circRNA.1640	-43.73
Zfat	mmu-miR-6969-5p	circRNA.5473	-45.84
Zfat	mmu-miR-6969-5p	circRNA.1160	-44.68
Zfat	mmu-miR-6969-5p	circRNA.7995	-44.7
Zfat	mmu-miR-6969-5p	circRNA.1709	-43
Zfat	mmu-miR-6969-5p	circRNA.5174	-45.92
Zfat	mmu-miR-6969-5p	circRNA.136	-44.23
Zfat	mmu-miR-6969-5p	circRNA.8055	-50.69
Zfat	mmu-miR-6969-5p	circRNA.9442	-50.28
Zfat	mmu-miR-6969-5p	circRNA.7184	-46.19
Zfat	mmu-miR-6969-5p	circRNA.2597	-49.87
Zfat	mmu-miR-6969-5p	circRNA.5236	-42.71
Zfat	mmu-miR-6969-5p	circRNA.655	-44.39
Zfat	mmu-miR-6969-5p	circRNA.1523	-44.21
Zfat	mmu-miR-6969-5p	circRNA.3006	-48.47
Zfat	mmu-miR-6969-5p	circRNA.6955	-49.56
Zfat	mmu-miR-6969-5p	circRNA.9809	-49.06
Zfat	mmu-miR-6969-5p	circRNA.5962	-44.88
Zfat	mmu-miR-6969-5p	circRNA.7817	-48
Zfat	mmu-miR-6969-5p	circRNA.9803	-44.43
Zfat	mmu-miR-6969-5p	circRNA.5337	-43.42
Zfat	mmu-miR-6969-5p	circRNA.4865	-47.04
Zfat	mmu-miR-6969-5p	circRNA.2062	-43.2
Zfat	mmu-miR-6969-5p	circRNA.377	-46.66
Zfat	mmu-miR-6969-5p	circRNA.9020	-47.28
Zfat	mmu-miR-6969-5p	circRNA.1379	-48.67
Zfat	mmu-miR-6969-5p	circRNA.2633	-47.06
Zfat	mmu-miR-6969-5p	circRNA.4709	-42.97
Zfat	mmu-miR-6969-5p	circRNA.7615	-42.59
Zfat	mmu-miR-6969-5p	circRNA.674	-42.75
Zfat	mmu-miR-6969-5p	circRNA.5190	-46.33
Zfat	mmu-miR-6969-5p	circRNA.7948	-46.13
Zfat	mmu-miR-6969-5p	circRNA.5057	-45.61
Zfat	mmu-miR-6969-5p	circRNA.5746	-43.34
Zfat	mmu-miR-6969-5p	circRNA.9771	-44.05
Agpat1	mmu-miR-6969-5p	circRNA.4795	-41.58
Agpat1	mmu-miR-6969-5p	circRNA.1742	-43.09
Agpat1	mmu-miR-6969-5p	circRNA.1640	-41.55
Agpat1	mmu-miR-6969-5p	circRNA.5473	-43.66
Agpat1	mmu-miR-6969-5p	circRNA.1160	-42.5
Agpat1	mmu-miR-6969-5p	circRNA.7995	-42.52
Agpat1	mmu-miR-6969-5p	circRNA.1709	-40.82
Agpat1	mmu-miR-6969-5p	circRNA.5174	-43.74
Agpat1	mmu-miR-6969-5p	circRNA.136	-42.05
Agpat1	mmu-miR-6969-5p	circRNA.8055	-48.51
Agpat1	mmu-miR-6969-5p	circRNA.9442	-48.1
Agpat1	mmu-miR-6969-5p	circRNA.7184	-44.01
Agpat1	mmu-miR-6969-5p	circRNA.2597	-47.69
Agpat1	mmu-miR-6969-5p	circRNA.5236	-40.53
Agpat1	mmu-miR-6969-5p	circRNA.655	-42.21
Agpat1	mmu-miR-6969-5p	circRNA.1523	-42.03
Agpat1	mmu-miR-6969-5p	circRNA.3006	-46.29
Agpat1	mmu-miR-6969-5p	circRNA.6955	-47.38
Agpat1	mmu-miR-6969-5p	circRNA.9809	-46.88
Agpat1	mmu-miR-6969-5p	circRNA.5962	-42.7
Agpat1	mmu-miR-6969-5p	circRNA.7817	-45.82
Agpat1	mmu-miR-6969-5p	circRNA.9803	-42.25
Agpat1	mmu-miR-6969-5p	circRNA.5337	-41.24
Agpat1	mmu-miR-6969-5p	circRNA.4865	-44.86
Agpat1	mmu-miR-6969-5p	circRNA.2062	-41.02
Agpat1	mmu-miR-6969-5p	circRNA.377	-44.48
Agpat1	mmu-miR-6969-5p	circRNA.9020	-45.1
Agpat1	mmu-miR-6969-5p	circRNA.1379	-46.49
Agpat1	mmu-miR-6969-5p	circRNA.2633	-44.88
Agpat1	mmu-miR-6969-5p	circRNA.4709	-40.79
Agpat1	mmu-miR-6969-5p	circRNA.7615	-40.41
Agpat1	mmu-miR-6969-5p	circRNA.674	-40.57
Agpat1	mmu-miR-6969-5p	circRNA.5190	-44.15
Agpat1	mmu-miR-6969-5p	circRNA.7948	-43.95
Agpat1	mmu-miR-6969-5p	circRNA.5057	-43.43
Agpat1	mmu-miR-6969-5p	circRNA.5746	-41.16
Agpat1	mmu-miR-6969-5p	circRNA.9771	-41.87
Ighmbp2	mmu-miR-6969-5p	circRNA.4795	-41.82
Ighmbp2	mmu-miR-6969-5p	circRNA.1742	-43.33
Ighmbp2	mmu-miR-6969-5p	circRNA.1640	-41.79
Ighmbp2	mmu-miR-6969-5p	circRNA.5473	-43.9
Ighmbp2	mmu-miR-6969-5p	circRNA.1160	-42.74
Ighmbp2	mmu-miR-6969-5p	circRNA.7995	-42.76
Ighmbp2	mmu-miR-6969-5p	circRNA.1709	-41.06
Ighmbp2	mmu-miR-6969-5p	circRNA.5174	-43.98
Ighmbp2	mmu-miR-6969-5p	circRNA.136	-42.29
Ighmbp2	mmu-miR-6969-5p	circRNA.8055	-48.75
Ighmbp2	mmu-miR-6969-5p	circRNA.9442	-48.34
Ighmbp2	mmu-miR-6969-5p	circRNA.7184	-44.25
Ighmbp2	mmu-miR-6969-5p	circRNA.2597	-47.93
Ighmbp2	mmu-miR-6969-5p	circRNA.5236	-40.77
Ighmbp2	mmu-miR-6969-5p	circRNA.655	-42.45
Ighmbp2	mmu-miR-6969-5p	circRNA.1523	-42.27
Ighmbp2	mmu-miR-6969-5p	circRNA.3006	-46.53
Ighmbp2	mmu-miR-6969-5p	circRNA.6955	-47.62
Ighmbp2	mmu-miR-6969-5p	circRNA.9809	-47.12
Ighmbp2	mmu-miR-6969-5p	circRNA.5962	-42.94
Ighmbp2	mmu-miR-6969-5p	circRNA.7817	-46.06
Ighmbp2	mmu-miR-6969-5p	circRNA.9803	-42.49
Ighmbp2	mmu-miR-6969-5p	circRNA.5337	-41.48
Ighmbp2	mmu-miR-6969-5p	circRNA.4865	-45.1
Ighmbp2	mmu-miR-6969-5p	circRNA.2062	-41.26
Ighmbp2	mmu-miR-6969-5p	circRNA.377	-44.72
Ighmbp2	mmu-miR-6969-5p	circRNA.9020	-45.34
Ighmbp2	mmu-miR-6969-5p	circRNA.1379	-46.73
Ighmbp2	mmu-miR-6969-5p	circRNA.2633	-45.12
Ighmbp2	mmu-miR-6969-5p	circRNA.4709	-41.03
Ighmbp2	mmu-miR-6969-5p	circRNA.7615	-40.65
Ighmbp2	mmu-miR-6969-5p	circRNA.674	-40.81
Ighmbp2	mmu-miR-6969-5p	circRNA.5190	-44.39
Ighmbp2	mmu-miR-6969-5p	circRNA.7948	-44.19
Ighmbp2	mmu-miR-6969-5p	circRNA.5057	-43.67
Ighmbp2	mmu-miR-6969-5p	circRNA.5746	-41.4
Ighmbp2	mmu-miR-6969-5p	circRNA.9771	-42.11
Htr2c	mmu-miR-6969-5p	circRNA.4795	-44.67
Htr2c	mmu-miR-6969-5p	circRNA.1742	-46.18
Htr2c	mmu-miR-6969-5p	circRNA.1640	-44.64
Htr2c	mmu-miR-6969-5p	circRNA.5473	-46.75
Htr2c	mmu-miR-6969-5p	circRNA.1160	-45.59
Htr2c	mmu-miR-6969-5p	circRNA.7995	-45.61
Htr2c	mmu-miR-6969-5p	circRNA.1709	-43.91
Htr2c	mmu-miR-6969-5p	circRNA.5174	-46.83
Htr2c	mmu-miR-6969-5p	circRNA.136	-45.14
Htr2c	mmu-miR-6969-5p	circRNA.8055	-51.6
Htr2c	mmu-miR-6969-5p	circRNA.9442	-51.19
Htr2c	mmu-miR-6969-5p	circRNA.7184	-47.1
Htr2c	mmu-miR-6969-5p	circRNA.2597	-50.78
Htr2c	mmu-miR-6969-5p	circRNA.5236	-43.62
Htr2c	mmu-miR-6969-5p	circRNA.655	-45.3
Htr2c	mmu-miR-6969-5p	circRNA.1523	-45.12
Htr2c	mmu-miR-6969-5p	circRNA.3006	-49.38
Htr2c	mmu-miR-6969-5p	circRNA.6955	-50.47
Htr2c	mmu-miR-6969-5p	circRNA.9809	-49.97
Htr2c	mmu-miR-6969-5p	circRNA.5962	-45.79
Htr2c	mmu-miR-6969-5p	circRNA.7817	-48.91
Htr2c	mmu-miR-6969-5p	circRNA.9803	-45.34
Htr2c	mmu-miR-6969-5p	circRNA.5337	-44.33
Htr2c	mmu-miR-6969-5p	circRNA.4865	-47.95
Htr2c	mmu-miR-6969-5p	circRNA.2062	-44.11
Htr2c	mmu-miR-6969-5p	circRNA.377	-47.57
Htr2c	mmu-miR-6969-5p	circRNA.9020	-48.19
Htr2c	mmu-miR-6969-5p	circRNA.1379	-49.58
Htr2c	mmu-miR-6969-5p	circRNA.2633	-47.97
Htr2c	mmu-miR-6969-5p	circRNA.4709	-43.88
Htr2c	mmu-miR-6969-5p	circRNA.7615	-43.5
Htr2c	mmu-miR-6969-5p	circRNA.674	-43.66
Htr2c	mmu-miR-6969-5p	circRNA.5190	-47.24
Htr2c	mmu-miR-6969-5p	circRNA.7948	-47.04
Htr2c	mmu-miR-6969-5p	circRNA.5057	-46.52
Htr2c	mmu-miR-6969-5p	circRNA.5746	-44.25
Htr2c	mmu-miR-6969-5p	circRNA.9771	-44.96
C2cd3	mmu-miR-6969-5p	circRNA.4795	-51.06
C2cd3	mmu-miR-6969-5p	circRNA.1742	-52.57
C2cd3	mmu-miR-6969-5p	circRNA.1640	-51.03
C2cd3	mmu-miR-6969-5p	circRNA.5473	-53.14
C2cd3	mmu-miR-6969-5p	circRNA.1160	-51.98
C2cd3	mmu-miR-6969-5p	circRNA.7995	-52
C2cd3	mmu-miR-6969-5p	circRNA.1709	-50.3
C2cd3	mmu-miR-6969-5p	circRNA.5174	-53.22
C2cd3	mmu-miR-6969-5p	circRNA.136	-51.53
C2cd3	mmu-miR-6969-5p	circRNA.8055	-57.99
C2cd3	mmu-miR-6969-5p	circRNA.9442	-57.58
C2cd3	mmu-miR-6969-5p	circRNA.7184	-53.49
C2cd3	mmu-miR-6969-5p	circRNA.2597	-57.17
C2cd3	mmu-miR-6969-5p	circRNA.5236	-50.01
C2cd3	mmu-miR-6969-5p	circRNA.655	-51.69
C2cd3	mmu-miR-6969-5p	circRNA.1523	-51.51
C2cd3	mmu-miR-6969-5p	circRNA.3006	-55.77
C2cd3	mmu-miR-6969-5p	circRNA.6955	-56.86
C2cd3	mmu-miR-6969-5p	circRNA.9809	-56.36
C2cd3	mmu-miR-6969-5p	circRNA.5962	-52.18
C2cd3	mmu-miR-6969-5p	circRNA.7817	-55.3
C2cd3	mmu-miR-6969-5p	circRNA.9803	-51.73
C2cd3	mmu-miR-6969-5p	circRNA.5337	-50.72
C2cd3	mmu-miR-6969-5p	circRNA.4865	-54.34
C2cd3	mmu-miR-6969-5p	circRNA.2062	-50.5
C2cd3	mmu-miR-6969-5p	circRNA.377	-53.96
C2cd3	mmu-miR-6969-5p	circRNA.9020	-54.58
C2cd3	mmu-miR-6969-5p	circRNA.1379	-55.97
C2cd3	mmu-miR-6969-5p	circRNA.2633	-54.36
C2cd3	mmu-miR-6969-5p	circRNA.4709	-50.27
C2cd3	mmu-miR-6969-5p	circRNA.7615	-49.89
C2cd3	mmu-miR-6969-5p	circRNA.674	-50.05
C2cd3	mmu-miR-6969-5p	circRNA.5190	-53.63
C2cd3	mmu-miR-6969-5p	circRNA.7948	-53.43
C2cd3	mmu-miR-6969-5p	circRNA.5057	-52.91
C2cd3	mmu-miR-6969-5p	circRNA.5746	-50.64
C2cd3	mmu-miR-6969-5p	circRNA.9771	-51.35
Slc17a5	mmu-miR-6969-5p	circRNA.4795	-43.23
Slc17a5	mmu-miR-6969-5p	circRNA.1742	-44.74
Slc17a5	mmu-miR-6969-5p	circRNA.1640	-43.2
Slc17a5	mmu-miR-6969-5p	circRNA.5473	-45.31
Slc17a5	mmu-miR-6969-5p	circRNA.1160	-44.15
Slc17a5	mmu-miR-6969-5p	circRNA.7995	-44.17
Slc17a5	mmu-miR-6969-5p	circRNA.1709	-42.47
Slc17a5	mmu-miR-6969-5p	circRNA.5174	-45.39
Slc17a5	mmu-miR-6969-5p	circRNA.136	-43.7
Slc17a5	mmu-miR-6969-5p	circRNA.8055	-50.16
Slc17a5	mmu-miR-6969-5p	circRNA.9442	-49.75
Slc17a5	mmu-miR-6969-5p	circRNA.7184	-45.66
Slc17a5	mmu-miR-6969-5p	circRNA.2597	-49.34
Slc17a5	mmu-miR-6969-5p	circRNA.5236	-42.18
Slc17a5	mmu-miR-6969-5p	circRNA.655	-43.86
Slc17a5	mmu-miR-6969-5p	circRNA.1523	-43.68
Slc17a5	mmu-miR-6969-5p	circRNA.3006	-47.94
Slc17a5	mmu-miR-6969-5p	circRNA.6955	-49.03
Slc17a5	mmu-miR-6969-5p	circRNA.9809	-48.53
Slc17a5	mmu-miR-6969-5p	circRNA.5962	-44.35
Slc17a5	mmu-miR-6969-5p	circRNA.7817	-47.47
Slc17a5	mmu-miR-6969-5p	circRNA.9803	-43.9
Slc17a5	mmu-miR-6969-5p	circRNA.5337	-42.89
Slc17a5	mmu-miR-6969-5p	circRNA.4865	-46.51
Slc17a5	mmu-miR-6969-5p	circRNA.2062	-42.67
Slc17a5	mmu-miR-6969-5p	circRNA.377	-46.13
Slc17a5	mmu-miR-6969-5p	circRNA.9020	-46.75
Slc17a5	mmu-miR-6969-5p	circRNA.1379	-48.14
Slc17a5	mmu-miR-6969-5p	circRNA.2633	-46.53
Slc17a5	mmu-miR-6969-5p	circRNA.4709	-42.44
Slc17a5	mmu-miR-6969-5p	circRNA.7615	-42.06
Slc17a5	mmu-miR-6969-5p	circRNA.674	-42.22
Slc17a5	mmu-miR-6969-5p	circRNA.5190	-45.8
Slc17a5	mmu-miR-6969-5p	circRNA.7948	-45.6
Slc17a5	mmu-miR-6969-5p	circRNA.5057	-45.08
Slc17a5	mmu-miR-6969-5p	circRNA.5746	-42.81
Slc17a5	mmu-miR-6969-5p	circRNA.9771	-43.52
Plxnb3	mmu-miR-6969-5p	circRNA.4795	-43.92
Plxnb3	mmu-miR-6969-5p	circRNA.1742	-45.43
Plxnb3	mmu-miR-6969-5p	circRNA.1640	-43.89
Plxnb3	mmu-miR-6969-5p	circRNA.5473	-46
Plxnb3	mmu-miR-6969-5p	circRNA.1160	-44.84
Plxnb3	mmu-miR-6969-5p	circRNA.7995	-44.86
Plxnb3	mmu-miR-6969-5p	circRNA.1709	-43.16
Plxnb3	mmu-miR-6969-5p	circRNA.5174	-46.08
Plxnb3	mmu-miR-6969-5p	circRNA.136	-44.39
Plxnb3	mmu-miR-6969-5p	circRNA.8055	-50.85
Plxnb3	mmu-miR-6969-5p	circRNA.9442	-50.44
Plxnb3	mmu-miR-6969-5p	circRNA.7184	-46.35
Plxnb3	mmu-miR-6969-5p	circRNA.2597	-50.03
Plxnb3	mmu-miR-6969-5p	circRNA.5236	-42.87
Plxnb3	mmu-miR-6969-5p	circRNA.655	-44.55
Plxnb3	mmu-miR-6969-5p	circRNA.1523	-44.37
Plxnb3	mmu-miR-6969-5p	circRNA.3006	-48.63
Plxnb3	mmu-miR-6969-5p	circRNA.6955	-49.72
Plxnb3	mmu-miR-6969-5p	circRNA.9809	-49.22
Plxnb3	mmu-miR-6969-5p	circRNA.5962	-45.04
Plxnb3	mmu-miR-6969-5p	circRNA.7817	-48.16
Plxnb3	mmu-miR-6969-5p	circRNA.9803	-44.59
Plxnb3	mmu-miR-6969-5p	circRNA.5337	-43.58
Plxnb3	mmu-miR-6969-5p	circRNA.4865	-47.2
Plxnb3	mmu-miR-6969-5p	circRNA.2062	-43.36
Plxnb3	mmu-miR-6969-5p	circRNA.377	-46.82
Plxnb3	mmu-miR-6969-5p	circRNA.9020	-47.44
Plxnb3	mmu-miR-6969-5p	circRNA.1379	-48.83
Plxnb3	mmu-miR-6969-5p	circRNA.2633	-47.22
Plxnb3	mmu-miR-6969-5p	circRNA.4709	-43.13
Plxnb3	mmu-miR-6969-5p	circRNA.7615	-42.75
Plxnb3	mmu-miR-6969-5p	circRNA.674	-42.91
Plxnb3	mmu-miR-6969-5p	circRNA.5190	-46.49
Plxnb3	mmu-miR-6969-5p	circRNA.7948	-46.29
Plxnb3	mmu-miR-6969-5p	circRNA.5057	-45.77
Plxnb3	mmu-miR-6969-5p	circRNA.5746	-43.5
Plxnb3	mmu-miR-6969-5p	circRNA.9771	-44.21
Specc1l	mmu-miR-6969-5p	circRNA.4795	-47.37
Specc1l	mmu-miR-6969-5p	circRNA.1742	-48.88
Specc1l	mmu-miR-6969-5p	circRNA.1640	-47.34
Specc1l	mmu-miR-6969-5p	circRNA.5473	-49.45
Specc1l	mmu-miR-6969-5p	circRNA.1160	-48.29
Specc1l	mmu-miR-6969-5p	circRNA.7995	-48.31
Specc1l	mmu-miR-6969-5p	circRNA.1709	-46.61
Specc1l	mmu-miR-6969-5p	circRNA.5174	-49.53
Specc1l	mmu-miR-6969-5p	circRNA.136	-47.84
Specc1l	mmu-miR-6969-5p	circRNA.8055	-54.3
Specc1l	mmu-miR-6969-5p	circRNA.9442	-53.89
Specc1l	mmu-miR-6969-5p	circRNA.7184	-49.8
Specc1l	mmu-miR-6969-5p	circRNA.2597	-53.48
Specc1l	mmu-miR-6969-5p	circRNA.5236	-46.32
Specc1l	mmu-miR-6969-5p	circRNA.655	-48
Specc1l	mmu-miR-6969-5p	circRNA.1523	-47.82
Specc1l	mmu-miR-6969-5p	circRNA.3006	-52.08
Specc1l	mmu-miR-6969-5p	circRNA.6955	-53.17
Specc1l	mmu-miR-6969-5p	circRNA.9809	-52.67
Specc1l	mmu-miR-6969-5p	circRNA.5962	-48.49
Specc1l	mmu-miR-6969-5p	circRNA.7817	-51.61
Specc1l	mmu-miR-6969-5p	circRNA.9803	-48.04
Specc1l	mmu-miR-6969-5p	circRNA.5337	-47.03
Specc1l	mmu-miR-6969-5p	circRNA.4865	-50.65
Specc1l	mmu-miR-6969-5p	circRNA.2062	-46.81
Specc1l	mmu-miR-6969-5p	circRNA.377	-50.27
Specc1l	mmu-miR-6969-5p	circRNA.9020	-50.89
Specc1l	mmu-miR-6969-5p	circRNA.1379	-52.28
Specc1l	mmu-miR-6969-5p	circRNA.2633	-50.67
Specc1l	mmu-miR-6969-5p	circRNA.4709	-46.58
Specc1l	mmu-miR-6969-5p	circRNA.7615	-46.2
Specc1l	mmu-miR-6969-5p	circRNA.674	-46.36
Specc1l	mmu-miR-6969-5p	circRNA.5190	-49.94
Specc1l	mmu-miR-6969-5p	circRNA.7948	-49.74
Specc1l	mmu-miR-6969-5p	circRNA.5057	-49.22
Specc1l	mmu-miR-6969-5p	circRNA.5746	-46.95
Specc1l	mmu-miR-6969-5p	circRNA.9771	-47.66
Ryr3	mmu-miR-6969-5p	circRNA.4795	-43.07
Ryr3	mmu-miR-6969-5p	circRNA.1742	-44.58
Ryr3	mmu-miR-6969-5p	circRNA.1640	-43.04
Ryr3	mmu-miR-6969-5p	circRNA.5473	-45.15
Ryr3	mmu-miR-6969-5p	circRNA.1160	-43.99
Ryr3	mmu-miR-6969-5p	circRNA.7995	-44.01
Ryr3	mmu-miR-6969-5p	circRNA.1709	-42.31
Ryr3	mmu-miR-6969-5p	circRNA.5174	-45.23
Ryr3	mmu-miR-6969-5p	circRNA.136	-43.54
Ryr3	mmu-miR-6969-5p	circRNA.8055	-50
Ryr3	mmu-miR-6969-5p	circRNA.9442	-49.59
Ryr3	mmu-miR-6969-5p	circRNA.7184	-45.5
Ryr3	mmu-miR-6969-5p	circRNA.2597	-49.18
Ryr3	mmu-miR-6969-5p	circRNA.5236	-42.02
Ryr3	mmu-miR-6969-5p	circRNA.655	-43.7
Ryr3	mmu-miR-6969-5p	circRNA.1523	-43.52
Ryr3	mmu-miR-6969-5p	circRNA.3006	-47.78
Ryr3	mmu-miR-6969-5p	circRNA.6955	-48.87
Ryr3	mmu-miR-6969-5p	circRNA.9809	-48.37
Ryr3	mmu-miR-6969-5p	circRNA.5962	-44.19
Ryr3	mmu-miR-6969-5p	circRNA.7817	-47.31
Ryr3	mmu-miR-6969-5p	circRNA.9803	-43.74
Ryr3	mmu-miR-6969-5p	circRNA.5337	-42.73
Ryr3	mmu-miR-6969-5p	circRNA.4865	-46.35
Ryr3	mmu-miR-6969-5p	circRNA.2062	-42.51
Ryr3	mmu-miR-6969-5p	circRNA.377	-45.97
Ryr3	mmu-miR-6969-5p	circRNA.9020	-46.59
Ryr3	mmu-miR-6969-5p	circRNA.1379	-47.98
Ryr3	mmu-miR-6969-5p	circRNA.2633	-46.37
Ryr3	mmu-miR-6969-5p	circRNA.4709	-42.28
Ryr3	mmu-miR-6969-5p	circRNA.7615	-41.9
Ryr3	mmu-miR-6969-5p	circRNA.674	-42.06
Ryr3	mmu-miR-6969-5p	circRNA.5190	-45.64
Ryr3	mmu-miR-6969-5p	circRNA.7948	-45.44
Ryr3	mmu-miR-6969-5p	circRNA.5057	-44.92
Ryr3	mmu-miR-6969-5p	circRNA.5746	-42.65
Ryr3	mmu-miR-6969-5p	circRNA.9771	-43.36
Sez6	mmu-miR-6969-5p	circRNA.4795	-50.37
Sez6	mmu-miR-6969-5p	circRNA.1742	-51.88
Sez6	mmu-miR-6969-5p	circRNA.1640	-50.34
Sez6	mmu-miR-6969-5p	circRNA.5473	-52.45
Sez6	mmu-miR-6969-5p	circRNA.1160	-51.29
Sez6	mmu-miR-6969-5p	circRNA.7995	-51.31
Sez6	mmu-miR-6969-5p	circRNA.1709	-49.61
Sez6	mmu-miR-6969-5p	circRNA.5174	-52.53
Sez6	mmu-miR-6969-5p	circRNA.136	-50.84
Sez6	mmu-miR-6969-5p	circRNA.8055	-57.3
Sez6	mmu-miR-6969-5p	circRNA.9442	-56.89
Sez6	mmu-miR-6969-5p	circRNA.7184	-52.8
Sez6	mmu-miR-6969-5p	circRNA.2597	-56.48
Sez6	mmu-miR-6969-5p	circRNA.5236	-49.32
Sez6	mmu-miR-6969-5p	circRNA.655	-51
Sez6	mmu-miR-6969-5p	circRNA.1523	-50.82
Sez6	mmu-miR-6969-5p	circRNA.3006	-55.08
Sez6	mmu-miR-6969-5p	circRNA.6955	-56.17
Sez6	mmu-miR-6969-5p	circRNA.9809	-55.67
Sez6	mmu-miR-6969-5p	circRNA.5962	-51.49
Sez6	mmu-miR-6969-5p	circRNA.7817	-54.61
Sez6	mmu-miR-6969-5p	circRNA.9803	-51.04
Sez6	mmu-miR-6969-5p	circRNA.5337	-50.03
Sez6	mmu-miR-6969-5p	circRNA.4865	-53.65
Sez6	mmu-miR-6969-5p	circRNA.2062	-49.81
Sez6	mmu-miR-6969-5p	circRNA.377	-53.27
Sez6	mmu-miR-6969-5p	circRNA.9020	-53.89
Sez6	mmu-miR-6969-5p	circRNA.1379	-55.28
Sez6	mmu-miR-6969-5p	circRNA.2633	-53.67
Sez6	mmu-miR-6969-5p	circRNA.4709	-49.58
Sez6	mmu-miR-6969-5p	circRNA.7615	-49.2
Sez6	mmu-miR-6969-5p	circRNA.674	-49.36
Sez6	mmu-miR-6969-5p	circRNA.5190	-52.94
Sez6	mmu-miR-6969-5p	circRNA.7948	-52.74
[truncated: 63,536 more rows]

## Sheet: MCC method
Top 30 in network ranked by MCC method
name	selected	shared name
mmu-miR-6931-5p	FALSE	mmu-miR-6931-5p
mmu-miR-1946a	FALSE	mmu-miR-1946a
mmu-miR-7032-5p	FALSE	mmu-miR-7032-5p
mmu-miR-149-3p	FALSE	mmu-miR-149-3p
mmu-miR-3473b	FALSE	mmu-miR-3473b
mmu-miR-709	FALSE	mmu-miR-709
mmu-miR-3547-5p	FALSE	mmu-miR-3547-5p
circRNA.4795	FALSE	circRNA.4795
mmu-miR-3470a	FALSE	mmu-miR-3470a
circRNA.2062	FALSE	circRNA.2062
mmu-miR-3473d	FALSE	mmu-miR-3473d
circRNA.377	FALSE	circRNA.377
mmu-miR-3470b	FALSE	mmu-miR-3470b
circRNA.7184	FALSE	circRNA.7184
circRNA.7584	FALSE	circRNA.7584
circRNA.7995	FALSE	circRNA.7995
circRNA.9442	FALSE	circRNA.9442
mmu-miR-328-5p	FALSE	mmu-miR-328-5p
mmu-miR-3620-3p	FALSE	mmu-miR-3620-3p
circRNA.3006	FALSE	circRNA.3006
circRNA.5746	FALSE	circRNA.5746
mmu-miR-7045-3p	FALSE	mmu-miR-7045-3p
circRNA.9827	FALSE	circRNA.9827
circRNA.5962	FALSE	circRNA.5962
mmu-miR-7667-5p	FALSE	mmu-miR-7667-5p
circRNA.1160	FALSE	circRNA.1160
mmu-miR-1195	FALSE	mmu-miR-1195
circRNA.1742	FALSE	circRNA.1742
mmu-miR-3620-5p	FALSE	mmu-miR-3620-5p
mmu-miR-1946b	FALSE	mmu-miR-1946b

## Sheet: BottleNeck method1
Top 20 in network ranked by BottleNeck method
name	selected	shared name
mmu-miR-6982-5p	FALSE	mmu-miR-6982-5p
mmu-miR-1946a	FALSE	mmu-miR-1946a
mmu-miR-6931-5p	FALSE	mmu-miR-6931-5p
mmu-miR-328-5p	FALSE	mmu-miR-328-5p
mmu-miR-149-3p	FALSE	mmu-miR-149-3p
Limk1	FALSE	Limk1
Speg	FALSE	Speg
mmu-miR-3473b	FALSE	mmu-miR-3473b
mmu-miR-7045-3p	FALSE	mmu-miR-7045-3p
mmu-miR-3547-5p	FALSE	mmu-miR-3547-5p
Fosb	FALSE	Fosb
Cacna1i	FALSE	Cacna1i
circRNA.4795	FALSE	circRNA.4795
mmu-miR-3470a	FALSE	mmu-miR-3470a
mmu-miR-3473d	FALSE	mmu-miR-3473d
Shank3	FALSE	Shank3
circRNA.7817	FALSE	circRNA.7817
mmu-miR-3470b	FALSE	mmu-miR-3470b
circRNA.7584	FALSE	circRNA.7584
mmu-miR-1946b	FALSE	mmu-miR-1946b
4	Rab3gap2	0.0631504
4	Ripor2	0.0631504
4	Synpo	0.0631504
4	Tmcc3	0.0631504
4	Vgll4	0.0631504

## Sheet: Betweenness method
Top 30 in network network by Betweenness method
name	selected	shared name
mmu-miR-1946a	FALSE	mmu-miR-1946a
mmu-miR-6931-5p	FALSE	mmu-miR-6931-5p
mmu-miR-7032-5p	FALSE	mmu-miR-7032-5p
mmu-miR-149-3p	FALSE	mmu-miR-149-3p
mmu-miR-3473b	FALSE	mmu-miR-3473b
mmu-miR-709	FALSE	mmu-miR-709
mmu-miR-3547-5p	FALSE	mmu-miR-3547-5p
circRNA.1745	FALSE	circRNA.1745
Cacna1i	FALSE	Cacna1i
circRNA.4795	FALSE	circRNA.4795
mmu-miR-3470a	FALSE	mmu-miR-3470a
circRNA.2062	FALSE	circRNA.2062
mmu-miR-3473d	FALSE	mmu-miR-3473d
Shank3	FALSE	Shank3
mmu-miR-3470b	FALSE	mmu-miR-3470b
circRNA.7184	FALSE	circRNA.7184
circRNA.7584	FALSE	circRNA.7584
circRNA.9538	FALSE	circRNA.9538
circRNA.9442	FALSE	circRNA.9442
mmu-miR-328-5p	FALSE	mmu-miR-328-5p
mmu-miR-7669-3p	FALSE	mmu-miR-7669-3p
mmu-miR-3620-3p	FALSE	mmu-miR-3620-3p
circRNA.3006	FALSE	circRNA.3006
mmu-miR-7045-3p	FALSE	mmu-miR-7045-3p
circRNA.5962	FALSE	circRNA.5962
mmu-miR-7667-5p	FALSE	mmu-miR-7667-5p
circRNA.9001	FALSE	circRNA.9001
mmu-miR-1195	FALSE	mmu-miR-1195
mmu-miR-1946b	FALSE	mmu-miR-1946b
circRNA.1742	FALSE	circRNA.1742
