# Supplementary material for: Comprehensive analysis of the coding and non-coding RNA transcriptome expression profiles of hippocampus tissue in tx-J animal model of Wilson's disease
Source: Sci Rep. 2023 Jun 7;13:9252. doi: 10.1038/s41598-023-36503-8 (PMC10247767; doi:10.1038/s41598-023-36503-8)
Supplement: Supplementary file 11 — Supplementary Table 7. [file 41598_2023_36503_MOESM11_ESM.xls]

## Sheet: 12
node_name	MCC	DMNC	MNC	Degree	EPC	BottleNeck	EcCentricity	Closeness	Radiality	Betweenness	Stress	ClusteringCoefficient
Abi2	1	0	1	1	14.889	1	0.16667	55.4	5.63314	0	0	0
mmu-miR-1946a	47	0	1	47	55.805	61	0.2	89.75	6.62722	10052.6	112312	0
circRNA.1745	5	0	1	5	40.493	65	0.16667	70.45	6.33136	892.151	12600	0
Mob1b	2	0	1	2	22.945	1	0.16667	51.6	5.47929	2.54637	74	0
mmu-miR-3473d	24	0	1	24	55.746	30	0.2	75.8167	6.43787	3191.7	46514	0
circRNA.7184	7	0	1	7	44.558	32	0.2	65.1167	6.04734	1158.33	18742	0
circRNA.7995	6	0	1	6	41.091	9	0.16667	62.8667	5.95266	571.251	9942	0
Alas2	2	0	1	2	19.303	1	0.16667	47	5.15976	10.6232	448	0
mmu-miR-3620-3p	8	0	1	8	38.908	3	0.2	60.8	5.97633	661.097	7258	0
Ripor2	4	0	1	4	32.144	5	0.16667	63.3833	5.97633	419.32	4440	0
circRNA.2633	4	0	1	4	38.026	1	0.16667	67.0333	6.18935	425.31	8462	0
circRNA.662	4	0	1	4	35.27	8	0.16667	62.05	5.92899	321.56	3522	0
circRNA.1742	11	0	1	11	53.073	51	0.25	81.9167	6.76923	4863.29	52560	0
Htr2c	1	0	1	1	15.287	1	0.16667	53.4	5.59763	0	0	0
mmu-miR-6931-5p	35	0	1	35	56.946	30	0.2	83.5333	6.59172	6418.79	85700	0
circRNA.4108	2	0	1	2	22.773	1	0.16667	55.8167	5.69231	39.8211	908	0
circRNA.9020	4	0	1	4	38.778	1	0.16667	67.0333	6.18935	425.31	8462	0
circRNA.2062	7	0	1	7	39.831	9	0.16667	63.7833	5.97633	1078.56	13164	0
circRNA.7584	9	0	1	9	49.079	5	0.25	74.5833	6.46154	2320.1	27678	0
circRNA.9442	7	0	1	7	44.696	4	0.16667	63.9	5.97633	872.889	16810	0
circRNA.3006	7	0	1	7	49.045	1	0.16667	70.7833	6.30769	851.026	15886	0
circRNA.9827	5	0	1	5	38.306	2	0.16667	61.0667	5.88166	344.142	5202	0
circRNA.5962	5	0	1	5	39.455	2	0.25	69.6667	6.30769	759.786	10372	0
circRNA.1160	5	0	1	5	43.227	1	0.16667	60.8167	5.86982	155.822	4014	0
circRNA.1640	4	0	1	4	36.684	1	0.16667	59.15	5.81065	150.96	5546	0
circRNA.1379	3	0	1	3	29.754	1	0.2	58.95	5.83432	144.948	1930	0
Guf1	1	0	1	1	13.617	1	0.16667	55.4	5.63314	0	0	0
Irak1	4	0	1	4	31.092	1	0.16667	55.2833	5.63314	273.404	4280	0
circRNA.5236	2	0	1	2	22.642	1	0.16667	52.1	5.50296	6.92634	178	0
Zmym5	1	0	1	1	13.122	1	0.16667	48.9833	5.33728	0	0	0
mmu-miR-3470b	21	0	1	21	49.27	17	0.2	72.55	6.33136	4464.75	39102	0
circRNA.2482	1	0	1	1	13.33	1	0.16667	48.9833	5.33728	0	0	0
Mtrr	1	0	1	1	12.852	1	0.16667	48.9833	5.33728	0	0	0
Ddx55	1	0	1	1	12.555	1	0.16667	48.9833	5.33728	0	0	0
circRNA.5190	2	0	1	2	23.365	1	0.2	57.5333	5.78698	72.1369	1188	0
Snap23	1	0	1	1	13.887	1	0.16667	48.9833	5.33728	0	0	0
circRNA.9771	4	0	1	4	37.702	1	0.2	59.6167	5.84615	318.736	4456	0
circRNA.9809	2	0	1	2	16.468	1	0.16667	50.65	5.39645	74.3674	486	0
circRNA.6385	1	0	1	1	13.813	1	0.16667	48.9833	5.33728	0	0	0
circRNA.5057	5	0	1	5	38.989	1	0.2	62.5333	5.9645	366.66	7938	0
circRNA.2966	1	0	1	1	13.032	1	0.16667	48.9833	5.33728	0	0	0
circRNA.9538	2	0	1	2	14.111	3	0.16667	49.9	5.36095	668	4672	0
circRNA.6055	3	0	1	3	27.568	1	0.16667	55.2333	5.64497	209.77	1808	0
circRNA.5746	6	0	1	6	41.647	3	0.16667	62.2333	5.91716	657.63	14518	0
Slc17a5	1	0	1	1	13.815	1	0.16667	50.4333	5.44379	0	0	0
mmu-miR-1195	14	0	1	14	51.12	3	0.2	66.7333	6.17751	955.161	17544	0
circRNA.5358	2	0	1	2	24.509	1	0.16667	57.2833	5.71598	24.222	532	0
Srsf1	1	0	1	1	15.16	1	0.16667	55.4	5.63314	0	0	0
circRNA.1534	1	0	1	1	15.575	1	0.16667	53.4	5.59763	0	0	0
circRNA.8055	3	0	1	3	26.714	3	0.16667	57.4833	5.75148	273.577	5238	0
circRNA.1523	2	0	1	2	24.778	1	0.16667	55.3167	5.66864	12.6687	402	0
mmu-miR-7667-5p	15	0	1	15	52.543	5	0.2	69.05	6.28402	1243.88	21194	0
circRNA.6731	3	0	1	3	27.406	2	0.16667	52.7667	5.51479	100.774	1152	0
mmu-miR-3620-5p	9	0	1	9	42.568	3	0.2	56.5167	5.53846	641.571	17180	0
circRNA.5174	3	0	1	3	24.563	1	0.16667	51.55	5.44379	54.8375	1572	0
Sh2b3	2	0	1	2	23.758	1	0.16667	58.7167	5.81065	54.0718	1376	0
circRNA.377	6	0	1	6	42.033	1	0.16667	59.7333	5.79882	369.102	5854	0
circRNA.2211	1	0	1	1	14.923	1	0.16667	53.4	5.59763	0	0	0
Mib1	1	0	1	1	14.584	1	0.16667	55.4	5.63314	0	0	0
circRNA.9001	4	0	1	4	33.223	3	0.25	68.75	6.28402	953.467	11280	0
Map1s	2	0	1	2	25.44	1	0.16667	59.8333	5.83432	67.3517	1490	0
mmu-miR-1946b	30	0	1	30	48.461	20	0.2	76.9833	6.31953	5134.18	50814	0
Limk1	3	0	1	3	27.691	1	0.16667	61.4667	5.90533	222.564	2580	0
circRNA.4795	6	0	1	6	41.804	1	0.2	64.45	6.0355	783.252	10668	0
circRNA.6955	3	0	1	3	32.29	1	0.16667	57.4833	5.75148	61.333	1488	0
circRNA.674	3	0	1	3	26.889	1	0.16667	56.2333	5.69231	252.629	5056	0
Slc45a4	2	0	1	2	25.911	1	0.16667	59.8333	5.83432	67.3517	1490	0
Zfp384	1	0	1	1	11.662	1	0.16667	45.3667	5.06509	0	0	0
mmu-miR-7045-3p	12	0	1	12	39.088	7	0.2	64.2167	6.05917	2043.68	19262	0
Cacnb1	2	0	1	2	23.985	1	0.16667	59.9833	5.88166	152.606	2222	0
circRNA.1709	5	0	1	5	38.744	1	0.16667	60.8167	5.86982	534.554	10878	0
Syt7	2	0	1	2	24.074	1	0.16667	59.8333	5.83432	67.3517	1490	0
mmu-miR-3547-5p	15	0	1	15	47.458	6	0.2	66.1833	6.07101	1751.9	25384	0
Shank3	4	0	1	4	27.078	1	0.16667	61.25	5.86982	705.148	6992	0
Prkar1b	2	0	1	2	23.922	1	0.16667	59.8333	5.83432	67.3517	1490	0
Pear1	1	0	1	1	12.012	1	0.16667	50.3	5.32544	0	0	0
Speg	3	0	1	3	23.503	1	0.16667	59.4667	5.81065	473.765	4730	0
Fosb	3	0	1	3	31.213	1	0.16667	68.1167	6.26036	498.847	8382	0
Ubl3	1	0	1	1	15.051	1	0.16667	55.4	5.63314	0	0	0
Rnf25	1	0	1	1	13.63	1	0.16667	53.4	5.59763	0	0	0
circRNA.7736	2	0	1	2	21.39	1	0.16667	53.0667	5.56213	48.5933	1000	0
BC030499	1	0	1	1	12.821	1	0.16667	45.95	5.12426	0	0	0
mmu-miR-3470a	13	0	1	13	46.803	5	0.2	65.4167	6.11834	1653.14	20542	0
Rhbdl2	1	0	1	1	12.008	1	0.16667	45.95	5.12426	0	0	0
Rint1	1	0	1	1	13.401	1	0.16667	45.95	5.12426	0	0	0
circRNA.2459	2	0	1	2	19.045	1	0.16667	49.2833	5.33728	56.4241	552	0
Luc7l2	1	0	1	1	15.274	1	0.16667	55.4	5.63314	0	0	0
Mzf1	1	0	1	1	12.8	1	0.16667	46.05	5.07692	0	0	0
Rusc2	2	0	1	2	12.864	1	0.16667	47.35	5.19527	38.2567	380	0
Dgkq	1	0	1	1	14.18	1	0.16667	50.3	5.32544	0	0	0
mmu-miR-328-5p	7	0	1	7	26.975	4	0.2	57.6167	5.75148	790.953	6648	0
circRNA.4588	2	0	1	2	9.28	2	0.16667	44.4333	4.95858	41.12	446	0
circRNA.655	1	0	1	1	12.249	1	0.16667	48.9833	5.33728	0	0	0
Tmem131l	1	0	1	1	12.728	1	0.16667	55.4	5.63314	0	0	0
Hcn2	3	0	1	3	26.179	2	0.16667	61	5.86982	241.235	2364	0
Vgf	1	0	1	1	13.038	1	0.16667	46.05	5.07692	0	0	0
Hba-a2	1	0	1	1	12.233	1	0.16667	50.3	5.32544	0	0	0
Hba-a1	1	0	1	1	13.868	1	0.16667	50.3	5.32544	0	0	0
circRNA.2597	3	0	1	3	30.163	1	0.16667	62.9	6	193.534	4106	0
Xntrpc	2	0	1	2	24.561	1	0.16667	59.8333	5.83432	67.3517	1490	0
mmu-miR-6982-5p	5	0	1	5	26.838	1	0.2	57.1167	5.82249	226.891	2970	0
Trim25	1	0	1	1	7.966	1	0.16667	43.4333	4.94675	0	0	0
mmu-miR-149-3p	6	0	1	6	28.488	3	0.2	59.45	5.94083	796.426	6086	0
Rasgef1a	1	0	1	1	1.936	1	0.125	31.4667	3.38462	0	0	0
mmu-miR-1224-3p	2	0	1	2	4.484	2	0.14286	38.8548	4.3787	336	2338	0
Ercc6l2	2	0	1	2	25.635	1	0.16667	59.8333	5.83432	67.3517	1490	0
Agbl4	1	0	1	1	12.967	1	0.16667	50.3	5.32544	0	0	0
Bcor	1	0	1	1	14.04	1	0.16667	55.4	5.63314	0	0	0
Iars	1	0	1	1	5.123	1	0.125	35.194	3.90533	0	0	0
mmu-miR-574-5p	3	0	1	3	16.023	2	0.14286	45.1262	4.89941	337.817	6116	0
Cbfa2t3	2	0	1	2	13.587	1	0.16667	51.4333	5.37278	89.8172	1046	0
mmu-miR-705	2	0	1	2	13.507	2	0.14286	49.2929	5.28994	50.7078	486	0
Cacna1i	4	0	1	4	26.7	2	0.16667	62.3833	5.92899	662.04	5856	0
Atxn1l	1	0	1	1	14.32	1	0.16667	55.4	5.63314	0	0	0
Peg3	2	0	1	2	25.518	1	0.16667	56.5667	5.72781	16.5921	446	0
Lipe	1	0	1	1	6.722	1	0.16667	40.7667	4.62722	0	0	0
mmu-miR-7669-3p	5	0	1	5	21.752	4	0.2	54.7333	5.6213	1006.77	9590	0
Igfbpl1	2	0	1	2	24.706	1	0.16667	59.8333	5.83432	67.3517	1490	0
Cotl1	1	0	1	1	11.07	1	0.16667	45.3667	5.06509	0	0	0
Cul5	3	0	1	3	29.414	1	0.16667	58.1833	5.76331	291.061	3244	0
Man2c1	1	0	1	1	15.153	1	0.16667	55.4	5.63314	0	0	0
Wdr25	1	0	1	1	7.177	1	0.16667	42.4833	4.84024	0	0	0
mmu-miR-709	6	0	1	6	24.043	4	0.2	57.7833	5.83432	888.221	6398	0
Fbxw7	1	0	1	1	10.372	1	0.16667	45.3667	5.06509	0	0	0
Pgls	1	0	1	1	15.998	1	0.16667	55.4	5.63314	0	0	0
circRNA.7817	3	0	1	3	25.468	1	0.16667	56.9833	5.72781	144.429	1858	0
Nfatc2	1	0	1	1	15.605	1	0.16667	55.4	5.63314	0	0	0
Macf1	1	0	1	1	13.423	1	0.16667	50.3	5.32544	0	0	0
Specc1l	1	0	1	1	13.842	1	0.16667	55.4	5.63314	0	0	0
circRNA.5473	1	0	1	1	11.718	1	0.16667	41.1	4.54438	0	0	0
Agpat1	1	0	1	1	14.938	1	0.16667	55.4	5.63314	0	0	0
Mcm8	1	0	1	1	14.925	1	0.16667	50.4333	5.44379	0	0	0
Brd4	1	0	1	1	4.696	1	0.14286	36.2262	4.07101	0	0	0
mmu-miR-6914-5p	2	0	1	2	13.176	2	0.16667	46.5667	5.06509	336	3712	0
Phactr1	1	0	1	1	13.948	1	0.16667	50.3	5.32544	0	0	0
mmu-miR-7032-5p	6	0	1	6	24.702	3	0.14286	54.5929	5.5503	767.465	10528	0
Dmpk	1	0	1	1	13.345	1	0.16667	46.05	5.07692	0	0	0
Pex7	2	0	1	2	23.184	1	0.16667	59.8333	5.83432	67.3517	1490	0
circRNA.7615	2	0	1	2	17.176	1	0.16667	48.2667	5.2071	23.0134	198	0
Cacna2d4	1	0	1	1	7.221	1	0.125	40.5012	4.55621	0	0	0
Glg1	1	0	1	1	14.673	1	0.16667	55.4	5.63314	0	0	0
Nfe2l1	1	0	1	1	10.746	1	0.16667	45.3667	5.06509	0	0	0
Ddc	1	0	1	1	7.285	1	0.16667	42.1667	4.7574	0	0	0
Ppp2r2a	1	0	1	1	15.351	1	0.16667	55.4	5.63314	0	0	0
Col11a2	1	0	1	1	6.55	1	0.16667	40.7667	4.62722	0	0	0
Tcf3	2	0	1	2	15.434	1	0.16667	51.6833	5.38462	106.103	1064	0
mmu-miR-7047-5p	3	0	1	3	15.872	2	0.14286	51.0095	5.38462	126.074	1010	0
Myo18a	1	0	1	1	15.027	1	0.16667	55.4	5.63314	0	0	0
Large1	2	0	1	2	16.098	1	0.16667	47.0333	5.12426	38.1627	228	0
Map2k7	1	0	1	1	4.813	1	0.125	36.044	4.01183	0	0	0
mmu-miR-5110	3	0	1	3	16.232	2	0.14286	46.5595	5.00592	340.458	5618	0
mmu-miR-3104-5p	2	0	1	2	8.788	1	0.14286	46.2548	5.01775	90.4733	388	0
mmu-miR-3473b	13	0	1	13	49.529	1	0.2	66.5833	6.20118	1067.88	21390	0
AL592169.1	1	0	1	1	12.683	1	0.16667	50.3	5.32544	0	0	0
Lamb1	1	0	1	1	7.991	1	0.16667	43.4333	4.94675	0	0	0
Myt1	1	0	1	1	15.022	1	0.16667	53.4	5.59763	0	0	0
Atcay	1	0	1	1	15.103	1	0.16667	53.4	5.59763	0	0	0
Tbc1d24	1	0	1	1	15.411	1	0.16667	55.4	5.63314	0	0	0
S100pbp	1	0	1	1	5.379	1	0.16667	39.15	4.47337	0	0	0
mmu-miR-7045-5p	3	0	1	3	15.509	2	0.2	51.4667	5.46746	349.9	3282	0
Ptk2b	1	0	1	1	16.015	1	0.16667	53.4	5.59763	0	0	0
Oxsm	1	0	1	1	6.775	1	0.16667	42.4833	4.84024	0	0	0
Mbnl1	1	0	1	1	12.37	1	0.16667	50.3	5.32544	0	0	0
mmu-miR-3960	3	0	1	3	18.037	1	0.14286	52.1095	5.50296	53.4913	648	0
Lrrtm1	1	0	1	1	13.8	1	0.16667	50.3	5.32544	0	0	0
Xpo7	1	0	1	1	14.954	1	0.16667	55.4	5.63314	0	0	0
Vps51	1	0	1	1	7.285	1	0.16667	40.7667	4.62722	0	0	0
circRNA.7452	1	0	1	1	10.825	1	0.16667	43.9667	4.98225	0	0	0
Plagl1	1	0	1	1	7.664	1	0.125	40.5012	4.55621	0	0	0
Clcn2	1	0	1	1	14.461	1	0.16667	50.3	5.32544	0	0	0
