# Supplementary material for: Comprehensive analysis of the coding and non-coding RNA transcriptome expression profiles of hippocampus tissue in tx-J animal model of Wilson's disease
Source: Sci Rep. 2023 Jun 7;13:9252. doi: 10.1038/s41598-023-36503-8 (PMC10247767; doi:10.1038/s41598-023-36503-8)
Supplement: Supplementary file 12 — Supplementary Table 8. [file 41598_2023_36503_MOESM12_ESM.xls]

## Sheet: diff_mRNA_lncRNA_miRNA_interact
mRNA	miRNA	lncRNA	sum Max Energy
Synj2	mmu-miR-698-3p	NONMMUT015558.2	-43.19
Synj2	mmu-miR-698-3p	NONMMUT012316.2	-41.7
Synj2	mmu-miR-698-3p	NONMMUT147191.1	-48.45
Synj2	mmu-miR-698-3p	NONMMUT013867.2	-41.19
Synj2	mmu-miR-698-3p	NONMMUT098204.1	-43.11
Glg1	mmu-miR-698-3p	NONMMUT015558.2	-49.2
Glg1	mmu-miR-698-3p	NONMMUT012316.2	-47.71
Glg1	mmu-miR-698-3p	NONMMUT147191.1	-54.46
Glg1	mmu-miR-698-3p	NONMMUT013867.2	-47.2
Glg1	mmu-miR-698-3p	NONMMUT098204.1	-49.12
C2cd3	mmu-miR-1197-5p	NONMMUT053045.2	-48.24
C2cd3	mmu-miR-1197-5p	NONMMUT019396.2	-43.48
C2cd3	mmu-miR-1197-5p	NONMMUT013719.2	-42.54
C2cd3	mmu-miR-1197-5p	NONMMUT105893.1	-42.16
C2cd3	mmu-miR-1197-5p	NONMMUT121043.1	-42.13
C2cd3	mmu-miR-1197-5p	NONMMUT150791.1	-41.94
C2cd3	mmu-miR-1197-5p	NONMMUT059882.2	-43.22
C2cd3	mmu-miR-1197-5p	NONMMUT021994.2	-43.69
C2cd3	mmu-miR-1197-5p	NONMMUT140290.1	-44.13
C2cd3	mmu-miR-1197-5p	NONMMUT135057.1	-42.28
C2cd3	mmu-miR-1197-5p	NONMMUT109765.1	-43.18
C2cd3	mmu-miR-1197-5p	NONMMUT150498.1	-49.08
C2cd3	mmu-miR-1197-5p	ENSMUST00000223429	-41.7
C2cd3	mmu-miR-1197-5p	NONMMUT148230.1	-41.82
C2cd3	mmu-miR-1197-5p	ENSMUST00000224856	-44.1
Flcn	mmu-miR-1197-5p	NONMMUT053045.2	-46.75
Flcn	mmu-miR-1197-5p	NONMMUT019396.2	-41.99
Flcn	mmu-miR-1197-5p	NONMMUT013719.2	-41.05
Flcn	mmu-miR-1197-5p	NONMMUT105893.1	-40.67
Flcn	mmu-miR-1197-5p	NONMMUT121043.1	-40.64
Flcn	mmu-miR-1197-5p	NONMMUT150791.1	-40.45
Flcn	mmu-miR-1197-5p	NONMMUT059882.2	-41.73
Flcn	mmu-miR-1197-5p	NONMMUT021994.2	-42.2
Flcn	mmu-miR-1197-5p	NONMMUT140290.1	-42.64
Flcn	mmu-miR-1197-5p	NONMMUT135057.1	-40.79
Flcn	mmu-miR-1197-5p	NONMMUT109765.1	-41.69
Flcn	mmu-miR-1197-5p	NONMMUT150498.1	-47.59
Flcn	mmu-miR-1197-5p	ENSMUST00000223429	-40.21
Flcn	mmu-miR-1197-5p	NONMMUT148230.1	-40.33
Flcn	mmu-miR-1197-5p	ENSMUST00000224856	-42.61
Bcor	mmu-miR-1197-5p	NONMMUT053045.2	-48.41
Bcor	mmu-miR-1197-5p	NONMMUT019396.2	-43.65
Bcor	mmu-miR-1197-5p	NONMMUT013719.2	-42.71
Bcor	mmu-miR-1197-5p	NONMMUT105893.1	-42.33
Bcor	mmu-miR-1197-5p	NONMMUT121043.1	-42.3
Bcor	mmu-miR-1197-5p	NONMMUT150791.1	-42.11
Bcor	mmu-miR-1197-5p	NONMMUT059882.2	-43.39
Bcor	mmu-miR-1197-5p	NONMMUT021994.2	-43.86
Bcor	mmu-miR-1197-5p	NONMMUT140290.1	-44.3
Bcor	mmu-miR-1197-5p	NONMMUT135057.1	-42.45
Bcor	mmu-miR-1197-5p	NONMMUT109765.1	-43.35
Bcor	mmu-miR-1197-5p	NONMMUT150498.1	-49.25
Bcor	mmu-miR-1197-5p	ENSMUST00000223429	-41.87
Bcor	mmu-miR-1197-5p	NONMMUT148230.1	-41.99
Bcor	mmu-miR-1197-5p	ENSMUST00000224856	-44.27
Vps13d	mmu-miR-1197-5p	NONMMUT053045.2	-49.81
Vps13d	mmu-miR-1197-5p	NONMMUT019396.2	-45.05
Vps13d	mmu-miR-1197-5p	NONMMUT013719.2	-44.11
Vps13d	mmu-miR-1197-5p	NONMMUT105893.1	-43.73
Vps13d	mmu-miR-1197-5p	NONMMUT121043.1	-43.7
Vps13d	mmu-miR-1197-5p	NONMMUT150791.1	-43.51
Vps13d	mmu-miR-1197-5p	NONMMUT059882.2	-44.79
Vps13d	mmu-miR-1197-5p	NONMMUT021994.2	-45.26
Vps13d	mmu-miR-1197-5p	NONMMUT140290.1	-45.7
Vps13d	mmu-miR-1197-5p	NONMMUT135057.1	-43.85
Vps13d	mmu-miR-1197-5p	NONMMUT109765.1	-44.75
Vps13d	mmu-miR-1197-5p	NONMMUT150498.1	-50.65
Vps13d	mmu-miR-1197-5p	ENSMUST00000223429	-43.27
Vps13d	mmu-miR-1197-5p	NONMMUT148230.1	-43.39
Vps13d	mmu-miR-1197-5p	ENSMUST00000224856	-45.67
Pus1	mmu-miR-1197-5p	NONMMUT053045.2	-50.05
Pus1	mmu-miR-1197-5p	NONMMUT019396.2	-45.29
Pus1	mmu-miR-1197-5p	NONMMUT013719.2	-44.35
Pus1	mmu-miR-1197-5p	NONMMUT105893.1	-43.97
Pus1	mmu-miR-1197-5p	NONMMUT121043.1	-43.94
Pus1	mmu-miR-1197-5p	NONMMUT150791.1	-43.75
Pus1	mmu-miR-1197-5p	NONMMUT059882.2	-45.03
Pus1	mmu-miR-1197-5p	NONMMUT021994.2	-45.5
Pus1	mmu-miR-1197-5p	NONMMUT140290.1	-45.94
Pus1	mmu-miR-1197-5p	NONMMUT135057.1	-44.09
Pus1	mmu-miR-1197-5p	NONMMUT109765.1	-44.99
Pus1	mmu-miR-1197-5p	NONMMUT150498.1	-50.89
Pus1	mmu-miR-1197-5p	ENSMUST00000223429	-43.51
Pus1	mmu-miR-1197-5p	NONMMUT148230.1	-43.63
Pus1	mmu-miR-1197-5p	ENSMUST00000224856	-45.91
Mbnl1	mmu-miR-1197-5p	NONMMUT053045.2	-49.23
Mbnl1	mmu-miR-1197-5p	NONMMUT019396.2	-44.47
Mbnl1	mmu-miR-1197-5p	NONMMUT013719.2	-43.53
Mbnl1	mmu-miR-1197-5p	NONMMUT105893.1	-43.15
Mbnl1	mmu-miR-1197-5p	NONMMUT121043.1	-43.12
Mbnl1	mmu-miR-1197-5p	NONMMUT150791.1	-42.93
Mbnl1	mmu-miR-1197-5p	NONMMUT059882.2	-44.21
Mbnl1	mmu-miR-1197-5p	NONMMUT021994.2	-44.68
Mbnl1	mmu-miR-1197-5p	NONMMUT140290.1	-45.12
Mbnl1	mmu-miR-1197-5p	NONMMUT135057.1	-43.27
Mbnl1	mmu-miR-1197-5p	NONMMUT109765.1	-44.17
Mbnl1	mmu-miR-1197-5p	NONMMUT150498.1	-50.07
Mbnl1	mmu-miR-1197-5p	ENSMUST00000223429	-42.69
Mbnl1	mmu-miR-1197-5p	NONMMUT148230.1	-42.81
Mbnl1	mmu-miR-1197-5p	ENSMUST00000224856	-45.09
Tmem131l	mmu-miR-196a-1-3p	NONMMUT146592.1	-48.25
Tmem131l	mmu-miR-196a-1-3p	NONMMUT092676.1	-43.84
Tmem131l	mmu-miR-196a-1-3p	NONMMUT099570.1	-45.8
Tmem131l	mmu-miR-196a-1-3p	NONMMUT119742.1	-44.03
Papd5	mmu-miR-1668	NONMMUT103378.1	-52.19
Papd5	mmu-miR-1668	NONMMUT059199.2	-51.05
Papd5	mmu-miR-1668	NONMMUT026212.2	-52.26
Papd5	mmu-miR-1668	NONMMUT140199.1	-48.43
Papd5	mmu-miR-1668	NONMMUT090516.1	-50.03
Papd5	mmu-miR-1668	NONMMUT141409.1	-48.78
Papd5	mmu-miR-1668	NONMMUT029768.2	-50.11
Papd5	mmu-miR-1668	NONMMUT091533.1	-51.97
Papd5	mmu-miR-1668	ENSMUST00000210111	-51.25
Papd5	mmu-miR-1668	NONMMUT084485.1	-48.14
Papd5	mmu-miR-1668	ENSMUST00000211831	-59.31
Papd5	mmu-miR-1668	NONMMUT069457.2	-48.95
Papd5	mmu-miR-1668	NONMMUT127262.1	-52.14
Papd5	mmu-miR-1668	NONMMUT045540.2	-51.93
Papd5	mmu-miR-1668	NONMMUT132391.1	-48.07
Papd5	mmu-miR-1668	NONMMUT005054.2	-56.64
Papd5	mmu-miR-1668	ENSMUST00000148826	-48.01
Papd5	mmu-miR-1668	NONMMUT023511.2	-48.06
Papd5	mmu-miR-1668	NONMMUT129506.1	-52.55
Papd5	mmu-miR-1668	NONMMUT138893.1	-49.61
Papd5	mmu-miR-1668	NONMMUT100383.1	-53.76
Papd5	mmu-miR-1668	ENSMUST00000185216	-48.25
Papd5	mmu-miR-1668	ENSMUST00000182497	-51.25
Papd5	mmu-miR-1668	NONMMUT008225.2	-49.2
Papd5	mmu-miR-1668	NONMMUT103976.1	-49.19
Papd5	mmu-miR-1668	NONMMUT143361.1	-51.08
Papd5	mmu-miR-1668	NONMMUT067467.2	-58.89
Papd5	mmu-miR-1668	NONMMUT126894.1	-49.19
Papd5	mmu-miR-1668	NONMMUT092829.1	-48.93
Papd5	mmu-miR-1668	NONMMUT026219.2	-52.26
Papd5	mmu-miR-1668	NONMMUT047614.2	-50.16
Papd5	mmu-miR-1668	NONMMUT031563.2	-51.98
Papd5	mmu-miR-1668	NONMMUT148250.1	-49.12
Papd5	mmu-miR-1668	NONMMUT147122.1	-50.91
Papd5	mmu-miR-1668	NONMMUT062058.2	-48.64
Papd5	mmu-miR-1668	NONMMUT096911.1	-49.54
Papd5	mmu-miR-1668	NONMMUT037280.2	-49.98
Papd5	mmu-miR-1668	NONMMUT142848.1	-50.61
Papd5	mmu-miR-1668	NONMMUT058167.2	-53.68
Papd5	mmu-miR-1668	NONMMUT005752.2	-48.66
Papd5	mmu-miR-1668	NONMMUT059648.2	-49.19
Papd5	mmu-miR-1668	NONMMUT114858.1	-50.28
Papd5	mmu-miR-1668	NONMMUT004127.2	-48.25
Papd5	mmu-miR-1668	NONMMUT057868.2	-51.64
Papd5	mmu-miR-1668	NONMMUT116011.1	-51.99
Papd5	mmu-miR-1668	NONMMUT150718.1	-49.19
Papd5	mmu-miR-1668	NONMMUT052507.2	-49.63
Papd5	mmu-miR-1668	NONMMUT146886.1	-48.42
Papd5	mmu-miR-1668	ENSMUST00000173672	-50.13
Papd5	mmu-miR-1668	NONMMUT151984.1	-49.38
Papd5	mmu-miR-1668	NONMMUT052428.2	-48.86
Papd5	mmu-miR-1668	ENSMUST00000210118	-53.09
Papd5	mmu-miR-1668	NONMMUT111250.1	-52.25
Papd5	mmu-miR-1668	NONMMUT036298.2	-50.65
Papd5	mmu-miR-1668	NONMMUT046715.2	-49.46
Papd5	mmu-miR-1668	NONMMUT147191.1	-50.48
Papd5	mmu-miR-1668	NONMMUT009595.2	-49.18
Papd5	mmu-miR-1668	NONMMUT082874.1	-50.04
Papd5	mmu-miR-1668	NONMMUT038999.2	-56.33
Papd5	mmu-miR-1668	ENSMUST00000223012	-50.21
Papd5	mmu-miR-1668	ENSMUST00000218664	-49.63
Papd5	mmu-miR-1668	NONMMUT136460.1	-48.4
Papd5	mmu-miR-1668	ENSMUST00000188014	-52.8
Papd5	mmu-miR-1668	NONMMUT141359.1	-50.33
Papd5	mmu-miR-1668	NONMMUT011749.2	-52.27
Papd5	mmu-miR-1668	NONMMUT131927.1	-48.31
Papd5	mmu-miR-1668	NONMMUT092464.1	-50.76
Papd5	mmu-miR-1668	NONMMUT039400.2	-50.57
Papd5	mmu-miR-1668	NONMMUT073691.2	-53.21
Papd5	mmu-miR-1668	NONMMUT093991.1	-51.94
Papd5	mmu-miR-1668	NONMMUT118780.1	-49.19
Papd5	mmu-miR-1668	NONMMUT139997.1	-50.34
Papd5	mmu-miR-1668	NONMMUT121940.1	-62.21
Papd5	mmu-miR-1668	NONMMUT081284.1	-49.57
Papd5	mmu-miR-1668	NONMMUT097863.1	-54.52
Papd5	mmu-miR-1668	NONMMUT111249.1	-55.26
Papd5	mmu-miR-1668	NONMMUT138636.1	-48.43
Papd5	mmu-miR-1668	NONMMUT024406.2	-49.76
Papd5	mmu-miR-1668	NONMMUT059197.2	-49.64
Papd5	mmu-miR-1668	NONMMUT016320.2	-48.44
Papd5	mmu-miR-1668	NONMMUT111072.1	-48.23
Papd5	mmu-miR-1668	NONMMUT063134.2	-53.71
Papd5	mmu-miR-1668	NONMMUT117675.1	-50.6
Papd5	mmu-miR-1668	NONMMUT116946.1	-50.33
Papd5	mmu-miR-1668	NONMMUT030941.2	-48.92
Papd5	mmu-miR-1668	NONMMUT105931.1	-52.32
Papd5	mmu-miR-1668	NONMMUT025058.2	-49.85
Papd5	mmu-miR-1668	NONMMUT058510.2	-51.83
Papd5	mmu-miR-1668	NONMMUT098272.1	-53.49
Papd5	mmu-miR-1668	NONMMUT033605.2	-48.26
Papd5	mmu-miR-1668	NONMMUT018855.2	-50.03
B4galnt3	mmu-miR-1668	NONMMUT103378.1	-50.42
B4galnt3	mmu-miR-1668	NONMMUT059199.2	-49.28
B4galnt3	mmu-miR-1668	NONMMUT026212.2	-50.49
B4galnt3	mmu-miR-1668	NONMMUT140199.1	-46.66
B4galnt3	mmu-miR-1668	NONMMUT090516.1	-48.26
B4galnt3	mmu-miR-1668	NONMMUT141409.1	-47.01
B4galnt3	mmu-miR-1668	NONMMUT029768.2	-48.34
B4galnt3	mmu-miR-1668	NONMMUT091533.1	-50.2
B4galnt3	mmu-miR-1668	ENSMUST00000210111	-49.48
B4galnt3	mmu-miR-1668	NONMMUT084485.1	-46.37
B4galnt3	mmu-miR-1668	ENSMUST00000211831	-57.54
B4galnt3	mmu-miR-1668	NONMMUT069457.2	-47.18
B4galnt3	mmu-miR-1668	NONMMUT127262.1	-50.37
B4galnt3	mmu-miR-1668	NONMMUT045540.2	-50.16
B4galnt3	mmu-miR-1668	NONMMUT132391.1	-46.3
B4galnt3	mmu-miR-1668	NONMMUT005054.2	-54.87
B4galnt3	mmu-miR-1668	ENSMUST00000148826	-46.24
B4galnt3	mmu-miR-1668	NONMMUT023511.2	-46.29
B4galnt3	mmu-miR-1668	NONMMUT129506.1	-50.78
B4galnt3	mmu-miR-1668	NONMMUT138893.1	-47.84
B4galnt3	mmu-miR-1668	NONMMUT100383.1	-51.99
B4galnt3	mmu-miR-1668	ENSMUST00000185216	-46.48
B4galnt3	mmu-miR-1668	ENSMUST00000182497	-49.48
B4galnt3	mmu-miR-1668	NONMMUT008225.2	-47.43
B4galnt3	mmu-miR-1668	NONMMUT103976.1	-47.42
B4galnt3	mmu-miR-1668	NONMMUT143361.1	-49.31
B4galnt3	mmu-miR-1668	NONMMUT067467.2	-57.12
B4galnt3	mmu-miR-1668	NONMMUT126894.1	-47.42
B4galnt3	mmu-miR-1668	NONMMUT092829.1	-47.16
B4galnt3	mmu-miR-1668	NONMMUT026219.2	-50.49
B4galnt3	mmu-miR-1668	NONMMUT047614.2	-48.39
B4galnt3	mmu-miR-1668	NONMMUT031563.2	-50.21
B4galnt3	mmu-miR-1668	NONMMUT148250.1	-47.35
B4galnt3	mmu-miR-1668	NONMMUT147122.1	-49.14
B4galnt3	mmu-miR-1668	NONMMUT062058.2	-46.87
B4galnt3	mmu-miR-1668	NONMMUT096911.1	-47.77
B4galnt3	mmu-miR-1668	NONMMUT037280.2	-48.21
B4galnt3	mmu-miR-1668	NONMMUT142848.1	-48.84
B4galnt3	mmu-miR-1668	NONMMUT058167.2	-51.91
B4galnt3	mmu-miR-1668	NONMMUT005752.2	-46.89
B4galnt3	mmu-miR-1668	NONMMUT059648.2	-47.42
B4galnt3	mmu-miR-1668	NONMMUT114858.1	-48.51
B4galnt3	mmu-miR-1668	NONMMUT004127.2	-46.48
B4galnt3	mmu-miR-1668	NONMMUT057868.2	-49.87
B4galnt3	mmu-miR-1668	NONMMUT116011.1	-50.22
B4galnt3	mmu-miR-1668	NONMMUT150718.1	-47.42
B4galnt3	mmu-miR-1668	NONMMUT052507.2	-47.86
B4galnt3	mmu-miR-1668	NONMMUT146886.1	-46.65
B4galnt3	mmu-miR-1668	ENSMUST00000173672	-48.36
B4galnt3	mmu-miR-1668	NONMMUT151984.1	-47.61
B4galnt3	mmu-miR-1668	NONMMUT052428.2	-47.09
B4galnt3	mmu-miR-1668	ENSMUST00000210118	-51.32
B4galnt3	mmu-miR-1668	NONMMUT111250.1	-50.48
B4galnt3	mmu-miR-1668	NONMMUT036298.2	-48.88
B4galnt3	mmu-miR-1668	NONMMUT046715.2	-47.69
B4galnt3	mmu-miR-1668	NONMMUT147191.1	-48.71
B4galnt3	mmu-miR-1668	NONMMUT009595.2	-47.41
B4galnt3	mmu-miR-1668	NONMMUT082874.1	-48.27
B4galnt3	mmu-miR-1668	NONMMUT038999.2	-54.56
B4galnt3	mmu-miR-1668	ENSMUST00000223012	-48.44
B4galnt3	mmu-miR-1668	ENSMUST00000218664	-47.86
B4galnt3	mmu-miR-1668	NONMMUT136460.1	-46.63
B4galnt3	mmu-miR-1668	ENSMUST00000188014	-51.03
B4galnt3	mmu-miR-1668	NONMMUT141359.1	-48.56
B4galnt3	mmu-miR-1668	NONMMUT011749.2	-50.5
B4galnt3	mmu-miR-1668	NONMMUT131927.1	-46.54
B4galnt3	mmu-miR-1668	NONMMUT092464.1	-48.99
B4galnt3	mmu-miR-1668	NONMMUT039400.2	-48.8
B4galnt3	mmu-miR-1668	NONMMUT073691.2	-51.44
B4galnt3	mmu-miR-1668	NONMMUT093991.1	-50.17
B4galnt3	mmu-miR-1668	NONMMUT118780.1	-47.42
B4galnt3	mmu-miR-1668	NONMMUT139997.1	-48.57
B4galnt3	mmu-miR-1668	NONMMUT121940.1	-60.44
B4galnt3	mmu-miR-1668	NONMMUT081284.1	-47.8
B4galnt3	mmu-miR-1668	NONMMUT097863.1	-52.75
B4galnt3	mmu-miR-1668	NONMMUT111249.1	-53.49
B4galnt3	mmu-miR-1668	NONMMUT138636.1	-46.66
B4galnt3	mmu-miR-1668	NONMMUT024406.2	-47.99
B4galnt3	mmu-miR-1668	NONMMUT059197.2	-47.87
B4galnt3	mmu-miR-1668	NONMMUT016320.2	-46.67
B4galnt3	mmu-miR-1668	NONMMUT111072.1	-46.46
B4galnt3	mmu-miR-1668	NONMMUT063134.2	-51.94
B4galnt3	mmu-miR-1668	NONMMUT117675.1	-48.83
B4galnt3	mmu-miR-1668	NONMMUT116946.1	-48.56
B4galnt3	mmu-miR-1668	NONMMUT030941.2	-47.15
B4galnt3	mmu-miR-1668	NONMMUT105931.1	-50.55
B4galnt3	mmu-miR-1668	NONMMUT025058.2	-48.08
B4galnt3	mmu-miR-1668	NONMMUT058510.2	-50.06
B4galnt3	mmu-miR-1668	NONMMUT098272.1	-51.72
B4galnt3	mmu-miR-1668	NONMMUT033605.2	-46.49
B4galnt3	mmu-miR-1668	NONMMUT018855.2	-48.26
Macf1	mmu-miR-1668	NONMMUT103378.1	-45.31
Macf1	mmu-miR-1668	NONMMUT059199.2	-44.17
Macf1	mmu-miR-1668	NONMMUT026212.2	-45.38
Macf1	mmu-miR-1668	NONMMUT140199.1	-41.55
Macf1	mmu-miR-1668	NONMMUT090516.1	-43.15
Macf1	mmu-miR-1668	NONMMUT141409.1	-41.9
Macf1	mmu-miR-1668	NONMMUT029768.2	-43.23
Macf1	mmu-miR-1668	NONMMUT091533.1	-45.09
Macf1	mmu-miR-1668	ENSMUST00000210111	-44.37
Macf1	mmu-miR-1668	NONMMUT084485.1	-41.26
Macf1	mmu-miR-1668	ENSMUST00000211831	-52.43
Macf1	mmu-miR-1668	NONMMUT069457.2	-42.07
Macf1	mmu-miR-1668	NONMMUT127262.1	-45.26
Macf1	mmu-miR-1668	NONMMUT045540.2	-45.05
Macf1	mmu-miR-1668	NONMMUT132391.1	-41.19
Macf1	mmu-miR-1668	NONMMUT005054.2	-49.76
Macf1	mmu-miR-1668	ENSMUST00000148826	-41.13
Macf1	mmu-miR-1668	NONMMUT023511.2	-41.18
Macf1	mmu-miR-1668	NONMMUT129506.1	-45.67
Macf1	mmu-miR-1668	NONMMUT138893.1	-42.73
Macf1	mmu-miR-1668	NONMMUT100383.1	-46.88
Macf1	mmu-miR-1668	ENSMUST00000185216	-41.37
Macf1	mmu-miR-1668	ENSMUST00000182497	-44.37
Macf1	mmu-miR-1668	NONMMUT008225.2	-42.32
Macf1	mmu-miR-1668	NONMMUT103976.1	-42.31
Macf1	mmu-miR-1668	NONMMUT143361.1	-44.2
Macf1	mmu-miR-1668	NONMMUT067467.2	-52.01
Macf1	mmu-miR-1668	NONMMUT126894.1	-42.31
Macf1	mmu-miR-1668	NONMMUT092829.1	-42.05
Macf1	mmu-miR-1668	NONMMUT026219.2	-45.38
Macf1	mmu-miR-1668	NONMMUT047614.2	-43.28
Macf1	mmu-miR-1668	NONMMUT031563.2	-45.1
Macf1	mmu-miR-1668	NONMMUT148250.1	-42.24
Macf1	mmu-miR-1668	NONMMUT147122.1	-44.03
Macf1	mmu-miR-1668	NONMMUT062058.2	-41.76
Macf1	mmu-miR-1668	NONMMUT096911.1	-42.66
Macf1	mmu-miR-1668	NONMMUT037280.2	-43.1
Macf1	mmu-miR-1668	NONMMUT142848.1	-43.73
Macf1	mmu-miR-1668	NONMMUT058167.2	-46.8
Macf1	mmu-miR-1668	NONMMUT005752.2	-41.78
Macf1	mmu-miR-1668	NONMMUT059648.2	-42.31
Macf1	mmu-miR-1668	NONMMUT114858.1	-43.4
Macf1	mmu-miR-1668	NONMMUT004127.2	-41.37
Macf1	mmu-miR-1668	NONMMUT057868.2	-44.76
Macf1	mmu-miR-1668	NONMMUT116011.1	-45.11
Macf1	mmu-miR-1668	NONMMUT150718.1	-42.31
Macf1	mmu-miR-1668	NONMMUT052507.2	-42.75
Macf1	mmu-miR-1668	NONMMUT146886.1	-41.54
Macf1	mmu-miR-1668	ENSMUST00000173672	-43.25
Macf1	mmu-miR-1668	NONMMUT151984.1	-42.5
Macf1	mmu-miR-1668	NONMMUT052428.2	-41.98
Macf1	mmu-miR-1668	ENSMUST00000210118	-46.21
Macf1	mmu-miR-1668	NONMMUT111250.1	-45.37
Macf1	mmu-miR-1668	NONMMUT036298.2	-43.77
Macf1	mmu-miR-1668	NONMMUT046715.2	-42.58
Macf1	mmu-miR-1668	NONMMUT147191.1	-43.6
Macf1	mmu-miR-1668	NONMMUT009595.2	-42.3
Macf1	mmu-miR-1668	NONMMUT082874.1	-43.16
Macf1	mmu-miR-1668	NONMMUT038999.2	-49.45
Macf1	mmu-miR-1668	ENSMUST00000223012	-43.33
Macf1	mmu-miR-1668	ENSMUST00000218664	-42.75
Macf1	mmu-miR-1668	NONMMUT136460.1	-41.52
Macf1	mmu-miR-1668	ENSMUST00000188014	-45.92
Macf1	mmu-miR-1668	NONMMUT141359.1	-43.45
Macf1	mmu-miR-1668	NONMMUT011749.2	-45.39
Macf1	mmu-miR-1668	NONMMUT131927.1	-41.43
Macf1	mmu-miR-1668	NONMMUT092464.1	-43.88
Macf1	mmu-miR-1668	NONMMUT039400.2	-43.69
Macf1	mmu-miR-1668	NONMMUT073691.2	-46.33
Macf1	mmu-miR-1668	NONMMUT093991.1	-45.06
Macf1	mmu-miR-1668	NONMMUT118780.1	-42.31
Macf1	mmu-miR-1668	NONMMUT139997.1	-43.46
Macf1	mmu-miR-1668	NONMMUT121940.1	-55.33
Macf1	mmu-miR-1668	NONMMUT081284.1	-42.69
Macf1	mmu-miR-1668	NONMMUT097863.1	-47.64
Macf1	mmu-miR-1668	NONMMUT111249.1	-48.38
Macf1	mmu-miR-1668	NONMMUT138636.1	-41.55
Macf1	mmu-miR-1668	NONMMUT024406.2	-42.88
Macf1	mmu-miR-1668	NONMMUT059197.2	-42.76
Macf1	mmu-miR-1668	NONMMUT016320.2	-41.56
Macf1	mmu-miR-1668	NONMMUT111072.1	-41.35
Macf1	mmu-miR-1668	NONMMUT063134.2	-46.83
Macf1	mmu-miR-1668	NONMMUT117675.1	-43.72
Macf1	mmu-miR-1668	NONMMUT116946.1	-43.45
Macf1	mmu-miR-1668	NONMMUT030941.2	-42.04
Macf1	mmu-miR-1668	NONMMUT105931.1	-45.44
Macf1	mmu-miR-1668	NONMMUT025058.2	-42.97
Macf1	mmu-miR-1668	NONMMUT058510.2	-44.95
Macf1	mmu-miR-1668	NONMMUT098272.1	-46.61
Macf1	mmu-miR-1668	NONMMUT033605.2	-41.38
Macf1	mmu-miR-1668	NONMMUT018855.2	-43.15
Tmem231	mmu-miR-1668	NONMMUT103378.1	-46.05
Tmem231	mmu-miR-1668	NONMMUT059199.2	-44.91
Tmem231	mmu-miR-1668	NONMMUT026212.2	-46.12
Tmem231	mmu-miR-1668	NONMMUT140199.1	-42.29
Tmem231	mmu-miR-1668	NONMMUT090516.1	-43.89
Tmem231	mmu-miR-1668	NONMMUT141409.1	-42.64
Tmem231	mmu-miR-1668	NONMMUT029768.2	-43.97
Tmem231	mmu-miR-1668	NONMMUT091533.1	-45.83
Tmem231	mmu-miR-1668	ENSMUST00000210111	-45.11
Tmem231	mmu-miR-1668	NONMMUT084485.1	-42
Tmem231	mmu-miR-1668	ENSMUST00000211831	-53.17
Tmem231	mmu-miR-1668	NONMMUT069457.2	-42.81
Tmem231	mmu-miR-1668	NONMMUT127262.1	-46
Tmem231	mmu-miR-1668	NONMMUT045540.2	-45.79
Tmem231	mmu-miR-1668	NONMMUT132391.1	-41.93
Tmem231	mmu-miR-1668	NONMMUT005054.2	-50.5
Tmem231	mmu-miR-1668	ENSMUST00000148826	-41.87
Tmem231	mmu-miR-1668	NONMMUT023511.2	-41.92
Tmem231	mmu-miR-1668	NONMMUT129506.1	-46.41
Tmem231	mmu-miR-1668	NONMMUT138893.1	-43.47
Tmem231	mmu-miR-1668	NONMMUT100383.1	-47.62
Tmem231	mmu-miR-1668	ENSMUST00000185216	-42.11
Tmem231	mmu-miR-1668	ENSMUST00000182497	-45.11
Tmem231	mmu-miR-1668	NONMMUT008225.2	-43.06
Tmem231	mmu-miR-1668	NONMMUT103976.1	-43.05
Tmem231	mmu-miR-1668	NONMMUT143361.1	-44.94
Tmem231	mmu-miR-1668	NONMMUT067467.2	-52.75
Tmem231	mmu-miR-1668	NONMMUT126894.1	-43.05
Tmem231	mmu-miR-1668	NONMMUT092829.1	-42.79
Tmem231	mmu-miR-1668	NONMMUT026219.2	-46.12
Tmem231	mmu-miR-1668	NONMMUT047614.2	-44.02
Tmem231	mmu-miR-1668	NONMMUT031563.2	-45.84
Tmem231	mmu-miR-1668	NONMMUT148250.1	-42.98
Tmem231	mmu-miR-1668	NONMMUT147122.1	-44.77
Tmem231	mmu-miR-1668	NONMMUT062058.2	-42.5
Tmem231	mmu-miR-1668	NONMMUT096911.1	-43.4
Tmem231	mmu-miR-1668	NONMMUT037280.2	-43.84
Tmem231	mmu-miR-1668	NONMMUT142848.1	-44.47
Tmem231	mmu-miR-1668	NONMMUT058167.2	-47.54
Tmem231	mmu-miR-1668	NONMMUT005752.2	-42.52
Tmem231	mmu-miR-1668	NONMMUT059648.2	-43.05
Tmem231	mmu-miR-1668	NONMMUT114858.1	-44.14
Tmem231	mmu-miR-1668	NONMMUT004127.2	-42.11
Tmem231	mmu-miR-1668	NONMMUT057868.2	-45.5
Tmem231	mmu-miR-1668	NONMMUT116011.1	-45.85
Tmem231	mmu-miR-1668	NONMMUT150718.1	-43.05
Tmem231	mmu-miR-1668	NONMMUT052507.2	-43.49
Tmem231	mmu-miR-1668	NONMMUT146886.1	-42.28
Tmem231	mmu-miR-1668	ENSMUST00000173672	-43.99
Tmem231	mmu-miR-1668	NONMMUT151984.1	-43.24
Tmem231	mmu-miR-1668	NONMMUT052428.2	-42.72
Tmem231	mmu-miR-1668	ENSMUST00000210118	-46.95
Tmem231	mmu-miR-1668	NONMMUT111250.1	-46.11
Tmem231	mmu-miR-1668	NONMMUT036298.2	-44.51
Tmem231	mmu-miR-1668	NONMMUT046715.2	-43.32
Tmem231	mmu-miR-1668	NONMMUT147191.1	-44.34
Tmem231	mmu-miR-1668	NONMMUT009595.2	-43.04
Tmem231	mmu-miR-1668	NONMMUT082874.1	-43.9
Tmem231	mmu-miR-1668	NONMMUT038999.2	-50.19
Tmem231	mmu-miR-1668	ENSMUST00000223012	-44.07
Tmem231	mmu-miR-1668	ENSMUST00000218664	-43.49
Tmem231	mmu-miR-1668	NONMMUT136460.1	-42.26
Tmem231	mmu-miR-1668	ENSMUST00000188014	-46.66
Tmem231	mmu-miR-1668	NONMMUT141359.1	-44.19
Tmem231	mmu-miR-1668	NONMMUT011749.2	-46.13
Tmem231	mmu-miR-1668	NONMMUT131927.1	-42.17
Tmem231	mmu-miR-1668	NONMMUT092464.1	-44.62
Tmem231	mmu-miR-1668	NONMMUT039400.2	-44.43
Tmem231	mmu-miR-1668	NONMMUT073691.2	-47.07
Tmem231	mmu-miR-1668	NONMMUT093991.1	-45.8
Tmem231	mmu-miR-1668	NONMMUT118780.1	-43.05
Tmem231	mmu-miR-1668	NONMMUT139997.1	-44.2
Tmem231	mmu-miR-1668	NONMMUT121940.1	-56.07
Tmem231	mmu-miR-1668	NONMMUT081284.1	-43.43
Tmem231	mmu-miR-1668	NONMMUT097863.1	-48.38
Tmem231	mmu-miR-1668	NONMMUT111249.1	-49.12
Tmem231	mmu-miR-1668	NONMMUT138636.1	-42.29
Tmem231	mmu-miR-1668	NONMMUT024406.2	-43.62
Tmem231	mmu-miR-1668	NONMMUT059197.2	-43.5
Tmem231	mmu-miR-1668	NONMMUT016320.2	-42.3
Tmem231	mmu-miR-1668	NONMMUT111072.1	-42.09
Tmem231	mmu-miR-1668	NONMMUT063134.2	-47.57
Tmem231	mmu-miR-1668	NONMMUT117675.1	-44.46
Tmem231	mmu-miR-1668	NONMMUT116946.1	-44.19
Tmem231	mmu-miR-1668	NONMMUT030941.2	-42.78
Tmem231	mmu-miR-1668	NONMMUT105931.1	-46.18
Tmem231	mmu-miR-1668	NONMMUT025058.2	-43.71
Tmem231	mmu-miR-1668	NONMMUT058510.2	-45.69
Tmem231	mmu-miR-1668	NONMMUT098272.1	-47.35
Tmem231	mmu-miR-1668	NONMMUT033605.2	-42.12
Tmem231	mmu-miR-1668	NONMMUT018855.2	-43.89
Nfe2l1	mmu-miR-1668	NONMMUT103378.1	-50.5
Nfe2l1	mmu-miR-1668	NONMMUT059199.2	-49.36
Nfe2l1	mmu-miR-1668	NONMMUT026212.2	-50.57
Nfe2l1	mmu-miR-1668	NONMMUT140199.1	-46.74
Nfe2l1	mmu-miR-1668	NONMMUT090516.1	-48.34
Nfe2l1	mmu-miR-1668	NONMMUT141409.1	-47.09
Nfe2l1	mmu-miR-1668	NONMMUT029768.2	-48.42
Nfe2l1	mmu-miR-1668	NONMMUT091533.1	-50.28
Nfe2l1	mmu-miR-1668	ENSMUST00000210111	-49.56
Nfe2l1	mmu-miR-1668	NONMMUT084485.1	-46.45
Nfe2l1	mmu-miR-1668	ENSMUST00000211831	-57.62
Nfe2l1	mmu-miR-1668	NONMMUT069457.2	-47.26
Nfe2l1	mmu-miR-1668	NONMMUT127262.1	-50.45
Nfe2l1	mmu-miR-1668	NONMMUT045540.2	-50.24
Nfe2l1	mmu-miR-1668	NONMMUT132391.1	-46.38
Nfe2l1	mmu-miR-1668	NONMMUT005054.2	-54.95
Nfe2l1	mmu-miR-1668	ENSMUST00000148826	-46.32
Nfe2l1	mmu-miR-1668	NONMMUT023511.2	-46.37
Nfe2l1	mmu-miR-1668	NONMMUT129506.1	-50.86
Nfe2l1	mmu-miR-1668	NONMMUT138893.1	-47.92
Nfe2l1	mmu-miR-1668	NONMMUT100383.1	-52.07
Nfe2l1	mmu-miR-1668	ENSMUST00000185216	-46.56
Nfe2l1	mmu-miR-1668	ENSMUST00000182497	-49.56
Nfe2l1	mmu-miR-1668	NONMMUT008225.2	-47.51
Nfe2l1	mmu-miR-1668	NONMMUT103976.1	-47.5
Nfe2l1	mmu-miR-1668	NONMMUT143361.1	-49.39
Nfe2l1	mmu-miR-1668	NONMMUT067467.2	-57.2
Nfe2l1	mmu-miR-1668	NONMMUT126894.1	-47.5
Nfe2l1	mmu-miR-1668	NONMMUT092829.1	-47.24
Nfe2l1	mmu-miR-1668	NONMMUT026219.2	-50.57
Nfe2l1	mmu-miR-1668	NONMMUT047614.2	-48.47
Nfe2l1	mmu-miR-1668	NONMMUT031563.2	-50.29
Nfe2l1	mmu-miR-1668	NONMMUT148250.1	-47.43
Nfe2l1	mmu-miR-1668	NONMMUT147122.1	-49.22
Nfe2l1	mmu-miR-1668	NONMMUT062058.2	-46.95
Nfe2l1	mmu-miR-1668	NONMMUT096911.1	-47.85
Nfe2l1	mmu-miR-1668	NONMMUT037280.2	-48.29
Nfe2l1	mmu-miR-1668	NONMMUT142848.1	-48.92
Nfe2l1	mmu-miR-1668	NONMMUT058167.2	-51.99
Nfe2l1	mmu-miR-1668	NONMMUT005752.2	-46.97
Nfe2l1	mmu-miR-1668	NONMMUT059648.2	-47.5
Nfe2l1	mmu-miR-1668	NONMMUT114858.1	-48.59
Nfe2l1	mmu-miR-1668	NONMMUT004127.2	-46.56
Nfe2l1	mmu-miR-1668	NONMMUT057868.2	-49.95
Nfe2l1	mmu-miR-1668	NONMMUT116011.1	-50.3
Nfe2l1	mmu-miR-1668	NONMMUT150718.1	-47.5
Nfe2l1	mmu-miR-1668	NONMMUT052507.2	-47.94
Nfe2l1	mmu-miR-1668	NONMMUT146886.1	-46.73
Nfe2l1	mmu-miR-1668	ENSMUST00000173672	-48.44
Nfe2l1	mmu-miR-1668	NONMMUT151984.1	-47.69
Nfe2l1	mmu-miR-1668	NONMMUT052428.2	-47.17
Nfe2l1	mmu-miR-1668	ENSMUST00000210118	-51.4
Nfe2l1	mmu-miR-1668	NONMMUT111250.1	-50.56
Nfe2l1	mmu-miR-1668	NONMMUT036298.2	-48.96
Nfe2l1	mmu-miR-1668	NONMMUT046715.2	-47.77
Nfe2l1	mmu-miR-1668	NONMMUT147191.1	-48.79
Nfe2l1	mmu-miR-1668	NONMMUT009595.2	-47.49
Nfe2l1	mmu-miR-1668	NONMMUT082874.1	-48.35
Nfe2l1	mmu-miR-1668	NONMMUT038999.2	-54.64
Nfe2l1	mmu-miR-1668	ENSMUST00000223012	-48.52
Nfe2l1	mmu-miR-1668	ENSMUST00000218664	-47.94
Nfe2l1	mmu-miR-1668	NONMMUT136460.1	-46.71
Nfe2l1	mmu-miR-1668	ENSMUST00000188014	-51.11
Nfe2l1	mmu-miR-1668	NONMMUT141359.1	-48.64
Nfe2l1	mmu-miR-1668	NONMMUT011749.2	-50.58
Nfe2l1	mmu-miR-1668	NONMMUT131927.1	-46.62
Nfe2l1	mmu-miR-1668	NONMMUT092464.1	-49.07
Nfe2l1	mmu-miR-1668	NONMMUT039400.2	-48.88
Nfe2l1	mmu-miR-1668	NONMMUT073691.2	-51.52
Nfe2l1	mmu-miR-1668	NONMMUT093991.1	-50.25
Nfe2l1	mmu-miR-1668	NONMMUT118780.1	-47.5
Nfe2l1	mmu-miR-1668	NONMMUT139997.1	-48.65
Nfe2l1	mmu-miR-1668	NONMMUT121940.1	-60.52
Nfe2l1	mmu-miR-1668	NONMMUT081284.1	-47.88
Nfe2l1	mmu-miR-1668	NONMMUT097863.1	-52.83
Nfe2l1	mmu-miR-1668	NONMMUT111249.1	-53.57
Nfe2l1	mmu-miR-1668	NONMMUT138636.1	-46.74
Nfe2l1	mmu-miR-1668	NONMMUT024406.2	-48.07
Nfe2l1	mmu-miR-1668	NONMMUT059197.2	-47.95
Nfe2l1	mmu-miR-1668	NONMMUT016320.2	-46.75
Nfe2l1	mmu-miR-1668	NONMMUT111072.1	-46.54
Nfe2l1	mmu-miR-1668	NONMMUT063134.2	-52.02
Nfe2l1	mmu-miR-1668	NONMMUT117675.1	-48.91
Nfe2l1	mmu-miR-1668	NONMMUT116946.1	-48.64
Nfe2l1	mmu-miR-1668	NONMMUT030941.2	-47.23
Nfe2l1	mmu-miR-1668	NONMMUT105931.1	-50.63
Nfe2l1	mmu-miR-1668	NONMMUT025058.2	-48.16
Nfe2l1	mmu-miR-1668	NONMMUT058510.2	-50.14
Nfe2l1	mmu-miR-1668	NONMMUT098272.1	-51.8
Nfe2l1	mmu-miR-1668	NONMMUT033605.2	-46.57
Nfe2l1	mmu-miR-1668	NONMMUT018855.2	-48.34
Rnf25	mmu-miR-1668	NONMMUT103378.1	-54.31
Rnf25	mmu-miR-1668	NONMMUT059199.2	-53.17
Rnf25	mmu-miR-1668	NONMMUT026212.2	-54.38
Rnf25	mmu-miR-1668	NONMMUT140199.1	-50.55
Rnf25	mmu-miR-1668	NONMMUT090516.1	-52.15
Rnf25	mmu-miR-1668	NONMMUT141409.1	-50.9
Rnf25	mmu-miR-1668	NONMMUT029768.2	-52.23
Rnf25	mmu-miR-1668	NONMMUT091533.1	-54.09
Rnf25	mmu-miR-1668	ENSMUST00000210111	-53.37
Rnf25	mmu-miR-1668	NONMMUT084485.1	-50.26
Rnf25	mmu-miR-1668	ENSMUST00000211831	-61.43
Rnf25	mmu-miR-1668	NONMMUT069457.2	-51.07
Rnf25	mmu-miR-1668	NONMMUT127262.1	-54.26
Rnf25	mmu-miR-1668	NONMMUT045540.2	-54.05
Rnf25	mmu-miR-1668	NONMMUT132391.1	-50.19
Rnf25	mmu-miR-1668	NONMMUT005054.2	-58.76
Rnf25	mmu-miR-1668	ENSMUST00000148826	-50.13
Rnf25	mmu-miR-1668	NONMMUT023511.2	-50.18
Rnf25	mmu-miR-1668	NONMMUT129506.1	-54.67
Rnf25	mmu-miR-1668	NONMMUT138893.1	-51.73
Rnf25	mmu-miR-1668	NONMMUT100383.1	-55.88
Rnf25	mmu-miR-1668	ENSMUST00000185216	-50.37
Rnf25	mmu-miR-1668	ENSMUST00000182497	-53.37
Rnf25	mmu-miR-1668	NONMMUT008225.2	-51.32
Rnf25	mmu-miR-1668	NONMMUT103976.1	-51.31
Rnf25	mmu-miR-1668	NONMMUT143361.1	-53.2
Rnf25	mmu-miR-1668	NONMMUT067467.2	-61.01
Rnf25	mmu-miR-1668	NONMMUT126894.1	-51.31
Rnf25	mmu-miR-1668	NONMMUT092829.1	-51.05
Rnf25	mmu-miR-1668	NONMMUT026219.2	-54.38
Rnf25	mmu-miR-1668	NONMMUT047614.2	-52.28
Rnf25	mmu-miR-1668	NONMMUT031563.2	-54.1
Rnf25	mmu-miR-1668	NONMMUT148250.1	-51.24
Rnf25	mmu-miR-1668	NONMMUT147122.1	-53.03
Rnf25	mmu-miR-1668	NONMMUT062058.2	-50.76
Rnf25	mmu-miR-1668	NONMMUT096911.1	-51.66
Rnf25	mmu-miR-1668	NONMMUT037280.2	-52.1
Rnf25	mmu-miR-1668	NONMMUT142848.1	-52.73
Rnf25	mmu-miR-1668	NONMMUT058167.2	-55.8
Rnf25	mmu-miR-1668	NONMMUT005752.2	-50.78
Rnf25	mmu-miR-1668	NONMMUT059648.2	-51.31
Rnf25	mmu-miR-1668	NONMMUT114858.1	-52.4
Rnf25	mmu-miR-1668	NONMMUT004127.2	-50.37
Rnf25	mmu-miR-1668	NONMMUT057868.2	-53.76
Rnf25	mmu-miR-1668	NONMMUT116011.1	-54.11
Rnf25	mmu-miR-1668	NONMMUT150718.1	-51.31
Rnf25	mmu-miR-1668	NONMMUT052507.2	-51.75
Rnf25	mmu-miR-1668	NONMMUT146886.1	-50.54
Rnf25	mmu-miR-1668	ENSMUST00000173672	-52.25
Rnf25	mmu-miR-1668	NONMMUT151984.1	-51.5
Rnf25	mmu-miR-1668	NONMMUT052428.2	-50.98
Rnf25	mmu-miR-1668	ENSMUST00000210118	-55.21
Rnf25	mmu-miR-1668	NONMMUT111250.1	-54.37
Rnf25	mmu-miR-1668	NONMMUT036298.2	-52.77
Rnf25	mmu-miR-1668	NONMMUT046715.2	-51.58
Rnf25	mmu-miR-1668	NONMMUT147191.1	-52.6
Rnf25	mmu-miR-1668	NONMMUT009595.2	-51.3
Rnf25	mmu-miR-1668	NONMMUT082874.1	-52.16
Rnf25	mmu-miR-1668	NONMMUT038999.2	-58.45
Rnf25	mmu-miR-1668	ENSMUST00000223012	-52.33
Rnf25	mmu-miR-1668	ENSMUST00000218664	-51.75
Rnf25	mmu-miR-1668	NONMMUT136460.1	-50.52
Rnf25	mmu-miR-1668	ENSMUST00000188014	-54.92
Rnf25	mmu-miR-1668	NONMMUT141359.1	-52.45
Rnf25	mmu-miR-1668	NONMMUT011749.2	-54.39
Rnf25	mmu-miR-1668	NONMMUT131927.1	-50.43
Rnf25	mmu-miR-1668	NONMMUT092464.1	-52.88
Rnf25	mmu-miR-1668	NONMMUT039400.2	-52.69
Rnf25	mmu-miR-1668	NONMMUT073691.2	-55.33
Rnf25	mmu-miR-1668	NONMMUT093991.1	-54.06
Rnf25	mmu-miR-1668	NONMMUT118780.1	-51.31
Rnf25	mmu-miR-1668	NONMMUT139997.1	-52.46
Rnf25	mmu-miR-1668	NONMMUT121940.1	-64.33
Rnf25	mmu-miR-1668	NONMMUT081284.1	-51.69
Rnf25	mmu-miR-1668	NONMMUT097863.1	-56.64
Rnf25	mmu-miR-1668	NONMMUT111249.1	-57.38
Rnf25	mmu-miR-1668	NONMMUT138636.1	-50.55
Rnf25	mmu-miR-1668	NONMMUT024406.2	-51.88
Rnf25	mmu-miR-1668	NONMMUT059197.2	-51.76
Rnf25	mmu-miR-1668	NONMMUT016320.2	-50.56
Rnf25	mmu-miR-1668	NONMMUT111072.1	-50.35
Rnf25	mmu-miR-1668	NONMMUT063134.2	-55.83
Rnf25	mmu-miR-1668	NONMMUT117675.1	-52.72
Rnf25	mmu-miR-1668	NONMMUT116946.1	-52.45
Rnf25	mmu-miR-1668	NONMMUT030941.2	-51.04
Rnf25	mmu-miR-1668	NONMMUT105931.1	-54.44
Rnf25	mmu-miR-1668	NONMMUT025058.2	-51.97
Rnf25	mmu-miR-1668	NONMMUT058510.2	-53.95
Rnf25	mmu-miR-1668	NONMMUT098272.1	-55.61
Rnf25	mmu-miR-1668	NONMMUT033605.2	-50.38
Rnf25	mmu-miR-1668	NONMMUT018855.2	-52.15
Ttll3	mmu-miR-1668	NONMMUT103378.1	-44.96
Ttll3	mmu-miR-1668	NONMMUT059199.2	-43.82
Ttll3	mmu-miR-1668	NONMMUT026212.2	-45.03
Ttll3	mmu-miR-1668	NONMMUT140199.1	-41.2
Ttll3	mmu-miR-1668	NONMMUT090516.1	-42.8
Ttll3	mmu-miR-1668	NONMMUT141409.1	-41.55
Ttll3	mmu-miR-1668	NONMMUT029768.2	-42.88
Ttll3	mmu-miR-1668	NONMMUT091533.1	-44.74
Ttll3	mmu-miR-1668	ENSMUST00000210111	-44.02
Ttll3	mmu-miR-1668	NONMMUT084485.1	-40.91
Ttll3	mmu-miR-1668	ENSMUST00000211831	-52.08
Ttll3	mmu-miR-1668	NONMMUT069457.2	-41.72
Ttll3	mmu-miR-1668	NONMMUT127262.1	-44.91
Ttll3	mmu-miR-1668	NONMMUT045540.2	-44.7
Ttll3	mmu-miR-1668	NONMMUT132391.1	-40.84
Ttll3	mmu-miR-1668	NONMMUT005054.2	-49.41
Ttll3	mmu-miR-1668	ENSMUST00000148826	-40.78
Ttll3	mmu-miR-1668	NONMMUT023511.2	-40.83
Ttll3	mmu-miR-1668	NONMMUT129506.1	-45.32
Ttll3	mmu-miR-1668	NONMMUT138893.1	-42.38
Ttll3	mmu-miR-1668	NONMMUT100383.1	-46.53
Ttll3	mmu-miR-1668	ENSMUST00000185216	-41.02
Ttll3	mmu-miR-1668	ENSMUST00000182497	-44.02
Ttll3	mmu-miR-1668	NONMMUT008225.2	-41.97
Ttll3	mmu-miR-1668	NONMMUT103976.1	-41.96
Ttll3	mmu-miR-1668	NONMMUT143361.1	-43.85
Ttll3	mmu-miR-1668	NONMMUT067467.2	-51.66
Ttll3	mmu-miR-1668	NONMMUT126894.1	-41.96
Ttll3	mmu-miR-1668	NONMMUT092829.1	-41.7
Ttll3	mmu-miR-1668	NONMMUT026219.2	-45.03
Ttll3	mmu-miR-1668	NONMMUT047614.2	-42.93
Ttll3	mmu-miR-1668	NONMMUT031563.2	-44.75
Ttll3	mmu-miR-1668	NONMMUT148250.1	-41.89
Ttll3	mmu-miR-1668	NONMMUT147122.1	-43.68
Ttll3	mmu-miR-1668	NONMMUT062058.2	-41.41
Ttll3	mmu-miR-1668	NONMMUT096911.1	-42.31
Ttll3	mmu-miR-1668	NONMMUT037280.2	-42.75
Ttll3	mmu-miR-1668	NONMMUT142848.1	-43.38
Ttll3	mmu-miR-1668	NONMMUT058167.2	-46.45
Ttll3	mmu-miR-1668	NONMMUT005752.2	-41.43
Ttll3	mmu-miR-1668	NONMMUT059648.2	-41.96
Ttll3	mmu-miR-1668	NONMMUT114858.1	-43.05
Ttll3	mmu-miR-1668	NONMMUT004127.2	-41.02
Ttll3	mmu-miR-1668	NONMMUT057868.2	-44.41
Ttll3	mmu-miR-1668	NONMMUT116011.1	-44.76
Ttll3	mmu-miR-1668	NONMMUT150718.1	-41.96
Ttll3	mmu-miR-1668	NONMMUT052507.2	-42.4
Ttll3	mmu-miR-1668	NONMMUT146886.1	-41.19
Ttll3	mmu-miR-1668	ENSMUST00000173672	-42.9
Ttll3	mmu-miR-1668	NONMMUT151984.1	-42.15
Ttll3	mmu-miR-1668	NONMMUT052428.2	-41.63
Ttll3	mmu-miR-1668	ENSMUST00000210118	-45.86
Ttll3	mmu-miR-1668	NONMMUT111250.1	-45.02
Ttll3	mmu-miR-1668	NONMMUT036298.2	-43.42
Ttll3	mmu-miR-1668	NONMMUT046715.2	-42.23
Ttll3	mmu-miR-1668	NONMMUT147191.1	-43.25
Ttll3	mmu-miR-1668	NONMMUT009595.2	-41.95
Ttll3	mmu-miR-1668	NONMMUT082874.1	-42.81
Ttll3	mmu-miR-1668	NONMMUT038999.2	-49.1
Ttll3	mmu-miR-1668	ENSMUST00000223012	-42.98
Ttll3	mmu-miR-1668	ENSMUST00000218664	-42.4
Ttll3	mmu-miR-1668	NONMMUT136460.1	-41.17
Ttll3	mmu-miR-1668	ENSMUST00000188014	-45.57
Ttll3	mmu-miR-1668	NONMMUT141359.1	-43.1
Ttll3	mmu-miR-1668	NONMMUT011749.2	-45.04
Ttll3	mmu-miR-1668	NONMMUT131927.1	-41.08
Ttll3	mmu-miR-1668	NONMMUT092464.1	-43.53
Ttll3	mmu-miR-1668	NONMMUT039400.2	-43.34
Ttll3	mmu-miR-1668	NONMMUT073691.2	-45.98
Ttll3	mmu-miR-1668	NONMMUT093991.1	-44.71
Ttll3	mmu-miR-1668	NONMMUT118780.1	-41.96
Ttll3	mmu-miR-1668	NONMMUT139997.1	-43.11
Ttll3	mmu-miR-1668	NONMMUT121940.1	-54.98
Ttll3	mmu-miR-1668	NONMMUT081284.1	-42.34
Ttll3	mmu-miR-1668	NONMMUT097863.1	-47.29
Ttll3	mmu-miR-1668	NONMMUT111249.1	-48.03
Ttll3	mmu-miR-1668	NONMMUT138636.1	-41.2
Ttll3	mmu-miR-1668	NONMMUT024406.2	-42.53
Ttll3	mmu-miR-1668	NONMMUT059197.2	-42.41
Ttll3	mmu-miR-1668	NONMMUT016320.2	-41.21
Ttll3	mmu-miR-1668	NONMMUT111072.1	-41
Ttll3	mmu-miR-1668	NONMMUT063134.2	-46.48
Ttll3	mmu-miR-1668	NONMMUT117675.1	-43.37
Ttll3	mmu-miR-1668	NONMMUT116946.1	-43.1
Ttll3	mmu-miR-1668	NONMMUT030941.2	-41.69
Ttll3	mmu-miR-1668	NONMMUT105931.1	-45.09
Ttll3	mmu-miR-1668	NONMMUT025058.2	-42.62
Ttll3	mmu-miR-1668	NONMMUT058510.2	-44.6
Ttll3	mmu-miR-1668	NONMMUT098272.1	-46.26
Ttll3	mmu-miR-1668	NONMMUT033605.2	-41.03
Ttll3	mmu-miR-1668	NONMMUT018855.2	-42.8
Xntrpc	mmu-miR-1668	NONMMUT103378.1	-45.58
Xntrpc	mmu-miR-1668	NONMMUT059199.2	-44.44
Xntrpc	mmu-miR-1668	NONMMUT026212.2	-45.65
Xntrpc	mmu-miR-1668	NONMMUT140199.1	-41.82
Xntrpc	mmu-miR-1668	NONMMUT090516.1	-43.42
Xntrpc	mmu-miR-1668	NONMMUT141409.1	-42.17
Xntrpc	mmu-miR-1668	NONMMUT029768.2	-43.5
Xntrpc	mmu-miR-1668	NONMMUT091533.1	-45.36
Xntrpc	mmu-miR-1668	ENSMUST00000210111	-44.64
Xntrpc	mmu-miR-1668	NONMMUT084485.1	-41.53
Xntrpc	mmu-miR-1668	ENSMUST00000211831	-52.7
Xntrpc	mmu-miR-1668	NONMMUT069457.2	-42.34
Xntrpc	mmu-miR-1668	NONMMUT127262.1	-45.53
Xntrpc	mmu-miR-1668	NONMMUT045540.2	-45.32
Xntrpc	mmu-miR-1668	NONMMUT132391.1	-41.46
Xntrpc	mmu-miR-1668	NONMMUT005054.2	-50.03
Xntrpc	mmu-miR-1668	ENSMUST00000148826	-41.4
Xntrpc	mmu-miR-1668	NONMMUT023511.2	-41.45
Xntrpc	mmu-miR-1668	NONMMUT129506.1	-45.94
Xntrpc	mmu-miR-1668	NONMMUT138893.1	-43
Xntrpc	mmu-miR-1668	NONMMUT100383.1	-47.15
Xntrpc	mmu-miR-1668	ENSMUST00000185216	-41.64
Xntrpc	mmu-miR-1668	ENSMUST00000182497	-44.64
Xntrpc	mmu-miR-1668	NONMMUT008225.2	-42.59
Xntrpc	mmu-miR-1668	NONMMUT103976.1	-42.58
Xntrpc	mmu-miR-1668	NONMMUT143361.1	-44.47
Xntrpc	mmu-miR-1668	NONMMUT067467.2	-52.28
Xntrpc	mmu-miR-1668	NONMMUT126894.1	-42.58
Xntrpc	mmu-miR-1668	NONMMUT092829.1	-42.32
Xntrpc	mmu-miR-1668	NONMMUT026219.2	-45.65
Xntrpc	mmu-miR-1668	NONMMUT047614.2	-43.55
Xntrpc	mmu-miR-1668	NONMMUT031563.2	-45.37
Xntrpc	mmu-miR-1668	NONMMUT148250.1	-42.51
Xntrpc	mmu-miR-1668	NONMMUT147122.1	-44.3
Xntrpc	mmu-miR-1668	NONMMUT062058.2	-42.03
Xntrpc	mmu-miR-1668	NONMMUT096911.1	-42.93
Xntrpc	mmu-miR-1668	NONMMUT037280.2	-43.37
Xntrpc	mmu-miR-1668	NONMMUT142848.1	-44
Xntrpc	mmu-miR-1668	NONMMUT058167.2	-47.07
Xntrpc	mmu-miR-1668	NONMMUT005752.2	-42.05
Xntrpc	mmu-miR-1668	NONMMUT059648.2	-42.58
Xntrpc	mmu-miR-1668	NONMMUT114858.1	-43.67
Xntrpc	mmu-miR-1668	NONMMUT004127.2	-41.64
Xntrpc	mmu-miR-1668	NONMMUT057868.2	-45.03
Xntrpc	mmu-miR-1668	NONMMUT116011.1	-45.38
Xntrpc	mmu-miR-1668	NONMMUT150718.1	-42.58
Xntrpc	mmu-miR-1668	NONMMUT052507.2	-43.02
Xntrpc	mmu-miR-1668	NONMMUT146886.1	-41.81
Xntrpc	mmu-miR-1668	ENSMUST00000173672	-43.52
Xntrpc	mmu-miR-1668	NONMMUT151984.1	-42.77
Xntrpc	mmu-miR-1668	NONMMUT052428.2	-42.25
Xntrpc	mmu-miR-1668	ENSMUST00000210118	-46.48
Xntrpc	mmu-miR-1668	NONMMUT111250.1	-45.64
Xntrpc	mmu-miR-1668	NONMMUT036298.2	-44.04
Xntrpc	mmu-miR-1668	NONMMUT046715.2	-42.85
Xntrpc	mmu-miR-1668	NONMMUT147191.1	-43.87
Xntrpc	mmu-miR-1668	NONMMUT009595.2	-42.57
Xntrpc	mmu-miR-1668	NONMMUT082874.1	-43.43
Xntrpc	mmu-miR-1668	NONMMUT038999.2	-49.72
Xntrpc	mmu-miR-1668	ENSMUST00000223012	-43.6
Xntrpc	mmu-miR-1668	ENSMUST00000218664	-43.02
Xntrpc	mmu-miR-1668	NONMMUT136460.1	-41.79
Xntrpc	mmu-miR-1668	ENSMUST00000188014	-46.19
Xntrpc	mmu-miR-1668	NONMMUT141359.1	-43.72
Xntrpc	mmu-miR-1668	NONMMUT011749.2	-45.66
Xntrpc	mmu-miR-1668	NONMMUT131927.1	-41.7
Xntrpc	mmu-miR-1668	NONMMUT092464.1	-44.15
Xntrpc	mmu-miR-1668	NONMMUT039400.2	-43.96
Xntrpc	mmu-miR-1668	NONMMUT073691.2	-46.6
Xntrpc	mmu-miR-1668	NONMMUT093991.1	-45.33
Xntrpc	mmu-miR-1668	NONMMUT118780.1	-42.58
Xntrpc	mmu-miR-1668	NONMMUT139997.1	-43.73
Xntrpc	mmu-miR-1668	NONMMUT121940.1	-55.6
Xntrpc	mmu-miR-1668	NONMMUT081284.1	-42.96
Xntrpc	mmu-miR-1668	NONMMUT097863.1	-47.91
Xntrpc	mmu-miR-1668	NONMMUT111249.1	-48.65
Xntrpc	mmu-miR-1668	NONMMUT138636.1	-41.82
Xntrpc	mmu-miR-1668	NONMMUT024406.2	-43.15
Xntrpc	mmu-miR-1668	NONMMUT059197.2	-43.03
Xntrpc	mmu-miR-1668	NONMMUT016320.2	-41.83
Xntrpc	mmu-miR-1668	NONMMUT111072.1	-41.62
Xntrpc	mmu-miR-1668	NONMMUT063134.2	-47.1
Xntrpc	mmu-miR-1668	NONMMUT117675.1	-43.99
Xntrpc	mmu-miR-1668	NONMMUT116946.1	-43.72
Xntrpc	mmu-miR-1668	NONMMUT030941.2	-42.31
Xntrpc	mmu-miR-1668	NONMMUT105931.1	-45.71
Xntrpc	mmu-miR-1668	NONMMUT025058.2	-43.24
Xntrpc	mmu-miR-1668	NONMMUT058510.2	-45.22
Xntrpc	mmu-miR-1668	NONMMUT098272.1	-46.88
Xntrpc	mmu-miR-1668	NONMMUT033605.2	-41.65
Xntrpc	mmu-miR-1668	NONMMUT018855.2	-43.42
Rpl7	mmu-miR-1668	NONMMUT103378.1	-47.65
Rpl7	mmu-miR-1668	NONMMUT059199.2	-46.51
Rpl7	mmu-miR-1668	NONMMUT026212.2	-47.72
Rpl7	mmu-miR-1668	NONMMUT140199.1	-43.89
Rpl7	mmu-miR-1668	NONMMUT090516.1	-45.49
Rpl7	mmu-miR-1668	NONMMUT141409.1	-44.24
Rpl7	mmu-miR-1668	NONMMUT029768.2	-45.57
Rpl7	mmu-miR-1668	NONMMUT091533.1	-47.43
Rpl7	mmu-miR-1668	ENSMUST00000210111	-46.71
Rpl7	mmu-miR-1668	NONMMUT084485.1	-43.6
Rpl7	mmu-miR-1668	ENSMUST00000211831	-54.77
Rpl7	mmu-miR-1668	NONMMUT069457.2	-44.41
Rpl7	mmu-miR-1668	NONMMUT127262.1	-47.6
Rpl7	mmu-miR-1668	NONMMUT045540.2	-47.39
Rpl7	mmu-miR-1668	NONMMUT132391.1	-43.53
Rpl7	mmu-miR-1668	NONMMUT005054.2	-52.1
Rpl7	mmu-miR-1668	ENSMUST00000148826	-43.47
Rpl7	mmu-miR-1668	NONMMUT023511.2	-43.52
Rpl7	mmu-miR-1668	NONMMUT129506.1	-48.01
Rpl7	mmu-miR-1668	NONMMUT138893.1	-45.07
Rpl7	mmu-miR-1668	NONMMUT100383.1	-49.22
Rpl7	mmu-miR-1668	ENSMUST00000185216	-43.71
Rpl7	mmu-miR-1668	ENSMUST00000182497	-46.71
Rpl7	mmu-miR-1668	NONMMUT008225.2	-44.66
Rpl7	mmu-miR-1668	NONMMUT103976.1	-44.65
Rpl7	mmu-miR-1668	NONMMUT143361.1	-46.54
Rpl7	mmu-miR-1668	NONMMUT067467.2	-54.35
Rpl7	mmu-miR-1668	NONMMUT126894.1	-44.65
Rpl7	mmu-miR-1668	NONMMUT092829.1	-44.39
Rpl7	mmu-miR-1668	NONMMUT026219.2	-47.72
Rpl7	mmu-miR-1668	NONMMUT047614.2	-45.62
Rpl7	mmu-miR-1668	NONMMUT031563.2	-47.44
Rpl7	mmu-miR-1668	NONMMUT148250.1	-44.58
Rpl7	mmu-miR-1668	NONMMUT147122.1	-46.37
Rpl7	mmu-miR-1668	NONMMUT062058.2	-44.1
Rpl7	mmu-miR-1668	NONMMUT096911.1	-45
Rpl7	mmu-miR-1668	NONMMUT037280.2	-45.44
Rpl7	mmu-miR-1668	NONMMUT142848.1	-46.07
Rpl7	mmu-miR-1668	NONMMUT058167.2	-49.14
Rpl7	mmu-miR-1668	NONMMUT005752.2	-44.12
Rpl7	mmu-miR-1668	NONMMUT059648.2	-44.65
Rpl7	mmu-miR-1668	NONMMUT114858.1	-45.74
Rpl7	mmu-miR-1668	NONMMUT004127.2	-43.71
Rpl7	mmu-miR-1668	NONMMUT057868.2	-47.1
Rpl7	mmu-miR-1668	NONMMUT116011.1	-47.45
Rpl7	mmu-miR-1668	NONMMUT150718.1	-44.65
Rpl7	mmu-miR-1668	NONMMUT052507.2	-45.09
Rpl7	mmu-miR-1668	NONMMUT146886.1	-43.88
Rpl7	mmu-miR-1668	ENSMUST00000173672	-45.59
Rpl7	mmu-miR-1668	NONMMUT151984.1	-44.84
Rpl7	mmu-miR-1668	NONMMUT052428.2	-44.32
Rpl7	mmu-miR-1668	ENSMUST00000210118	-48.55
Rpl7	mmu-miR-1668	NONMMUT111250.1	-47.71
Rpl7	mmu-miR-1668	NONMMUT036298.2	-46.11
Rpl7	mmu-miR-1668	NONMMUT046715.2	-44.92
Rpl7	mmu-miR-1668	NONMMUT147191.1	-45.94
Rpl7	mmu-miR-1668	NONMMUT009595.2	-44.64
Rpl7	mmu-miR-1668	NONMMUT082874.1	-45.5
Rpl7	mmu-miR-1668	NONMMUT038999.2	-51.79
Rpl7	mmu-miR-1668	ENSMUST00000223012	-45.67
Rpl7	mmu-miR-1668	ENSMUST00000218664	-45.09
Rpl7	mmu-miR-1668	NONMMUT136460.1	-43.86
Rpl7	mmu-miR-1668	ENSMUST00000188014	-48.26
Rpl7	mmu-miR-1668	NONMMUT141359.1	-45.79
Rpl7	mmu-miR-1668	NONMMUT011749.2	-47.73
Rpl7	mmu-miR-1668	NONMMUT131927.1	-43.77
Rpl7	mmu-miR-1668	NONMMUT092464.1	-46.22
Rpl7	mmu-miR-1668	NONMMUT039400.2	-46.03
Rpl7	mmu-miR-1668	NONMMUT073691.2	-48.67
Rpl7	mmu-miR-1668	NONMMUT093991.1	-47.4
Rpl7	mmu-miR-1668	NONMMUT118780.1	-44.65
Rpl7	mmu-miR-1668	NONMMUT139997.1	-45.8
Rpl7	mmu-miR-1668	NONMMUT121940.1	-57.67
Rpl7	mmu-miR-1668	NONMMUT081284.1	-45.03
Rpl7	mmu-miR-1668	NONMMUT097863.1	-49.98
Rpl7	mmu-miR-1668	NONMMUT111249.1	-50.72
Rpl7	mmu-miR-1668	NONMMUT138636.1	-43.89
Rpl7	mmu-miR-1668	NONMMUT024406.2	-45.22
Rpl7	mmu-miR-1668	NONMMUT059197.2	-45.1
Rpl7	mmu-miR-1668	NONMMUT016320.2	-43.9
Rpl7	mmu-miR-1668	NONMMUT111072.1	-43.69
Rpl7	mmu-miR-1668	NONMMUT063134.2	-49.17
Rpl7	mmu-miR-1668	NONMMUT117675.1	-46.06
Rpl7	mmu-miR-1668	NONMMUT116946.1	-45.79
Rpl7	mmu-miR-1668	NONMMUT030941.2	-44.38
Rpl7	mmu-miR-1668	NONMMUT105931.1	-47.78
Rpl7	mmu-miR-1668	NONMMUT025058.2	-45.31
Rpl7	mmu-miR-1668	NONMMUT058510.2	-47.29
Rpl7	mmu-miR-1668	NONMMUT098272.1	-48.95
Rpl7	mmu-miR-1668	NONMMUT033605.2	-43.72
Rpl7	mmu-miR-1668	NONMMUT018855.2	-45.49
Tal1	mmu-miR-1668	NONMMUT103378.1	-46.81
Tal1	mmu-miR-1668	NONMMUT059199.2	-45.67
Tal1	mmu-miR-1668	NONMMUT026212.2	-46.88
Tal1	mmu-miR-1668	NONMMUT140199.1	-43.05
Tal1	mmu-miR-1668	NONMMUT090516.1	-44.65
Tal1	mmu-miR-1668	NONMMUT141409.1	-43.4
Tal1	mmu-miR-1668	NONMMUT029768.2	-44.73
Tal1	mmu-miR-1668	NONMMUT091533.1	-46.59
Tal1	mmu-miR-1668	ENSMUST00000210111	-45.87
Tal1	mmu-miR-1668	NONMMUT084485.1	-42.76
Tal1	mmu-miR-1668	ENSMUST00000211831	-53.93
Tal1	mmu-miR-1668	NONMMUT069457.2	-43.57
Tal1	mmu-miR-1668	NONMMUT127262.1	-46.76
Tal1	mmu-miR-1668	NONMMUT045540.2	-46.55
Tal1	mmu-miR-1668	NONMMUT132391.1	-42.69
Tal1	mmu-miR-1668	NONMMUT005054.2	-51.26
Tal1	mmu-miR-1668	ENSMUST00000148826	-42.63
Tal1	mmu-miR-1668	NONMMUT023511.2	-42.68
Tal1	mmu-miR-1668	NONMMUT129506.1	-47.17
Tal1	mmu-miR-1668	NONMMUT138893.1	-44.23
Tal1	mmu-miR-1668	NONMMUT100383.1	-48.38
Tal1	mmu-miR-1668	ENSMUST00000185216	-42.87
Tal1	mmu-miR-1668	ENSMUST00000182497	-45.87
Tal1	mmu-miR-1668	NONMMUT008225.2	-43.82
Tal1	mmu-miR-1668	NONMMUT103976.1	-43.81
Tal1	mmu-miR-1668	NONMMUT143361.1	-45.7
Tal1	mmu-miR-1668	NONMMUT067467.2	-53.51
Tal1	mmu-miR-1668	NONMMUT126894.1	-43.81
Tal1	mmu-miR-1668	NONMMUT092829.1	-43.55
Tal1	mmu-miR-1668	NONMMUT026219.2	-46.88
Tal1	mmu-miR-1668	NONMMUT047614.2	-44.78
Tal1	mmu-miR-1668	NONMMUT031563.2	-46.6
Tal1	mmu-miR-1668	NONMMUT148250.1	-43.74
Tal1	mmu-miR-1668	NONMMUT147122.1	-45.53
Tal1	mmu-miR-1668	NONMMUT062058.2	-43.26
Tal1	mmu-miR-1668	NONMMUT096911.1	-44.16
Tal1	mmu-miR-1668	NONMMUT037280.2	-44.6
Tal1	mmu-miR-1668	NONMMUT142848.1	-45.23
Tal1	mmu-miR-1668	NONMMUT058167.2	-48.3
Tal1	mmu-miR-1668	NONMMUT005752.2	-43.28
Tal1	mmu-miR-1668	NONMMUT059648.2	-43.81
Tal1	mmu-miR-1668	NONMMUT114858.1	-44.9
Tal1	mmu-miR-1668	NONMMUT004127.2	-42.87
Tal1	mmu-miR-1668	NONMMUT057868.2	-46.26
Tal1	mmu-miR-1668	NONMMUT116011.1	-46.61
Tal1	mmu-miR-1668	NONMMUT150718.1	-43.81
Tal1	mmu-miR-1668	NONMMUT052507.2	-44.25
Tal1	mmu-miR-1668	NONMMUT146886.1	-43.04
Tal1	mmu-miR-1668	ENSMUST00000173672	-44.75
Tal1	mmu-miR-1668	NONMMUT151984.1	-44
Tal1	mmu-miR-1668	NONMMUT052428.2	-43.48
Tal1	mmu-miR-1668	ENSMUST00000210118	-47.71
Tal1	mmu-miR-1668	NONMMUT111250.1	-46.87
Tal1	mmu-miR-1668	NONMMUT036298.2	-45.27
Tal1	mmu-miR-1668	NONMMUT046715.2	-44.08
Tal1	mmu-miR-1668	NONMMUT147191.1	-45.1
Tal1	mmu-miR-1668	NONMMUT009595.2	-43.8
Tal1	mmu-miR-1668	NONMMUT082874.1	-44.66
Tal1	mmu-miR-1668	NONMMUT038999.2	-50.95
Tal1	mmu-miR-1668	ENSMUST00000223012	-44.83
Tal1	mmu-miR-1668	ENSMUST00000218664	-44.25
Tal1	mmu-miR-1668	NONMMUT136460.1	-43.02
Tal1	mmu-miR-1668	ENSMUST00000188014	-47.42
Tal1	mmu-miR-1668	NONMMUT141359.1	-44.95
Tal1	mmu-miR-1668	NONMMUT011749.2	-46.89
Tal1	mmu-miR-1668	NONMMUT131927.1	-42.93
Tal1	mmu-miR-1668	NONMMUT092464.1	-45.38
Tal1	mmu-miR-1668	NONMMUT039400.2	-45.19
Tal1	mmu-miR-1668	NONMMUT073691.2	-47.83
Tal1	mmu-miR-1668	NONMMUT093991.1	-46.56
Tal1	mmu-miR-1668	NONMMUT118780.1	-43.81
Tal1	mmu-miR-1668	NONMMUT139997.1	-44.96
Tal1	mmu-miR-1668	NONMMUT121940.1	-56.83
Tal1	mmu-miR-1668	NONMMUT081284.1	-44.19
Tal1	mmu-miR-1668	NONMMUT097863.1	-49.14
Tal1	mmu-miR-1668	NONMMUT111249.1	-49.88
Tal1	mmu-miR-1668	NONMMUT138636.1	-43.05
Tal1	mmu-miR-1668	NONMMUT024406.2	-44.38
Tal1	mmu-miR-1668	NONMMUT059197.2	-44.26
Tal1	mmu-miR-1668	NONMMUT016320.2	-43.06
Tal1	mmu-miR-1668	NONMMUT111072.1	-42.85
Tal1	mmu-miR-1668	NONMMUT063134.2	-48.33
Tal1	mmu-miR-1668	NONMMUT117675.1	-45.22
Tal1	mmu-miR-1668	NONMMUT116946.1	-44.95
Tal1	mmu-miR-1668	NONMMUT030941.2	-43.54
Tal1	mmu-miR-1668	NONMMUT105931.1	-46.94
Tal1	mmu-miR-1668	NONMMUT025058.2	-44.47
Tal1	mmu-miR-1668	NONMMUT058510.2	-46.45
Tal1	mmu-miR-1668	NONMMUT098272.1	-48.11
Tal1	mmu-miR-1668	NONMMUT033605.2	-42.88
Tal1	mmu-miR-1668	NONMMUT018855.2	-44.65
Speg	mmu-miR-1668	NONMMUT103378.1	-44.72
Speg	mmu-miR-1668	NONMMUT059199.2	-43.58
Speg	mmu-miR-1668	NONMMUT026212.2	-44.79
Speg	mmu-miR-1668	NONMMUT140199.1	-40.96
Speg	mmu-miR-1668	NONMMUT090516.1	-42.56
Speg	mmu-miR-1668	NONMMUT141409.1	-41.31
Speg	mmu-miR-1668	NONMMUT029768.2	-42.64
Speg	mmu-miR-1668	NONMMUT091533.1	-44.5
Speg	mmu-miR-1668	ENSMUST00000210111	-43.78
Speg	mmu-miR-1668	NONMMUT084485.1	-40.67
Speg	mmu-miR-1668	ENSMUST00000211831	-51.84
Speg	mmu-miR-1668	NONMMUT069457.2	-41.48
Speg	mmu-miR-1668	NONMMUT127262.1	-44.67
Speg	mmu-miR-1668	NONMMUT045540.2	-44.46
Speg	mmu-miR-1668	NONMMUT132391.1	-40.6
Speg	mmu-miR-1668	NONMMUT005054.2	-49.17
Speg	mmu-miR-1668	ENSMUST00000148826	-40.54
Speg	mmu-miR-1668	NONMMUT023511.2	-40.59
Speg	mmu-miR-1668	NONMMUT129506.1	-45.08
Speg	mmu-miR-1668	NONMMUT138893.1	-42.14
Speg	mmu-miR-1668	NONMMUT100383.1	-46.29
Speg	mmu-miR-1668	ENSMUST00000185216	-40.78
Speg	mmu-miR-1668	ENSMUST00000182497	-43.78
Speg	mmu-miR-1668	NONMMUT008225.2	-41.73
Speg	mmu-miR-1668	NONMMUT103976.1	-41.72
Speg	mmu-miR-1668	NONMMUT143361.1	-43.61
Speg	mmu-miR-1668	NONMMUT067467.2	-51.42
Speg	mmu-miR-1668	NONMMUT126894.1	-41.72
Speg	mmu-miR-1668	NONMMUT092829.1	-41.46
Speg	mmu-miR-1668	NONMMUT026219.2	-44.79
Speg	mmu-miR-1668	NONMMUT047614.2	-42.69
Speg	mmu-miR-1668	NONMMUT031563.2	-44.51
Speg	mmu-miR-1668	NONMMUT148250.1	-41.65
Speg	mmu-miR-1668	NONMMUT147122.1	-43.44
Speg	mmu-miR-1668	NONMMUT062058.2	-41.17
Speg	mmu-miR-1668	NONMMUT096911.1	-42.07
Speg	mmu-miR-1668	NONMMUT037280.2	-42.51
Speg	mmu-miR-1668	NONMMUT142848.1	-43.14
Speg	mmu-miR-1668	NONMMUT058167.2	-46.21
Speg	mmu-miR-1668	NONMMUT005752.2	-41.19
Speg	mmu-miR-1668	NONMMUT059648.2	-41.72
Speg	mmu-miR-1668	NONMMUT114858.1	-42.81
Speg	mmu-miR-1668	NONMMUT004127.2	-40.78
Speg	mmu-miR-1668	NONMMUT057868.2	-44.17
Speg	mmu-miR-1668	NONMMUT116011.1	-44.52
Speg	mmu-miR-1668	NONMMUT150718.1	-41.72
Speg	mmu-miR-1668	NONMMUT052507.2	-42.16
Speg	mmu-miR-1668	NONMMUT146886.1	-40.95
Speg	mmu-miR-1668	ENSMUST00000173672	-42.66
Speg	mmu-miR-1668	NONMMUT151984.1	-41.91
Speg	mmu-miR-1668	NONMMUT052428.2	-41.39
Speg	mmu-miR-1668	ENSMUST00000210118	-45.62
Speg	mmu-miR-1668	NONMMUT111250.1	-44.78
Speg	mmu-miR-1668	NONMMUT036298.2	-43.18
Speg	mmu-miR-1668	NONMMUT046715.2	-41.99
Speg	mmu-miR-1668	NONMMUT147191.1	-43.01
Speg	mmu-miR-1668	NONMMUT009595.2	-41.71
Speg	mmu-miR-1668	NONMMUT082874.1	-42.57
Speg	mmu-miR-1668	NONMMUT038999.2	-48.86
Speg	mmu-miR-1668	ENSMUST00000223012	-42.74
Speg	mmu-miR-1668	ENSMUST00000218664	-42.16
Speg	mmu-miR-1668	NONMMUT136460.1	-40.93
Speg	mmu-miR-1668	ENSMUST00000188014	-45.33
Speg	mmu-miR-1668	NONMMUT141359.1	-42.86
Speg	mmu-miR-1668	NONMMUT011749.2	-44.8
Speg	mmu-miR-1668	NONMMUT131927.1	-40.84
Speg	mmu-miR-1668	NONMMUT092464.1	-43.29
Speg	mmu-miR-1668	NONMMUT039400.2	-43.1
Speg	mmu-miR-1668	NONMMUT073691.2	-45.74
Speg	mmu-miR-1668	NONMMUT093991.1	-44.47
Speg	mmu-miR-1668	NONMMUT118780.1	-41.72
Speg	mmu-miR-1668	NONMMUT139997.1	-42.87
Speg	mmu-miR-1668	NONMMUT121940.1	-54.74
Speg	mmu-miR-1668	NONMMUT081284.1	-42.1
Speg	mmu-miR-1668	NONMMUT097863.1	-47.05
Speg	mmu-miR-1668	NONMMUT111249.1	-47.79
Speg	mmu-miR-1668	NONMMUT138636.1	-40.96
Speg	mmu-miR-1668	NONMMUT024406.2	-42.29
Speg	mmu-miR-1668	NONMMUT059197.2	-42.17
Speg	mmu-miR-1668	NONMMUT016320.2	-40.97
Speg	mmu-miR-1668	NONMMUT111072.1	-40.76
Speg	mmu-miR-1668	NONMMUT063134.2	-46.24
Speg	mmu-miR-1668	NONMMUT117675.1	-43.13
Speg	mmu-miR-1668	NONMMUT116946.1	-42.86
Speg	mmu-miR-1668	NONMMUT030941.2	-41.45
Speg	mmu-miR-1668	NONMMUT105931.1	-44.85
Speg	mmu-miR-1668	NONMMUT025058.2	-42.38
Speg	mmu-miR-1668	NONMMUT058510.2	-44.36
Speg	mmu-miR-1668	NONMMUT098272.1	-46.02
Speg	mmu-miR-1668	NONMMUT033605.2	-40.79
Speg	mmu-miR-1668	NONMMUT018855.2	-42.56
Pcdh15	mmu-miR-1668	NONMMUT103378.1	-47.82
Pcdh15	mmu-miR-1668	NONMMUT059199.2	-46.68
Pcdh15	mmu-miR-1668	NONMMUT026212.2	-47.89
Pcdh15	mmu-miR-1668	NONMMUT140199.1	-44.06
Pcdh15	mmu-miR-1668	NONMMUT090516.1	-45.66
Pcdh15	mmu-miR-1668	NONMMUT141409.1	-44.41
Pcdh15	mmu-miR-1668	NONMMUT029768.2	-45.74
Pcdh15	mmu-miR-1668	NONMMUT091533.1	-47.6
Pcdh15	mmu-miR-1668	ENSMUST00000210111	-46.88
Pcdh15	mmu-miR-1668	NONMMUT084485.1	-43.77
Pcdh15	mmu-miR-1668	ENSMUST00000211831	-54.94
Pcdh15	mmu-miR-1668	NONMMUT069457.2	-44.58
Pcdh15	mmu-miR-1668	NONMMUT127262.1	-47.77
Pcdh15	mmu-miR-1668	NONMMUT045540.2	-47.56
Pcdh15	mmu-miR-1668	NONMMUT132391.1	-43.7
Pcdh15	mmu-miR-1668	NONMMUT005054.2	-52.27
Pcdh15	mmu-miR-1668	ENSMUST00000148826	-43.64
Pcdh15	mmu-miR-1668	NONMMUT023511.2	-43.69
Pcdh15	mmu-miR-1668	NONMMUT129506.1	-48.18
Pcdh15	mmu-miR-1668	NONMMUT138893.1	-45.24
Pcdh15	mmu-miR-1668	NONMMUT100383.1	-49.39
Pcdh15	mmu-miR-1668	ENSMUST00000185216	-43.88
Pcdh15	mmu-miR-1668	ENSMUST00000182497	-46.88
Pcdh15	mmu-miR-1668	NONMMUT008225.2	-44.83
Pcdh15	mmu-miR-1668	NONMMUT103976.1	-44.82
Pcdh15	mmu-miR-1668	NONMMUT143361.1	-46.71
Pcdh15	mmu-miR-1668	NONMMUT067467.2	-54.52
Pcdh15	mmu-miR-1668	NONMMUT126894.1	-44.82
Pcdh15	mmu-miR-1668	NONMMUT092829.1	-44.56
Pcdh15	mmu-miR-1668	NONMMUT026219.2	-47.89
Pcdh15	mmu-miR-1668	NONMMUT047614.2	-45.79
Pcdh15	mmu-miR-1668	NONMMUT031563.2	-47.61
Pcdh15	mmu-miR-1668	NONMMUT148250.1	-44.75
Pcdh15	mmu-miR-1668	NONMMUT147122.1	-46.54
Pcdh15	mmu-miR-1668	NONMMUT062058.2	-44.27
Pcdh15	mmu-miR-1668	NONMMUT096911.1	-45.17
Pcdh15	mmu-miR-1668	NONMMUT037280.2	-45.61
Pcdh15	mmu-miR-1668	NONMMUT142848.1	-46.24
Pcdh15	mmu-miR-1668	NONMMUT058167.2	-49.31
Pcdh15	mmu-miR-1668	NONMMUT005752.2	-44.29
Pcdh15	mmu-miR-1668	NONMMUT059648.2	-44.82
Pcdh15	mmu-miR-1668	NONMMUT114858.1	-45.91
Pcdh15	mmu-miR-1668	NONMMUT004127.2	-43.88
Pcdh15	mmu-miR-1668	NONMMUT057868.2	-47.27
Pcdh15	mmu-miR-1668	NONMMUT116011.1	-47.62
Pcdh15	mmu-miR-1668	NONMMUT150718.1	-44.82
Pcdh15	mmu-miR-1668	NONMMUT052507.2	-45.26
Pcdh15	mmu-miR-1668	NONMMUT146886.1	-44.05
Pcdh15	mmu-miR-1668	ENSMUST00000173672	-45.76
Pcdh15	mmu-miR-1668	NONMMUT151984.1	-45.01
Pcdh15	mmu-miR-1668	NONMMUT052428.2	-44.49
Pcdh15	mmu-miR-1668	ENSMUST00000210118	-48.72
Pcdh15	mmu-miR-1668	NONMMUT111250.1	-47.88
Pcdh15	mmu-miR-1668	NONMMUT036298.2	-46.28
Pcdh15	mmu-miR-1668	NONMMUT046715.2	-45.09
Pcdh15	mmu-miR-1668	NONMMUT147191.1	-46.11
Pcdh15	mmu-miR-1668	NONMMUT009595.2	-44.81
Pcdh15	mmu-miR-1668	NONMMUT082874.1	-45.67
Pcdh15	mmu-miR-1668	NONMMUT038999.2	-51.96
Pcdh15	mmu-miR-1668	ENSMUST00000223012	-45.84
Pcdh15	mmu-miR-1668	ENSMUST00000218664	-45.26
Pcdh15	mmu-miR-1668	NONMMUT136460.1	-44.03
Pcdh15	mmu-miR-1668	ENSMUST00000188014	-48.43
Pcdh15	mmu-miR-1668	NONMMUT141359.1	-45.96
Pcdh15	mmu-miR-1668	NONMMUT011749.2	-47.9
Pcdh15	mmu-miR-1668	NONMMUT131927.1	-43.94
Pcdh15	mmu-miR-1668	NONMMUT092464.1	-46.39
Pcdh15	mmu-miR-1668	NONMMUT039400.2	-46.2
Pcdh15	mmu-miR-1668	NONMMUT073691.2	-48.84
Pcdh15	mmu-miR-1668	NONMMUT093991.1	-47.57
Pcdh15	mmu-miR-1668	NONMMUT118780.1	-44.82
Pcdh15	mmu-miR-1668	NONMMUT139997.1	-45.97
Pcdh15	mmu-miR-1668	NONMMUT121940.1	-57.84
Pcdh15	mmu-miR-1668	NONMMUT081284.1	-45.2
Pcdh15	mmu-miR-1668	NONMMUT097863.1	-50.15
Pcdh15	mmu-miR-1668	NONMMUT111249.1	-50.89
Pcdh15	mmu-miR-1668	NONMMUT138636.1	-44.06
Pcdh15	mmu-miR-1668	NONMMUT024406.2	-45.39
Pcdh15	mmu-miR-1668	NONMMUT059197.2	-45.27
Pcdh15	mmu-miR-1668	NONMMUT016320.2	-44.07
Pcdh15	mmu-miR-1668	NONMMUT111072.1	-43.86
Pcdh15	mmu-miR-1668	NONMMUT063134.2	-49.34
Pcdh15	mmu-miR-1668	NONMMUT117675.1	-46.23
Pcdh15	mmu-miR-1668	NONMMUT116946.1	-45.96
Pcdh15	mmu-miR-1668	NONMMUT030941.2	-44.55
Pcdh15	mmu-miR-1668	NONMMUT105931.1	-47.95
Pcdh15	mmu-miR-1668	NONMMUT025058.2	-45.48
Pcdh15	mmu-miR-1668	NONMMUT058510.2	-47.46
Pcdh15	mmu-miR-1668	NONMMUT098272.1	-49.12
Pcdh15	mmu-miR-1668	NONMMUT033605.2	-43.89
Pcdh15	mmu-miR-1668	NONMMUT018855.2	-45.66
Ryr3	mmu-miR-1668	NONMMUT103378.1	-44.98
Ryr3	mmu-miR-1668	NONMMUT059199.2	-43.84
Ryr3	mmu-miR-1668	NONMMUT026212.2	-45.05
Ryr3	mmu-miR-1668	NONMMUT140199.1	-41.22
Ryr3	mmu-miR-1668	NONMMUT090516.1	-42.82
Ryr3	mmu-miR-1668	NONMMUT141409.1	-41.57
Ryr3	mmu-miR-1668	NONMMUT029768.2	-42.9
Ryr3	mmu-miR-1668	NONMMUT091533.1	-44.76
Ryr3	mmu-miR-1668	ENSMUST00000210111	-44.04
Ryr3	mmu-miR-1668	NONMMUT084485.1	-40.93
Ryr3	mmu-miR-1668	ENSMUST00000211831	-52.1
Ryr3	mmu-miR-1668	NONMMUT069457.2	-41.74
Ryr3	mmu-miR-1668	NONMMUT127262.1	-44.93
Ryr3	mmu-miR-1668	NONMMUT045540.2	-44.72
Ryr3	mmu-miR-1668	NONMMUT132391.1	-40.86
Ryr3	mmu-miR-1668	NONMMUT005054.2	-49.43
Ryr3	mmu-miR-1668	ENSMUST00000148826	-40.8
Ryr3	mmu-miR-1668	NONMMUT023511.2	-40.85
Ryr3	mmu-miR-1668	NONMMUT129506.1	-45.34
Ryr3	mmu-miR-1668	NONMMUT138893.1	-42.4
Ryr3	mmu-miR-1668	NONMMUT100383.1	-46.55
Ryr3	mmu-miR-1668	ENSMUST00000185216	-41.04
Ryr3	mmu-miR-1668	ENSMUST00000182497	-44.04
Ryr3	mmu-miR-1668	NONMMUT008225.2	-41.99
Ryr3	mmu-miR-1668	NONMMUT103976.1	-41.98
Ryr3	mmu-miR-1668	NONMMUT143361.1	-43.87
Ryr3	mmu-miR-1668	NONMMUT067467.2	-51.68
Ryr3	mmu-miR-1668	NONMMUT126894.1	-41.98
Ryr3	mmu-miR-1668	NONMMUT092829.1	-41.72
Ryr3	mmu-miR-1668	NONMMUT026219.2	-45.05
Ryr3	mmu-miR-1668	NONMMUT047614.2	-42.95
Ryr3	mmu-miR-1668	NONMMUT031563.2	-44.77
Ryr3	mmu-miR-1668	NONMMUT148250.1	-41.91
Ryr3	mmu-miR-1668	NONMMUT147122.1	-43.7
Ryr3	mmu-miR-1668	NONMMUT062058.2	-41.43
Ryr3	mmu-miR-1668	NONMMUT096911.1	-42.33
Ryr3	mmu-miR-1668	NONMMUT037280.2	-42.77
Ryr3	mmu-miR-1668	NONMMUT142848.1	-43.4
Ryr3	mmu-miR-1668	NONMMUT058167.2	-46.47
Ryr3	mmu-miR-1668	NONMMUT005752.2	-41.45
Ryr3	mmu-miR-1668	NONMMUT059648.2	-41.98
Ryr3	mmu-miR-1668	NONMMUT114858.1	-43.07
Ryr3	mmu-miR-1668	NONMMUT004127.2	-41.04
Ryr3	mmu-miR-1668	NONMMUT057868.2	-44.43
Ryr3	mmu-miR-1668	NONMMUT116011.1	-44.78
Ryr3	mmu-miR-1668	NONMMUT150718.1	-41.98
Ryr3	mmu-miR-1668	NONMMUT052507.2	-42.42
Ryr3	mmu-miR-1668	NONMMUT146886.1	-41.21
Ryr3	mmu-miR-1668	ENSMUST00000173672	-42.92
Ryr3	mmu-miR-1668	NONMMUT151984.1	-42.17
Ryr3	mmu-miR-1668	NONMMUT052428.2	-41.65
Ryr3	mmu-miR-1668	ENSMUST00000210118	-45.88
Ryr3	mmu-miR-1668	NONMMUT111250.1	-45.04
Ryr3	mmu-miR-1668	NONMMUT036298.2	-43.44
Ryr3	mmu-miR-1668	NONMMUT046715.2	-42.25
Ryr3	mmu-miR-1668	NONMMUT147191.1	-43.27
Ryr3	mmu-miR-1668	NONMMUT009595.2	-41.97
Ryr3	mmu-miR-1668	NONMMUT082874.1	-42.83
Ryr3	mmu-miR-1668	NONMMUT038999.2	-49.12
Ryr3	mmu-miR-1668	ENSMUST00000223012	-43
Ryr3	mmu-miR-1668	ENSMUST00000218664	-42.42
Ryr3	mmu-miR-1668	NONMMUT136460.1	-41.19
Ryr3	mmu-miR-1668	ENSMUST00000188014	-45.59
Ryr3	mmu-miR-1668	NONMMUT141359.1	-43.12
Ryr3	mmu-miR-1668	NONMMUT011749.2	-45.06
Ryr3	mmu-miR-1668	NONMMUT131927.1	-41.1
Ryr3	mmu-miR-1668	NONMMUT092464.1	-43.55
Ryr3	mmu-miR-1668	NONMMUT039400.2	-43.36
Ryr3	mmu-miR-1668	NONMMUT073691.2	-46
Ryr3	mmu-miR-1668	NONMMUT093991.1	-44.73
Ryr3	mmu-miR-1668	NONMMUT118780.1	-41.98
Ryr3	mmu-miR-1668	NONMMUT139997.1	-43.13
Ryr3	mmu-miR-1668	NONMMUT121940.1	-55
Ryr3	mmu-miR-1668	NONMMUT081284.1	-42.36
Ryr3	mmu-miR-1668	NONMMUT097863.1	-47.31
Ryr3	mmu-miR-1668	NONMMUT111249.1	-48.05
Ryr3	mmu-miR-1668	NONMMUT138636.1	-41.22
Ryr3	mmu-miR-1668	NONMMUT024406.2	-42.55
Ryr3	mmu-miR-1668	NONMMUT059197.2	-42.43
Ryr3	mmu-miR-1668	NONMMUT016320.2	-41.23
Ryr3	mmu-miR-1668	NONMMUT111072.1	-41.02
Ryr3	mmu-miR-1668	NONMMUT063134.2	-46.5
Ryr3	mmu-miR-1668	NONMMUT117675.1	-43.39
Ryr3	mmu-miR-1668	NONMMUT116946.1	-43.12
Ryr3	mmu-miR-1668	NONMMUT030941.2	-41.71
Ryr3	mmu-miR-1668	NONMMUT105931.1	-45.11
Ryr3	mmu-miR-1668	NONMMUT025058.2	-42.64
Ryr3	mmu-miR-1668	NONMMUT058510.2	-44.62
Ryr3	mmu-miR-1668	NONMMUT098272.1	-46.28
Ryr3	mmu-miR-1668	NONMMUT033605.2	-41.05
Ryr3	mmu-miR-1668	NONMMUT018855.2	-42.82
Glod4	mmu-miR-1668	NONMMUT103378.1	-47.98
Glod4	mmu-miR-1668	NONMMUT059199.2	-46.84
Glod4	mmu-miR-1668	NONMMUT026212.2	-48.05
Glod4	mmu-miR-1668	NONMMUT140199.1	-44.22
Glod4	mmu-miR-1668	NONMMUT090516.1	-45.82
Glod4	mmu-miR-1668	NONMMUT141409.1	-44.57
Glod4	mmu-miR-1668	NONMMUT029768.2	-45.9
Glod4	mmu-miR-1668	NONMMUT091533.1	-47.76
Glod4	mmu-miR-1668	ENSMUST00000210111	-47.04
Glod4	mmu-miR-1668	NONMMUT084485.1	-43.93
Glod4	mmu-miR-1668	ENSMUST00000211831	-55.1
Glod4	mmu-miR-1668	NONMMUT069457.2	-44.74
Glod4	mmu-miR-1668	NONMMUT127262.1	-47.93
Glod4	mmu-miR-1668	NONMMUT045540.2	-47.72
Glod4	mmu-miR-1668	NONMMUT132391.1	-43.86
Glod4	mmu-miR-1668	NONMMUT005054.2	-52.43
Glod4	mmu-miR-1668	ENSMUST00000148826	-43.8
Glod4	mmu-miR-1668	NONMMUT023511.2	-43.85
Glod4	mmu-miR-1668	NONMMUT129506.1	-48.34
Glod4	mmu-miR-1668	NONMMUT138893.1	-45.4
Glod4	mmu-miR-1668	NONMMUT100383.1	-49.55
Glod4	mmu-miR-1668	ENSMUST00000185216	-44.04
Glod4	mmu-miR-1668	ENSMUST00000182497	-47.04
Glod4	mmu-miR-1668	NONMMUT008225.2	-44.99
Glod4	mmu-miR-1668	NONMMUT103976.1	-44.98
Glod4	mmu-miR-1668	NONMMUT143361.1	-46.87
Glod4	mmu-miR-1668	NONMMUT067467.2	-54.68
Glod4	mmu-miR-1668	NONMMUT126894.1	-44.98
Glod4	mmu-miR-1668	NONMMUT092829.1	-44.72
Glod4	mmu-miR-1668	NONMMUT026219.2	-48.05
Glod4	mmu-miR-1668	NONMMUT047614.2	-45.95
Glod4	mmu-miR-1668	NONMMUT031563.2	-47.77
Glod4	mmu-miR-1668	NONMMUT148250.1	-44.91
Glod4	mmu-miR-1668	NONMMUT147122.1	-46.7
Glod4	mmu-miR-1668	NONMMUT062058.2	-44.43
Glod4	mmu-miR-1668	NONMMUT096911.1	-45.33
Glod4	mmu-miR-1668	NONMMUT037280.2	-45.77
Glod4	mmu-miR-1668	NONMMUT142848.1	-46.4
Glod4	mmu-miR-1668	NONMMUT058167.2	-49.47
Glod4	mmu-miR-1668	NONMMUT005752.2	-44.45
Glod4	mmu-miR-1668	NONMMUT059648.2	-44.98
Glod4	mmu-miR-1668	NONMMUT114858.1	-46.07
Glod4	mmu-miR-1668	NONMMUT004127.2	-44.04
Glod4	mmu-miR-1668	NONMMUT057868.2	-47.43
Glod4	mmu-miR-1668	NONMMUT116011.1	-47.78
Glod4	mmu-miR-1668	NONMMUT150718.1	-44.98
Glod4	mmu-miR-1668	NONMMUT052507.2	-45.42
Glod4	mmu-miR-1668	NONMMUT146886.1	-44.21
Glod4	mmu-miR-1668	ENSMUST00000173672	-45.92
Glod4	mmu-miR-1668	NONMMUT151984.1	-45.17
Glod4	mmu-miR-1668	NONMMUT052428.2	-44.65
Glod4	mmu-miR-1668	ENSMUST00000210118	-48.88
Glod4	mmu-miR-1668	NONMMUT111250.1	-48.04
Glod4	mmu-miR-1668	NONMMUT036298.2	-46.44
Glod4	mmu-miR-1668	NONMMUT046715.2	-45.25
Glod4	mmu-miR-1668	NONMMUT147191.1	-46.27
Glod4	mmu-miR-1668	NONMMUT009595.2	-44.97
Glod4	mmu-miR-1668	NONMMUT082874.1	-45.83
Glod4	mmu-miR-1668	NONMMUT038999.2	-52.12
Glod4	mmu-miR-1668	ENSMUST00000223012	-46
Glod4	mmu-miR-1668	ENSMUST00000218664	-45.42
Glod4	mmu-miR-1668	NONMMUT136460.1	-44.19
Glod4	mmu-miR-1668	ENSMUST00000188014	-48.59
Glod4	mmu-miR-1668	NONMMUT141359.1	-46.12
Glod4	mmu-miR-1668	NONMMUT011749.2	-48.06
Glod4	mmu-miR-1668	NONMMUT131927.1	-44.1
Glod4	mmu-miR-1668	NONMMUT092464.1	-46.55
Glod4	mmu-miR-1668	NONMMUT039400.2	-46.36
Glod4	mmu-miR-1668	NONMMUT073691.2	-49
Glod4	mmu-miR-1668	NONMMUT093991.1	-47.73
Glod4	mmu-miR-1668	NONMMUT118780.1	-44.98
Glod4	mmu-miR-1668	NONMMUT139997.1	-46.13
Glod4	mmu-miR-1668	NONMMUT121940.1	-58
Glod4	mmu-miR-1668	NONMMUT081284.1	-45.36
Glod4	mmu-miR-1668	NONMMUT097863.1	-50.31
Glod4	mmu-miR-1668	NONMMUT111249.1	-51.05
Glod4	mmu-miR-1668	NONMMUT138636.1	-44.22
Glod4	mmu-miR-1668	NONMMUT024406.2	-45.55
Glod4	mmu-miR-1668	NONMMUT059197.2	-45.43
Glod4	mmu-miR-1668	NONMMUT016320.2	-44.23
Glod4	mmu-miR-1668	NONMMUT111072.1	-44.02
Glod4	mmu-miR-1668	NONMMUT063134.2	-49.5
Glod4	mmu-miR-1668	NONMMUT117675.1	-46.39
Glod4	mmu-miR-1668	NONMMUT116946.1	-46.12
Glod4	mmu-miR-1668	NONMMUT030941.2	-44.71
Glod4	mmu-miR-1668	NONMMUT105931.1	-48.11
Glod4	mmu-miR-1668	NONMMUT025058.2	-45.64
Glod4	mmu-miR-1668	NONMMUT058510.2	-47.62
Glod4	mmu-miR-1668	NONMMUT098272.1	-49.28
Glod4	mmu-miR-1668	NONMMUT033605.2	-44.05
Glod4	mmu-miR-1668	NONMMUT018855.2	-45.82
Zfp870	mmu-miR-1668	NONMMUT103378.1	-46.61
Zfp870	mmu-miR-1668	NONMMUT059199.2	-45.47
Zfp870	mmu-miR-1668	NONMMUT026212.2	-46.68
Zfp870	mmu-miR-1668	NONMMUT140199.1	-42.85
Zfp870	mmu-miR-1668	NONMMUT090516.1	-44.45
Zfp870	mmu-miR-1668	NONMMUT141409.1	-43.2
Zfp870	mmu-miR-1668	NONMMUT029768.2	-44.53
Zfp870	mmu-miR-1668	NONMMUT091533.1	-46.39
Zfp870	mmu-miR-1668	ENSMUST00000210111	-45.67
Zfp870	mmu-miR-1668	NONMMUT084485.1	-42.56
Zfp870	mmu-miR-1668	ENSMUST00000211831	-53.73
Zfp870	mmu-miR-1668	NONMMUT069457.2	-43.37
Zfp870	mmu-miR-1668	NONMMUT127262.1	-46.56
Zfp870	mmu-miR-1668	NONMMUT045540.2	-46.35
Zfp870	mmu-miR-1668	NONMMUT132391.1	-42.49
Zfp870	mmu-miR-1668	NONMMUT005054.2	-51.06
Zfp870	mmu-miR-1668	ENSMUST00000148826	-42.43
Zfp870	mmu-miR-1668	NONMMUT023511.2	-42.48
Zfp870	mmu-miR-1668	NONMMUT129506.1	-46.97
Zfp870	mmu-miR-1668	NONMMUT138893.1	-44.03
Zfp870	mmu-miR-1668	NONMMUT100383.1	-48.18
Zfp870	mmu-miR-1668	ENSMUST00000185216	-42.67
Zfp870	mmu-miR-1668	ENSMUST00000182497	-45.67
Zfp870	mmu-miR-1668	NONMMUT008225.2	-43.62
Zfp870	mmu-miR-1668	NONMMUT103976.1	-43.61
Zfp870	mmu-miR-1668	NONMMUT143361.1	-45.5
Zfp870	mmu-miR-1668	NONMMUT067467.2	-53.31
Zfp870	mmu-miR-1668	NONMMUT126894.1	-43.61
Zfp870	mmu-miR-1668	NONMMUT092829.1	-43.35
Zfp870	mmu-miR-1668	NONMMUT026219.2	-46.68
Zfp870	mmu-miR-1668	NONMMUT047614.2	-44.58
Zfp870	mmu-miR-1668	NONMMUT031563.2	-46.4
Zfp870	mmu-miR-1668	NONMMUT148250.1	-43.54
Zfp870	mmu-miR-1668	NONMMUT147122.1	-45.33
Zfp870	mmu-miR-1668	NONMMUT062058.2	-43.06
Zfp870	mmu-miR-1668	NONMMUT096911.1	-43.96
Zfp870	mmu-miR-1668	NONMMUT037280.2	-44.4
Zfp870	mmu-miR-1668	NONMMUT142848.1	-45.03
Zfp870	mmu-miR-1668	NONMMUT058167.2	-48.1
Zfp870	mmu-miR-1668	NONMMUT005752.2	-43.08
Zfp870	mmu-miR-1668	NONMMUT059648.2	-43.61
Zfp870	mmu-miR-1668	NONMMUT114858.1	-44.7
Zfp870	mmu-miR-1668	NONMMUT004127.2	-42.67
Zfp870	mmu-miR-1668	NONMMUT057868.2	-46.06
Zfp870	mmu-miR-1668	NONMMUT116011.1	-46.41
Zfp870	mmu-miR-1668	NONMMUT150718.1	-43.61
Zfp870	mmu-miR-1668	NONMMUT052507.2	-44.05
Zfp870	mmu-miR-1668	NONMMUT146886.1	-42.84
Zfp870	mmu-miR-1668	ENSMUST00000173672	-44.55
Zfp870	mmu-miR-1668	NONMMUT151984.1	-43.8
Zfp870	mmu-miR-1668	NONMMUT052428.2	-43.28
Zfp870	mmu-miR-1668	ENSMUST00000210118	-47.51
Zfp870	mmu-miR-1668	NONMMUT111250.1	-46.67
Zfp870	mmu-miR-1668	NONMMUT036298.2	-45.07
Zfp870	mmu-miR-1668	NONMMUT046715.2	-43.88
Zfp870	mmu-miR-1668	NONMMUT147191.1	-44.9
Zfp870	mmu-miR-1668	NONMMUT009595.2	-43.6
Zfp870	mmu-miR-1668	NONMMUT082874.1	-44.46
Zfp870	mmu-miR-1668	NONMMUT038999.2	-50.75
Zfp870	mmu-miR-1668	ENSMUST00000223012	-44.63
Zfp870	mmu-miR-1668	ENSMUST00000218664	-44.05
Zfp870	mmu-miR-1668	NONMMUT136460.1	-42.82
Zfp870	mmu-miR-1668	ENSMUST00000188014	-47.22
Zfp870	mmu-miR-1668	NONMMUT141359.1	-44.75
Zfp870	mmu-miR-1668	NONMMUT011749.2	-46.69
Zfp870	mmu-miR-1668	NONMMUT131927.1	-42.73
Zfp870	mmu-miR-1668	NONMMUT092464.1	-45.18
Zfp870	mmu-miR-1668	NONMMUT039400.2	-44.99
Zfp870	mmu-miR-1668	NONMMUT073691.2	-47.63
Zfp870	mmu-miR-1668	NONMMUT093991.1	-46.36
Zfp870	mmu-miR-1668	NONMMUT118780.1	-43.61
Zfp870	mmu-miR-1668	NONMMUT139997.1	-44.76
Zfp870	mmu-miR-1668	NONMMUT121940.1	-56.63
Zfp870	mmu-miR-1668	NONMMUT081284.1	-43.99
Zfp870	mmu-miR-1668	NONMMUT097863.1	-48.94
Zfp870	mmu-miR-1668	NONMMUT111249.1	-49.68
Zfp870	mmu-miR-1668	NONMMUT138636.1	-42.85
Zfp870	mmu-miR-1668	NONMMUT024406.2	-44.18
Zfp870	mmu-miR-1668	NONMMUT059197.2	-44.06
Zfp870	mmu-miR-1668	NONMMUT016320.2	-42.86
Zfp870	mmu-miR-1668	NONMMUT111072.1	-42.65
Zfp870	mmu-miR-1668	NONMMUT063134.2	-48.13
Zfp870	mmu-miR-1668	NONMMUT117675.1	-45.02
Zfp870	mmu-miR-1668	NONMMUT116946.1	-44.75
Zfp870	mmu-miR-1668	NONMMUT030941.2	-43.34
Zfp870	mmu-miR-1668	NONMMUT105931.1	-46.74
Zfp870	mmu-miR-1668	NONMMUT025058.2	-44.27
Zfp870	mmu-miR-1668	NONMMUT058510.2	-46.25
Zfp870	mmu-miR-1668	NONMMUT098272.1	-47.91
Zfp870	mmu-miR-1668	NONMMUT033605.2	-42.68
Zfp870	mmu-miR-1668	NONMMUT018855.2	-44.45
Scn1a	mmu-miR-1668	NONMMUT103378.1	-44.67
Scn1a	mmu-miR-1668	NONMMUT059199.2	-43.53
Scn1a	mmu-miR-1668	NONMMUT026212.2	-44.74
Scn1a	mmu-miR-1668	NONMMUT140199.1	-40.91
Scn1a	mmu-miR-1668	NONMMUT090516.1	-42.51
Scn1a	mmu-miR-1668	NONMMUT141409.1	-41.26
Scn1a	mmu-miR-1668	NONMMUT029768.2	-42.59
Scn1a	mmu-miR-1668	NONMMUT091533.1	-44.45
Scn1a	mmu-miR-1668	ENSMUST00000210111	-43.73
Scn1a	mmu-miR-1668	NONMMUT084485.1	-40.62
Scn1a	mmu-miR-1668	ENSMUST00000211831	-51.79
Scn1a	mmu-miR-1668	NONMMUT069457.2	-41.43
Scn1a	mmu-miR-1668	NONMMUT127262.1	-44.62
Scn1a	mmu-miR-1668	NONMMUT045540.2	-44.41
Scn1a	mmu-miR-1668	NONMMUT132391.1	-40.55
Scn1a	mmu-miR-1668	NONMMUT005054.2	-49.12
Scn1a	mmu-miR-1668	ENSMUST00000148826	-40.49
Scn1a	mmu-miR-1668	NONMMUT023511.2	-40.54
Scn1a	mmu-miR-1668	NONMMUT129506.1	-45.03
Scn1a	mmu-miR-1668	NONMMUT138893.1	-42.09
Scn1a	mmu-miR-1668	NONMMUT100383.1	-46.24
Scn1a	mmu-miR-1668	ENSMUST00000185216	-40.73
Scn1a	mmu-miR-1668	ENSMUST00000182497	-43.73
Scn1a	mmu-miR-1668	NONMMUT008225.2	-41.68
Scn1a	mmu-miR-1668	NONMMUT103976.1	-41.67
Scn1a	mmu-miR-1668	NONMMUT143361.1	-43.56
Scn1a	mmu-miR-1668	NONMMUT067467.2	-51.37
Scn1a	mmu-miR-1668	NONMMUT126894.1	-41.67
Scn1a	mmu-miR-1668	NONMMUT092829.1	-41.41
Scn1a	mmu-miR-1668	NONMMUT026219.2	-44.74
Scn1a	mmu-miR-1668	NONMMUT047614.2	-42.64
Scn1a	mmu-miR-1668	NONMMUT031563.2	-44.46
Scn1a	mmu-miR-1668	NONMMUT148250.1	-41.6
Scn1a	mmu-miR-1668	NONMMUT147122.1	-43.39
Scn1a	mmu-miR-1668	NONMMUT062058.2	-41.12
Scn1a	mmu-miR-1668	NONMMUT096911.1	-42.02
Scn1a	mmu-miR-1668	NONMMUT037280.2	-42.46
Scn1a	mmu-miR-1668	NONMMUT142848.1	-43.09
Scn1a	mmu-miR-1668	NONMMUT058167.2	-46.16
Scn1a	mmu-miR-1668	NONMMUT005752.2	-41.14
Scn1a	mmu-miR-1668	NONMMUT059648.2	-41.67
Scn1a	mmu-miR-1668	NONMMUT114858.1	-42.76
Scn1a	mmu-miR-1668	NONMMUT004127.2	-40.73
Scn1a	mmu-miR-1668	NONMMUT057868.2	-44.12
Scn1a	mmu-miR-1668	NONMMUT116011.1	-44.47
Scn1a	mmu-miR-1668	NONMMUT150718.1	-41.67
Scn1a	mmu-miR-1668	NONMMUT052507.2	-42.11
Scn1a	mmu-miR-1668	NONMMUT146886.1	-40.9
Scn1a	mmu-miR-1668	ENSMUST00000173672	-42.61
Scn1a	mmu-miR-1668	NONMMUT151984.1	-41.86
Scn1a	mmu-miR-1668	NONMMUT052428.2	-41.34
Scn1a	mmu-miR-1668	ENSMUST00000210118	-45.57
Scn1a	mmu-miR-1668	NONMMUT111250.1	-44.73
Scn1a	mmu-miR-1668	NONMMUT036298.2	-43.13
Scn1a	mmu-miR-1668	NONMMUT046715.2	-41.94
Scn1a	mmu-miR-1668	NONMMUT147191.1	-42.96
Scn1a	mmu-miR-1668	NONMMUT009595.2	-41.66
Scn1a	mmu-miR-1668	NONMMUT082874.1	-42.52
Scn1a	mmu-miR-1668	NONMMUT038999.2	-48.81
Scn1a	mmu-miR-1668	ENSMUST00000223012	-42.69
Scn1a	mmu-miR-1668	ENSMUST00000218664	-42.11
Scn1a	mmu-miR-1668	NONMMUT136460.1	-40.88
Scn1a	mmu-miR-1668	ENSMUST00000188014	-45.28
Scn1a	mmu-miR-1668	NONMMUT141359.1	-42.81
Scn1a	mmu-miR-1668	NONMMUT011749.2	-44.75
Scn1a	mmu-miR-1668	NONMMUT131927.1	-40.79
Scn1a	mmu-miR-1668	NONMMUT092464.1	-43.24
Scn1a	mmu-miR-1668	NONMMUT039400.2	-43.05
Scn1a	mmu-miR-1668	NONMMUT073691.2	-45.69
Scn1a	mmu-miR-1668	NONMMUT093991.1	-44.42
Scn1a	mmu-miR-1668	NONMMUT118780.1	-41.67
Scn1a	mmu-miR-1668	NONMMUT139997.1	-42.82
Scn1a	mmu-miR-1668	NONMMUT121940.1	-54.69
Scn1a	mmu-miR-1668	NONMMUT081284.1	-42.05
Scn1a	mmu-miR-1668	NONMMUT097863.1	-47
Scn1a	mmu-miR-1668	NONMMUT111249.1	-47.74
Scn1a	mmu-miR-1668	NONMMUT138636.1	-40.91
Scn1a	mmu-miR-1668	NONMMUT024406.2	-42.24
Scn1a	mmu-miR-1668	NONMMUT059197.2	-42.12
Scn1a	mmu-miR-1668	NONMMUT016320.2	-40.92
Scn1a	mmu-miR-1668	NONMMUT111072.1	-40.71
Scn1a	mmu-miR-1668	NONMMUT063134.2	-46.19
Scn1a	mmu-miR-1668	NONMMUT117675.1	-43.08
Scn1a	mmu-miR-1668	NONMMUT116946.1	-42.81
Scn1a	mmu-miR-1668	NONMMUT030941.2	-41.4
Scn1a	mmu-miR-1668	NONMMUT105931.1	-44.8
Scn1a	mmu-miR-1668	NONMMUT025058.2	-42.33
Scn1a	mmu-miR-1668	NONMMUT058510.2	-44.31
Scn1a	mmu-miR-1668	NONMMUT098272.1	-45.97
Scn1a	mmu-miR-1668	NONMMUT033605.2	-40.74
Scn1a	mmu-miR-1668	NONMMUT018855.2	-42.51
Zfp426	mmu-miR-1668	NONMMUT103378.1	-46.13
Zfp426	mmu-miR-1668	NONMMUT059199.2	-44.99
Zfp426	mmu-miR-1668	NONMMUT026212.2	-46.2
Zfp426	mmu-miR-1668	NONMMUT140199.1	-42.37
Zfp426	mmu-miR-1668	NONMMUT090516.1	-43.97
Zfp426	mmu-miR-1668	NONMMUT141409.1	-42.72
Zfp426	mmu-miR-1668	NONMMUT029768.2	-44.05
Zfp426	mmu-miR-1668	NONMMUT091533.1	-45.91
Zfp426	mmu-miR-1668	ENSMUST00000210111	-45.19
Zfp426	mmu-miR-1668	NONMMUT084485.1	-42.08
Zfp426	mmu-miR-1668	ENSMUST00000211831	-53.25
Zfp426	mmu-miR-1668	NONMMUT069457.2	-42.89
Zfp426	mmu-miR-1668	NONMMUT127262.1	-46.08
Zfp426	mmu-miR-1668	NONMMUT045540.2	-45.87
Zfp426	mmu-miR-1668	NONMMUT132391.1	-42.01
Zfp426	mmu-miR-1668	NONMMUT005054.2	-50.58
Zfp426	mmu-miR-1668	ENSMUST00000148826	-41.95
Zfp426	mmu-miR-1668	NONMMUT023511.2	-42
Zfp426	mmu-miR-1668	NONMMUT129506.1	-46.49
Zfp426	mmu-miR-1668	NONMMUT138893.1	-43.55
Zfp426	mmu-miR-1668	NONMMUT100383.1	-47.7
Zfp426	mmu-miR-1668	ENSMUST00000185216	-42.19
Zfp426	mmu-miR-1668	ENSMUST00000182497	-45.19
Zfp426	mmu-miR-1668	NONMMUT008225.2	-43.14
Zfp426	mmu-miR-1668	NONMMUT103976.1	-43.13
Zfp426	mmu-miR-1668	NONMMUT143361.1	-45.02
Zfp426	mmu-miR-1668	NONMMUT067467.2	-52.83
Zfp426	mmu-miR-1668	NONMMUT126894.1	-43.13
Zfp426	mmu-miR-1668	NONMMUT092829.1	-42.87
Zfp426	mmu-miR-1668	NONMMUT026219.2	-46.2
Zfp426	mmu-miR-1668	NONMMUT047614.2	-44.1
Zfp426	mmu-miR-1668	NONMMUT031563.2	-45.92
Zfp426	mmu-miR-1668	NONMMUT148250.1	-43.06
Zfp426	mmu-miR-1668	NONMMUT147122.1	-44.85
Zfp426	mmu-miR-1668	NONMMUT062058.2	-42.58
Zfp426	mmu-miR-1668	NONMMUT096911.1	-43.48
Zfp426	mmu-miR-1668	NONMMUT037280.2	-43.92
Zfp426	mmu-miR-1668	NONMMUT142848.1	-44.55
Zfp426	mmu-miR-1668	NONMMUT058167.2	-47.62
Zfp426	mmu-miR-1668	NONMMUT005752.2	-42.6
Zfp426	mmu-miR-1668	NONMMUT059648.2	-43.13
Zfp426	mmu-miR-1668	NONMMUT114858.1	-44.22
Zfp426	mmu-miR-1668	NONMMUT004127.2	-42.19
Zfp426	mmu-miR-1668	NONMMUT057868.2	-45.58
Zfp426	mmu-miR-1668	NONMMUT116011.1	-45.93
Zfp426	mmu-miR-1668	NONMMUT150718.1	-43.13
Zfp426	mmu-miR-1668	NONMMUT052507.2	-43.57
Zfp426	mmu-miR-1668	NONMMUT146886.1	-42.36
Zfp426	mmu-miR-1668	ENSMUST00000173672	-44.07
Zfp426	mmu-miR-1668	NONMMUT151984.1	-43.32
Zfp426	mmu-miR-1668	NONMMUT052428.2	-42.8
Zfp426	mmu-miR-1668	ENSMUST00000210118	-47.03
Zfp426	mmu-miR-1668	NONMMUT111250.1	-46.19
Zfp426	mmu-miR-1668	NONMMUT036298.2	-44.59
Zfp426	mmu-miR-1668	NONMMUT046715.2	-43.4
Zfp426	mmu-miR-1668	NONMMUT147191.1	-44.42
Zfp426	mmu-miR-1668	NONMMUT009595.2	-43.12
Zfp426	mmu-miR-1668	NONMMUT082874.1	-43.98
Zfp426	mmu-miR-1668	NONMMUT038999.2	-50.27
Zfp426	mmu-miR-1668	ENSMUST00000223012	-44.15
Zfp426	mmu-miR-1668	ENSMUST00000218664	-43.57
Zfp426	mmu-miR-1668	NONMMUT136460.1	-42.34
Zfp426	mmu-miR-1668	ENSMUST00000188014	-46.74
Zfp426	mmu-miR-1668	NONMMUT141359.1	-44.27
Zfp426	mmu-miR-1668	NONMMUT011749.2	-46.21
Zfp426	mmu-miR-1668	NONMMUT131927.1	-42.25
Zfp426	mmu-miR-1668	NONMMUT092464.1	-44.7
Zfp426	mmu-miR-1668	NONMMUT039400.2	-44.51
Zfp426	mmu-miR-1668	NONMMUT073691.2	-47.15
Zfp426	mmu-miR-1668	NONMMUT093991.1	-45.88
Zfp426	mmu-miR-1668	NONMMUT118780.1	-43.13
Zfp426	mmu-miR-1668	NONMMUT139997.1	-44.28
Zfp426	mmu-miR-1668	NONMMUT121940.1	-56.15
Zfp426	mmu-miR-1668	NONMMUT081284.1	-43.51
Zfp426	mmu-miR-1668	NONMMUT097863.1	-48.46
Zfp426	mmu-miR-1668	NONMMUT111249.1	-49.2
Zfp426	mmu-miR-1668	NONMMUT138636.1	-42.37
Zfp426	mmu-miR-1668	NONMMUT024406.2	-43.7
Zfp426	mmu-miR-1668	NONMMUT059197.2	-43.58
Zfp426	mmu-miR-1668	NONMMUT016320.2	-42.38
Zfp426	mmu-miR-1668	NONMMUT111072.1	-42.17
Zfp426	mmu-miR-1668	NONMMUT063134.2	-47.65
Zfp426	mmu-miR-1668	NONMMUT117675.1	-44.54
Zfp426	mmu-miR-1668	NONMMUT116946.1	-44.27
Zfp426	mmu-miR-1668	NONMMUT030941.2	-42.86
Zfp426	mmu-miR-1668	NONMMUT105931.1	-46.26
Zfp426	mmu-miR-1668	NONMMUT025058.2	-43.79
Zfp426	mmu-miR-1668	NONMMUT058510.2	-45.77
Zfp426	mmu-miR-1668	NONMMUT098272.1	-47.43
Zfp426	mmu-miR-1668	NONMMUT033605.2	-42.2
Zfp426	mmu-miR-1668	NONMMUT018855.2	-43.97
Arid1a	mmu-miR-1668	NONMMUT103378.1	-46.18
Arid1a	mmu-miR-1668	NONMMUT059199.2	-45.04
Arid1a	mmu-miR-1668	NONMMUT026212.2	-46.25
Arid1a	mmu-miR-1668	NONMMUT140199.1	-42.42
Arid1a	mmu-miR-1668	NONMMUT090516.1	-44.02
Arid1a	mmu-miR-1668	NONMMUT141409.1	-42.77
Arid1a	mmu-miR-1668	NONMMUT029768.2	-44.1
Arid1a	mmu-miR-1668	NONMMUT091533.1	-45.96
Arid1a	mmu-miR-1668	ENSMUST00000210111	-45.24
Arid1a	mmu-miR-1668	NONMMUT084485.1	-42.13
Arid1a	mmu-miR-1668	ENSMUST00000211831	-53.3
Arid1a	mmu-miR-1668	NONMMUT069457.2	-42.94
Arid1a	mmu-miR-1668	NONMMUT127262.1	-46.13
Arid1a	mmu-miR-1668	NONMMUT045540.2	-45.92
Arid1a	mmu-miR-1668	NONMMUT132391.1	-42.06
Arid1a	mmu-miR-1668	NONMMUT005054.2	-50.63
Arid1a	mmu-miR-1668	ENSMUST00000148826	-42
Arid1a	mmu-miR-1668	NONMMUT023511.2	-42.05
Arid1a	mmu-miR-1668	NONMMUT129506.1	-46.54
Arid1a	mmu-miR-1668	NONMMUT138893.1	-43.6
Arid1a	mmu-miR-1668	NONMMUT100383.1	-47.75
Arid1a	mmu-miR-1668	ENSMUST00000185216	-42.24
Arid1a	mmu-miR-1668	ENSMUST00000182497	-45.24
Arid1a	mmu-miR-1668	NONMMUT008225.2	-43.19
Arid1a	mmu-miR-1668	NONMMUT103976.1	-43.18
Arid1a	mmu-miR-1668	NONMMUT143361.1	-45.07
Arid1a	mmu-miR-1668	NONMMUT067467.2	-52.88
Arid1a	mmu-miR-1668	NONMMUT126894.1	-43.18
Arid1a	mmu-miR-1668	NONMMUT092829.1	-42.92
Arid1a	mmu-miR-1668	NONMMUT026219.2	-46.25
Arid1a	mmu-miR-1668	NONMMUT047614.2	-44.15
Arid1a	mmu-miR-1668	NONMMUT031563.2	-45.97
Arid1a	mmu-miR-1668	NONMMUT148250.1	-43.11
Arid1a	mmu-miR-1668	NONMMUT147122.1	-44.9
Arid1a	mmu-miR-1668	NONMMUT062058.2	-42.63
Arid1a	mmu-miR-1668	NONMMUT096911.1	-43.53
Arid1a	mmu-miR-1668	NONMMUT037280.2	-43.97
Arid1a	mmu-miR-1668	NONMMUT142848.1	-44.6
Arid1a	mmu-miR-1668	NONMMUT058167.2	-47.67
Arid1a	mmu-miR-1668	NONMMUT005752.2	-42.65
Arid1a	mmu-miR-1668	NONMMUT059648.2	-43.18
Arid1a	mmu-miR-1668	NONMMUT114858.1	-44.27
Arid1a	mmu-miR-1668	NONMMUT004127.2	-42.24
Arid1a	mmu-miR-1668	NONMMUT057868.2	-45.63
Arid1a	mmu-miR-1668	NONMMUT116011.1	-45.98
Arid1a	mmu-miR-1668	NONMMUT150718.1	-43.18
Arid1a	mmu-miR-1668	NONMMUT052507.2	-43.62
Arid1a	mmu-miR-1668	NONMMUT146886.1	-42.41
Arid1a	mmu-miR-1668	ENSMUST00000173672	-44.12
Arid1a	mmu-miR-1668	NONMMUT151984.1	-43.37
Arid1a	mmu-miR-1668	NONMMUT052428.2	-42.85
Arid1a	mmu-miR-1668	ENSMUST00000210118	-47.08
Arid1a	mmu-miR-1668	NONMMUT111250.1	-46.24
Arid1a	mmu-miR-1668	NONMMUT036298.2	-44.64
Arid1a	mmu-miR-1668	NONMMUT046715.2	-43.45
Arid1a	mmu-miR-1668	NONMMUT147191.1	-44.47
Arid1a	mmu-miR-1668	NONMMUT009595.2	-43.17
Arid1a	mmu-miR-1668	NONMMUT082874.1	-44.03
Arid1a	mmu-miR-1668	NONMMUT038999.2	-50.32
Arid1a	mmu-miR-1668	ENSMUST00000223012	-44.2
Arid1a	mmu-miR-1668	ENSMUST00000218664	-43.62
Arid1a	mmu-miR-1668	NONMMUT136460.1	-42.39
Arid1a	mmu-miR-1668	ENSMUST00000188014	-46.79
Arid1a	mmu-miR-1668	NONMMUT141359.1	-44.32
Arid1a	mmu-miR-1668	NONMMUT011749.2	-46.26
Arid1a	mmu-miR-1668	NONMMUT131927.1	-42.3
Arid1a	mmu-miR-1668	NONMMUT092464.1	-44.75
Arid1a	mmu-miR-1668	NONMMUT039400.2	-44.56
Arid1a	mmu-miR-1668	NONMMUT073691.2	-47.2
Arid1a	mmu-miR-1668	NONMMUT093991.1	-45.93
Arid1a	mmu-miR-1668	NONMMUT118780.1	-43.18
Arid1a	mmu-miR-1668	NONMMUT139997.1	-44.33
Arid1a	mmu-miR-1668	NONMMUT121940.1	-56.2
Arid1a	mmu-miR-1668	NONMMUT081284.1	-43.56
Arid1a	mmu-miR-1668	NONMMUT097863.1	-48.51
Arid1a	mmu-miR-1668	NONMMUT111249.1	-49.25
Arid1a	mmu-miR-1668	NONMMUT138636.1	-42.42
Arid1a	mmu-miR-1668	NONMMUT024406.2	-43.75
Arid1a	mmu-miR-1668	NONMMUT059197.2	-43.63
Arid1a	mmu-miR-1668	NONMMUT016320.2	-42.43
Arid1a	mmu-miR-1668	NONMMUT111072.1	-42.22
Arid1a	mmu-miR-1668	NONMMUT063134.2	-47.7
Arid1a	mmu-miR-1668	NONMMUT117675.1	-44.59
Arid1a	mmu-miR-1668	NONMMUT116946.1	-44.32
Arid1a	mmu-miR-1668	NONMMUT030941.2	-42.91
Arid1a	mmu-miR-1668	NONMMUT105931.1	-46.31
Arid1a	mmu-miR-1668	NONMMUT025058.2	-43.84
Arid1a	mmu-miR-1668	NONMMUT058510.2	-45.82
Arid1a	mmu-miR-1668	NONMMUT098272.1	-47.48
Arid1a	mmu-miR-1668	NONMMUT033605.2	-42.25
Arid1a	mmu-miR-1668	NONMMUT018855.2	-44.02
Clcn2	mmu-miR-1668	NONMMUT103378.1	-49.16
Clcn2	mmu-miR-1668	NONMMUT059199.2	-48.02
Clcn2	mmu-miR-1668	NONMMUT026212.2	-49.23
Clcn2	mmu-miR-1668	NONMMUT140199.1	-45.4
Clcn2	mmu-miR-1668	NONMMUT090516.1	-47
Clcn2	mmu-miR-1668	NONMMUT141409.1	-45.75
Clcn2	mmu-miR-1668	NONMMUT029768.2	-47.08
Clcn2	mmu-miR-1668	NONMMUT091533.1	-48.94
Clcn2	mmu-miR-1668	ENSMUST00000210111	-48.22
Clcn2	mmu-miR-1668	NONMMUT084485.1	-45.11
Clcn2	mmu-miR-1668	ENSMUST00000211831	-56.28
Clcn2	mmu-miR-1668	NONMMUT069457.2	-45.92
Clcn2	mmu-miR-1668	NONMMUT127262.1	-49.11
Clcn2	mmu-miR-1668	NONMMUT045540.2	-48.9
Clcn2	mmu-miR-1668	NONMMUT132391.1	-45.04
Clcn2	mmu-miR-1668	NONMMUT005054.2	-53.61
Clcn2	mmu-miR-1668	ENSMUST00000148826	-44.98
Clcn2	mmu-miR-1668	NONMMUT023511.2	-45.03
Clcn2	mmu-miR-1668	NONMMUT129506.1	-49.52
Clcn2	mmu-miR-1668	NONMMUT138893.1	-46.58
Clcn2	mmu-miR-1668	NONMMUT100383.1	-50.73
Clcn2	mmu-miR-1668	ENSMUST00000185216	-45.22
Clcn2	mmu-miR-1668	ENSMUST00000182497	-48.22
Clcn2	mmu-miR-1668	NONMMUT008225.2	-46.17
Clcn2	mmu-miR-1668	NONMMUT103976.1	-46.16
Clcn2	mmu-miR-1668	NONMMUT143361.1	-48.05
Clcn2	mmu-miR-1668	NONMMUT067467.2	-55.86
Clcn2	mmu-miR-1668	NONMMUT126894.1	-46.16
Clcn2	mmu-miR-1668	NONMMUT092829.1	-45.9
Clcn2	mmu-miR-1668	NONMMUT026219.2	-49.23
Clcn2	mmu-miR-1668	NONMMUT047614.2	-47.13
Clcn2	mmu-miR-1668	NONMMUT031563.2	-48.95
Clcn2	mmu-miR-1668	NONMMUT148250.1	-46.09
Clcn2	mmu-miR-1668	NONMMUT147122.1	-47.88
Clcn2	mmu-miR-1668	NONMMUT062058.2	-45.61
Clcn2	mmu-miR-1668	NONMMUT096911.1	-46.51
Clcn2	mmu-miR-1668	NONMMUT037280.2	-46.95
Clcn2	mmu-miR-1668	NONMMUT142848.1	-47.58
Clcn2	mmu-miR-1668	NONMMUT058167.2	-50.65
Clcn2	mmu-miR-1668	NONMMUT005752.2	-45.63
Clcn2	mmu-miR-1668	NONMMUT059648.2	-46.16
Clcn2	mmu-miR-1668	NONMMUT114858.1	-47.25
Clcn2	mmu-miR-1668	NONMMUT004127.2	-45.22
Clcn2	mmu-miR-1668	NONMMUT057868.2	-48.61
Clcn2	mmu-miR-1668	NONMMUT116011.1	-48.96
Clcn2	mmu-miR-1668	NONMMUT150718.1	-46.16
Clcn2	mmu-miR-1668	NONMMUT052507.2	-46.6
Clcn2	mmu-miR-1668	NONMMUT146886.1	-45.39
Clcn2	mmu-miR-1668	ENSMUST00000173672	-47.1
Clcn2	mmu-miR-1668	NONMMUT151984.1	-46.35
Clcn2	mmu-miR-1668	NONMMUT052428.2	-45.83
Clcn2	mmu-miR-1668	ENSMUST00000210118	-50.06
Clcn2	mmu-miR-1668	NONMMUT111250.1	-49.22
Clcn2	mmu-miR-1668	NONMMUT036298.2	-47.62
Clcn2	mmu-miR-1668	NONMMUT046715.2	-46.43
Clcn2	mmu-miR-1668	NONMMUT147191.1	-47.45
Clcn2	mmu-miR-1668	NONMMUT009595.2	-46.15
Clcn2	mmu-miR-1668	NONMMUT082874.1	-47.01
Clcn2	mmu-miR-1668	NONMMUT038999.2	-53.3
Clcn2	mmu-miR-1668	ENSMUST00000223012	-47.18
Clcn2	mmu-miR-1668	ENSMUST00000218664	-46.6
Clcn2	mmu-miR-1668	NONMMUT136460.1	-45.37
Clcn2	mmu-miR-1668	ENSMUST00000188014	-49.77
Clcn2	mmu-miR-1668	NONMMUT141359.1	-47.3
Clcn2	mmu-miR-1668	NONMMUT011749.2	-49.24
Clcn2	mmu-miR-1668	NONMMUT131927.1	-45.28
Clcn2	mmu-miR-1668	NONMMUT092464.1	-47.73
Clcn2	mmu-miR-1668	NONMMUT039400.2	-47.54
Clcn2	mmu-miR-1668	NONMMUT073691.2	-50.18
Clcn2	mmu-miR-1668	NONMMUT093991.1	-48.91
Clcn2	mmu-miR-1668	NONMMUT118780.1	-46.16
Clcn2	mmu-miR-1668	NONMMUT139997.1	-47.31
Clcn2	mmu-miR-1668	NONMMUT121940.1	-59.18
Clcn2	mmu-miR-1668	NONMMUT081284.1	-46.54
Clcn2	mmu-miR-1668	NONMMUT097863.1	-51.49
Clcn2	mmu-miR-1668	NONMMUT111249.1	-52.23
Clcn2	mmu-miR-1668	NONMMUT138636.1	-45.4
Clcn2	mmu-miR-1668	NONMMUT024406.2	-46.73
Clcn2	mmu-miR-1668	NONMMUT059197.2	-46.61
Clcn2	mmu-miR-1668	NONMMUT016320.2	-45.41
Clcn2	mmu-miR-1668	NONMMUT111072.1	-45.2
Clcn2	mmu-miR-1668	NONMMUT063134.2	-50.68
Clcn2	mmu-miR-1668	NONMMUT117675.1	-47.57
Clcn2	mmu-miR-1668	NONMMUT116946.1	-47.3
Clcn2	mmu-miR-1668	NONMMUT030941.2	-45.89
Clcn2	mmu-miR-1668	NONMMUT105931.1	-49.29
Clcn2	mmu-miR-1668	NONMMUT025058.2	-46.82
Clcn2	mmu-miR-1668	NONMMUT058510.2	-48.8
Clcn2	mmu-miR-1668	NONMMUT098272.1	-50.46
Clcn2	mmu-miR-1668	NONMMUT033605.2	-45.23
Clcn2	mmu-miR-1668	NONMMUT018855.2	-47
Tbc1d24	mmu-miR-1668	NONMMUT103378.1	-46.87
Tbc1d24	mmu-miR-1668	NONMMUT059199.2	-45.73
Tbc1d24	mmu-miR-1668	NONMMUT026212.2	-46.94
Tbc1d24	mmu-miR-1668	NONMMUT140199.1	-43.11
Tbc1d24	mmu-miR-1668	NONMMUT090516.1	-44.71
Tbc1d24	mmu-miR-1668	NONMMUT141409.1	-43.46
Tbc1d24	mmu-miR-1668	NONMMUT029768.2	-44.79
Tbc1d24	mmu-miR-1668	NONMMUT091533.1	-46.65
Tbc1d24	mmu-miR-1668	ENSMUST00000210111	-45.93
Tbc1d24	mmu-miR-1668	NONMMUT084485.1	-42.82
Tbc1d24	mmu-miR-1668	ENSMUST00000211831	-53.99
Tbc1d24	mmu-miR-1668	NONMMUT069457.2	-43.63
Tbc1d24	mmu-miR-1668	NONMMUT127262.1	-46.82
Tbc1d24	mmu-miR-1668	NONMMUT045540.2	-46.61
Tbc1d24	mmu-miR-1668	NONMMUT132391.1	-42.75
Tbc1d24	mmu-miR-1668	NONMMUT005054.2	-51.32
Tbc1d24	mmu-miR-1668	ENSMUST00000148826	-42.69
Tbc1d24	mmu-miR-1668	NONMMUT023511.2	-42.74
Tbc1d24	mmu-miR-1668	NONMMUT129506.1	-47.23
Tbc1d24	mmu-miR-1668	NONMMUT138893.1	-44.29
Tbc1d24	mmu-miR-1668	NONMMUT100383.1	-48.44
Tbc1d24	mmu-miR-1668	ENSMUST00000185216	-42.93
Tbc1d24	mmu-miR-1668	ENSMUST00000182497	-45.93
Tbc1d24	mmu-miR-1668	NONMMUT008225.2	-43.88
Tbc1d24	mmu-miR-1668	NONMMUT103976.1	-43.87
Tbc1d24	mmu-miR-1668	NONMMUT143361.1	-45.76
Tbc1d24	mmu-miR-1668	NONMMUT067467.2	-53.57
Tbc1d24	mmu-miR-1668	NONMMUT126894.1	-43.87
Tbc1d24	mmu-miR-1668	NONMMUT092829.1	-43.61
Tbc1d24	mmu-miR-1668	NONMMUT026219.2	-46.94
Tbc1d24	mmu-miR-1668	NONMMUT047614.2	-44.84
Tbc1d24	mmu-miR-1668	NONMMUT031563.2	-46.66
Tbc1d24	mmu-miR-1668	NONMMUT148250.1	-43.8
Tbc1d24	mmu-miR-1668	NONMMUT147122.1	-45.59
Tbc1d24	mmu-miR-1668	NONMMUT062058.2	-43.32
Tbc1d24	mmu-miR-1668	NONMMUT096911.1	-44.22
Tbc1d24	mmu-miR-1668	NONMMUT037280.2	-44.66
Tbc1d24	mmu-miR-1668	NONMMUT142848.1	-45.29
Tbc1d24	mmu-miR-1668	NONMMUT058167.2	-48.36
Tbc1d24	mmu-miR-1668	NONMMUT005752.2	-43.34
Tbc1d24	mmu-miR-1668	NONMMUT059648.2	-43.87
Tbc1d24	mmu-miR-1668	NONMMUT114858.1	-44.96
Tbc1d24	mmu-miR-1668	NONMMUT004127.2	-42.93
Tbc1d24	mmu-miR-1668	NONMMUT057868.2	-46.32
Tbc1d24	mmu-miR-1668	NONMMUT116011.1	-46.67
Tbc1d24	mmu-miR-1668	NONMMUT150718.1	-43.87
Tbc1d24	mmu-miR-1668	NONMMUT052507.2	-44.31
Tbc1d24	mmu-miR-1668	NONMMUT146886.1	-43.1
Tbc1d24	mmu-miR-1668	ENSMUST00000173672	-44.81
Tbc1d24	mmu-miR-1668	NONMMUT151984.1	-44.06
Tbc1d24	mmu-miR-1668	NONMMUT052428.2	-43.54
Tbc1d24	mmu-miR-1668	ENSMUST00000210118	-47.77
Tbc1d24	mmu-miR-1668	NONMMUT111250.1	-46.93
Tbc1d24	mmu-miR-1668	NONMMUT036298.2	-45.33
Tbc1d24	mmu-miR-1668	NONMMUT046715.2	-44.14
Tbc1d24	mmu-miR-1668	NONMMUT147191.1	-45.16
Tbc1d24	mmu-miR-1668	NONMMUT009595.2	-43.86
Tbc1d24	mmu-miR-1668	NONMMUT082874.1	-44.72
Tbc1d24	mmu-miR-1668	NONMMUT038999.2	-51.01
Tbc1d24	mmu-miR-1668	ENSMUST00000223012	-44.89
Tbc1d24	mmu-miR-1668	ENSMUST00000218664	-44.31
Tbc1d24	mmu-miR-1668	NONMMUT136460.1	-43.08
Tbc1d24	mmu-miR-1668	ENSMUST00000188014	-47.48
Tbc1d24	mmu-miR-1668	NONMMUT141359.1	-45.01
Tbc1d24	mmu-miR-1668	NONMMUT011749.2	-46.95
Tbc1d24	mmu-miR-1668	NONMMUT131927.1	-42.99
Tbc1d24	mmu-miR-1668	NONMMUT092464.1	-45.44
Tbc1d24	mmu-miR-1668	NONMMUT039400.2	-45.25
Tbc1d24	mmu-miR-1668	NONMMUT073691.2	-47.89
Tbc1d24	mmu-miR-1668	NONMMUT093991.1	-46.62
Tbc1d24	mmu-miR-1668	NONMMUT118780.1	-43.87
Tbc1d24	mmu-miR-1668	NONMMUT139997.1	-45.02
Tbc1d24	mmu-miR-1668	NONMMUT121940.1	-56.89
Tbc1d24	mmu-miR-1668	NONMMUT081284.1	-44.25
Tbc1d24	mmu-miR-1668	NONMMUT097863.1	-49.2
Tbc1d24	mmu-miR-1668	NONMMUT111249.1	-49.94
Tbc1d24	mmu-miR-1668	NONMMUT138636.1	-43.11
Tbc1d24	mmu-miR-1668	NONMMUT024406.2	-44.44
Tbc1d24	mmu-miR-1668	NONMMUT059197.2	-44.32
Tbc1d24	mmu-miR-1668	NONMMUT016320.2	-43.12
Tbc1d24	mmu-miR-1668	NONMMUT111072.1	-42.91
Tbc1d24	mmu-miR-1668	NONMMUT063134.2	-48.39
Tbc1d24	mmu-miR-1668	NONMMUT117675.1	-45.28
Tbc1d24	mmu-miR-1668	NONMMUT116946.1	-45.01
Tbc1d24	mmu-miR-1668	NONMMUT030941.2	-43.6
Tbc1d24	mmu-miR-1668	NONMMUT105931.1	-47
Tbc1d24	mmu-miR-1668	NONMMUT025058.2	-44.53
Tbc1d24	mmu-miR-1668	NONMMUT058510.2	-46.51
Tbc1d24	mmu-miR-1668	NONMMUT098272.1	-48.17
Tbc1d24	mmu-miR-1668	NONMMUT033605.2	-42.94
Tbc1d24	mmu-miR-1668	NONMMUT018855.2	-44.71
Plagl1	mmu-miR-1668	NONMMUT103378.1	-44.86
Plagl1	mmu-miR-1668	NONMMUT059199.2	-43.72
Plagl1	mmu-miR-1668	NONMMUT026212.2	-44.93
Plagl1	mmu-miR-1668	NONMMUT140199.1	-41.1
Plagl1	mmu-miR-1668	NONMMUT090516.1	-42.7
Plagl1	mmu-miR-1668	NONMMUT141409.1	-41.45
Plagl1	mmu-miR-1668	NONMMUT029768.2	-42.78
Plagl1	mmu-miR-1668	NONMMUT091533.1	-44.64
Plagl1	mmu-miR-1668	ENSMUST00000210111	-43.92
Plagl1	mmu-miR-1668	NONMMUT084485.1	-40.81
Plagl1	mmu-miR-1668	ENSMUST00000211831	-51.98
Plagl1	mmu-miR-1668	NONMMUT069457.2	-41.62
Plagl1	mmu-miR-1668	NONMMUT127262.1	-44.81
Plagl1	mmu-miR-1668	NONMMUT045540.2	-44.6
Plagl1	mmu-miR-1668	NONMMUT132391.1	-40.74
Plagl1	mmu-miR-1668	NONMMUT005054.2	-49.31
Plagl1	mmu-miR-1668	ENSMUST00000148826	-40.68
Plagl1	mmu-miR-1668	NONMMUT023511.2	-40.73
Plagl1	mmu-miR-1668	NONMMUT129506.1	-45.22
Plagl1	mmu-miR-1668	NONMMUT138893.1	-42.28
Plagl1	mmu-miR-1668	NONMMUT100383.1	-46.43
Plagl1	mmu-miR-1668	ENSMUST00000185216	-40.92
Plagl1	mmu-miR-1668	ENSMUST00000182497	-43.92
Plagl1	mmu-miR-1668	NONMMUT008225.2	-41.87
Plagl1	mmu-miR-1668	NONMMUT103976.1	-41.86
Plagl1	mmu-miR-1668	NONMMUT143361.1	-43.75
Plagl1	mmu-miR-1668	NONMMUT067467.2	-51.56
Plagl1	mmu-miR-1668	NONMMUT126894.1	-41.86
Plagl1	mmu-miR-1668	NONMMUT092829.1	-41.6
Plagl1	mmu-miR-1668	NONMMUT026219.2	-44.93
Plagl1	mmu-miR-1668	NONMMUT047614.2	-42.83
Plagl1	mmu-miR-1668	NONMMUT031563.2	-44.65
Plagl1	mmu-miR-1668	NONMMUT148250.1	-41.79
Plagl1	mmu-miR-1668	NONMMUT147122.1	-43.58
Plagl1	mmu-miR-1668	NONMMUT062058.2	-41.31
Plagl1	mmu-miR-1668	NONMMUT096911.1	-42.21
Plagl1	mmu-miR-1668	NONMMUT037280.2	-42.65
Plagl1	mmu-miR-1668	NONMMUT142848.1	-43.28
Plagl1	mmu-miR-1668	NONMMUT058167.2	-46.35
Plagl1	mmu-miR-1668	NONMMUT005752.2	-41.33
Plagl1	mmu-miR-1668	NONMMUT059648.2	-41.86
Plagl1	mmu-miR-1668	NONMMUT114858.1	-42.95
Plagl1	mmu-miR-1668	NONMMUT004127.2	-40.92
Plagl1	mmu-miR-1668	NONMMUT057868.2	-44.31
Plagl1	mmu-miR-1668	NONMMUT116011.1	-44.66
Plagl1	mmu-miR-1668	NONMMUT150718.1	-41.86
Plagl1	mmu-miR-1668	NONMMUT052507.2	-42.3
Plagl1	mmu-miR-1668	NONMMUT146886.1	-41.09
Plagl1	mmu-miR-1668	ENSMUST00000173672	-42.8
Plagl1	mmu-miR-1668	NONMMUT151984.1	-42.05
Plagl1	mmu-miR-1668	NONMMUT052428.2	-41.53
Plagl1	mmu-miR-1668	ENSMUST00000210118	-45.76
Plagl1	mmu-miR-1668	NONMMUT111250.1	-44.92
Plagl1	mmu-miR-1668	NONMMUT036298.2	-43.32
Plagl1	mmu-miR-1668	NONMMUT046715.2	-42.13
Plagl1	mmu-miR-1668	NONMMUT147191.1	-43.15
Plagl1	mmu-miR-1668	NONMMUT009595.2	-41.85
Plagl1	mmu-miR-1668	NONMMUT082874.1	-42.71
Plagl1	mmu-miR-1668	NONMMUT038999.2	-49
Plagl1	mmu-miR-1668	ENSMUST00000223012	-42.88
Plagl1	mmu-miR-1668	ENSMUST00000218664	-42.3
Plagl1	mmu-miR-1668	NONMMUT136460.1	-41.07
Plagl1	mmu-miR-1668	ENSMUST00000188014	-45.47
Plagl1	mmu-miR-1668	NONMMUT141359.1	-43
Plagl1	mmu-miR-1668	NONMMUT011749.2	-44.94
Plagl1	mmu-miR-1668	NONMMUT131927.1	-40.98
Plagl1	mmu-miR-1668	NONMMUT092464.1	-43.43
Plagl1	mmu-miR-1668	NONMMUT039400.2	-43.24
Plagl1	mmu-miR-1668	NONMMUT073691.2	-45.88
Plagl1	mmu-miR-1668	NONMMUT093991.1	-44.61
Plagl1	mmu-miR-1668	NONMMUT118780.1	-41.86
Plagl1	mmu-miR-1668	NONMMUT139997.1	-43.01
Plagl1	mmu-miR-1668	NONMMUT121940.1	-54.88
Plagl1	mmu-miR-1668	NONMMUT081284.1	-42.24
Plagl1	mmu-miR-1668	NONMMUT097863.1	-47.19
[truncated: 63,536 more rows]

## Sheet: MCC
Top 30 in network top500_network.edge.txt ranked by MCC method
Rank	Name	Score
1	mmu-miR-3473d	49
2	mmu-miR-3470b	43
3	mmu-miR-5126	40
4	mmu-miR-1946a	37
5	mmu-miR-1195	36
6	mmu-miR-6931-5p	25
7	mmu-miR-3960	15
8	mmu-miR-1946b	12
9	mmu-miR-1893	10
10	mmu-miR-3620-3p	7
11	NONMMUT015424.2	3
11	NONMMUT138893.1	3
11	mmu-miR-7667-5p	3
11	Hcn2	3
11	Shank3	3
11	mmu-miR-3547-5p	3
17	NONMMUT108284.1	2
17	NONMMUT147133.1	2
17	NONMMUT147135.1	2
17	NONMMUT151772.1	2
17	NONMMUT010882.2	2
17	NONMMUT077255.1	2
17	NONMMUT114869.1	2
17	ENSMUST00000180800	2
17	NONMMUT029591.2	2
17	Ripor2	2
17	Map1s	2
17	NONMMUT056441.2	2
17	Alas2	2
17	Mob1b	2

## Sheet: BottleNeck
Top 20 in network top500_network.edge.txt ranked by BottleNeck method
Rank	Name	Score
1	mmu-miR-1195	244
2	NONMMUT015424.2	59
3	mmu-miR-5126	57
4	mmu-miR-3473d	50
5	NONMMUT115700.1	49
6	mmu-miR-1946a	46
7	NONMMUT077255.1	40
8	NONMMUT131635.1	39
8	mmu-miR-3470b	39
10	ENSMUST00000145250	25
11	mmu-miR-6931-5p	24
12	mmu-miR-3960	15
13	ENSMUST00000180800	13
14	mmu-miR-3620-3p	10
15	Shank3	9
16	mmu-miR-1893	8
16	AL592169.1	8
18	Mob1b	4
18	Fosb	4
18	Cacnb1	4

## Sheet: Betweenness
Top 20 in network top500_network.edge.txt ranked by Betweenness method
Rank	Name	Score
1	mmu-miR-1195	31714.5
2	mmu-miR-3473d	21582.9
3	mmu-miR-1946a	19138.5
4	mmu-miR-5126	17108.4
5	mmu-miR-3470b	16811.2
6	NONMMUT015424.2	15169.8
7	mmu-miR-6931-5p	10299.2
8	NONMMUT138893.1	9532.97
9	Shank3	6749.94
10	mmu-miR-3960	5749.58
11	NONMMUT138636.1	4144.9
12	NONMMUT136326.1	3740.45
12	ENSMUST00000145250	3740.45
14	mmu-miR-1893	3148.78
15	NONMMUT115876.1	2655.34
16	NONMMUT012186.2	2357.86
16	NONMMUT115700.1	2357.86
18	NONMMUT108284.1	2254.06
18	NONMMUT151772.1	2254.06
18	NONMMUT077255.1	2254.06
