# Supplementary material for: Comprehensive analysis of the coding and non-coding RNA transcriptome expression profiles of hippocampus tissue in tx-J animal model of Wilson's disease
Source: Sci Rep. 2023 Jun 7;13:9252. doi: 10.1038/s41598-023-36503-8 (PMC10247767; doi:10.1038/s41598-023-36503-8)
Supplement: Supplementary file 13 — Supplementary Table 9. [file 41598_2023_36503_MOESM13_ESM.xls]

## Sheet: 12
node_name	MCC	DMNC	MNC	Degree	EPC	BottleNeck	EcCentricity	Closeness	Radiality	Betweenness	Stress	ClusteringCoefficient
NONMMUT096116.1	1	0	1	1	43.696	1	0.1601	69.55	5.04034	0	0	0
NONMMUT125140.1	1	0	1	1	42.911	1	0.1601	69.55	5.04034	0	0	0
NONMMUT113305.1	1	0	1	1	41.764	1	0.1601	69.55	5.04034	0	0	0
NONMMUT115112.1	1	0	1	1	42.85	1	0.1601	69.55	5.04034	0	0	0
NONMMUT063134.2	1	0	1	1	44.816	1	0.1601	69.55	5.04034	0	0	0
NONMMUT144862.1	1	0	1	1	43.697	1	0.1601	69.55	5.04034	0	0	0
NONMMUT049772.2	1	0	1	1	41.695	1	0.1601	69.55	5.04034	0	0	0
NONMMUT031934.2	1	0	1	1	44.538	1	0.1601	69.55	5.04034	0	0	0
NONMMUT029842.2	1	0	1	1	42.05	1	0.1601	69.55	5.04034	0	0	0
NONMMUT032560.2	1	0	1	1	43.615	1	0.1601	69.55	5.04034	0	0	0
NONMMUT114166.1	1	0	1	1	43.854	1	0.1601	69.55	5.04034	0	0	0
NONMMUT107129.1	1	0	1	1	42.276	1	0.1601	69.55	5.04034	0	0	0
NONMMUT122589.1	1	0	1	1	43.546	1	0.1601	69.55	5.04034	0	0	0
NONMMUT095604.1	1	0	1	1	42.729	1	0.1601	69.55	5.04034	0	0	0
NONMMUT134568.1	1	0	1	1	42.307	1	0.1601	69.55	5.04034	0	0	0
ENSMUST00000192482	1	0	1	1	45.513	1	0.1601	69.55	5.04034	0	0	0
NONMMUT091571.1	1	0	1	1	40.09	1	0.1601	69.55	5.04034	0	0	0
NONMMUT078496.1	1	0	1	1	42.376	1	0.1601	69.55	5.04034	0	0	0
NONMMUT042491.2	1	0	1	1	42.42	1	0.1601	69.55	5.04034	0	0	0
NONMMUT134183.1	1	0	1	1	43.553	1	0.1601	69.55	5.04034	0	0	0
mmu-miR-1195	36	0	1	36	88.635	244	0.19213	104.067	5.99702	31714.5	348158	0
NONMMUT120806.1	1	0	1	1	2.112	1	0.00984	3.33333	0.08749	0	0	0
mmu-miR-3620-5p	2	0	1	2	2.819	2	0.01312	4.5	0.12248	16	16	0
Pgls	1	0	1	1	28.595	1	0.12008	52.7286	3.7595	0	0	0
ENSMUST00000181325	1	0	1	1	2.944	1	0.00984	4.58333	0.13123	0	0	0
NONMMUT053451.2	1	0	1	1	26.681	1	0.12008	55.9286	3.89391	0	0	0
Speg	1	0	1	1	38.948	1	0.1601	64.8	4.57386	0	0	0
NONMMUT101957.1	1	0	1	1	37.282	1	0.1601	68.75	4.76362	0	0	0
Fosb	2	0	1	2	58.373	4	0.1601	65.9667	4.59758	138.6	11568	0
ENSMUST00000135670	1	0	1	1	33.552	1	0.12008	61.8929	4.2497	0	0	0
Mzf1	1	0	1	1	12.311	1	0.12008	42.2381	2.70004	0	0	0
NONMMUT131635.1	2	0	1	2	65.6	39	0.1601	79.2	5.39613	1311.83	39968	0
Tcf3	1	0	1	1	29.663	1	0.12008	52.7286	3.7595	0	0	0
NONMMUT149637.1	1	0	1	1	36.443	1	0.1601	68.75	4.76362	0	0	0
NONMMUT109986.1	1	0	1	1	37.167	1	0.1601	68.75	4.76362	0	0	0
NONMMUT042126.2	1	0	1	1	29.087	1	0.12008	52.7286	3.7595	0	0	0
ENSMUST00000194841	1	0	1	1	29.675	1	0.12008	52.7286	3.7595	0	0	0
Prkar1b	1	0	1	1	39.428	1	0.1601	64.8	4.57386	0	0	0
NONMMUT067204.2	1	0	1	1	27.082	1	0.12008	55.9286	3.89391	0	0	0
NONMMUT003193.2	1	0	1	1	27.051	1	0.12008	55.9286	3.89391	0	0	0
NONMMUT142798.1	1	0	1	1	2.963	1	0.00984	4.58333	0.13123	0	0	0
NONMMUT109779.1	1	0	1	1	42.279	1	0.1601	64.8	4.57386	0	0	0
NONMMUT056441.2	2	0	1	2	64.626	1	0.1601	79.2	5.39613	1311.83	39968	0
NONMMUT125973.1	1	0	1	1	43.268	1	0.1601	64.8	4.57386	0	0	0
Pear1	1	0	1	1	39.022	1	0.12008	44.4881	2.7712	0	0	0
NONMMUT029120.2	1	0	1	1	26.767	1	0.12008	55.9286	3.89391	0	0	0
NONMMUT069118.2	1	0	1	1	28.308	1	0.12008	55.9286	3.89391	0	0	0
Plagl1	1	0	1	1	27.576	1	0.12008	52.7286	3.7595	0	0	0
NONMMUT009323.2	1	0	1	1	28.19	1	0.12008	55.9286	3.89391	0	0	0
Syt7	1	0	1	1	41.356	1	0.1601	64.8	4.57386	0	0	0
NONMMUT038933.2	1	0	1	1	33.884	1	0.12008	61.8929	4.2497	0	0	0
Enah	1	0	1	1	25.009	1	0.12008	49.2702	3.29302	0	0	0
NONMMUT143008.1	1	0	1	1	33.521	1	0.12008	61.8929	4.2497	0	0	0
NONMMUT008220.2	1	0	1	1	2.943	1	0.00984	4.58333	0.13123	0	0	0
NONMMUT008225.2	1	0	1	1	2.9	1	0.00984	4.58333	0.13123	0	0	0
ENSMUST00000209340	1	0	1	1	27.226	1	0.12008	52.7286	3.7595	0	0	0
Clasp2	1	0	1	1	26.852	1	0.12008	52.7286	3.7595	0	0	0
Pitpna	1	0	1	1	26.376	1	0.12008	49.2702	3.29302	0	0	0
NONMMUT031976.2	1	0	1	1	29.585	1	0.12008	52.7286	3.7595	0	0	0
ENSMUST00000210723	1	0	1	1	27.78	1	0.12008	52.7286	3.7595	0	0	0
NONMMUT092676.1	1	0	1	1	39.501	1	0.1601	64.8	4.57386	0	0	0
ENSMUST00000180800	2	0	1	2	45.894	13	0.12008	65.3095	4.34458	299.127	2424	0
NONMMUT015424.2	3	0	1	3	63.76	59	0.1601	84.0167	5.50682	15169.8	77124	0
NONMMUT084971.1	1	0	1	1	42.862	1	0.1601	64.8	4.57386	0	0	0
NONMMUT125255.1	1	0	1	1	28.346	1	0.12008	55.9286	3.89391	0	0	0
NONMMUT083264.1	1	0	1	1	37.209	1	0.12008	61.6786	4.15482	0	0	0
NONMMUT018855.2	1	0	1	1	39.643	1	0.12008	61.6786	4.15482	0	0	0
NONMMUT060139.2	1	0	1	1	40.379	1	0.12008	61.6786	4.15482	0	0	0
NONMMUT143915.1	1	0	1	1	38.654	1	0.12008	61.6786	4.15482	0	0	0
NONMMUT014608.2	1	0	1	1	39.986	1	0.12008	61.6786	4.15482	0	0	0
NONMMUT154081.1	1	0	1	1	38.275	1	0.12008	61.6786	4.15482	0	0	0
NONMMUT073369.2	1	0	1	1	38.587	1	0.12008	61.6786	4.15482	0	0	0
NONMMUT077255.1	2	0	1	2	63.229	40	0.1601	79.7167	5.34869	2254.06	45766	0
NONMMUT006305.2	1	0	1	1	36.33	1	0.12008	61.6786	4.15482	0	0	0
NONMMUT147191.1	1	0	1	1	37.355	1	0.12008	61.6786	4.15482	0	0	0
NONMMUT114864.1	1	0	1	1	38.851	1	0.12008	61.6786	4.15482	0	0	0
NONMMUT013255.2	1	0	1	1	38.395	1	0.12008	61.6786	4.15482	0	0	0
NONMMUT098272.1	1	0	1	1	37.965	1	0.12008	61.6786	4.15482	0	0	0
NONMMUT135740.1	1	0	1	1	39.714	1	0.12008	61.6786	4.15482	0	0	0
NONMMUT090516.1	1	0	1	1	41.025	1	0.12008	61.6786	4.15482	0	0	0
NONMMUT065154.2	1	0	1	1	38.265	1	0.12008	61.6786	4.15482	0	0	0
NONMMUT151772.1	2	0	1	2	65.181	1	0.1601	79.7167	5.34869	2254.06	45766	0
NONMMUT013252.2	1	0	1	1	37.885	1	0.12008	61.6786	4.15482	0	0	0
NONMMUT146886.1	1	0	1	1	38.763	1	0.12008	61.6786	4.15482	0	0	0
NONMMUT063642.2	1	0	1	1	37.451	1	0.12008	61.6786	4.15482	0	0	0
ENSMUST00000180489	1	0	1	1	38	1	0.12008	61.6786	4.15482	0	0	0
NONMMUT032158.2	1	0	1	1	39.854	1	0.12008	61.6786	4.15482	0	0	0
NONMMUT117505.1	1	0	1	1	37.554	1	0.12008	61.6786	4.15482	0	0	0
NONMMUT108284.1	2	0	1	2	62.468	1	0.1601	79.7167	5.34869	2254.06	45766	0
NONMMUT136848.1	1	0	1	1	38.954	1	0.12008	61.6786	4.15482	0	0	0
ENSMUST00000149452	1	0	1	1	37.053	1	0.12008	61.6786	4.15482	0	0	0
NONMMUT060728.2	1	0	1	1	36.206	1	0.12008	61.6786	4.15482	0	0	0
NONMMUT148250.1	2	0	1	2	61.323	1	0.1601	79.7167	5.34869	2254.06	45766	0
NONMMUT036432.2	1	0	1	1	38.861	1	0.12008	61.6786	4.15482	0	0	0
NONMMUT103378.1	1	0	1	1	38.245	1	0.12008	61.6786	4.15482	0	0	0
NONMMUT121821.1	1	0	1	1	38.209	1	0.12008	61.6786	4.15482	0	0	0
NONMMUT148249.1	1	0	1	1	39.154	1	0.12008	61.6786	4.15482	0	0	0
Snap23	1	0	1	1	40.689	1	0.12008	61.6786	4.15482	0	0	0
NONMMUT139586.1	1	0	1	1	39.981	1	0.12008	61.6786	4.15482	0	0	0
NONMMUT124833.1	1	0	1	1	38.734	1	0.12008	61.6786	4.15482	0	0	0
NONMMUT089894.1	1	0	1	1	40.545	1	0.12008	61.6786	4.15482	0	0	0
NONMMUT047510.2	1	0	1	1	39.857	1	0.12008	61.6786	4.15482	0	0	0
Mtrr	1	0	1	1	39.362	1	0.12008	61.6786	4.15482	0	0	0
Ddx55	1	0	1	1	39.62	1	0.12008	61.6786	4.15482	0	0	0
ENSMUST00000147198	1	0	1	1	38.137	1	0.12008	61.6786	4.15482	0	0	0
NONMMUT152231.1	2	0	1	2	63.81	1	0.1601	79.7167	5.34869	2254.06	45766	0
mmu-miR-3470b	43	0	1	43	78.773	39	0.13723	93.3119	5.1115	16811.2	236004	0
Zmym5	1	0	1	1	38.368	1	0.12008	61.6786	4.15482	0	0	0
NONMMUT122571.1	1	0	1	1	36.376	1	0.1601	68.75	4.76362	0	0	0
9330182L06Rik	1	0	1	1	32.574	1	0.12008	61.8929	4.2497	0	0	0
NONMMUT045556.2	1	0	1	1	11.149	1	0.12008	43.7226	2.8898	0	0	0
NONMMUT052017.2	1	0	1	1	10.903	1	0.12008	42.2381	2.70004	0	0	0
mmu-miR-3547-5p	3	0	1	3	21.941	3	0.13723	52.1024	3.65672	966	7862	0
Cacnb1	2	0	1	2	40.541	4	0.1601	65.9667	4.59758	1440	11784	0
NONMMUT039513.2	1	0	1	1	32.761	1	0.12008	61.8929	4.2497	0	0	0
NONMMUT107827.1	1	0	1	1	32.802	1	0.12008	61.8929	4.2497	0	0	0
NONMMUT039511.2	1	0	1	1	34.576	1	0.12008	61.8929	4.2497	0	0	0
NONMMUT115557.1	1	0	1	1	36.445	1	0.12008	61.8929	4.2497	0	0	0
Atxn1l	1	0	1	1	30.109	1	0.12008	61.8929	4.2497	0	0	0
NONMMUT122229.1	1	0	1	1	36.799	1	0.1601	68.75	4.76362	0	0	0
NONMMUT101996.1	1	0	1	1	27.214	1	0.12008	55.9286	3.89391	0	0	0
NONMMUT145587.1	1	0	1	1	32.483	1	0.12008	61.8929	4.2497	0	0	0
NONMMUT052433.2	1	0	1	1	27.927	1	0.12008	55.9286	3.89391	0	0	0
NONMMUT052431.2	1	0	1	1	27.268	1	0.12008	55.9286	3.89391	0	0	0
ENSMUST00000145250	2	0	1	2	54.89	25	0.1601	75.9667	5.2301	3740.45	34534	0
NONMMUT136326.1	2	0	1	2	57.724	1	0.1601	75.9667	5.2301	3740.45	34534	0
NONMMUT013584.2	1	0	1	1	28.225	1	0.12008	55.9286	3.89391	0	0	0
Slc45a4	2	0	1	2	59.022	1	0.1601	65.9667	4.59758	138.6	11568	0
Yif1b	1	0	1	1	25.211	1	0.12008	49.2702	3.29302	0	0	0
NONMMUT042657.2	1	0	1	1	27.606	1	0.12008	55.9286	3.89391	0	0	0
NONMMUT138636.1	2	0	1	2	58.221	1	0.1601	79.9167	5.10359	4144.9	11662	0
NONMMUT053575.2	1	0	1	1	35.206	1	0.1601	68.75	4.76362	0	0	0
NONMMUT143868.1	1	0	1	1	35.594	1	0.1601	68.75	4.76362	0	0	0
NONMMUT030667.2	1	0	1	1	36.594	1	0.1601	68.75	4.76362	0	0	0
Rusc2	1	0	1	1	28.483	1	0.12008	52.7286	3.7595	0	0	0
Limk1	1	0	1	1	36.961	1	0.12008	44.4881	2.7712	0	0	0
NONMMUT081019.1	1	0	1	1	37.203	1	0.1601	68.75	4.76362	0	0	0
NONMMUT026347.2	1	0	1	1	9.528	1	0.12008	43.7226	2.8898	0	0	0
mmu-miR-7667-5p	3	0	1	3	20.08	3	0.13723	54.3619	3.84647	966	2006	0
mmu-miR-1946b	12	0	1	12	77.81	3	0.13723	58.1024	3.72788	1011	77252	0
Map1s	2	0	1	2	59.167	1	0.1601	65.9667	4.59758	138.6	11568	0
NONMMUT132391.1	1	0	1	1	24.903	1	0.12008	55.9286	3.89391	0	0	0
NONMMUT135917.1	1	0	1	1	35.809	1	0.1601	68.75	4.76362	0	0	0
Mib1	1	0	1	1	39.774	1	0.1601	64.8	4.57386	0	0	0
NONMMUT015668.2	1	0	1	1	31.821	1	0.12008	61.8929	4.2497	0	0	0
Slc17a5	1	0	1	1	37.191	1	0.1601	68.75	4.76362	0	0	0
Irak1	1	0	1	1	37.984	1	0.1601	68.75	4.76362	0	0	0
NONMMUT146505.1	1	0	1	1	39.754	1	0.1601	68.75	4.76362	0	0	0
NONMMUT001879.2	1	0	1	1	36.02	1	0.1601	68.75	4.76362	0	0	0
NONMMUT044149.2	1	0	1	1	38.059	1	0.1601	68.75	4.76362	0	0	0
NONMMUT124661.1	1	0	1	1	37.68	1	0.1601	68.75	4.76362	0	0	0
Phactr1	1	0	1	1	26.937	1	0.12008	49.2702	3.29302	0	0	0
NONMMUT130015.1	1	0	1	1	27.494	1	0.12008	55.9286	3.89391	0	0	0
NONMMUT096484.1	1	0	1	1	36.34	1	0.1601	68.75	4.76362	0	0	0
NONMMUT050791.2	1	0	1	1	34.578	1	0.1601	68.75	4.76362	0	0	0
NONMMUT045460.2	1	0	1	1	36.937	1	0.1601	68.75	4.76362	0	0	0
NONMMUT142099.1	1	0	1	1	36.91	1	0.1601	68.75	4.76362	0	0	0
NONMMUT006434.2	1	0	1	1	28.448	1	0.12008	55.9286	3.89391	0	0	0
ENSMUST00000180467	1	0	1	1	37.46	1	0.1601	68.75	4.76362	0	0	0
NONMMUT085129.1	1	0	1	1	34.729	1	0.1601	68.75	4.76362	0	0	0
NONMMUT004112.2	1	0	1	1	37.754	1	0.1601	68.75	4.76362	0	0	0
ENSMUST00000223012	1	0	1	1	37.308	1	0.1601	68.75	4.76362	0	0	0
NONMMUT081284.1	1	0	1	1	41.929	1	0.1601	64.8	4.57386	0	0	0
NONMMUT085020.1	1	0	1	1	42.68	1	0.1601	64.8	4.57386	0	0	0
NONMMUT114869.1	2	0	1	2	66.092	1	0.1601	79.2	5.39613	1311.83	39968	0
ENSMUST00000181590	1	0	1	1	38.427	1	0.1601	68.75	4.76362	0	0	0
NONMMUT118123.1	1	0	1	1	35.967	1	0.1601	68.75	4.76362	0	0	0
Rnf24	1	0	1	1	31.902	1	0.12008	61.8929	4.2497	0	0	0
NONMMUT036688.2	1	0	1	1	30.598	1	0.12008	61.8929	4.2497	0	0	0
NONMMUT050998.2	1	0	1	1	28.949	1	0.12008	55.9286	3.89391	0	0	0
Sh2b3	1	0	1	1	40.425	1	0.1601	64.8	4.57386	0	0	0
NONMMUT013553.2	1	0	1	1	41.893	1	0.1601	64.8	4.57386	0	0	0
NONMMUT010882.2	2	0	1	2	47.913	1	0.12008	65.3095	4.34458	299.127	2424	0
NONMMUT114625.1	1	0	1	1	34.54	1	0.1601	68.75	4.76362	0	0	0
Kdm2b	1	0	1	1	33.395	1	0.12008	61.8929	4.2497	0	0	0
NONMMUT005337.2	1	0	1	1	33.596	1	0.12008	61.8929	4.2497	0	0	0
NONMMUT064961.2	1	0	1	1	30.01	1	0.12008	55.9286	3.89391	0	0	0
ENSMUST00000144487	1	0	1	1	33.75	1	0.12008	61.8929	4.2497	0	0	0
NONMMUT153572.1	1	0	1	1	42.115	1	0.1601	64.8	4.57386	0	0	0
NONMMUT129143.1	1	0	1	1	33.892	1	0.12008	61.8929	4.2497	0	0	0
NONMMUT059882.2	1	0	1	1	34.521	1	0.12008	61.8929	4.2497	0	0	0
Xylt2	1	0	1	1	25.966	1	0.12008	49.2702	3.29302	0	0	0
NONMMUT014958.2	1	0	1	1	29.236	1	0.12008	55.9286	3.89391	0	0	0
NONMMUT040589.2	1	0	1	1	43.819	1	0.1601	64.8	4.57386	0	0	0
NONMMUT147135.1	2	0	1	2	59.112	1	0.1601	65.9667	4.59758	138.6	11568	0
NONMMUT147133.1	2	0	1	2	54.866	1	0.1601	65.9667	4.59758	138.6	11568	0
NONMMUT147138.1	2	0	1	2	58.237	1	0.1601	65.9667	4.59758	138.6	11568	0
NONMMUT147148.1	2	0	1	2	59.445	1	0.1601	65.9667	4.59758	138.6	11568	0
NONMMUT147147.1	2	0	1	2	59.74	1	0.1601	65.9667	4.59758	138.6	11568	0
NONMMUT040857.2	2	0	1	2	57.893	1	0.1601	65.9667	4.59758	138.6	11568	0
NONMMUT040856.2	2	0	1	2	59.312	1	0.1601	65.9667	4.59758	138.6	11568	0
Srsf1	1	0	1	1	39.427	1	0.1601	64.8	4.57386	0	0	0
NONMMUT120515.1	1	0	1	1	28.243	1	0.12008	55.9286	3.89391	0	0	0
NONMMUT039218.2	1	0	1	1	29.831	1	0.12008	55.9286	3.89391	0	0	0
NONMMUT037401.2	1	0	1	1	31.198	1	0.12008	61.8929	4.2497	0	0	0
NONMMUT028247.2	1	0	1	1	41.626	1	0.1601	64.8	4.57386	0	0	0
NONMMUT019841.2	1	0	1	1	37.061	1	0.1601	68.75	4.76362	0	0	0
NONMMUT097694.1	1	0	1	1	40.063	1	0.1601	64.8	4.57386	0	0	0
NONMMUT114865.1	1	0	1	1	27.33	1	0.12008	55.9286	3.89391	0	0	0
mmu-miR-6931-5p	25	0	1	25	56.261	24	0.13723	79.3119	4.85059	10299.2	74004	0
Htr2c	1	0	1	1	27.126	1	0.12008	55.9286	3.89391	0	0	0
NONMMUT115700.1	2	0	1	2	59.694	49	0.1601	82.0167	5.43566	2357.86	8786	0
ENSMUST00000203312	1	0	1	1	42.774	1	0.1601	68.75	4.76362	0	0	0
NONMMUT071780.2	1	0	1	1	28.238	1	0.12008	52.7286	3.7595	0	0	0
mmu-miR-3960	15	0	1	15	57.489	15	0.13723	71.5238	4.71618	5749.58	34952	0
ENSMUST00000200143	1	0	1	1	33.499	1	0.12008	61.8929	4.2497	0	0	0
NONMMUT044728.2	1	0	1	1	33.917	1	0.12008	61.8929	4.2497	0	0	0
NONMMUT044729.2	1	0	1	1	34.135	1	0.12008	61.8929	4.2497	0	0	0
Col11a2	1	0	1	1	33.272	1	0.12008	61.8929	4.2497	0	0	0
NONMMUT054916.2	1	0	1	1	38.967	1	0.1601	68.75	4.76362	0	0	0
Guf1	1	0	1	1	42.649	1	0.1601	64.8	4.57386	0	0	0
NONMMUT121940.1	1	0	1	1	37.619	1	0.1601	68.75	4.76362	0	0	0
NONMMUT116768.1	1	0	1	1	38.365	1	0.1601	68.75	4.76362	0	0	0
NONMMUT121606.1	1	0	1	1	38.407	1	0.1601	68.75	4.76362	0	0	0
AL592169.1	2	0	1	2	46.671	8	0.12008	64.0595	4.30505	240.87	4242	0
Shank3	3	0	1	3	62.096	9	0.1601	78.4333	5.04034	6749.94	47036	0
NONMMUT132619.1	1	0	1	1	36.024	1	0.1601	68.75	4.76362	0	0	0
NONMMUT061886.2	1	0	1	1	35.514	1	0.1601	68.75	4.76362	0	0	0
NONMMUT052277.2	1	0	1	1	36.859	1	0.1601	68.75	4.76362	0	0	0
NONMMUT052280.2	1	0	1	1	35.767	1	0.1601	68.75	4.76362	0	0	0
NONMMUT131139.1	1	0	1	1	38.992	1	0.1601	68.75	4.76362	0	0	0
NONMMUT118423.1	1	0	1	1	38.497	1	0.1601	68.75	4.76362	0	0	0
NONMMUT052278.2	1	0	1	1	37.208	1	0.1601	68.75	4.76362	0	0	0
Hcn2	3	0	1	3	54.67	1	0.12008	67.4762	4.39992	924.994	12208	0
ENSMUST00000189675	2	0	1	2	45.83	1	0.12008	64.0595	4.30505	240.87	4242	0
mmu-miR-1893	10	0	1	10	53.89	8	0.13723	65.1809	4.2497	3148.78	41682	0
Tal1	1	0	1	1	28.012	1	0.12008	49.2702	3.29302	0	0	0
Luc7l2	1	0	1	1	32.723	1	0.12008	61.8929	4.2497	0	0	0
NONMMUT140199.1	1	0	1	1	36.876	1	0.1601	68.75	4.76362	0	0	0
NONMMUT147597.1	1	0	1	1	34.701	1	0.1601	68.75	4.76362	0	0	0
NONMMUT143627.1	1	0	1	1	2.88	1	0.00984	4.58333	0.13123	0	0	0
NONMMUT012186.2	2	0	1	2	60.723	1	0.1601	82.0167	5.43566	2357.86	8786	0
NONMMUT115876.1	2	0	1	2	50.223	1	0.1601	75.4167	4.96128	2655.34	7648	0
NONMMUT147330.1	1	0	1	1	36.685	1	0.1601	68.75	4.76362	0	0	0
mmu-miR-3473d	49	0	1	49	76.468	50	0.19213	106.217	5.72029	21582.9	57846	0
Mob1b	2	0	1	2	38.73	4	0.1601	69.9167	4.78734	1440	3000	0
NONMMUT018269.2	1	0	1	1	3.047	1	0.00984	4.58333	0.13123	0	0	0
mmu-miR-3620-3p	7	0	1	7	4.601	10	0.01312	7.83333	0.16623	66	66	0
Alas2	2	0	1	2	3.491	3	0.01969	5.5	0.14873	28	28	0
Ighmbp2	1	0	1	1	32.453	1	0.12008	61.8929	4.2497	0	0	0
ENSMUST00000187589	1	0	1	1	32.043	1	0.12008	61.8929	4.2497	0	0	0
ENSMUST00000181453	1	0	1	1	33.189	1	0.12008	61.8929	4.2497	0	0	0
NONMMUT138893.1	3	0	1	3	71.857	1	0.24016	91.6667	5.79145	9532.97	69726	0
NONMMUT005752.2	1	0	1	1	35.62	1	0.12008	61.8929	4.2497	0	0	0
NONMMUT146592.1	1	0	1	1	33.233	1	0.12008	61.8929	4.2497	0	0	0
Ripor2	2	0	1	2	63.698	1	0.1601	79.2	5.39613	1311.83	39968	0
Oxsm	1	0	1	1	33.818	1	0.12008	61.8929	4.2497	0	0	0
Cacna1i	1	0	1	1	31.162	1	0.12008	61.8929	4.2497	0	0	0
ENSMUST00000212647	1	0	1	1	35.185	1	0.12008	61.8929	4.2497	0	0	0
mmu-miR-5126	40	0	1	40	66.511	57	0.13723	92.8357	5.20638	17108.4	70456	0
Vgf	1	0	1	1	32.585	1	0.12008	61.8929	4.2497	0	0	0
NONMMUT029591.2	2	0	1	2	65.804	1	0.1601	79.2	5.39613	1311.83	39968	0
mmu-miR-1946a	37	0	1	37	83.998	46	0.19213	96.7333	5.53054	19138.5	275002	0
Abi2	1	0	1	1	41.389	1	0.1601	64.8	4.57386	0	0	0
