# Supplementary material for: Comprehensive analysis of the coding and non-coding RNA transcriptome expression profiles of hippocampus tissue in tx-J animal model of Wilson's disease
Source: Sci Rep. 2023 Jun 7;13:9252. doi: 10.1038/s41598-023-36503-8 (PMC10247767; doi:10.1038/s41598-023-36503-8)
Supplement: Supplementary file 14 — Supplementary Table 10. [file 41598_2023_36503_MOESM14_ESM.xls]

## Sheet: circ_ceRNA GOKEGG network
Ontology	ID	Description	GeneRatio	BgRatio	pvalue	p.adjust	qvalue
BP	GO:0016569	covalent chromatin modification	35/633	444/23210	2.31e-08	6.63e-05	5.47e-05
BP	GO:0016570	histone modification	34/633	427/23210	2.87e-08	6.63e-05	5.47e-05
BP	GO:0033044	regulation of chromosome organization	30/633	356/23210	5.44e-08	7.62e-05	6.29e-05
CC	GO:0030426	growth cone	19/657	203/23436	4.86e-06	0.002	0.002
CC	GO:0030427	site of polarized growth	19/657	208/23436	6.92e-06	0.002	0.002
CC	GO:0033267	axon part	30/657	448/23436	1.14e-05	0.002	0.002
MF	GO:0003779	actin binding	32/643	428/22710	6.91e-07	0.000541	0.000468
MF	GO:0005244	voltage-gated ion channel activity	16/643	192/22710	0.000121	0.024	0.021
MF	GO:0022832	voltage-gated channel activity	16/643	192/22710	0.000121	0.024	0.021
KEGG	mmu03015	mRNA surveillance pathway	11/276	102/8910	0.000302	0.062	0.06
KEGG	mmu04360	Axon guidance	15/276	180/8910	0.000458	0.062	0.06

## Sheet: GO_DOWN_regulated mRNA 
id	Term	Category	ListHits	p-value	Enrichment_score	geneID
GO:0048168	regulation of neuronal synaptic plasticity	biological_process	2	0.000516823	59.2	Arc;Vgf
GO:0030073	insulin secretion	biological_process	2	0.0011073	40.5053	Cacna1c;Vgf
GO:0002520	immune system development	biological_process	1	0.00648069	153.92	Cacna1c
GO:0030252	growth hormone secretion	biological_process	1	0.00648069	153.92	Cacna1c
GO:0043084	penile erection	biological_process	1	0.00648069	153.92	Vgf
GO:0086045	membrane depolarization during AV node cell action potential	biological_process	1	0.00648069	153.92	Cacna1c
GO:0098957	anterograde axonal transport of mitochondrion	biological_process	1	0.00648069	153.92	Agbl4
GO:1900452	regulation of long-term synaptic depression	biological_process	1	0.00648069	153.92	Arc
GO:1904261	positive regulation of basement membrane assembly involved in embryonic body morphogenesis	biological_process	1	0.00648069	153.92	Phldb1
GO:0035610	protein side chain deglutamylation	biological_process	1	0.00777198	128.267	Agbl4
GO:0030054	cell junction	cellular_component	5	0.00518715	4.3139	Arc;Cgn;Arhgef7;Cacna1c;Tbc1d24
GO:1903561	extracellular vesicle	cellular_component	1	0.00648069	153.92	Arc
GO:0045180	basal cortex	cellular_component	1	0.00906166	109.943	Phldb1
GO:0071598	neuronal ribonucleoprotein granule	cellular_component	1	0.0103497	96.2	Arc
GO:0098794	postsynapse	cellular_component	2	0.0120984	11.9318	Arhgef7;Tbc1d24
GO:0042995	cell projection	cellular_component	5	0.0132253	3.43878	Arc;Arhgef7;Agbl4;Cacna1c;Tbc1d24
GO:0005923	bicellular tight junction	cellular_component	2	0.0135656	11.235	Cgn;Amotl2
GO:1990454	L-type voltage-gated calcium channel complex	cellular_component	1	0.0142043	69.9636	Cacna1c
GO:0045202	synapse	cellular_component	4	0.0150896	4.10453	Arc;Cacna1c;Vgf;Tbc1d24
GO:0031410	cytoplasmic vesicle	cellular_component	4	0.0209526	3.71787	Arc;Amotl2;Vgf;Tbc1d24
GO:0043015	gamma-tubulin binding	molecular_function	2	0.000834973	46.6424	Arhgef7;Cep57l1
GO:0001069	regulatory region RNA binding	molecular_function	1	0.00648069	153.92	Ptbp1
GO:0016765	transferase activity, transferring alkyl or aryl (other than methyl) groups	molecular_function	1	0.00906166	109.943	Fdft1
GO:0097177	mitochondrial ribosome binding	molecular_function	1	0.00906166	109.943	Mettl17
GO:0004559	alpha-mannosidase activity	molecular_function	1	0.0103497	96.2	Man2c1
GO:0000014	single-stranded DNA endodeoxyribonuclease activity	molecular_function	1	0.0116362	85.5111	Ptbp1
GO:0008331	high voltage-gated calcium channel activity	molecular_function	1	0.0129211	76.96	Cacna1c
GO:0036002	pre-mRNA binding	molecular_function	1	0.016766	59.2	Ptbp1
GO:0008237	metallopeptidase activity	molecular_function	2	0.0177636	9.74177	Agbl4;Mmp19
GO:1904047	S-adenosyl-L-methionine binding	molecular_function	1	0.0193213	51.3067	Mettl17

## Sheet: KEGG_DOWN_regulated mRNA 
id	Term	Classification_level1	Classification_level2	ListHits	p-value	Enrichment_score	geneID	hyperlink_only_excel
mmu05031	Amphetamine addiction	Human Diseases	Substance dependence	2	0.00271712	25.029	Arc;Cacna1c	mmu05031
mmu04261	Adrenergic signaling in cardiomyocytes	Organismal Systems	Circulatory system	2	0.0126263	11.3618	Crem;Cacna1c	mmu04261
mmu04530	Tight junction	Cellular Processes	Cellular community - eukaryotes	2	0.0149378	10.4036	Cgn;Amotl2	mmu04530
mmu00511	Other glycan degradation	Metabolism	Glycan biosynthesis and metabolism	1	0.0206616	47.9722	Man2c1	mmu00511
mmu00100	Steroid biosynthesis	Metabolism	Lipid metabolism	1	0.0229335	43.175	Fdft1	mmu00100
mmu04930	Type II diabetes mellitus	Human Diseases	Endocrine and metabolic disease	1	0.0542452	17.9896	Cacna1c	mmu04930
mmu04929	GnRH secretion	Organismal Systems	Endocrine system	1	0.0706452	13.7063	Cacna1c	mmu04929
mmu04720	Long-term potentiation	Organismal Systems	Nervous system	1	0.074975	12.8881	Cacna1c	mmu04720
mmu04927	Cortisol synthesis and secretion	Organismal Systems	Endocrine system	1	0.0803619	11.9931	Cacna1c	mmu04927
mmu04924	Renin secretion	Organismal Systems	Endocrine system	1	0.0835804	11.5133	Cacna1c	mmu04924
mmu05412	Arrhythmogenic right ventricular cardiomyopathy	Human Diseases	Cardiovascular disease	1	0.0857204	11.2143	Cacna1c	mmu05412
mmu04260	Cardiac muscle contraction	Organismal Systems	Circulatory system	1	0.0921136	10.4036	Cacna1c	mmu04260
mmu04911	Insulin secretion	Organismal Systems	Endocrine system	1	0.095295	10.0407	Cacna1c	mmu04911
mmu04727	GABAergic synapse	Organismal Systems	Nervous system	1	0.0984665	9.70225	Cacna1c	mmu04727
mmu04912	GnRH signaling pathway	Organismal Systems	Endocrine system	1	0.0995214	9.59444	Cacna1c	mmu04912
mmu05410	Hypertrophic cardiomyopathy	Human Diseases	Cardiovascular disease	1	0.100575	9.48901	Cacna1c	mmu05410
mmu04742	Taste transduction	Organismal Systems	Sensory system	1	0.101628	9.38587	Cacna1c	mmu04742
mmu05414	Dilated cardiomyopathy	Human Diseases	Cardiovascular disease	1	0.10373	9.18617	Cacna1c	mmu05414
mmu04713	Circadian entrainment	Organismal Systems	Environmental adaptation	1	0.107921	8.81122	Cacna1c	mmu04713
mmu04925	Aldosterone synthesis and secretion	Organismal Systems	Endocrine system	1	0.112094	8.46569	Cacna1c	mmu04925

## Sheet: GO_UP_regulated mRNA 
id	Term	Category	ListHits	p-value	Enrichment_score	geneID
GO:0006325	chromatin organization	biological_process	20	9.43848e-07	3.58754	Chd2;Kdm5d;Brd3;Ikzf1;Uty;Kansl3;Prdm5;Hcfc1;Kdm2b;Ing2;Morf4l2;Kdm6a;Dnmt3a;Mtf2;Tdrd3;Smarca2;Men1;Brd4;Msl1;Setd1b
GO:0000226	microtubule cytoskeleton organization	biological_process	12	7.02809e-06	4.87068	Cgn;Tacc3;Ttbk2;Cnp;Eml1;Cdc42bpa;Nusap1;Dync1li2;Camsap3;Tubd1;Tuba4a;Map1s
GO:0031032	actomyosin structure organization	biological_process	6	1.97731e-05	10.4263	Frmd5;Cdc42bpa;Epb41l2;Myo18a;Phactr1;Epb41l3
GO:0034765	regulation of ion transmembrane transport	biological_process	10	0.000189095	4.0589	Cacna1c;Scn1a;Wwp2;Clcn1;Hcn2;Clcn2;Kcns2;Cacna2d1;Cacnb1;Kcnh7
GO:0000122	negative regulation of transcription by RNA polymerase II	biological_process	31	0.000286565	1.96111	Zfpm1;Asxl2;Fgfr3;Gm14391;Wnt10b;Ikzf1;Fhl2;Pcgf2;Nr4a2;Spdef;Flcn;Wwp2;Prdm5;Hcfc1;Gtf2ird1;Igf2;Kdm2b;Nfatc2;Ncor2;Mdm4;Zfp146;Hcfc2;Rbpj;Zeb2;Ighmbp2;Cbfa2t3;Zhx3;Dnmt3a;Mtf2;Crem;Men1
GO:0030097	hemopoiesis	biological_process	7	0.000636534	4.80554	Tacc3;Sh2b3;Ikzf1;Flcn;Brca2;Rbpj;Men1
GO:0030900	forebrain development	biological_process	7	0.000737179	4.68974	Ttbk2;Fgfr3;Rac1;Ikzf1;Trp73;Kdm2b;Ncor2
GO:0061484	hematopoietic stem cell homeostasis	biological_process	4	0.00112372	8.55491	Cadps2;Mtch2;Ubap2l;Smarca2
GO:0042391	regulation of membrane potential	biological_process	8	0.00112512	3.86831	Cacna1i;Gabrr2;Grik1;Scn1a;Wwp2;Hcn2;Gabra6;Kcnh7
GO:0061003	positive regulation of dendritic spine morphogenesis	biological_process	4	0.00130063	8.23806	Pak3;Tiam1;Lrp8;Stau2
GO:0005856	cytoskeleton	cellular_component	52	5.65473e-08	2.20898	Ttll3;Macf1;Cdk5rap3;Tacc3;Fam234b;Shroom2;Ank3;Pacsin2;Synj2;Rac1;Dynll2;Ripor2;Ift80;Abi2;Flcn;Brca2;Mybpc2;Frmd5;Abi1;Eml1;Pink1;Cdc42bpa;Plec;Flnc;Mad1l1;Anapc5;C2cd3;Nusap1;Mib1;Sfi1;Specc1l;Map9;Agbl4;Epb41l2;Gdpd2;Dync1li2;Camsap3;Wdr62;Myo18a;Tubd1;Ptk2b;Cep57l1;Elavl4;Synpo;Dst;Ift140;Tmsb4x;Epb41l3;Ccdc151;Ppp4r2;Tuba4a;Map1s
GO:0005737	cytoplasm	cellular_component	169	2.79645e-07	1.36891	Fbxl5;Tia1;Gnb2;Gdi2;Ttll3;Macf1;Ccne2;Cdkl3;Cdk5rap3;Blmh;Necab1;Tacc3;Fam234b;Shroom2;Ank3;Pacsin2;Synj2;Endov;Zfpm1;Map4k5;Dennd1b;Ttbk2;Ipo4;Arpp21;Matr3;Cnp;Fgfr3;Cacna1c;Rac1;Pak3;Sytl2;Cnot10;Tiam1;Map2k7;Man2c1;Dpysl5;Ikzf1;Gad1;Grb10;Sphk2;Trp73;Dynll2;Fhl2;Ripor2;Ttc4;Nr4a2;Ptbp1;Gstm5;Tpp2;Nanos2;Ift80;Abi2;Rapgef4;Flcn;Atcay;Rplp0;Brca2;Fbxw7;Wwp2;Abi1;Tardbp;Eml1;Pink1;Plch1;Brap;Hag…
GO:0030054	cell junction	cellular_component	39	2.89744e-07	2.43124	Cgn;Shroom2;Ank3;Synj2;Gabrr2;Cacna1c;Grik1;Tiam1;Fat1;Trp73;Abi2;Atcay;Cadps2;Cbln3;Frmd5;Abi1;Syt7;Fat2;Lrrtm1;Plec;Arhgef7;Specc1l;Sez6;Nudt9;Gabra6;Epb41l2;Camsap3;Phactr1;Ptk2b;Synpo;Crb1;Tbc1d24;Dst;Shank3;Slc17a5;Epb41l3;Map1s;Sh3bp1;Cbarp
GO:0030424	axon	cellular_component	22	1.58801e-05	2.79304	Ank3;Gabrr2;Gad1;Ngf;Rapgef4;Atcay;Scn1a;Pink1;Hcfc1;Hcn2;Lrrtm1;Plec;Lrp8;Ntng2;Map9;Stau2;Pvalb;Ighmbp2;Ptk2b;Elavl4;Synpo;Dst
GO:0042995	cell projection	cellular_component	40	2.7099e-05	1.98774	Ttll3;Macf1;Ank3;Pacsin2;Synj2;Cnp;Cacna1c;Rac1;Ripor2;Ift80;Abi2;Gucy2e;Flcn;Atcay;Abi1;Syt7;Cdc42bpa;Tmem231;C2cd3;Ppp1r16b;Ksr1;Arhgef7;Sez6;Agbl4;Camsap3;Ighmbp2;Tubd1;Ptk2b;Elavl4;Fam168b;Synpo;Crb1;Tbc1d24;Dst;Shank3;Ift140;Ccdc151;Map1s;Sh3bp1;Cbarp
GO:0005874	microtubule	cellular_component	18	4.61008e-05	2.95258	Ttll3;Macf1;Cdk5rap3;Shroom2;Cnp;Tiam1;Dynll2;Eml1;Nusap1;Map9;Stau2;Dync1li2;Camsap3;Tubd1;Cep57l1;Dst;Tuba4a;Map1s
GO:0005634	nucleus	cellular_component	139	0.000167358	1.29557	Tia1;Ccne2;Rnf38;Cdkl3;Hp1bp3;Cdk5rap3;Chd2;Kdm5d;Endov;Zfpm1;Trip12;Tle2;Ppp2r5c;Fosb;Asxl2;Ttbk2;Ipo4;Matr3;Ubtf;Fgfr3;Rac1;Cnot10;Tiam1;Vgll4;Map2k7;Fat1;Brd3;Zfp758;Ikzf1;Zfp236;Uty;Sphk2;Ccdc106;Trp73;Fhl2;Ttc4;Pcgf2;Kansl3;Lamb1;Zmat4;Nr4a2;Ptbp1;Donson;Spdef;4931406C07Rik;Tpp2;Nanos2;Flcn;Rplp0;Brca2;Fbxw7;Wwp2;Abi1;Tardbp;Mcam;Pink1;Prdm5;Hcfc1;Dsn1;Trim25;Gtf2ird1;Oaz1;Hax1;Mad1l1;Anapc5…
GO:0045202	synapse	cellular_component	28	0.000228101	2.07599	Gdi2;Ank3;Synj2;Gabrr2;Cacna1c;Grik1;Tiam1;Gad1;Abi2;Atcay;Rplp0;Cadps2;Cbln3;Abi1;Hcn2;Syt7;Ppp2r2a;Lrrtm1;Sez6;Gabra6;Phactr1;Synpo;Tbc1d24;Shank3;Slc17a5;Pcdh15;Map1s;Cbarp
GO:0030425	dendrite	cellular_component	22	0.000258533	2.30821	Ank3;Cacna1c;Grik1;Dpysl5;Ngf;Abi2;Rapgef4;Atcay;Rplp0;Hcfc1;Syt7;Plec;Lrp8;Clcn2;Tacr1;Gabra6;Stau2;Npcd;Ptk2b;Elavl4;Synpo;Map1s
GO:0030027	lamellipodium	cellular_component	10	0.000753707	3.41147	Rac1;Fat1;Abi2;Abi1;Cdc42bpa;Hax1;Arhgef7;Gdpd2;Ptk2b;Sh3bp1
GO:0005515	protein binding	molecular_function	140	6.45427e-08	1.48172	Tia1;Gnb2;Large1;Gdi2;Macf1;Adgrb2;Cdk5rap3;Cgn;Chd2;Tacc3;Shroom2;Sh2b3;Ank3;Pacsin2;Zfpm1;Ppp2r5c;Ipo4;Ubtf;Fgfr3;Cacna1c;Rac1;Grik1;Pak3;Sytl2;Tiam1;Vgll4;Map2k7;Ttc14;Fat1;Dpysl5;Ikzf1;Uty;Grb10;Sphk2;Trp73;Dynll2;Fhl2;Ripor2;Ttc4;Pcgf2;Lamb1;Plagl1;Nr4a2;Slc22a17;Pakap;Ptbp1;Gstm5;Nanos2;Secisbp2;Rapgef4;Flcn;Brca2;Cend1;Cadps2;Fbxw7;Cbln3;Wwp2;Abi1;Tardbp;Eml1;Pink1;Brap;Hcfc1;Hcn2;Syt7;Cdc…
GO:0046872	metal ion binding	molecular_function	88	7.66255e-06	1.56189	Fbxl5;Large1;Macf1;Rnf38;Hdhd2;Necab1;Kdm5d;Endov;Zfpm1;Asxl2;Matr3;Atp2c1;Cacna1c;Pak3;Man2c1;Fdft1;Ikzf1;Uty;Trp73;Fhl2;Pcgf2;Zmat4;Nr4a2;Letm1;Atp11c;4931406C07Rik;Nanos2;Mmp19;Cadps2;Pink1;Plch1;Brap;Hagh;Prdm5;Syt7;Cdc42bpa;Trim25;Ddhd1;Ggta1;Kdm2b;Xylt2;Cyp26b1;Mib1;Ksr1;Ing2;Nkd2;Cpne1;Ncald;Rnf24;Zfand4;Rnf25;Dgka;Acly;Rnf121;Mdm4;S100a16;Agbl4;Kdm6a;Zfp146;Pvalb;Gdpd2;Cacna2d1;Poli;Galnt…
GO:0008092	cytoskeletal protein binding	molecular_function	8	4.00404e-05	6.26557	Ank3;Pacsin2;Frmd5;Plec;Flnc;Epb41l2;Pacsin3;Epb41l3
GO:0030674	protein-macromolecule adaptor activity	molecular_function	8	0.000217112	4.94284	Ank3;Grb10;Fbxw7;Hcfc1;Aph1b;Rad50;Men1;Ppp4r2
GO:0019888	protein phosphatase regulator activity	molecular_function	5	0.000246809	8.68858	Ppp2r5c;Ppp2r2a;Ppp1r16b;Phactr1;Ppp4r2
GO:0044877	protein-containing complex binding	molecular_function	24	0.000560093	2.09508	Gnb2;Cdk5rap3;Rac1;Gad1;Dynll2;Gucy2e;Rapgef4;Flcn;Pink1;Hcn2;Ppp2r2a;Oaz1;Ing2;Ncor2;Inhba;Gabra6;Pvalb;Nod1;Rbpj;Ptk2b;Kcnh7;Rad50;Shank3;Pcdh15
GO:0047485	protein N-terminus binding	molecular_function	9	0.000579657	3.84971	Gad1;Plec;Hax1;Lrp8;Ncor2;Acox1;Rbpj;Men1;Pcdh15
GO:0005200	structural constituent of cytoskeleton	molecular_function	6	0.000654139	5.65494	Ank3;Mybpc2;Plec;Tubd1;Epb41l3;Tuba4a
GO:0005244	voltage-gated ion channel activity	molecular_function	9	0.000761087	3.70713	Cacna1c;Scn1a;Clcn1;Hcn2;Clcn2;Kcns2;Cacna2d1;Cacnb1;Kcnh7
GO:0003779	actin binding	molecular_function	16	0.00108942	2.41769	Macf1;Shroom2;Mybpc2;Myh4;Plec;Flnc;Tns1;Ncald;Epb41l2;Phactr1;Synpo;Dst;Shank3;Tmsb4x;Epb41l3;Map1s

## Sheet: KEGG_UP_regulated mRNA 
id	Term	Classification_level1	Classification_level2	ListHits	p-value	Enrichment_score	geneID
mmu04014	Ras signaling pathway	Environmental Information Processing	Signal transduction	12	0.00084675	2.9128	Gnb2;Fgfr3;Rac1;Pak3;Tiam1;Ngf;Brap;Igf2;Ksr1;Gng7;Pik3cd;Rasal1
mmu04727	GABAergic synapse	Organismal Systems	Nervous system	7	0.00101528	4.41011	Gnb2;Gabrr2;Cacna1c;Gls2;Gad1;Gabra6;Gng7
mmu05206	MicroRNAs in cancer	Human Diseases	Cancer: overview	9	0.00239948	3.11508	Ccne2;Fgfr3;Gls2;Tnc;Mdm4;Zeb2;Dnmt3a;Pik3cd;Mmp16
mmu04722	Neurotrophin signaling pathway	Organismal Systems	Nervous system	7	0.0058016	3.2438	Sh2b3;Rac1;Map2k7;Trp73;Ngf;Arhgdib;Pik3cd
mmu04115	p53 signaling pathway	Cellular Processes	Cell growth and death	5	0.00906555	3.89385	Ccne2;Trp73;Cd82;Mdm4;Siah1b
mmu04530	Tight junction	Cellular Processes	Cellular community - eukaryotes	8	0.00959158	2.70224	Cgn;Rac1;Tiam1;Map2k7;Ppp2r2a;Amotl2;Synpo;Tuba4a
mmu04310	Wnt signaling pathway	Environmental Information Processing	Signal transduction	8	0.0102689	2.67007	Tle2;Rac1;Wnt10b;Nkd2;Nfatc2;Vangl2;Axin2;Siah1b
mmu05132	Salmonella infection	Human Diseases	Infectious disease: bacterial	10	0.014592	2.22506	Rac1;Pak3;Map2k7;Dynll2;Abi1;Flnc;Nod1;Dync1li2;Pik3cd;Tuba4a
mmu04724	Glutamatergic synapse	Organismal Systems	Nervous system	6	0.0154488	2.97724	Gnb2;Cacna1c;Grik1;Gls2;Gng7;Shank3
mmu04261	Adrenergic signaling in cardiomyocytes	Organismal Systems	Circulatory system	7	0.0188652	2.58224	Ppp2r5c;Cacna1c;Rapgef4;Ppp2r2a;Cacna2d1;Cacnb1;Crem
mmu04370	VEGF signaling pathway	Environmental Information Processing	Signal transduction	4	0.0195975	3.867	Rac1;Sphk2;Nfatc2;Pik3cd
mmu04330	Notch signaling pathway	Environmental Information Processing	Signal transduction	4	0.0219209	3.7381	Tle2;Ncor2;Rbpj;Aph1b
mmu04071	Sphingolipid signaling pathway	Environmental Information Processing	Signal transduction	6	0.023316	2.71313	Ppp2r5c;Rac1;Sphk2;Ppp2r2a;Sgms1;Pik3cd
mmu04380	Osteoclast differentiation	Organismal Systems	Development and regeneration	6	0.023316	2.71313	Fosb;Rac1;Map2k7;Fhl2;Nfatc2;Pik3cd
mmu05170	Human immunodeficiency virus 1 infection	Human Diseases	Infectious disease: viral	9	0.0240071	2.15659	Gnb2;Rac1;Pak3;Map2k7;Nfatc2;Cul5;Gng7;Ptk2b;Pik3cd
mmu04929	GnRH secretion	Organismal Systems	Endocrine system	4	0.0257099	3.56009	Cacna1i;Cacna1c;Hcn2;Pik3cd
mmu04151	PI3K-Akt signaling pathway	Environmental Information Processing	Signal transduction	12	0.0266405	1.87425	Gnb2;Ccne2;Ppp2r5c;Fgfr3;Rac1;Ngf;Lamb1;Ppp2r2a;Igf2;Tnc;Gng7;Pik3cd
mmu04020	Calcium signaling pathway	Environmental Information Processing	Signal transduction	9	0.0276884	2.10268	Ryr3;Cacna1i;Fgfr3;Cacna1c;Sphk2;Ngf;Phka2;Tacr1;Ptk2b
mmu04713	Circadian entrainment	Organismal Systems	Environmental adaptation	5	0.0305338	2.86079	Gnb2;Ryr3;Cacna1i;Cacna1c;Gng7
mmu05135	Yersinia infection	Human Diseases	Infectious disease: bacterial	6	0.0324848	2.51066	Rac1;Map2k7;Arhgef7;Nfatc2;Ptk2b;Pik3cd
