# Supplementary material for: Comprehensive analysis of the coding and non-coding RNA transcriptome expression profiles of hippocampus tissue in tx-J animal model of Wilson's disease
Source: Sci Rep. 2023 Jun 7;13:9252. doi: 10.1038/s41598-023-36503-8 (PMC10247767; doi:10.1038/s41598-023-36503-8)
Supplement: Supplementary file 15 — Supplementary Table 11. [file 41598_2023_36503_MOESM15_ESM.xls]

## Sheet: lnc_ceRNA GOKEGG network
Ontology	ID	Description	GeneRatio	BgRatio	pvalue	p.adjust	qvalue
BP	GO:0043506	regulation of JUN kinase activity	10/312	93/23210	5.03e-07	0.002	0.001
BP	GO:0010769	regulation of cell morphogenesis involved in differentiation	17/312	343/23210	4.55e-06	0.007	0.006
BP	GO:0007015	actin filament organization	18/312	400/23210	9.03e-06	0.007	0.006
CC	GO:0005833	hemoglobin complex	4/326	13/23436	2.38e-05	0.007	0.006
CC	GO:0031838	haptoglobin-hemoglobin complex	4/326	14/23436	3.3e-05	0.007	0.006
CC	GO:0043197	dendritic spine	11/326	193/23436	8.76e-05	0.012	0.01
MF	GO:0031720	haptoglobin binding	4/317	13/22710	2.41e-05	0.014	0.013
MF	GO:0019825	oxygen binding	4/317	26/22710	0.000437	0.058	0.051
MF	GO:0017124	SH3 domain binding	8/317	129/22710	0.000467	0.058	0.051
KEGG	mmu03015	mRNA surveillance pathway	9/134	102/8910	2.11e-05	0.004	0.004

## Sheet: GO_DOWN_regulated mRNA 
id	Term	Category	ListHits	p-value	Enrichment_score	geneID
GO:0007018	microtubule-based movement	biological_process	5	2.18795e-05	14.8503	Kif23;Kif11;Dnah3;Dnah7c;Dnah7a
GO:0007595	lactation	biological_process	3	0.000303288	22.8323	Prlr;Foxb1;Cav1
GO:0010389	regulation of G2/M transition of mitotic cell cycle	biological_process	2	0.000893852	44.2808	Cenpf;Prkcq
GO:0071375	cellular response to peptide hormone stimulus	biological_process	2	0.00106977	40.5907	Cyp11a1;Cav1
GO:0006940	regulation of smooth muscle contraction	biological_process	2	0.00146715	34.792	Chrnb4;Cav1
GO:0009968	negative regulation of signal transduction	biological_process	3	0.00149901	13.2842	Prr5l;Rgs6;Cav1
GO:0051496	positive regulation of stress fiber assembly	biological_process	3	0.0015792	13.047	Wnt4;Prkcq;Nox4
GO:0007051	spindle organization	biological_process	2	0.00217522	28.6523	Kif11;Aspm
GO:0007601	visual perception	biological_process	4	0.00323112	6.58228	Adgrv1;Crybb3;Rs1;Crb1
GO:0045665	negative regulation of neuron differentiation	biological_process	3	0.00421088	9.24852	Mag;Aspm;Cav1
GO:0036156	inner dynein arm	cellular_component	3	1.42724e-05	60.8861	Dnah3;Dnah7c;Dnah7a
GO:0030286	dynein complex	cellular_component	3	0.000506777	19.2272	Dnah3;Dnah7c;Dnah7a
GO:0030496	midbody	cellular_component	4	0.00271434	6.90906	Cenpf;Kif23;Aspm;Cdca8
GO:0000775	chromosome, centromeric region	cellular_component	4	0.00355467	6.40906	Nuf2;Cenpf;Top2a;Cdca8
GO:0000922	spindle pole	cellular_component	3	0.00533891	8.49573	Cenpf;Kif11;Aspm
GO:0005819	spindle	cellular_component	3	0.00624562	8.02893	Cenpf;Kif23;Kif11
GO:0005874	microtubule	cellular_component	5	0.0128479	3.5921	Kif23;Kif11;Aspm;Fign;Dnah3
GO:0016324	apical plasma membrane	cellular_component	5	0.0150697	3.44964	Cybrd1;Casr;Aspm;Nox4;Cav1
GO:0005929	cilium	cellular_component	5	0.0162718	3.38256	Dnah3;Cfap52;Spag16;Dnah7a;Cav1
GO:0043218	compact myelin	cellular_component	1	0.0203643	48.7089	Mag
GO:0008569	ATP-dependent microtubule motor activity, minus-end-directed	molecular_function	3	7.22252e-05	36.5316	Dnah3;Dnah7c;Dnah7a
GO:0051959	dynein light intermediate chain binding	molecular_function	3	0.000275668	23.5688	Dnah3;Dnah7c;Dnah7a
GO:0045505	dynein intermediate chain binding	molecular_function	3	0.000396676	20.8752	Dnah3;Dnah7c;Dnah7a
GO:0001786	phosphatidylserine binding	molecular_function	3	0.0026423	10.905	Rs1;Jph2;Syt9
GO:0010314	phosphatidylinositol-5-phosphate binding	molecular_function	2	0.00301477	24.3544	Rs1;Jph2
GO:0016491	oxidoreductase activity	molecular_function	8	0.00309115	3.26358	Cybrd1;Loxl2;Aoc3;Ndor1;Cyp11a1;Pycr1;Nox4;Vat1l
GO:0005509	calcium ion binding	molecular_function	8	0.00370082	3.16806	Loxl2;Adgrv1;Enpp1;S100a7a;Aoc3;Casr;Crb1;Syt9
GO:0080025	phosphatidylinositol-3,5-bisphosphate binding	molecular_function	2	0.00587176	17.396	Rs1;Jph2
GO:0005546	phosphatidylinositol-4,5-bisphosphate binding	molecular_function	3	0.00587266	8.20936	Rs1;Jph2;Syt9
GO:0017022	myosin binding	molecular_function	2	0.00672145	16.2363	Adgrv1;Mobp

## Sheet: KEGG_DOWN_regulated mRNA
id	Term	Classification_level1	Classification_level2	ListHits	p-value	Enrichment_score	geneID	hyperlink_only_excel
mmu00240	Pyrimidine metabolism	Metabolism	Nucleotide metabolism	2	0.0160266	10.2675	Enpp1;Ak9	mmu00240
mmu05022	Pathways of neurodegeneration - multiple diseases	Human Diseases	Neurodegenerative disease	5	0.0171134	3.24356	Wnt4;Dnah3;Nox4;Dnah7c;Dnah7a	mmu05022
mmu00740	Riboflavin metabolism	Metabolism	Metabolism of cofactors and vitamins	1	0.0265643	37.2198	Enpp1	mmu00740
mmu04974	Protein digestion and absorption	Organismal Systems	Digestive system	2	0.0505464	5.51405	Xpnpep2;Col8a1	mmu04974
mmu00770	Pantothenate and CoA biosynthesis	Metabolism	Metabolism of cofactors and vitamins	1	0.0651375	14.8879	Enpp1	mmu00770
mmu05016	Huntington disease	Human Diseases	Neurodegenerative disease	3	0.0714894	3.09092	Dnah3;Dnah7c;Dnah7a	mmu05016
mmu00360	Phenylalanine metabolism	Metabolism	Amino acid metabolism	1	0.0745477	12.946	Aoc3	mmu00360
mmu00230	Purine metabolism	Metabolism	Nucleotide metabolism	2	0.0758474	4.3788	Enpp1;Ak9	mmu00230
mmu04270	Vascular smooth muscle contraction	Organismal Systems	Circulatory system	2	0.0817102	4.19378	Prkcq;Ppp1r14a	mmu04270
mmu04390	Hippo signaling pathway	Environmental Information Processing	Signal transduction	2	0.096956	3.7931	Wnt4;Crb1	mmu04390
mmu00410	beta-Alanine metabolism	Metabolism	Metabolism of other amino acids	1	0.0991966	9.60512	Aoc3	mmu00410
mmu04934	Cushing syndrome	Human Diseases	Endocrine and metabolic disease	2	0.10221	3.67603	Wnt4;Cyp11a1	mmu04934
mmu00500	Starch and sucrose metabolism	Metabolism	Carbohydrate metabolism	1	0.108276	8.75761	Enpp1	mmu00500
mmu03410	Base excision repair	Genetic Information Processing	Replication and repair	1	0.108276	8.75761	Neil3	mmu03410
mmu04310	Wnt signaling pathway	Environmental Information Processing	Signal transduction	2	0.10862	3.54475	Lgr5;Wnt4	mmu04310
mmu05014	Amyotrophic lateral sclerosis	Human Diseases	Neurodegenerative disease	3	0.114791	2.51627	Dnah3;Dnah7c;Dnah7a	mmu05014
mmu04080	Neuroactive ligand-receptor interaction	Environmental Information Processing	Signaling molecules and interaction	3	0.116961	2.49518	Chrnb4;Prlr;Glp1r	mmu04080
mmu00260	Glycine, serine and threonine metabolism	Metabolism	Amino acid metabolism	1	0.126169	7.44397	Aoc3	mmu00260
mmu00350	Tyrosine metabolism	Metabolism	Amino acid metabolism	1	0.126169	7.44397	Aoc3	mmu00350
mmu00760	Nicotinate and nicotinamide metabolism	Metabolism	Metabolism of cofactors and vitamins	1	0.126169	7.44397	Enpp1	mmu00760

## Sheet: GO_UP_regulated mRNA
id	Term	Category	ListHits	p-value	Enrichment_score	geneID
GO:0001817	regulation of cytokine production	biological_process	2	0.00129371	37.3955	Ticam2;Zbtb32
GO:0006805	xenobiotic metabolic process	biological_process	2	0.00284583	25.1011	Ahrr;Fmo2
GO:0032020	ISG15-protein conjugation	biological_process	1	0.00544605	183.238	Ube2l6
GO:0032648	regulation of interferon-beta production	biological_process	1	0.00544605	183.238	Ticam2
GO:0071650	negative regulation of chemokine (C-C motif) ligand 5 production	biological_process	1	0.00544605	183.238	Ticam2
GO:0010994	free ubiquitin chain polymerization	biological_process	1	0.00653186	152.698	Ube2c
GO:0020027	hemoglobin metabolic process	biological_process	1	0.00653186	152.698	Epb42
GO:0031536	positive regulation of exit from mitosis	biological_process	1	0.00653186	152.698	Ube2c
GO:0071651	positive regulation of chemokine (C-C motif) ligand 5 production	biological_process	1	0.00653186	152.698	Ticam2
GO:0015696	ammonium transport	biological_process	1	0.00761654	130.884	Rhag
GO:0000151	ubiquitin ligase complex	cellular_component	2	0.00516423	18.5089	Ube2l6;Ube2c
GO:0034751	aryl hydrocarbon receptor complex	cellular_component	1	0.0087001	114.524	Ahrr
GO:0042613	MHC class II protein complex	cellular_component	1	0.00978253	101.799	H2-DMb2
GO:0005770	late endosome	cellular_component	2	0.0110703	12.4652	H2-DMb2;Ticam2
GO:0005680	anaphase-promoting complex	cellular_component	1	0.0226842	43.6281	Ube2c
GO:0001891	phagocytic cup	cellular_component	1	0.0237521	41.645	Ticam2
GO:0030863	cortical cytoskeleton	cellular_component	1	0.0333132	29.5545	Epb42
GO:0030134	COPII-coated ER to Golgi transport vesicle	cellular_component	1	0.0406878	24.1103	Ticam2
GO:0005771	multivesicular body	cellular_component	1	0.0448778	21.8141	H2-DMb2
GO:0000228	nuclear chromosome	cellular_component	1	0.0500908	19.4934	Zbtb32
GO:0061631	ubiquitin conjugating enzyme activity	molecular_function	2	0.000738468	49.5238	Ube2l6;Ube2c
GO:1990817	RNA adenylyltransferase activity	molecular_function	1	0.00653186	152.698	Tent5c
GO:0023026	MHC class II protein complex binding	molecular_function	1	0.00761654	130.884	H2-DMb2
GO:0061665	SUMO ligase activity	molecular_function	1	0.0087001	114.524	Zfp451
GO:0003810	protein-glutamine gamma-glutamyltransferase activity	molecular_function	1	0.00978253	101.799	Epb42
GO:0004499	N,N-dimethylaniline monooxygenase activity	molecular_function	1	0.00978253	101.799	Fmo2
GO:0004652	polynucleotide adenylyltransferase activity	molecular_function	1	0.00978253	101.799	Tent5c
GO:0008519	ammonium transmembrane transporter activity	molecular_function	1	0.00978253	101.799	Rhag
GO:0003714	transcription corepressor activity	molecular_function	2	0.0154214	10.4707	Zfp451;Zbtb32
GO:0005149	interleukin-1 receptor binding	molecular_function	1	0.0173281	57.2619	Ticam2

## Sheet: KEGG_UP_regulated mRNA
id	Term	Classification_level1	Classification_level2	ListHits	p-value	Enrichment_score	geneID	hyperlink_only_excel
mmu04120	Ubiquitin mediated proteolysis	Genetic Information Processing	Folding, sorting and degradation	2	0.0115363	11.9103	Ube2l6;Ube2c	mmu04120
mmu05310	Asthma	Human Diseases	Immune disease	1	0.0274629	35.9792	H2-DMb2	mmu05310
mmu04672	Intestinal immune network for IgA production	Organismal Systems	Immune system	1	0.0476126	20.5595	H2-DMb2	mmu04672
mmu05330	Allograft rejection	Human Diseases	Immune disease	1	0.063024	15.4196	H2-DMb2	mmu05330
mmu05332	Graft-versus-host disease	Human Diseases	Immune disease	1	0.063024	15.4196	H2-DMb2	mmu05332
mmu05321	Inflammatory bowel disease	Human Diseases	Immune disease	1	0.0684734	14.1557	H2-DMb2	mmu05321
mmu04940	Type I diabetes mellitus	Human Diseases	Endocrine and metabolic disease	1	0.0706452	13.7063	H2-DMb2	mmu04940
mmu05217	Basal cell carcinoma	Human Diseases	Cancer: specific types	1	0.0706452	13.7063	Wnt10b	mmu05217
mmu05140	Leishmaniasis	Human Diseases	Infectious disease: parasitic	1	0.0771332	12.5145	H2-DMb2	mmu05140
mmu00982	Drug metabolism - cytochrome P450	Metabolism	Xenobiotics biodegradation and metabolism	1	0.0792868	12.162	Fmo2	mmu00982
mmu05320	Autoimmune thyroid disease	Human Diseases	Immune disease	1	0.0803619	11.9931	H2-DMb2	mmu05320
mmu04924	Renin secretion	Organismal Systems	Endocrine system	1	0.0835804	11.5133	Clca3a2	mmu04924
mmu05133	Pertussis	Human Diseases	Infectious disease: bacterial	1	0.084651	11.3618	Ticam2	mmu05133
mmu05416	Viral myocarditis	Human Diseases	Cardiovascular disease	1	0.089987	10.6605	H2-DMb2	mmu05416
mmu04612	Antigen processing and presentation	Organismal Systems	Immune system	1	0.0921136	10.4036	H2-DMb2	mmu04612
mmu04012	ErbB signaling pathway	Environmental Information Processing	Signal transduction	1	0.0931752	10.2798	Btc	mmu04012
mmu05323	Rheumatoid arthritis	Human Diseases	Immune disease	1	0.095295	10.0407	H2-DMb2	mmu05323
mmu05022	Pathways of neurodegeneration - multiple diseases	Human Diseases	Neurodegenerative disease	2	0.0956339	3.76253	Ube2l6;Wnt10b	mmu05022
mmu04658	Th1 and Th2 cell differentiation	Organismal Systems	Immune system	1	0.0963533	9.92529	H2-DMb2	mmu04658
mmu05235	PD-L1 expression and PD-1 checkpoint pathway in cancer	Human Diseases	Cancer: overview	1	0.0974105	9.8125	Ticam2	mmu05235
