# Supplementary material for: Comprehensive analysis of the coding and non-coding RNA transcriptome expression profiles of hippocampus tissue in tx-J animal model of Wilson's disease
Source: Sci Rep. 2023 Jun 7;13:9252. doi: 10.1038/s41598-023-36503-8 (PMC10247767; doi:10.1038/s41598-023-36503-8)
Supplement: Supplementary file 16 — Supplementary Table 12. [file 41598_2023_36503_MOESM16_ESM.xls]

## Sheet: diff_circRNA_mRNA_cor_fliter0.7
circRNA	mRNA	gene_id	gene_name	correlation	pvalue
circRNA.136	ENSMUST00000103129	ENSMUSG00000027635	Dsn1	0.87683	0.000180917
circRNA.136	ENSMUST00000103129	ENSMUSG00000027635	Dsn1	0.87683	0.000180917
circRNA.136	ENSMUST00000124683	ENSMUSG00000071337	Tia1	0.801207	0.00173246
circRNA.136	ENSMUST00000124683	ENSMUSG00000071337	Tia1	0.801207	0.00173246
circRNA.136	ENSMUST00000122374	ENSMUSG00000023232	Serinc2	0.711778	0.00941991
circRNA.136	ENSMUST00000122374	ENSMUSG00000023232	Serinc2	0.711778	0.00941991
circRNA.136	ENSMUST00000172638	ENSMUSG00000029913	Prdm5	0.719333	0.00836535
circRNA.136	ENSMUST00000172638	ENSMUSG00000029913	Prdm5	0.719333	0.00836535
circRNA.243	ENSMUST00000226610	ENSMUSG00000022996	Wnt10b	0.732325	0.00676158
circRNA.243	ENSMUST00000226610	ENSMUSG00000022996	Wnt10b	0.732325	0.00676158
circRNA.243	ENSMUST00000103129	ENSMUSG00000027635	Dsn1	0.734691	0.00649637
circRNA.243	ENSMUST00000103129	ENSMUSG00000027635	Dsn1	0.734691	0.00649637
circRNA.243	ENSMUST00000110829	ENSMUSG00000029554	Mad1l1	0.723408	0.00783464
circRNA.243	ENSMUST00000110829	ENSMUSG00000029554	Mad1l1	0.723408	0.00783464
circRNA.243	ENSMUST00000139014	ENSMUSG00000043993	2900052L18Rik	0.835046	0.000724065
circRNA.243	ENSMUST00000139014	ENSMUSG00000043993	2900052L18Rik	0.835046	0.000724065
circRNA.243	ENSMUST00000115113	ENSMUSG00000028999	Rint1	0.736258	0.00632513
circRNA.243	ENSMUST00000115113	ENSMUSG00000028999	Rint1	0.736258	0.00632513
circRNA.243	ENSMUST00000118096	ENSMUSG00000021567	Nkd2	0.736992	0.00624608
circRNA.243	ENSMUST00000118096	ENSMUSG00000021567	Nkd2	0.736992	0.00624608
circRNA.243	ENSMUST00000165555	ENSMUSG00000024294	Mib1	0.725934	0.00751862
circRNA.243	ENSMUST00000165555	ENSMUSG00000024294	Mib1	0.725934	0.00751862
circRNA.243	ENSMUST00000024035	ENSMUSG00000023267	Gabrr2	0.704894	0.0104641
circRNA.243	ENSMUST00000024035	ENSMUSG00000023267	Gabrr2	0.704894	0.0104641
circRNA.285	ENSMUST00000111222	ENSMUSG00000048058	Ldlrad3	0.717441	0.0086207
circRNA.285	ENSMUST00000111222	ENSMUSG00000048058	Ldlrad3	0.717441	0.0086207
circRNA.377	ENSMUST00000017188	ENSMUSG00000060147	Serpinb6a	0.858059	0.000355781
circRNA.377	ENSMUST00000017188	ENSMUSG00000060147	Serpinb6a	0.858059	0.000355781
circRNA.377	ENSMUST00000127938	ENSMUSG00000026171	Rnf25	0.785821	0.00244606
circRNA.377	ENSMUST00000127938	ENSMUSG00000026171	Rnf25	0.785821	0.00244606
circRNA.400	ENSMUST00000127420	ENSMUSG00000025920	Stau2	0.743899	0.00553803
circRNA.400	ENSMUST00000127420	ENSMUSG00000025920	Stau2	0.743899	0.00553803
circRNA.400	ENSMUST00000128511	ENSMUSG00000029310	Nudt9	0.828706	0.00086451
circRNA.400	ENSMUST00000128511	ENSMUSG00000029310	Nudt9	0.828706	0.00086451
circRNA.400	ENSMUST00000111027	ENSMUSG00000029713	Gnb2	0.713583	0.00915943
circRNA.400	ENSMUST00000111027	ENSMUSG00000029713	Gnb2	0.713583	0.00915943
circRNA.497	ENSMUST00000098259	ENSMUSG00000047248	C2cd3	0.784833	0.00249852
circRNA.497	ENSMUST00000098259	ENSMUSG00000047248	C2cd3	0.784833	0.00249852
circRNA.497	ENSMUST00000084301	ENSMUSG00000028649	Macf1	0.700774	0.0111291
circRNA.497	ENSMUST00000084301	ENSMUSG00000028649	Macf1	0.700774	0.0111291
circRNA.497	ENSMUST00000115051	ENSMUSG00000061758	Akr1b10	0.705464	0.0103746
circRNA.497	ENSMUST00000115051	ENSMUSG00000061758	Akr1b10	0.705464	0.0103746
circRNA.497	ENSMUST00000094951	ENSMUSG00000064329	Scn1a	0.715163	0.00893579
circRNA.497	ENSMUST00000094951	ENSMUSG00000064329	Scn1a	0.715163	0.00893579
circRNA.497	ENSMUST00000185912	ENSMUSG00000010453	Kansl3	0.710619	0.00958998
circRNA.497	ENSMUST00000185912	ENSMUSG00000010453	Kansl3	0.710619	0.00958998
circRNA.497	ENSMUST00000074618	ENSMUSG00000027544	Nfatc2	0.732237	0.00677165
circRNA.497	ENSMUST00000074618	ENSMUSG00000027544	Nfatc2	0.732237	0.00677165
circRNA.497	ENSMUST00000140478	ENSMUSG00000070880	Gad1	0.719202	0.0083829
circRNA.497	ENSMUST00000140478	ENSMUSG00000070880	Gad1	0.719202	0.0083829
circRNA.497	ENSMUST00000076700	ENSMUSG00000018654	Ikzf1	0.765451	0.00371239
circRNA.497	ENSMUST00000076700	ENSMUSG00000018654	Ikzf1	0.765451	0.00371239
circRNA.497	ENSMUST00000153931	ENSMUSG00000058835	Abi1	0.716914	0.00869294
circRNA.497	ENSMUST00000153931	ENSMUSG00000058835	Abi1	0.716914	0.00869294
circRNA.497	ENSMUST00000182665	ENSMUSG00000069601	Ank3	0.703065	0.0107555
circRNA.497	ENSMUST00000182665	ENSMUSG00000069601	Ank3	0.703065	0.0107555
circRNA.497	ENSMUST00000117624	ENSMUSG00000037300	Ttc13	0.759075	0.00419592
circRNA.497	ENSMUST00000117624	ENSMUSG00000037300	Ttc13	0.759075	0.00419592
circRNA.555	ENSMUST00000153204	ENSMUSG00000039850	Endov	-0.835325	0.000718318
circRNA.555	ENSMUST00000153204	ENSMUSG00000039850	Endov	-0.835325	0.000718318
circRNA.555	ENSMUST00000145913	ENSMUSG00000032531	Amotl2	-0.700008	0.011256
circRNA.555	ENSMUST00000145913	ENSMUSG00000032531	Amotl2	-0.700008	0.011256
circRNA.555	ENSMUST00000148451	ENSMUSG00000005299	Letm1	0.712166	0.00936345
circRNA.555	ENSMUST00000148451	ENSMUSG00000005299	Letm1	0.712166	0.00936345
circRNA.555	ENSMUST00000155620	ENSMUSG00000030315	Vgll4	0.780055	0.0027645
circRNA.555	ENSMUST00000155620	ENSMUSG00000030315	Vgll4	0.780055	0.0027645
circRNA.555	ENSMUST00000219223	ENSMUSG00000051331	Cacna1c	-0.703598	0.01067
circRNA.555	ENSMUST00000219223	ENSMUSG00000051331	Cacna1c	-0.703598	0.01067
circRNA.555	ENSMUST00000095457	ENSMUSG00000006498	Ptbp1	-0.839814	0.000630618
circRNA.555	ENSMUST00000095457	ENSMUSG00000006498	Ptbp1	-0.839814	0.000630618
circRNA.555	ENSMUST00000129664	ENSMUSG00000036553	Sh3tc1	-0.779129	0.00281844
circRNA.555	ENSMUST00000129664	ENSMUSG00000036553	Sh3tc1	-0.779129	0.00281844
circRNA.555	ENSMUST00000212711	ENSMUSG00000075569	Rsph10b	-0.704199	0.0105741
circRNA.555	ENSMUST00000212711	ENSMUSG00000075569	Rsph10b	-0.704199	0.0105741
circRNA.555	ENSMUST00000152710	ENSMUSG00000030315	Vgll4	0.798354	0.0018509
circRNA.555	ENSMUST00000152710	ENSMUSG00000030315	Vgll4	0.798354	0.0018509
circRNA.655	ENSMUST00000000284	ENSMUSG00000000275	Trim25	0.721002	0.00814485
circRNA.655	ENSMUST00000000284	ENSMUSG00000000275	Trim25	0.721002	0.00814485
circRNA.655	ENSMUST00000115051	ENSMUSG00000061758	Akr1b10	0.750146	0.0049514
circRNA.655	ENSMUST00000115051	ENSMUSG00000061758	Akr1b10	0.750146	0.0049514
circRNA.655	ENSMUST00000094951	ENSMUSG00000064329	Scn1a	0.752896	0.00470864
circRNA.655	ENSMUST00000094951	ENSMUSG00000064329	Scn1a	0.752896	0.00470864
circRNA.655	ENSMUST00000201804	ENSMUSG00000026872	Zeb2	0.797035	0.00190765
circRNA.655	ENSMUST00000201804	ENSMUSG00000026872	Zeb2	0.797035	0.00190765
circRNA.655	ENSMUST00000154428	ENSMUSG00000030533	Unc45a	0.727104	0.00737555
circRNA.655	ENSMUST00000154428	ENSMUSG00000030533	Unc45a	0.727104	0.00737555
circRNA.655	ENSMUST00000112176	ENSMUSG00000049775	Tmsb4x	0.854584	0.000399072
circRNA.655	ENSMUST00000112176	ENSMUSG00000049775	Tmsb4x	0.854584	0.000399072
circRNA.655	ENSMUST00000140478	ENSMUSG00000070880	Gad1	0.744099	0.0055185
circRNA.655	ENSMUST00000140478	ENSMUSG00000070880	Gad1	0.744099	0.0055185
circRNA.655	ENSMUST00000105406	ENSMUSG00000020262	Adarb1	0.802337	0.00168723
circRNA.655	ENSMUST00000105406	ENSMUSG00000020262	Adarb1	0.802337	0.00168723
circRNA.674	ENSMUST00000186465	ENSMUSG00000026219	Trip12	0.719894	0.00829083
circRNA.674	ENSMUST00000186465	ENSMUSG00000026219	Trip12	0.719894	0.00829083
circRNA.674	ENSMUST00000056177	ENSMUSG00000016664	Pacsin2	0.703088	0.0107519
circRNA.674	ENSMUST00000056177	ENSMUSG00000016664	Pacsin2	0.703088	0.0107519
circRNA.674	ENSMUST00000110384	ENSMUSG00000036006	Ripor2	0.709519	0.00975364
circRNA.674	ENSMUST00000110384	ENSMUSG00000036006	Ripor2	0.709519	0.00975364
circRNA.674	ENSMUST00000030571	ENSMUSG00000028782	Adgrb2	0.719474	0.0083466
circRNA.674	ENSMUST00000030571	ENSMUSG00000028782	Adgrb2	0.719474	0.0083466
circRNA.674	ENSMUST00000121766	ENSMUSG00000019817	Plagl1	0.710794	0.00956413
circRNA.674	ENSMUST00000121766	ENSMUSG00000019817	Plagl1	0.710794	0.00956413
circRNA.742	ENSMUST00000107377	ENSMUSG00000028364	Tnc	0.725105	0.00762133
circRNA.742	ENSMUST00000107377	ENSMUSG00000028364	Tnc	0.725105	0.00762133
circRNA.742	ENSMUST00000093995	ENSMUSG00000000632	Sez6	0.737661	0.00617465
circRNA.742	ENSMUST00000093995	ENSMUSG00000000632	Sez6	0.737661	0.00617465
circRNA.744	ENSMUST00000178105	ENSMUSG00000020483	Dynll2	0.74081	0.0058468
circRNA.744	ENSMUST00000178105	ENSMUSG00000020483	Dynll2	0.74081	0.0058468
circRNA.744	ENSMUST00000114122	ENSMUSG00000002489	Tiam1	0.749138	0.00504278
circRNA.744	ENSMUST00000114122	ENSMUSG00000002489	Tiam1	0.749138	0.00504278
circRNA.744	ENSMUST00000122374	ENSMUSG00000023232	Serinc2	0.770975	0.00332873
circRNA.744	ENSMUST00000122374	ENSMUSG00000023232	Serinc2	0.770975	0.00332873
circRNA.744	ENSMUST00000091246	ENSMUSG00000032633	Flcn	0.783753	0.00255685
circRNA.744	ENSMUST00000091246	ENSMUSG00000032633	Flcn	0.783753	0.00255685
circRNA.1161	ENSMUST00000059372	ENSMUSG00000048911	Rnf24	0.774956	0.00307154
circRNA.1161	ENSMUST00000059372	ENSMUSG00000048911	Rnf24	0.774956	0.00307154
circRNA.1161	ENSMUST00000148891	ENSMUSG00000054728	Phactr1	0.761072	0.00403962
circRNA.1161	ENSMUST00000148891	ENSMUSG00000054728	Phactr1	0.761072	0.00403962
circRNA.1161	ENSMUST00000182886	ENSMUSG00000035325	Sec31a	0.740862	0.00584152
circRNA.1161	ENSMUST00000182886	ENSMUSG00000035325	Sec31a	0.740862	0.00584152
circRNA.1161	ENSMUST00000208151	ENSMUSG00000057378	Ryr3	0.702234	0.01089
circRNA.1161	ENSMUST00000208151	ENSMUSG00000057378	Ryr3	0.702234	0.01089
circRNA.1161	ENSMUST00000185824	ENSMUSG00000041459	Tardbp	0.738924	0.00604156
circRNA.1161	ENSMUST00000185824	ENSMUSG00000041459	Tardbp	0.738924	0.00604156
circRNA.1161	ENSMUST00000162694	ENSMUSG00000020329	Polrmt	0.765391	0.00371669
circRNA.1161	ENSMUST00000162694	ENSMUSG00000020329	Polrmt	0.765391	0.00371669
circRNA.1161	ENSMUST00000153485	ENSMUSG00000020868	Xylt2	0.831173	0.000807566
circRNA.1161	ENSMUST00000153485	ENSMUSG00000020868	Xylt2	0.831173	0.000807566
circRNA.1161	ENSMUST00000100489	ENSMUSG00000001847	Rac1	0.706288	0.0102461
circRNA.1161	ENSMUST00000100489	ENSMUSG00000001847	Rac1	0.706288	0.0102461
circRNA.1268	ENSMUST00000187296	ENSMUSG00000056673	Kdm5d	0.702582	0.0108335
circRNA.1268	ENSMUST00000187296	ENSMUSG00000056673	Kdm5d	0.702582	0.0108335
circRNA.1268	ENSMUST00000146711	ENSMUSG00000024403	Atp6v1g2	0.741125	0.00581468
circRNA.1268	ENSMUST00000146711	ENSMUSG00000024403	Atp6v1g2	0.741125	0.00581468
circRNA.1268	ENSMUST00000178105	ENSMUSG00000020483	Dynll2	0.709356	0.00977806
circRNA.1268	ENSMUST00000178105	ENSMUSG00000020483	Dynll2	0.709356	0.00977806
circRNA.1268	ENSMUST00000072477	ENSMUSG00000044501	Zfp758	0.708013	0.00998087
circRNA.1268	ENSMUST00000072477	ENSMUSG00000044501	Zfp758	0.708013	0.00998087
circRNA.1268	ENSMUST00000178095	ENSMUSG00000002489	Tiam1	0.881144	0.000152518
circRNA.1268	ENSMUST00000178095	ENSMUSG00000002489	Tiam1	0.881144	0.000152518
circRNA.1268	ENSMUST00000182370	ENSMUSG00000097451	Rian	0.879184	0.000164952
circRNA.1268	ENSMUST00000182370	ENSMUSG00000097451	Rian	0.879184	0.000164952
circRNA.1380	ENSMUST00000185893	ENSMUSG00000008136	Fhl2	0.780369	0.00274638
circRNA.1380	ENSMUST00000185893	ENSMUSG00000008136	Fhl2	0.780369	0.00274638
circRNA.1380	ENSMUST00000119826	ENSMUSG00000004383	Large1	0.794661	0.00201323
circRNA.1380	ENSMUST00000119826	ENSMUSG00000004383	Large1	0.794661	0.00201323
circRNA.1380	ENSMUST00000103129	ENSMUSG00000027635	Dsn1	0.721051	0.00813847
circRNA.1380	ENSMUST00000103129	ENSMUSG00000027635	Dsn1	0.721051	0.00813847
circRNA.1380	ENSMUST00000066187	ENSMUSG00000048540	Nhlh2	0.845375	0.000533728
circRNA.1380	ENSMUST00000066187	ENSMUSG00000048540	Nhlh2	0.845375	0.000533728
circRNA.1380	ENSMUST00000144168	ENSMUSG00000027215	Cd82	0.720832	0.00816711
circRNA.1380	ENSMUST00000144168	ENSMUSG00000027215	Cd82	0.720832	0.00816711
circRNA.1380	ENSMUST00000092884	ENSMUSG00000000631	Myo18a	0.760903	0.00405264
circRNA.1380	ENSMUST00000092884	ENSMUSG00000000631	Myo18a	0.760903	0.00405264
circRNA.1380	ENSMUST00000162155	ENSMUSG00000022416	Cacna1i	0.740663	0.00586181
circRNA.1380	ENSMUST00000162155	ENSMUSG00000022416	Cacna1i	0.740663	0.00586181
circRNA.1380	ENSMUST00000172638	ENSMUSG00000029913	Prdm5	0.782448	0.00262873
circRNA.1380	ENSMUST00000172638	ENSMUSG00000029913	Prdm5	0.782448	0.00262873
circRNA.1380	ENSMUST00000142443	ENSMUSG00000108748	Gm44579	0.738542	0.0060816
circRNA.1380	ENSMUST00000142443	ENSMUSG00000108748	Gm44579	0.738542	0.0060816
circRNA.1380	ENSMUST00000203925	ENSMUSG00000030276	Ttll3	0.700764	0.0111307
circRNA.1380	ENSMUST00000203925	ENSMUSG00000030276	Ttll3	0.700764	0.0111307
circRNA.1380	ENSMUST00000148660	ENSMUSG00000038740	Mvb12b	0.731562	0.00684878
circRNA.1380	ENSMUST00000148660	ENSMUSG00000038740	Mvb12b	0.731562	0.00684878
circRNA.1380	ENSMUST00000111222	ENSMUSG00000048058	Ldlrad3	0.713528	0.00916719
circRNA.1380	ENSMUST00000111222	ENSMUSG00000048058	Ldlrad3	0.713528	0.00916719
circRNA.1380	ENSMUST00000121766	ENSMUSG00000019817	Plagl1	0.80665	0.00152278
circRNA.1380	ENSMUST00000121766	ENSMUSG00000019817	Plagl1	0.80665	0.00152278
circRNA.1514	ENSMUST00000080673	ENSMUSG00000057378	Ryr3	0.760451	0.00408772
circRNA.1514	ENSMUST00000080673	ENSMUSG00000057378	Ryr3	0.760451	0.00408772
circRNA.1514	ENSMUST00000193559	ENSMUSG00000033900	Map9	0.740893	0.00583828
circRNA.1514	ENSMUST00000193559	ENSMUSG00000033900	Map9	0.740893	0.00583828
circRNA.1514	ENSMUST00000106925	ENSMUSG00000027859	Ngf	0.727236	0.00735949
circRNA.1514	ENSMUST00000106925	ENSMUSG00000027859	Ngf	0.727236	0.00735949
circRNA.1524	ENSMUST00000097763	ENSMUSG00000029026	Trp73	0.70924	0.00979547
circRNA.1524	ENSMUST00000097763	ENSMUSG00000029026	Trp73	0.70924	0.00979547
circRNA.1524	ENSMUST00000111027	ENSMUSG00000029713	Gnb2	0.710438	0.00961679
circRNA.1524	ENSMUST00000111027	ENSMUSG00000029713	Gnb2	0.710438	0.00961679
circRNA.1535	ENSMUST00000168406	ENSMUSG00000023367	Tmem176a	0.727521	0.00732493
circRNA.1535	ENSMUST00000168406	ENSMUSG00000023367	Tmem176a	0.727521	0.00732493
circRNA.1535	ENSMUST00000134415	ENSMUSG00000040451	Sgms1	0.805585	0.00156218
circRNA.1535	ENSMUST00000134415	ENSMUSG00000040451	Sgms1	0.805585	0.00156218
circRNA.1535	ENSMUST00000099543	ENSMUSG00000039903	Eva1c	0.704194	0.010575
circRNA.1535	ENSMUST00000099543	ENSMUSG00000039903	Eva1c	0.704194	0.010575
circRNA.1535	ENSMUST00000110009	ENSMUSG00000022602	Arc	-0.72462	0.00768175
circRNA.1535	ENSMUST00000110009	ENSMUSG00000022602	Arc	-0.72462	0.00768175
circRNA.1535	ENSMUST00000149286	ENSMUSG00000037697	Ddhd1	0.721899	0.00802818
circRNA.1535	ENSMUST00000149286	ENSMUSG00000037697	Ddhd1	0.721899	0.00802818
circRNA.1535	ENSMUST00000133898	ENSMUSG00000027238	Frmd5	0.722463	0.00795542
circRNA.1535	ENSMUST00000133898	ENSMUSG00000027238	Frmd5	0.722463	0.00795542
circRNA.1535	ENSMUST00000153204	ENSMUSG00000039850	Endov	0.713879	0.00911721
circRNA.1535	ENSMUST00000153204	ENSMUSG00000039850	Endov	0.713879	0.00911721
circRNA.1535	ENSMUST00000107067	ENSMUSG00000048747	E130114P18Rik	0.814016	0.00127069
circRNA.1535	ENSMUST00000107067	ENSMUSG00000048747	E130114P18Rik	0.814016	0.00127069
circRNA.1535	ENSMUST00000145913	ENSMUSG00000032531	Amotl2	0.862488	0.000306006
circRNA.1535	ENSMUST00000145913	ENSMUSG00000032531	Amotl2	0.862488	0.000306006
circRNA.1535	ENSMUST00000154724	ENSMUSG00000095538	Gm21983	0.756042	0.00444195
circRNA.1535	ENSMUST00000154724	ENSMUSG00000095538	Gm21983	0.756042	0.00444195
circRNA.1535	ENSMUST00000169597	ENSMUSG00000021275	Tecpr2	0.779133	0.00281817
circRNA.1535	ENSMUST00000169597	ENSMUSG00000021275	Tecpr2	0.779133	0.00281817
circRNA.1535	ENSMUST00000106711	ENSMUSG00000000142	Axin2	0.748291	0.00512048
circRNA.1535	ENSMUST00000106711	ENSMUSG00000000142	Axin2	0.748291	0.00512048
circRNA.1535	ENSMUST00000111891	ENSMUSG00000030220	Arhgdib	0.876371	0.000184161
circRNA.1535	ENSMUST00000111891	ENSMUSG00000030220	Arhgdib	0.876371	0.000184161
circRNA.1535	ENSMUST00000164387	ENSMUSG00000060240	Cend1	0.715041	0.00895297
circRNA.1535	ENSMUST00000164387	ENSMUSG00000060240	Cend1	0.715041	0.00895297
circRNA.1535	ENSMUST00000033640	ENSMUSG00000031284	Pak3	0.726922	0.00739763
circRNA.1535	ENSMUST00000033640	ENSMUSG00000031284	Pak3	0.726922	0.00739763
circRNA.1535	ENSMUST00000026485	ENSMUSG00000025421	Hdhd2	0.784101	0.00253798
circRNA.1535	ENSMUST00000026485	ENSMUSG00000025421	Hdhd2	0.784101	0.00253798
circRNA.1535	ENSMUST00000176690	ENSMUSG00000049577	Zfpm1	0.703364	0.0107075
circRNA.1535	ENSMUST00000176690	ENSMUSG00000049577	Zfpm1	0.703364	0.0107075
circRNA.1535	ENSMUST00000136296	ENSMUSG00000074643	Cpne1	0.809802	0.0014106
circRNA.1535	ENSMUST00000136296	ENSMUSG00000074643	Cpne1	0.809802	0.0014106
circRNA.1535	ENSMUST00000101655	ENSMUSG00000023764	Sfi1	0.726414	0.00745968
circRNA.1535	ENSMUST00000101655	ENSMUSG00000023764	Sfi1	0.726414	0.00745968
circRNA.1535	ENSMUST00000199464	ENSMUSG00000028107	Tars2	0.749102	0.00504602
circRNA.1535	ENSMUST00000199464	ENSMUSG00000028107	Tars2	0.749102	0.00504602
circRNA.1535	ENSMUST00000129664	ENSMUSG00000036553	Sh3tc1	0.86398	0.000290526
circRNA.1535	ENSMUST00000129664	ENSMUSG00000036553	Sh3tc1	0.86398	0.000290526
circRNA.1535	ENSMUST00000222846	ENSMUSG00000021458	2010111I01Rik	0.702374	0.0108671
circRNA.1535	ENSMUST00000222846	ENSMUSG00000021458	2010111I01Rik	0.702374	0.0108671
circRNA.1535	ENSMUST00000077705	ENSMUSG00000063415	Cyp26b1	0.760218	0.00410593
circRNA.1535	ENSMUST00000077705	ENSMUSG00000063415	Cyp26b1	0.760218	0.00410593
circRNA.1535	ENSMUST00000034836	ENSMUSG00000032295	Man2c1	0.707708	0.0100273
circRNA.1535	ENSMUST00000034836	ENSMUSG00000032295	Man2c1	0.707708	0.0100273
circRNA.1641	ENSMUST00000017188	ENSMUSG00000060147	Serpinb6a	0.952043	1.8428e-06
circRNA.1641	ENSMUST00000017188	ENSMUSG00000060147	Serpinb6a	0.952043	1.8428e-06
circRNA.1641	ENSMUST00000159616	ENSMUSG00000060780	Lrrtm1	0.728158	0.00724827
circRNA.1641	ENSMUST00000159616	ENSMUSG00000060780	Lrrtm1	0.728158	0.00724827
circRNA.1641	ENSMUST00000121471	ENSMUSG00000020023	Tmcc3	0.827788	0.000886479
circRNA.1641	ENSMUST00000121471	ENSMUSG00000020023	Tmcc3	0.827788	0.000886479
circRNA.1641	ENSMUST00000111027	ENSMUSG00000029713	Gnb2	0.700356	0.0111981
circRNA.1641	ENSMUST00000111027	ENSMUSG00000029713	Gnb2	0.700356	0.0111981
circRNA.1641	ENSMUST00000088081	ENSMUSG00000029168	Dpysl5	0.76088	0.00405446
circRNA.1641	ENSMUST00000088081	ENSMUSG00000029168	Dpysl5	0.76088	0.00405446
circRNA.1641	ENSMUST00000194740	ENSMUSG00000039318	Rab3gap2	0.772317	0.00324029
circRNA.1641	ENSMUST00000194740	ENSMUSG00000039318	Rab3gap2	0.772317	0.00324029
circRNA.1641	ENSMUST00000112629	ENSMUSG00000026826	Nr4a2	0.837224	0.000680123
circRNA.1641	ENSMUST00000112629	ENSMUSG00000026826	Nr4a2	0.837224	0.000680123
circRNA.1641	ENSMUST00000127938	ENSMUSG00000026171	Rnf25	0.862351	0.000307458
circRNA.1641	ENSMUST00000127938	ENSMUSG00000026171	Rnf25	0.862351	0.000307458
circRNA.1642	ENSMUST00000153204	ENSMUSG00000039850	Endov	0.791974	0.00213803
circRNA.1642	ENSMUST00000153204	ENSMUSG00000039850	Endov	0.791974	0.00213803
circRNA.1642	ENSMUST00000169418	ENSMUSG00000031422	Morf4l2	0.796686	0.0019229
circRNA.1642	ENSMUST00000169418	ENSMUSG00000031422	Morf4l2	0.796686	0.0019229
circRNA.1642	ENSMUST00000095457	ENSMUSG00000006498	Ptbp1	0.758512	0.00424076
circRNA.1642	ENSMUST00000095457	ENSMUSG00000006498	Ptbp1	0.758512	0.00424076
circRNA.1642	ENSMUST00000129664	ENSMUSG00000036553	Sh3tc1	0.744047	0.00552356
circRNA.1642	ENSMUST00000129664	ENSMUSG00000036553	Sh3tc1	0.744047	0.00552356
circRNA.1642	ENSMUST00000134104	ENSMUSG00000044005	Gls2	0.707848	0.0100061
circRNA.1642	ENSMUST00000134104	ENSMUSG00000044005	Gls2	0.707848	0.0100061
circRNA.1710	ENSMUST00000033480	ENSMUSG00000062949	Atp11c	0.71225	0.00935118
circRNA.1710	ENSMUST00000033480	ENSMUSG00000062949	Atp11c	0.71225	0.00935118
circRNA.1710	ENSMUST00000210060	ENSMUSG00000057342	Sphk2	0.709015	0.00982921
circRNA.1710	ENSMUST00000210060	ENSMUSG00000057342	Sphk2	0.709015	0.00982921
circRNA.1710	ENSMUST00000045543	ENSMUSG00000035228	Ccdc106	0.709218	0.00979877
circRNA.1710	ENSMUST00000045543	ENSMUSG00000035228	Ccdc106	0.709218	0.00979877
circRNA.1710	ENSMUST00000167322	ENSMUSG00000021185	Dglucy	0.712914	0.00925535
circRNA.1710	ENSMUST00000167322	ENSMUSG00000021185	Dglucy	0.712914	0.00925535
circRNA.1710	ENSMUST00000153485	ENSMUSG00000020868	Xylt2	0.725506	0.00757143
circRNA.1710	ENSMUST00000153485	ENSMUSG00000020868	Xylt2	0.725506	0.00757143
circRNA.1710	ENSMUST00000120122	ENSMUSG00000032030	Cul5	0.906468	4.80981e-05
circRNA.1710	ENSMUST00000120122	ENSMUSG00000032030	Cul5	0.906468	4.80981e-05
circRNA.1710	ENSMUST00000093995	ENSMUSG00000000632	Sez6	0.735464	0.00641149
circRNA.1710	ENSMUST00000093995	ENSMUSG00000000632	Sez6	0.735464	0.00641149
circRNA.1743	ENSMUST00000180036	ENSMUSG00000035242	Oaz1	0.962722	5.32529e-07
circRNA.1743	ENSMUST00000180036	ENSMUSG00000035242	Oaz1	0.962722	5.32529e-07
circRNA.1743	ENSMUST00000088935	ENSMUSG00000036985	Zdhhc9	0.703789	0.0106394
circRNA.1743	ENSMUST00000088935	ENSMUSG00000036985	Zdhhc9	0.703789	0.0106394
circRNA.1743	ENSMUST00000151217	ENSMUSG00000085151	1110018N20Rik	0.80816	0.0014682
circRNA.1743	ENSMUST00000151217	ENSMUSG00000085151	1110018N20Rik	0.80816	0.0014682
circRNA.1743	ENSMUST00000063303	ENSMUSG00000020389	Cdkl3	0.876491	0.000183308
circRNA.1743	ENSMUST00000063303	ENSMUSG00000020389	Cdkl3	0.876491	0.000183308
circRNA.1743	ENSMUST00000054266	ENSMUSG00000079020	Slc45a4	0.895735	8.12704e-05
circRNA.1743	ENSMUST00000054266	ENSMUSG00000079020	Slc45a4	0.895735	8.12704e-05
circRNA.1743	ENSMUST00000208915	ENSMUSG00000024921	Smarca2	0.81735	0.00116774
circRNA.1743	ENSMUST00000208915	ENSMUSG00000024921	Smarca2	0.81735	0.00116774
circRNA.1743	ENSMUST00000041913	ENSMUSG00000032657	Fam189b	0.943602	4.08602e-06
circRNA.1743	ENSMUST00000041913	ENSMUSG00000032657	Fam189b	0.943602	4.08602e-06
circRNA.1743	ENSMUST00000172621	ENSMUSG00000028073	Pear1	0.970007	1.81767e-07
circRNA.1743	ENSMUST00000172621	ENSMUSG00000028073	Pear1	0.970007	1.81767e-07
circRNA.1743	ENSMUST00000199926	ENSMUSG00000029472	Anapc5	0.806276	0.00153654
circRNA.1743	ENSMUST00000199926	ENSMUSG00000029472	Anapc5	0.806276	0.00153654
circRNA.1743	ENSMUST00000219223	ENSMUSG00000051331	Cacna1c	0.761127	0.00403539
circRNA.1743	ENSMUST00000219223	ENSMUSG00000051331	Cacna1c	0.761127	0.00403539
circRNA.1743	ENSMUST00000095457	ENSMUSG00000006498	Ptbp1	0.711281	0.00949247
circRNA.1743	ENSMUST00000095457	ENSMUSG00000006498	Ptbp1	0.711281	0.00949247
circRNA.1743	ENSMUST00000050497	ENSMUSG00000046679	C87436	0.953428	1.59537e-06
circRNA.1743	ENSMUST00000050497	ENSMUSG00000046679	C87436	0.953428	1.59537e-06
circRNA.1743	ENSMUST00000145138	ENSMUSG00000038346	Zfp384	0.734729	0.00649222
circRNA.1743	ENSMUST00000145138	ENSMUSG00000038346	Zfp384	0.734729	0.00649222
circRNA.1743	ENSMUST00000195995	ENSMUSG00000042520	Ubap2l	0.900895	6.36214e-05
circRNA.1743	ENSMUST00000195995	ENSMUSG00000042520	Ubap2l	0.900895	6.36214e-05
circRNA.1743	ENSMUST00000211866	ENSMUSG00000031951	Tmem231	0.778452	0.00285836
circRNA.1743	ENSMUST00000211866	ENSMUSG00000031951	Tmem231	0.778452	0.00285836
circRNA.1743	ENSMUST00000177654	ENSMUSG00000039936	Pik3cd	0.789684	0.00224902
circRNA.1743	ENSMUST00000177654	ENSMUSG00000039936	Pik3cd	0.789684	0.00224902
circRNA.1743	ENSMUST00000118952	ENSMUSG00000036779	Papd5	0.952835	1.69786e-06
circRNA.1743	ENSMUST00000118952	ENSMUSG00000036779	Papd5	0.952835	1.69786e-06
circRNA.1743	ENSMUST00000006754	ENSMUSG00000020923	Ubtf	0.902575	5.85784e-05
circRNA.1743	ENSMUST00000006754	ENSMUSG00000020923	Ubtf	0.902575	5.85784e-05
circRNA.1743	ENSMUST00000137386	ENSMUSG00000024169	Ift140	0.833745	0.000751325
circRNA.1743	ENSMUST00000137386	ENSMUSG00000024169	Ift140	0.833745	0.000751325
circRNA.1743	ENSMUST00000186726	ENSMUSG00000056673	Kdm5d	0.862827	0.000302435
circRNA.1743	ENSMUST00000186726	ENSMUSG00000056673	Kdm5d	0.862827	0.000302435
circRNA.1743	ENSMUST00000210106	ENSMUSG00000050708	Ftl1	0.881071	0.000152968
circRNA.1743	ENSMUST00000210106	ENSMUSG00000050708	Ftl1	0.881071	0.000152968
circRNA.1743	ENSMUST00000141902	ENSMUSG00000039753	Fbxl5	0.999934	9.58346e-21
circRNA.1743	ENSMUST00000141902	ENSMUSG00000039753	Fbxl5	0.999934	9.58346e-21
circRNA.1743	ENSMUST00000102510	ENSMUSG00000020850	Prpf8	0.79368	0.00205812
circRNA.1743	ENSMUST00000102510	ENSMUSG00000020850	Prpf8	0.79368	0.00205812
circRNA.1743	ENSMUST00000223495	ENSMUSG00000042213	Zfand4	0.920214	2.22452e-05
circRNA.1743	ENSMUST00000223495	ENSMUSG00000042213	Zfand4	0.920214	2.22452e-05
circRNA.1743	ENSMUST00000031606	ENSMUSG00000029602	Rasal1	0.993012	1.29678e-10
circRNA.1743	ENSMUST00000031606	ENSMUSG00000029602	Rasal1	0.993012	1.29678e-10
circRNA.1743	ENSMUST00000105421	ENSMUSG00000033444	Specc1l	0.845843	0.000526135
circRNA.1743	ENSMUST00000105421	ENSMUSG00000033444	Specc1l	0.845843	0.000526135
circRNA.1743	ENSMUST00000176770	ENSMUSG00000032570	Atp2c1	0.998318	1.05788e-13
circRNA.1743	ENSMUST00000176770	ENSMUSG00000032570	Atp2c1	0.998318	1.05788e-13
circRNA.1745	ENSMUST00000028740	ENSMUSG00000090100	Ttbk2	0.706538	0.0102073
circRNA.1745	ENSMUST00000028740	ENSMUSG00000090100	Ttbk2	0.706538	0.0102073
circRNA.1745	ENSMUST00000080673	ENSMUSG00000057378	Ryr3	0.766566	0.00363235
circRNA.1745	ENSMUST00000080673	ENSMUSG00000057378	Ryr3	0.766566	0.00363235
circRNA.1745	ENSMUST00000059515	ENSMUSG00000021218	Gdi2	0.70554	0.0103627
circRNA.1745	ENSMUST00000059515	ENSMUSG00000021218	Gdi2	0.70554	0.0103627
circRNA.1745	ENSMUST00000193559	ENSMUSG00000033900	Map9	0.734287	0.00654114
circRNA.1745	ENSMUST00000193559	ENSMUSG00000033900	Map9	0.734287	0.00654114
circRNA.1745	ENSMUST00000114047	ENSMUSG00000039753	Fbxl5	0.704823	0.0104754
circRNA.1745	ENSMUST00000114047	ENSMUSG00000039753	Fbxl5	0.704823	0.0104754
circRNA.1745	ENSMUST00000106925	ENSMUSG00000027859	Ngf	0.710482	0.00961032
circRNA.1745	ENSMUST00000106925	ENSMUSG00000027859	Ngf	0.710482	0.00961032
circRNA.2061	ENSMUST00000017188	ENSMUSG00000060147	Serpinb6a	0.74705	0.00523599
circRNA.2061	ENSMUST00000017188	ENSMUSG00000060147	Serpinb6a	0.74705	0.00523599
circRNA.2061	ENSMUST00000186465	ENSMUSG00000026219	Trip12	0.729024	0.0071451
circRNA.2061	ENSMUST00000186465	ENSMUSG00000026219	Trip12	0.729024	0.0071451
circRNA.2061	ENSMUST00000056177	ENSMUSG00000016664	Pacsin2	0.79133	0.00216879
circRNA.2061	ENSMUST00000056177	ENSMUSG00000016664	Pacsin2	0.79133	0.00216879
circRNA.2061	ENSMUST00000110384	ENSMUSG00000036006	Ripor2	0.875896	0.000187574
circRNA.2061	ENSMUST00000110384	ENSMUSG00000036006	Ripor2	0.875896	0.000187574
circRNA.2061	ENSMUST00000188484	ENSMUSG00000069045	Ddx3y	0.885611	0.000126921
circRNA.2061	ENSMUST00000188484	ENSMUSG00000069045	Ddx3y	0.885611	0.000126921
circRNA.2061	ENSMUST00000208326	ENSMUSG00000003545	Fosb	0.704171	0.0105786
circRNA.2061	ENSMUST00000208326	ENSMUSG00000003545	Fosb	0.704171	0.0105786
circRNA.2061	ENSMUST00000079424	ENSMUSG00000035778	Ggta1	0.722935	0.00789501
circRNA.2061	ENSMUST00000079424	ENSMUSG00000035778	Ggta1	0.722935	0.00789501
circRNA.2061	ENSMUST00000121471	ENSMUSG00000020023	Tmcc3	0.799605	0.00179821
circRNA.2061	ENSMUST00000121471	ENSMUSG00000020023	Tmcc3	0.799605	0.00179821
circRNA.2061	ENSMUST00000077737	ENSMUSG00000026918	Brd3	0.787044	0.0023823
circRNA.2061	ENSMUST00000077737	ENSMUSG00000026918	Brd3	0.787044	0.0023823
circRNA.2061	ENSMUST00000111027	ENSMUSG00000029713	Gnb2	0.806062	0.00154444
circRNA.2061	ENSMUST00000111027	ENSMUSG00000029713	Gnb2	0.806062	0.00154444
circRNA.2061	ENSMUST00000162155	ENSMUSG00000022416	Cacna1i	0.780327	0.00274881
circRNA.2061	ENSMUST00000162155	ENSMUSG00000022416	Cacna1i	0.780327	0.00274881
circRNA.2061	ENSMUST00000208202	ENSMUSG00000030922	Lyrm1	0.866654	0.00026431
circRNA.2061	ENSMUST00000208202	ENSMUSG00000030922	Lyrm1	0.866654	0.00026431
circRNA.2061	ENSMUST00000088081	ENSMUSG00000029168	Dpysl5	0.707979	0.00998607
circRNA.2061	ENSMUST00000088081	ENSMUSG00000029168	Dpysl5	0.707979	0.00998607
circRNA.2061	ENSMUST00000194740	ENSMUSG00000039318	Rab3gap2	0.883354	0.000139394
circRNA.2061	ENSMUST00000194740	ENSMUSG00000039318	Rab3gap2	0.883354	0.000139394
circRNA.2061	ENSMUST00000164993	ENSMUSG00000041324	Inhba	0.735451	0.00641292
circRNA.2061	ENSMUST00000164993	ENSMUSG00000041324	Inhba	0.735451	0.00641292
circRNA.2061	ENSMUST00000119077	ENSMUSG00000051000	Fam160a1	0.807232	0.00150158
circRNA.2061	ENSMUST00000119077	ENSMUSG00000051000	Fam160a1	0.807232	0.00150158
circRNA.2061	ENSMUST00000130044	ENSMUSG00000043079	Synpo	0.792099	0.00213209
circRNA.2061	ENSMUST00000130044	ENSMUSG00000043079	Synpo	0.792099	0.00213209
circRNA.2061	ENSMUST00000148660	ENSMUSG00000038740	Mvb12b	0.80806	0.00147178
circRNA.2061	ENSMUST00000148660	ENSMUSG00000038740	Mvb12b	0.80806	0.00147178
circRNA.2061	ENSMUST00000165555	ENSMUSG00000024294	Mib1	0.783726	0.00255833
circRNA.2061	ENSMUST00000165555	ENSMUSG00000024294	Mib1	0.783726	0.00255833
circRNA.2061	ENSMUST00000111222	ENSMUSG00000048058	Ldlrad3	0.794293	0.00202996
circRNA.2061	ENSMUST00000111222	ENSMUSG00000048058	Ldlrad3	0.794293	0.00202996
circRNA.2061	ENSMUST00000030571	ENSMUSG00000028782	Adgrb2	0.832244	0.000783758
circRNA.2061	ENSMUST00000030571	ENSMUSG00000028782	Adgrb2	0.832244	0.000783758
circRNA.2210	ENSMUST00000135056	ENSMUSG00000026490	Cdc42bpa	0.808442	0.00145822
circRNA.2210	ENSMUST00000135056	ENSMUSG00000026490	Cdc42bpa	0.808442	0.00145822
circRNA.2210	ENSMUST00000168378	ENSMUSG00000036473	Tbc1d24	0.795769	0.00196343
circRNA.2210	ENSMUST00000168378	ENSMUSG00000036473	Tbc1d24	0.795769	0.00196343
circRNA.2210	ENSMUST00000186614	ENSMUSG00000037236	Matr3	0.705095	0.0104326
circRNA.2210	ENSMUST00000186614	ENSMUSG00000037236	Matr3	0.705095	0.0104326
circRNA.2210	ENSMUST00000134104	ENSMUSG00000044005	Gls2	0.720264	0.00824183
circRNA.2210	ENSMUST00000134104	ENSMUSG00000044005	Gls2	0.720264	0.00824183
circRNA.2210	ENSMUST00000099462	ENSMUSG00000048240	Gng7	0.772129	0.00325253
circRNA.2210	ENSMUST00000099462	ENSMUSG00000048240	Gng7	0.772129	0.00325253
circRNA.2210	ENSMUST00000168697	ENSMUSG00000069682	Gm10275	0.711084	0.00952147
circRNA.2210	ENSMUST00000168697	ENSMUSG00000069682	Gm10275	0.711084	0.00952147
circRNA.2210	ENSMUST00000156359	ENSMUSG00000067274	Rplp0	0.714815	0.00898479
circRNA.2210	ENSMUST00000156359	ENSMUSG00000067274	Rplp0	0.714815	0.00898479
circRNA.2225	ENSMUST00000186465	ENSMUSG00000026219	Trip12	0.897378	7.5283e-05
circRNA.2225	ENSMUST00000186465	ENSMUSG00000026219	Trip12	0.897378	7.5283e-05
circRNA.2225	ENSMUST00000056177	ENSMUSG00000016664	Pacsin2	0.84406	0.000555519
circRNA.2225	ENSMUST00000056177	ENSMUSG00000016664	Pacsin2	0.84406	0.000555519
circRNA.2225	ENSMUST00000108030	ENSMUSG00000020513	Tubd1	0.772916	0.00320136
circRNA.2225	ENSMUST00000108030	ENSMUSG00000020513	Tubd1	0.772916	0.00320136
circRNA.2225	ENSMUST00000212040	ENSMUSG00000035770	Dync1li2	0.750044	0.00496063
circRNA.2225	ENSMUST00000212040	ENSMUSG00000035770	Dync1li2	0.750044	0.00496063
circRNA.2225	ENSMUST00000110384	ENSMUSG00000036006	Ripor2	0.780346	0.00274769
circRNA.2225	ENSMUST00000110384	ENSMUSG00000036006	Ripor2	0.780346	0.00274769
circRNA.2225	ENSMUST00000137217	ENSMUSG00000045180	Shroom2	0.86532	0.000277142
circRNA.2225	ENSMUST00000137217	ENSMUSG00000045180	Shroom2	0.86532	0.000277142
circRNA.2225	ENSMUST00000187296	ENSMUSG00000056673	Kdm5d	0.703565	0.0106753
circRNA.2225	ENSMUST00000187296	ENSMUSG00000056673	Kdm5d	0.703565	0.0106753
circRNA.2225	ENSMUST00000188484	ENSMUSG00000069045	Ddx3y	0.750825	0.00489057
circRNA.2225	ENSMUST00000188484	ENSMUSG00000069045	Ddx3y	0.750825	0.00489057
circRNA.2225	ENSMUST00000074339	ENSMUSG00000028107	Tars2	0.741605	0.00576612
circRNA.2225	ENSMUST00000074339	ENSMUSG00000028107	Tars2	0.741605	0.00576612
circRNA.2225	ENSMUST00000146711	ENSMUSG00000024403	Atp6v1g2	0.8467	0.000512442
circRNA.2225	ENSMUST00000146711	ENSMUSG00000024403	Atp6v1g2	0.8467	0.000512442
circRNA.2225	ENSMUST00000144168	ENSMUSG00000027215	Cd82	0.827095	0.000903332
circRNA.2225	ENSMUST00000144168	ENSMUSG00000027215	Cd82	0.827095	0.000903332
circRNA.2225	ENSMUST00000178105	ENSMUSG00000020483	Dynll2	0.765967	0.00367521
circRNA.2225	ENSMUST00000178105	ENSMUSG00000020483	Dynll2	0.765967	0.00367521
circRNA.2225	ENSMUST00000210910	ENSMUSG00000022935	Grik1	0.752158	0.00477289
circRNA.2225	ENSMUST00000210910	ENSMUSG00000022935	Grik1	0.752158	0.00477289
circRNA.2225	ENSMUST00000020581	ENSMUSG00000020331	Hcn2	0.756216	0.00442756
circRNA.2225	ENSMUST00000020581	ENSMUSG00000020331	Hcn2	0.756216	0.00442756
circRNA.2225	ENSMUST00000162155	ENSMUSG00000022416	Cacna1i	0.702861	0.0107885
circRNA.2225	ENSMUST00000162155	ENSMUSG00000022416	Cacna1i	0.702861	0.0107885
circRNA.2225	ENSMUST00000153102	ENSMUSG00000037486	Asxl2	0.746524	0.0052855
circRNA.2225	ENSMUST00000153102	ENSMUSG00000037486	Asxl2	0.746524	0.0052855
circRNA.2225	ENSMUST00000107334	ENSMUSG00000074457	S100a16	0.817159	0.00117348
circRNA.2225	ENSMUST00000107334	ENSMUSG00000074457	S100a16	0.817159	0.00117348
circRNA.2225	ENSMUST00000122374	ENSMUSG00000023232	Serinc2	0.770832	0.00333826
circRNA.2225	ENSMUST00000122374	ENSMUSG00000023232	Serinc2	0.770832	0.00333826
circRNA.2225	ENSMUST00000091246	ENSMUSG00000032633	Flcn	0.815408	0.0012269
circRNA.2225	ENSMUST00000091246	ENSMUSG00000032633	Flcn	0.815408	0.0012269
circRNA.2225	ENSMUST00000111468	ENSMUSG00000027282	Mtch2	0.788324	0.00231695
circRNA.2225	ENSMUST00000111468	ENSMUSG00000027282	Mtch2	0.788324	0.00231695
circRNA.2225	ENSMUST00000136967	ENSMUSG00000075302	Erich2	0.76041	0.00409095
circRNA.2225	ENSMUST00000136967	ENSMUSG00000075302	Erich2	0.76041	0.00409095
circRNA.2225	ENSMUST00000126573	ENSMUSG00000028613	Lrp8	0.725485	0.00757413
circRNA.2225	ENSMUST00000126573	ENSMUSG00000028613	Lrp8	0.725485	0.00757413
circRNA.2225	ENSMUST00000072477	ENSMUSG00000044501	Zfp758	0.784179	0.00253377
circRNA.2225	ENSMUST00000072477	ENSMUSG00000044501	Zfp758	0.784179	0.00253377
circRNA.2225	ENSMUST00000165316	ENSMUSG00000037851	Iars	0.809706	0.00141394
circRNA.2225	ENSMUST00000165316	ENSMUSG00000037851	Iars	0.809706	0.00141394
circRNA.2225	ENSMUST00000119292	ENSMUSG00000024831	Ighmbp2	0.811636	0.00134834
circRNA.2225	ENSMUST00000119292	ENSMUSG00000024831	Ighmbp2	0.811636	0.00134834
circRNA.2225	ENSMUST00000172247	ENSMUSG00000004032	Gstm5	0.711716	0.00942884
circRNA.2225	ENSMUST00000172247	ENSMUSG00000004032	Gstm5	0.711716	0.00942884
circRNA.2225	ENSMUST00000130044	ENSMUSG00000043079	Synpo	0.803817	0.00162935
circRNA.2225	ENSMUST00000130044	ENSMUSG00000043079	Synpo	0.803817	0.00162935
circRNA.2225	ENSMUST00000111222	ENSMUSG00000048058	Ldlrad3	0.722061	0.00800726
circRNA.2225	ENSMUST00000111222	ENSMUSG00000048058	Ldlrad3	0.722061	0.00800726
circRNA.2225	ENSMUST00000030571	ENSMUSG00000028782	Adgrb2	0.855234	0.000390672
circRNA.2225	ENSMUST00000030571	ENSMUSG00000028782	Adgrb2	0.855234	0.000390672
circRNA.2340	ENSMUST00000097920	ENSMUSG00000061298	Agbl4	-0.749939	0.00497011
circRNA.2340	ENSMUST00000097920	ENSMUSG00000061298	Agbl4	-0.749939	0.00497011
circRNA.2340	ENSMUST00000034836	ENSMUSG00000032295	Man2c1	-0.796806	0.00191766
circRNA.2340	ENSMUST00000034836	ENSMUSG00000032295	Man2c1	-0.796806	0.00191766
circRNA.2435	ENSMUST00000088935	ENSMUSG00000036985	Zdhhc9	-0.704898	0.0104636
circRNA.2435	ENSMUST00000088935	ENSMUSG00000036985	Zdhhc9	-0.704898	0.0104636
circRNA.2435	ENSMUST00000147495	ENSMUSG00000048537	Phldb1	0.731841	0.00681685
circRNA.2435	ENSMUST00000147495	ENSMUSG00000048537	Phldb1	0.731841	0.00681685
circRNA.2435	ENSMUST00000153204	ENSMUSG00000039850	Endov	-0.738405	0.00609595
circRNA.2435	ENSMUST00000153204	ENSMUSG00000039850	Endov	-0.738405	0.00609595
circRNA.2435	ENSMUST00000155620	ENSMUSG00000030315	Vgll4	0.742696	0.00565676
circRNA.2435	ENSMUST00000155620	ENSMUSG00000030315	Vgll4	0.742696	0.00565676
circRNA.2435	ENSMUST00000219223	ENSMUSG00000051331	Cacna1c	-0.747771	0.00516864
circRNA.2435	ENSMUST00000219223	ENSMUSG00000051331	Cacna1c	-0.747771	0.00516864
circRNA.2435	ENSMUST00000095457	ENSMUSG00000006498	Ptbp1	-0.757528	0.00432011
circRNA.2435	ENSMUST00000095457	ENSMUSG00000006498	Ptbp1	-0.757528	0.00432011
circRNA.2435	ENSMUST00000110904	ENSMUSG00000031511	Arhgef7	-0.758934	0.00420708
circRNA.2435	ENSMUST00000110904	ENSMUSG00000031511	Arhgef7	-0.758934	0.00420708
circRNA.2435	ENSMUST00000212711	ENSMUSG00000075569	Rsph10b	-0.733591	0.00661868
circRNA.2435	ENSMUST00000212711	ENSMUSG00000075569	Rsph10b	-0.733591	0.00661868
circRNA.2435	ENSMUST00000152710	ENSMUSG00000030315	Vgll4	0.853051	0.000419419
circRNA.2435	ENSMUST00000152710	ENSMUSG00000030315	Vgll4	0.853051	0.000419419
circRNA.2481	ENSMUST00000147495	ENSMUSG00000048537	Phldb1	0.719233	0.00837874
circRNA.2481	ENSMUST00000147495	ENSMUSG00000048537	Phldb1	0.719233	0.00837874
circRNA.2481	ENSMUST00000056177	ENSMUSG00000016664	Pacsin2	0.791347	0.002168
circRNA.2481	ENSMUST00000056177	ENSMUSG00000016664	Pacsin2	0.791347	0.002168
circRNA.2481	ENSMUST00000110384	ENSMUSG00000036006	Ripor2	0.773961	0.00313434
circRNA.2481	ENSMUST00000110384	ENSMUSG00000036006	Ripor2	0.773961	0.00313434
circRNA.2481	ENSMUST00000188484	ENSMUSG00000069045	Ddx3y	0.784155	0.00253506
circRNA.2481	ENSMUST00000188484	ENSMUSG00000069045	Ddx3y	0.784155	0.00253506
circRNA.2481	ENSMUST00000121471	ENSMUSG00000020023	Tmcc3	0.701768	0.0109658
circRNA.2481	ENSMUST00000121471	ENSMUSG00000020023	Tmcc3	0.701768	0.0109658
circRNA.2481	ENSMUST00000155620	ENSMUSG00000030315	Vgll4	0.712826	0.00926794
circRNA.2481	ENSMUST00000155620	ENSMUSG00000030315	Vgll4	0.712826	0.00926794
circRNA.2481	ENSMUST00000077737	ENSMUSG00000026918	Brd3	0.746392	0.00529803
circRNA.2481	ENSMUST00000077737	ENSMUSG00000026918	Brd3	0.746392	0.00529803
circRNA.2481	ENSMUST00000111027	ENSMUSG00000029713	Gnb2	0.793478	0.00206748
circRNA.2481	ENSMUST00000111027	ENSMUSG00000029713	Gnb2	0.793478	0.00206748
circRNA.2481	ENSMUST00000162155	ENSMUSG00000022416	Cacna1i	0.742571	0.00566928
circRNA.2481	ENSMUST00000162155	ENSMUSG00000022416	Cacna1i	0.742571	0.00566928
circRNA.2481	ENSMUST00000208202	ENSMUSG00000030922	Lyrm1	0.800254	0.00177138
circRNA.2481	ENSMUST00000208202	ENSMUSG00000030922	Lyrm1	0.800254	0.00177138
circRNA.2481	ENSMUST00000194740	ENSMUSG00000039318	Rab3gap2	0.764633	0.00377195
circRNA.2481	ENSMUST00000194740	ENSMUSG00000039318	Rab3gap2	0.764633	0.00377195
circRNA.2481	ENSMUST00000152710	ENSMUSG00000030315	Vgll4	0.723487	0.00782469
circRNA.2481	ENSMUST00000152710	ENSMUSG00000030315	Vgll4	0.723487	0.00782469
circRNA.2481	ENSMUST00000148660	ENSMUSG00000038740	Mvb12b	0.76207	0.00396319
circRNA.2481	ENSMUST00000148660	ENSMUSG00000038740	Mvb12b	0.76207	0.00396319
circRNA.2481	ENSMUST00000111222	ENSMUSG00000048058	Ldlrad3	0.850198	0.000459424
circRNA.2481	ENSMUST00000111222	ENSMUSG00000048058	Ldlrad3	0.850198	0.000459424
circRNA.2481	ENSMUST00000030571	ENSMUSG00000028782	Adgrb2	0.751987	0.00478786
circRNA.2481	ENSMUST00000030571	ENSMUSG00000028782	Adgrb2	0.751987	0.00478786
circRNA.2578	ENSMUST00000167741	ENSMUSG00000024248	Cox7a2l	0.823344	0.000998967
circRNA.2578	ENSMUST00000167741	ENSMUSG00000024248	Cox7a2l	0.823344	0.000998967
circRNA.2578	ENSMUST00000097920	ENSMUSG00000061298	Agbl4	0.940479	5.32118e-06
circRNA.2578	ENSMUST00000097920	ENSMUSG00000061298	Agbl4	0.940479	5.32118e-06
circRNA.2578	ENSMUST00000098868	ENSMUSG00000074415	2610203C20Rik	0.757158	0.00435016
circRNA.2578	ENSMUST00000098868	ENSMUSG00000074415	2610203C20Rik	0.757158	0.00435016
circRNA.2578	ENSMUST00000026485	ENSMUSG00000025421	Hdhd2	0.701783	0.0109633
circRNA.2578	ENSMUST00000026485	ENSMUSG00000025421	Hdhd2	0.701783	0.0109633
circRNA.2578	ENSMUST00000107272	ENSMUSG00000068876	Cgn	0.705668	0.0103427
circRNA.2578	ENSMUST00000107272	ENSMUSG00000068876	Cgn	0.705668	0.0103427
circRNA.2578	ENSMUST00000147403	ENSMUSG00000006782	Cnp	0.760919	0.00405145
circRNA.2578	ENSMUST00000147403	ENSMUSG00000006782	Cnp	0.760919	0.00405145
circRNA.2578	ENSMUST00000059825	ENSMUSG00000063681	Crb1	0.794004	0.00204321
circRNA.2578	ENSMUST00000059825	ENSMUSG00000063681	Crb1	0.794004	0.00204321
circRNA.2578	ENSMUST00000120122	ENSMUSG00000032030	Cul5	0.75481	0.00454496
circRNA.2578	ENSMUST00000120122	ENSMUSG00000032030	Cul5	0.75481	0.00454496
circRNA.2578	ENSMUST00000034836	ENSMUSG00000032295	Man2c1	0.878951	0.000166482
circRNA.2578	ENSMUST00000034836	ENSMUSG00000032295	Man2c1	0.878951	0.000166482
circRNA.2597	ENSMUST00000029866	ENSMUSG00000028212	Ccne2	0.753836	0.0046277
circRNA.2597	ENSMUST00000029866	ENSMUSG00000028212	Ccne2	0.753836	0.0046277
circRNA.2597	ENSMUST00000135056	ENSMUSG00000026490	Cdc42bpa	0.720916	0.00815608
circRNA.2597	ENSMUST00000135056	ENSMUSG00000026490	Cdc42bpa	0.720916	0.00815608
circRNA.2597	ENSMUST00000147495	ENSMUSG00000048537	Phldb1	-0.701603	0.0109927
circRNA.2597	ENSMUST00000147495	ENSMUSG00000048537	Phldb1	-0.701603	0.0109927
circRNA.2597	ENSMUST00000099543	ENSMUSG00000039903	Eva1c	0.732178	0.00677837
circRNA.2597	ENSMUST00000099543	ENSMUSG00000039903	Eva1c	0.732178	0.00677837
circRNA.2597	ENSMUST00000164252	ENSMUSG00000004561	Mettl17	-0.7089	0.00984655
circRNA.2597	ENSMUST00000164252	ENSMUSG00000004561	Mettl17	-0.7089	0.00984655
circRNA.2597	ENSMUST00000133898	ENSMUSG00000027238	Frmd5	0.716554	0.0087424
circRNA.2597	ENSMUST00000133898	ENSMUSG00000027238	Frmd5	0.716554	0.0087424
circRNA.2597	ENSMUST00000153204	ENSMUSG00000039850	Endov	0.77701	0.00294485
circRNA.2597	ENSMUST00000153204	ENSMUSG00000039850	Endov	0.77701	0.00294485
circRNA.2597	ENSMUST00000107067	ENSMUSG00000048747	E130114P18Rik	0.768662	0.00348548
circRNA.2597	ENSMUST00000107067	ENSMUSG00000048747	E130114P18Rik	0.768662	0.00348548
circRNA.2597	ENSMUST00000145913	ENSMUSG00000032531	Amotl2	0.765175	0.00373237
circRNA.2597	ENSMUST00000145913	ENSMUSG00000032531	Amotl2	0.765175	0.00373237
circRNA.2597	ENSMUST00000028740	ENSMUSG00000090100	Ttbk2	0.729603	0.00707667
circRNA.2597	ENSMUST00000028740	ENSMUSG00000090100	Ttbk2	0.729603	0.00707667
circRNA.2597	ENSMUST00000155620	ENSMUSG00000030315	Vgll4	-0.735049	0.00645702
circRNA.2597	ENSMUST00000155620	ENSMUSG00000030315	Vgll4	-0.735049	0.00645702
circRNA.2597	ENSMUST00000095457	ENSMUSG00000006498	Ptbp1	0.729206	0.00712349
circRNA.2597	ENSMUST00000095457	ENSMUSG00000006498	Ptbp1	0.729206	0.00712349
circRNA.2597	ENSMUST00000153263	ENSMUSG00000068876	Cgn	0.722843	0.00790672
circRNA.2597	ENSMUST00000153263	ENSMUSG00000068876	Cgn	0.722843	0.00790672
circRNA.2597	ENSMUST00000189496	ENSMUSG00000026219	Trip12	0.745627	0.00537078
circRNA.2597	ENSMUST00000189496	ENSMUSG00000026219	Trip12	0.745627	0.00537078
circRNA.2597	ENSMUST00000111891	ENSMUSG00000030220	Arhgdib	0.721927	0.00802458
circRNA.2597	ENSMUST00000111891	ENSMUSG00000030220	Arhgdib	0.721927	0.00802458
circRNA.2597	ENSMUST00000129621	ENSMUSG00000035696	Rnf38	0.719933	0.00828567
circRNA.2597	ENSMUST00000129621	ENSMUSG00000035696	Rnf38	0.719933	0.00828567
circRNA.2597	ENSMUST00000107272	ENSMUSG00000068876	Cgn	0.702242	0.0108887
circRNA.2597	ENSMUST00000107272	ENSMUSG00000068876	Cgn	0.702242	0.0108887
circRNA.2597	ENSMUST00000101655	ENSMUSG00000023764	Sfi1	0.808847	0.00144389
circRNA.2597	ENSMUST00000101655	ENSMUSG00000023764	Sfi1	0.808847	0.00144389
circRNA.2597	ENSMUST00000059515	ENSMUSG00000021218	Gdi2	0.726067	0.00750221
circRNA.2597	ENSMUST00000059515	ENSMUSG00000021218	Gdi2	0.726067	0.00750221
circRNA.2597	ENSMUST00000123035	ENSMUSG00000058070	Eml1	0.752749	0.00472135
circRNA.2597	ENSMUST00000123035	ENSMUSG00000058070	Eml1	0.752749	0.00472135
circRNA.2597	ENSMUST00000129664	ENSMUSG00000036553	Sh3tc1	0.837787	0.000669123
circRNA.2597	ENSMUST00000129664	ENSMUSG00000036553	Sh3tc1	0.837787	0.000669123
circRNA.2597	ENSMUST00000202003	ENSMUSG00000041147	Brca2	0.714863	0.00897792
circRNA.2597	ENSMUST00000202003	ENSMUSG00000041147	Brca2	0.714863	0.00897792
circRNA.2597	ENSMUST00000219834	ENSMUSG00000025357	Dgka	0.733259	0.00665599
circRNA.2597	ENSMUST00000219834	ENSMUSG00000025357	Dgka	0.733259	0.00665599
circRNA.2597	ENSMUST00000171509	ENSMUSG00000054252	Fgfr3	0.709871	0.00970102
circRNA.2597	ENSMUST00000171509	ENSMUSG00000054252	Fgfr3	0.709871	0.00970102
circRNA.2597	ENSMUST00000114047	ENSMUSG00000039753	Fbxl5	0.726309	0.00747249
circRNA.2597	ENSMUST00000114047	ENSMUSG00000039753	Fbxl5	0.726309	0.00747249
circRNA.2633	ENSMUST00000018681	ENSMUSG00000018537	Pcgf2	0.853276	0.000416384
circRNA.2633	ENSMUST00000018681	ENSMUSG00000018537	Pcgf2	0.853276	0.000416384
circRNA.2661	ENSMUST00000219404	ENSMUSG00000025355	Mmp19	-0.724578	0.00768709
circRNA.2661	ENSMUST00000219404	ENSMUSG00000025355	Mmp19	-0.724578	0.00768709
circRNA.2661	ENSMUST00000153204	ENSMUSG00000039850	Endov	-0.892203	9.54132e-05
circRNA.2661	ENSMUST00000153204	ENSMUSG00000039850	Endov	-0.892203	9.54132e-05
circRNA.2661	ENSMUST00000145913	ENSMUSG00000032531	Amotl2	-0.749869	0.00497642
circRNA.2661	ENSMUST00000145913	ENSMUSG00000032531	Amotl2	-0.749869	0.00497642
circRNA.2661	ENSMUST00000169418	ENSMUSG00000031422	Morf4l2	-0.768902	0.00346896
circRNA.2661	ENSMUST00000169418	ENSMUSG00000031422	Morf4l2	-0.768902	0.00346896
circRNA.2661	ENSMUST00000159246	ENSMUSG00000032503	Arpp21	-0.705639	0.0103472
circRNA.2661	ENSMUST00000159246	ENSMUSG00000032503	Arpp21	-0.705639	0.0103472
circRNA.2661	ENSMUST00000095457	ENSMUSG00000006498	Ptbp1	-0.8714	0.000222347
circRNA.2661	ENSMUST00000095457	ENSMUSG00000006498	Ptbp1	-0.8714	0.000222347
circRNA.2661	ENSMUST00000129664	ENSMUSG00000036553	Sh3tc1	-0.838756	0.000650489
circRNA.2661	ENSMUST00000129664	ENSMUSG00000036553	Sh3tc1	-0.838756	0.000650489
circRNA.2661	ENSMUST00000154135	ENSMUSG00000063889	Crem	-0.787712	0.00234801
circRNA.2661	ENSMUST00000154135	ENSMUSG00000063889	Crem	-0.787712	0.00234801
circRNA.2670	ENSMUST00000089299	ENSMUSG00000089837	Npcd	0.772739	0.0032128
circRNA.2670	ENSMUST00000089299	ENSMUSG00000089837	Npcd	0.772739	0.0032128
circRNA.2670	ENSMUST00000226610	ENSMUSG00000022996	Wnt10b	0.707608	0.0100427
circRNA.2670	ENSMUST00000226610	ENSMUSG00000022996	Wnt10b	0.707608	0.0100427
circRNA.2670	ENSMUST00000224795	ENSMUSG00000114558	AC165148.1	0.7481	0.00513811
circRNA.2670	ENSMUST00000224795	ENSMUSG00000114558	AC165148.1	0.7481	0.00513811
circRNA.2670	ENSMUST00000223885	ENSMUSG00000037369	Kdm6a	0.741378	0.00578907
circRNA.2670	ENSMUST00000223885	ENSMUSG00000037369	Kdm6a	0.741378	0.00578907
circRNA.2670	ENSMUST00000162890	ENSMUSG00000089889	0610040B10Rik	0.732363	0.00675732
circRNA.2670	ENSMUST00000162890	ENSMUSG00000089889	0610040B10Rik	0.732363	0.00675732
circRNA.2670	ENSMUST00000052927	ENSMUSG00000037754	Ppp1r16b	0.732844	0.00670272
circRNA.2670	ENSMUST00000052927	ENSMUSG00000037754	Ppp1r16b	0.732844	0.00670272
circRNA.2670	ENSMUST00000159704	ENSMUSG00000036955	Kif1bp	0.800903	0.00174482
circRNA.2670	ENSMUST00000159704	ENSMUSG00000036955	Kif1bp	0.800903	0.00174482
circRNA.2670	ENSMUST00000110829	ENSMUSG00000029554	Mad1l1	0.766083	0.0036669
circRNA.2670	ENSMUST00000110829	ENSMUSG00000029554	Mad1l1	0.766083	0.0036669
circRNA.2670	ENSMUST00000146625	ENSMUSG00000063049	Ing2	0.727652	0.00730918
circRNA.2670	ENSMUST00000146625	ENSMUSG00000063049	Ing2	0.727652	0.00730918
circRNA.2670	ENSMUST00000199601	ENSMUSG00000078671	Chd2	0.77606	0.00300292
circRNA.2670	ENSMUST00000199601	ENSMUSG00000078671	Chd2	0.77606	0.00300292
circRNA.2670	ENSMUST00000197786	ENSMUSG00000027944	Hax1	0.723089	0.00787528
circRNA.2670	ENSMUST00000197786	ENSMUSG00000027944	Hax1	0.723089	0.00787528
circRNA.2670	ENSMUST00000063669	ENSMUSG00000030986	Dhx32	0.8025	0.00168077
circRNA.2670	ENSMUST00000063669	ENSMUSG00000030986	Dhx32	0.8025	0.00168077
circRNA.2670	ENSMUST00000071667	ENSMUSG00000040749	Siah1b	0.794836	0.0020053
circRNA.2670	ENSMUST00000071667	ENSMUSG00000040749	Siah1b	0.794836	0.0020053
circRNA.2670	ENSMUST00000228588	ENSMUSG00000022199	Slc22a17	0.711222	0.00950114
circRNA.2670	ENSMUST00000228588	ENSMUSG00000022199	Slc22a17	0.711222	0.00950114
circRNA.2670	ENSMUST00000111121	ENSMUSG00000059456	Ptk2b	0.773319	0.0031754
circRNA.2670	ENSMUST00000111121	ENSMUSG00000059456	Ptk2b	0.773319	0.0031754
circRNA.2670	ENSMUST00000163936	ENSMUSG00000029862	Clcn1	0.718602	0.00846343
circRNA.2670	ENSMUST00000163936	ENSMUSG00000029862	Clcn1	0.718602	0.00846343
circRNA.2670	ENSMUST00000027446	ENSMUSG00000026240	Cops7b	0.742344	0.00569193
circRNA.2670	ENSMUST00000027446	ENSMUSG00000026240	Cops7b	0.742344	0.00569193
circRNA.2670	ENSMUST00000053748	ENSMUSG00000019978	Epb41l2	0.743167	0.00561012
circRNA.2670	ENSMUST00000053748	ENSMUSG00000019978	Epb41l2	0.743167	0.00561012
circRNA.2670	ENSMUST00000212654	ENSMUSG00000035770	Dync1li2	0.791708	0.00215069
circRNA.2670	ENSMUST00000212654	ENSMUSG00000035770	Dync1li2	0.791708	0.00215069
circRNA.2670	ENSMUST00000026924	ENSMUSG00000025815	Dhtkd1	0.727404	0.00733916
circRNA.2670	ENSMUST00000026924	ENSMUSG00000025815	Dhtkd1	0.727404	0.00733916
circRNA.2670	ENSMUST00000105885	ENSMUSG00000012117	Dhdds	0.758787	0.00421884
circRNA.2670	ENSMUST00000105885	ENSMUSG00000012117	Dhdds	0.758787	0.00421884
circRNA.2670	ENSMUST00000063563	ENSMUSG00000051965	Nanos2	0.712729	0.00928194
circRNA.2670	ENSMUST00000063563	ENSMUSG00000051965	Nanos2	0.712729	0.00928194
circRNA.2670	ENSMUST00000118096	ENSMUSG00000021567	Nkd2	0.741326	0.00579436
circRNA.2670	ENSMUST00000118096	ENSMUSG00000021567	Nkd2	0.741326	0.00579436
circRNA.2670	ENSMUST00000200429	ENSMUSG00000056268	Dennd1b	0.704534	0.010521
circRNA.2670	ENSMUST00000200429	ENSMUSG00000056268	Dennd1b	0.704534	0.010521
circRNA.2670	ENSMUST00000183662	ENSMUSG00000028226	Mmp16	0.798262	0.00185481
circRNA.2670	ENSMUST00000183662	ENSMUSG00000028226	Mmp16	0.798262	0.00185481
circRNA.2670	ENSMUST00000134026	ENSMUSG00000029267	Mtf2	0.813075	0.00130096
circRNA.2670	ENSMUST00000134026	ENSMUSG00000029267	Mtf2	0.813075	0.00130096
circRNA.2670	ENSMUST00000024035	ENSMUSG00000023267	Gabrr2	0.835769	0.000709245
circRNA.2670	ENSMUST00000024035	ENSMUSG00000023267	Gabrr2	0.835769	0.000709245
circRNA.2908	ENSMUST00000115051	ENSMUSG00000061758	Akr1b10	0.704621	0.0105073
circRNA.2908	ENSMUST00000115051	ENSMUSG00000061758	Akr1b10	0.704621	0.0105073
circRNA.2908	ENSMUST00000094951	ENSMUSG00000064329	Scn1a	0.717086	0.00866933
circRNA.2908	ENSMUST00000094951	ENSMUSG00000064329	Scn1a	0.717086	0.00866933
circRNA.2908	ENSMUST00000028229	ENSMUSG00000026872	Zeb2	0.755309	0.00450303
circRNA.2908	ENSMUST00000028229	ENSMUSG00000026872	Zeb2	0.755309	0.00450303
circRNA.2908	ENSMUST00000124352	ENSMUSG00000020380	Rad50	0.804403	0.00160686
circRNA.2908	ENSMUST00000124352	ENSMUSG00000020380	Rad50	0.804403	0.00160686
circRNA.2967	ENSMUST00000003726	ENSMUSG00000024002	Brd4	0.854017	0.000406502
circRNA.2967	ENSMUST00000003726	ENSMUSG00000024002	Brd4	0.854017	0.000406502
circRNA.2967	ENSMUST00000174774	ENSMUSG00000020661	Dnmt3a	0.772404	0.00323459
circRNA.2967	ENSMUST00000174774	ENSMUSG00000020661	Dnmt3a	0.772404	0.00323459
circRNA.2967	ENSMUST00000022311	ENSMUSG00000021786	Oxsm	0.745274	0.00540461
circRNA.2967	ENSMUST00000022311	ENSMUSG00000021786	Oxsm	0.745274	0.00540461
circRNA.2967	ENSMUST00000155620	ENSMUSG00000030315	Vgll4	0.737858	0.00615378
circRNA.2967	ENSMUST00000155620	ENSMUSG00000030315	Vgll4	0.737858	0.00615378
circRNA.2967	ENSMUST00000049055	ENSMUSG00000035840	Lysmd3	0.802606	0.00167658
circRNA.2967	ENSMUST00000049055	ENSMUSG00000035840	Lysmd3	0.802606	0.00167658
circRNA.2967	ENSMUST00000107664	ENSMUSG00000028082	Sh3d19	0.804863	0.00158935
circRNA.2967	ENSMUST00000107664	ENSMUSG00000028082	Sh3d19	0.804863	0.00158935
circRNA.2967	ENSMUST00000170126	ENSMUSG00000022621	Rabl2	0.786367	0.00241744
circRNA.2967	ENSMUST00000170126	ENSMUSG00000022621	Rabl2	0.786367	0.00241744
circRNA.2967	ENSMUST00000159903	ENSMUSG00000045962	Wnk1	0.811921	0.00133885
circRNA.2967	ENSMUST00000159903	ENSMUSG00000045962	Wnk1	0.811921	0.00133885
circRNA.2967	ENSMUST00000105817	ENSMUSG00000028756	Pink1	0.71786	0.00856365
circRNA.2967	ENSMUST00000105817	ENSMUSG00000028756	Pink1	0.71786	0.00856365
circRNA.2967	ENSMUST00000169088	ENSMUSG00000002900	Lamb1	0.710758	0.00956946
circRNA.2967	ENSMUST00000169088	ENSMUSG00000002900	Lamb1	0.710758	0.00956946
circRNA.2967	ENSMUST00000064167	ENSMUSG00000028557	Rnf11	0.800537	0.00175976
circRNA.2967	ENSMUST00000064167	ENSMUSG00000028557	Rnf11	0.800537	0.00175976
circRNA.2967	ENSMUST00000225380	ENSMUSG00000022052	Ppp2r2a	0.720396	0.00822446
circRNA.2967	ENSMUST00000225380	ENSMUSG00000022052	Ppp2r2a	0.720396	0.00822446
circRNA.2967	ENSMUST00000064674	ENSMUSG00000006362	Cbfa2t3	0.770243	0.00337779
circRNA.2967	ENSMUST00000064674	ENSMUSG00000006362	Cbfa2t3	0.770243	0.00337779
circRNA.2967	ENSMUST00000113045	ENSMUSG00000042515	Mum1l1	0.709925	0.00969292
circRNA.2967	ENSMUST00000113045	ENSMUSG00000042515	Mum1l1	0.709925	0.00969292
circRNA.2967	ENSMUST00000113713	ENSMUSG00000071337	Tia1	0.871309	0.000223094
circRNA.2967	ENSMUST00000113713	ENSMUSG00000071337	Tia1	0.871309	0.000223094
circRNA.2967	ENSMUST00000054083	ENSMUSG00000046324	Ermp1	0.804631	0.00159815
circRNA.2967	ENSMUST00000054083	ENSMUSG00000046324	Ermp1	0.804631	0.00159815
circRNA.2967	ENSMUST00000223101	ENSMUSG00000034617	Mtrr	0.801317	0.00172803
circRNA.2967	ENSMUST00000223101	ENSMUSG00000034617	Mtrr	0.801317	0.00172803
circRNA.2967	ENSMUST00000149105	ENSMUSG00000002342	Tmem161a	0.872894	0.000210274
circRNA.2967	ENSMUST00000149105	ENSMUSG00000002342	Tmem161a	0.872894	0.000210274
circRNA.2967	ENSMUST00000112429	ENSMUSG00000034903	Cobll1	0.718042	0.00853902
circRNA.2967	ENSMUST00000112429	ENSMUSG00000034903	Cobll1	0.718042	0.00853902
circRNA.2967	ENSMUST00000224135	ENSMUSG00000024743	Syt7	0.720316	0.00823503
circRNA.2967	ENSMUST00000224135	ENSMUSG00000024743	Syt7	0.720316	0.00823503
circRNA.2967	ENSMUST00000212990	ENSMUSG00000031708	Tecr	0.876888	0.000180509
circRNA.2967	ENSMUST00000212990	ENSMUSG00000031708	Tecr	0.876888	0.000180509
circRNA.2967	ENSMUST00000168124	ENSMUSG00000020840	Blmh	0.741154	0.00581173
circRNA.2967	ENSMUST00000168124	ENSMUSG00000020840	Blmh	0.741154	0.00581173
circRNA.3007	ENSMUST00000110570	ENSMUSG00000034761	Map4k5	0.704238	0.0105681
circRNA.3007	ENSMUST00000110570	ENSMUSG00000034761	Map4k5	0.704238	0.0105681
circRNA.3007	ENSMUST00000226107	ENSMUSG00000021725	Parp8	0.734047	0.00656778
circRNA.3007	ENSMUST00000226107	ENSMUSG00000021725	Parp8	0.734047	0.00656778
circRNA.3007	ENSMUST00000103129	ENSMUSG00000027635	Dsn1	-0.773153	0.00318608
circRNA.3007	ENSMUST00000103129	ENSMUSG00000027635	Dsn1	-0.773153	0.00318608
circRNA.3007	ENSMUST00000113744	ENSMUSG00000019359	Gdpd2	0.746026	0.0053327
circRNA.3007	ENSMUST00000113744	ENSMUSG00000019359	Gdpd2	0.746026	0.0053327
circRNA.3074	ENSMUST00000128511	ENSMUSG00000029310	Nudt9	0.736639	0.00628398
circRNA.3074	ENSMUST00000128511	ENSMUSG00000029310	Nudt9	0.736639	0.00628398
circRNA.3074	ENSMUST00000018681	ENSMUSG00000018537	Pcgf2	0.720916	0.00815612
circRNA.3074	ENSMUST00000018681	ENSMUSG00000018537	Pcgf2	0.720916	0.00815612
circRNA.3150	ENSMUST00000029866	ENSMUSG00000028212	Ccne2	0.743891	0.00553883
circRNA.3150	ENSMUST00000029866	ENSMUSG00000028212	Ccne2	0.743891	0.00553883
circRNA.3150	ENSMUST00000133898	ENSMUSG00000027238	Frmd5	0.830229	0.000829013
circRNA.3150	ENSMUST00000133898	ENSMUSG00000027238	Frmd5	0.830229	0.000829013
circRNA.3150	ENSMUST00000028740	ENSMUSG00000090100	Ttbk2	0.85952	0.000338719
circRNA.3150	ENSMUST00000028740	ENSMUSG00000090100	Ttbk2	0.85952	0.000338719
circRNA.3150	ENSMUST00000154724	ENSMUSG00000095538	Gm21983	0.764525	0.00377987
circRNA.3150	ENSMUST00000154724	ENSMUSG00000095538	Gm21983	0.764525	0.00377987
circRNA.3150	ENSMUST00000185269	ENSMUSG00000026131	Dst	0.799841	0.00178842
circRNA.3150	ENSMUST00000185269	ENSMUSG00000026131	Dst	0.799841	0.00178842
circRNA.3150	ENSMUST00000080673	ENSMUSG00000057378	Ryr3	0.751327	0.00484598
circRNA.3150	ENSMUST00000080673	ENSMUSG00000057378	Ryr3	0.751327	0.00484598
circRNA.3150	ENSMUST00000101655	ENSMUSG00000023764	Sfi1	0.752037	0.00478348
circRNA.3150	ENSMUST00000101655	ENSMUSG00000023764	Sfi1	0.752037	0.00478348
circRNA.3150	ENSMUST00000059515	ENSMUSG00000021218	Gdi2	0.859554	0.000338328
circRNA.3150	ENSMUST00000059515	ENSMUSG00000021218	Gdi2	0.859554	0.000338328
circRNA.3150	ENSMUST00000123035	ENSMUSG00000058070	Eml1	0.850954	0.000448535
circRNA.3150	ENSMUST00000123035	ENSMUSG00000058070	Eml1	0.850954	0.000448535
circRNA.3150	ENSMUST00000168172	ENSMUSG00000038058	Nod1	0.74906	0.00504985
circRNA.3150	ENSMUST00000168172	ENSMUSG00000038058	Nod1	0.74906	0.00504985
circRNA.3150	ENSMUST00000219834	ENSMUSG00000025357	Dgka	0.848343	0.000486975
circRNA.3150	ENSMUST00000219834	ENSMUSG00000025357	Dgka	0.848343	0.000486975
circRNA.3150	ENSMUST00000171509	ENSMUSG00000054252	Fgfr3	0.856015	0.000380776
circRNA.3150	ENSMUST00000171509	ENSMUSG00000054252	Fgfr3	0.856015	0.000380776
circRNA.3150	ENSMUST00000077705	ENSMUSG00000063415	Cyp26b1	0.725671	0.0075511
circRNA.3150	ENSMUST00000077705	ENSMUSG00000063415	Cyp26b1	0.725671	0.0075511
circRNA.3150	ENSMUST00000114047	ENSMUSG00000039753	Fbxl5	0.859596	0.000337838
circRNA.3150	ENSMUST00000114047	ENSMUSG00000039753	Fbxl5	0.859596	0.000337838
circRNA.3150	ENSMUST00000109654	ENSMUSG00000020176	Grb10	0.753181	0.00468398
circRNA.3150	ENSMUST00000109654	ENSMUSG00000020176	Grb10	0.753181	0.00468398
circRNA.3328	ENSMUST00000114031	ENSMUSG00000022960	Donson	0.711783	0.00941915
circRNA.3328	ENSMUST00000114031	ENSMUSG00000022960	Donson	0.711783	0.00941915
circRNA.3328	ENSMUST00000120592	ENSMUSG00000005716	Pvalb	0.800662	0.00175462
circRNA.3328	ENSMUST00000120592	ENSMUSG00000005716	Pvalb	0.800662	0.00175462
circRNA.3328	ENSMUST00000063871	ENSMUSG00000040380	Cbln3	0.802671	0.00167402
circRNA.3328	ENSMUST00000063871	ENSMUSG00000040380	Cbln3	0.802671	0.00167402
circRNA.3328	ENSMUST00000109470	ENSMUSG00000041708	Mpped1	0.757943	0.0042865
circRNA.3328	ENSMUST00000109470	ENSMUSG00000041708	Mpped1	0.757943	0.0042865
circRNA.3328	ENSMUST00000142913	ENSMUSG00000017978	Cadps2	0.802272	0.00168983
circRNA.3328	ENSMUST00000142913	ENSMUSG00000017978	Cadps2	0.802272	0.00168983
circRNA.3328	ENSMUST00000105936	ENSMUSG00000048583	Igf2	0.723309	0.00784723
circRNA.3328	ENSMUST00000105936	ENSMUSG00000048583	Igf2	0.723309	0.00784723
circRNA.3328	ENSMUST00000101617	ENSMUSG00000068699	Flnc	0.723337	0.00784365
circRNA.3328	ENSMUST00000101617	ENSMUSG00000068699	Flnc	0.723337	0.00784365
circRNA.3328	ENSMUST00000117098	ENSMUSG00000044681	Cnpy1	0.798443	0.00184708
circRNA.3328	ENSMUST00000117098	ENSMUSG00000044681	Cnpy1	0.798443	0.00184708
circRNA.3328	ENSMUST00000108864	ENSMUSG00000055333	Fat2	0.805309	0.00157254
circRNA.3328	ENSMUST00000108864	ENSMUSG00000055333	Fat2	0.805309	0.00157254
circRNA.3328	ENSMUST00000151236	ENSMUSG00000049044	Rapgef4	0.799437	0.00180524
circRNA.3328	ENSMUST00000151236	ENSMUSG00000049044	Rapgef4	0.799437	0.00180524
circRNA.3328	ENSMUST00000119826	ENSMUSG00000004383	Large1	0.806375	0.00153289
circRNA.3328	ENSMUST00000119826	ENSMUSG00000004383	Large1	0.806375	0.00153289
circRNA.3328	ENSMUST00000052927	ENSMUSG00000037754	Ppp1r16b	0.72386	0.00777737
circRNA.3328	ENSMUST00000052927	ENSMUSG00000037754	Ppp1r16b	0.72386	0.00777737
circRNA.3328	ENSMUST00000127360	ENSMUSG00000035139	Secisbp2	0.713718	0.00914014
circRNA.3328	ENSMUST00000127360	ENSMUSG00000035139	Secisbp2	0.713718	0.00914014
circRNA.3328	ENSMUST00000155218	ENSMUSG00000020428	Gabra6	0.798986	0.00182413
circRNA.3328	ENSMUST00000155218	ENSMUSG00000020428	Gabra6	0.798986	0.00182413
circRNA.3328	ENSMUST00000169108	ENSMUSG00000022565	Plec	0.80497	0.00158531
circRNA.3328	ENSMUST00000169108	ENSMUSG00000022565	Plec	0.80497	0.00158531
circRNA.3328	ENSMUST00000146625	ENSMUSG00000063049	Ing2	0.738846	0.00604965
circRNA.3328	ENSMUST00000146625	ENSMUSG00000063049	Ing2	0.738846	0.00604965
circRNA.3328	ENSMUST00000114122	ENSMUSG00000002489	Tiam1	0.979745	2.59536e-08
circRNA.3328	ENSMUST00000114122	ENSMUSG00000002489	Tiam1	0.979745	2.59536e-08
circRNA.3328	ENSMUST00000098852	ENSMUSG00000032135	Mcam	0.717097	0.0086678
circRNA.3328	ENSMUST00000098852	ENSMUSG00000032135	Mcam	0.717097	0.0086678
circRNA.3328	ENSMUST00000215155	ENSMUSG00000056167	Cnot10	0.706445	0.0102217
circRNA.3328	ENSMUST00000215155	ENSMUSG00000056167	Cnot10	0.706445	0.0102217
circRNA.3328	ENSMUST00000124683	ENSMUSG00000071337	Tia1	0.748808	0.00507295
circRNA.3328	ENSMUST00000124683	ENSMUSG00000071337	Tia1	0.748808	0.00507295
circRNA.3328	ENSMUST00000202816	ENSMUSG00000037355	Uvssa	0.752751	0.00472118
circRNA.3328	ENSMUST00000202816	ENSMUSG00000037355	Uvssa	0.752751	0.00472118
circRNA.3328	ENSMUST00000122374	ENSMUSG00000023232	Serinc2	0.940527	5.30042e-06
circRNA.3328	ENSMUST00000122374	ENSMUSG00000023232	Serinc2	0.940527	5.30042e-06
circRNA.3328	ENSMUST00000091246	ENSMUSG00000032633	Flcn	0.87821	0.000171419
circRNA.3328	ENSMUST00000091246	ENSMUSG00000032633	Flcn	0.87821	0.000171419
circRNA.3328	ENSMUST00000222994	ENSMUSG00000020646	Mboat2	0.706597	0.0101982
circRNA.3328	ENSMUST00000222994	ENSMUSG00000020646	Mboat2	0.706597	0.0101982
circRNA.3328	ENSMUST00000208710	ENSMUSG00000030399	Ckm	0.8044	0.00160697
circRNA.3328	ENSMUST00000208710	ENSMUSG00000030399	Ckm	0.8044	0.00160697
circRNA.3328	ENSMUST00000170942	ENSMUSG00000057003	Myh4	0.805309	0.00157254
circRNA.3328	ENSMUST00000170942	ENSMUSG00000057003	Myh4	0.805309	0.00157254
circRNA.3328	ENSMUST00000212824	ENSMUSG00000032939	Nup93	0.736421	0.00630746
circRNA.3328	ENSMUST00000212824	ENSMUSG00000032939	Nup93	0.736421	0.00630746
circRNA.3328	ENSMUST00000111916	ENSMUSG00000030207	Fam234b	0.702739	0.0108081
circRNA.3328	ENSMUST00000111916	ENSMUSG00000030207	Fam234b	0.702739	0.0108081
circRNA.3328	ENSMUST00000039370	ENSMUSG00000040118	Cacna2d1	0.765637	0.00369895
circRNA.3328	ENSMUST00000039370	ENSMUSG00000040118	Cacna2d1	0.765637	0.00369895
circRNA.3328	ENSMUST00000141601	ENSMUSG00000044681	Cnpy1	0.797069	0.00190618
circRNA.3328	ENSMUST00000141601	ENSMUSG00000044681	Cnpy1	0.797069	0.00190618
circRNA.3328	ENSMUST00000165208	ENSMUSG00000038670	Mybpc2	0.80152	0.00171988
circRNA.3328	ENSMUST00000165208	ENSMUSG00000038670	Mybpc2	0.80152	0.00171988
circRNA.3396	ENSMUST00000172621	ENSMUSG00000028073	Pear1	0.702766	0.0108038
circRNA.3396	ENSMUST00000172621	ENSMUSG00000028073	Pear1	0.702766	0.0108038
circRNA.3396	ENSMUST00000112452	ENSMUSG00000059742	Kcnh7	0.782999	0.0025982
circRNA.3396	ENSMUST00000112452	ENSMUSG00000059742	Kcnh7	0.782999	0.0025982
circRNA.3396	ENSMUST00000141902	ENSMUSG00000039753	Fbxl5	0.710209	0.00965066
circRNA.3396	ENSMUST00000141902	ENSMUSG00000039753	Fbxl5	0.710209	0.00965066
circRNA.3396	ENSMUST00000176770	ENSMUSG00000032570	Atp2c1	0.705591	0.0103547
circRNA.3396	ENSMUST00000176770	ENSMUSG00000032570	Atp2c1	0.705591	0.0103547
circRNA.3723	ENSMUST00000114122	ENSMUSG00000002489	Tiam1	0.70673	0.0101777
circRNA.3723	ENSMUST00000114122	ENSMUSG00000002489	Tiam1	0.70673	0.0101777
circRNA.3723	ENSMUST00000122374	ENSMUSG00000023232	Serinc2	0.77643	0.00298024
circRNA.3723	ENSMUST00000122374	ENSMUSG00000023232	Serinc2	0.77643	0.00298024
circRNA.3723	ENSMUST00000091246	ENSMUSG00000032633	Flcn	0.714282	0.00906004
circRNA.3723	ENSMUST00000091246	ENSMUSG00000032633	Flcn	0.714282	0.00906004
circRNA.3961	ENSMUST00000017188	ENSMUSG00000060147	Serpinb6a	0.790221	0.00222259
circRNA.3961	ENSMUST00000017188	ENSMUSG00000060147	Serpinb6a	0.790221	0.00222259
circRNA.3961	ENSMUST00000114031	ENSMUSG00000022960	Donson	0.78195	0.00265655
circRNA.3961	ENSMUST00000114031	ENSMUSG00000022960	Donson	0.78195	0.00265655
circRNA.3961	ENSMUST00000120592	ENSMUSG00000005716	Pvalb	0.873235	0.000207593
circRNA.3961	ENSMUST00000120592	ENSMUSG00000005716	Pvalb	0.873235	0.000207593
circRNA.3961	ENSMUST00000063871	ENSMUSG00000040380	Cbln3	0.885682	0.000126542
circRNA.3961	ENSMUST00000063871	ENSMUSG00000040380	Cbln3	0.885682	0.000126542
circRNA.3961	ENSMUST00000068225	ENSMUSG00000027306	Nusap1	0.724689	0.00767323
circRNA.3961	ENSMUST00000068225	ENSMUSG00000027306	Nusap1	0.724689	0.00767323
circRNA.3961	ENSMUST00000109470	ENSMUSG00000041708	Mpped1	0.840199	0.000623485
circRNA.3961	ENSMUST00000109470	ENSMUSG00000041708	Mpped1	0.840199	0.000623485
circRNA.3961	ENSMUST00000142913	ENSMUSG00000017978	Cadps2	0.884722	0.000131725
circRNA.3961	ENSMUST00000142913	ENSMUSG00000017978	Cadps2	0.884722	0.000131725
circRNA.3961	ENSMUST00000036503	ENSMUSG00000042213	Zfand4	0.730312	0.00699359
circRNA.3961	ENSMUST00000036503	ENSMUSG00000042213	Zfand4	0.730312	0.00699359
circRNA.3961	ENSMUST00000105936	ENSMUSG00000048583	Igf2	0.811065	0.0013675
circRNA.3961	ENSMUST00000105936	ENSMUSG00000048583	Igf2	0.811065	0.0013675
circRNA.3961	ENSMUST00000101617	ENSMUSG00000068699	Flnc	0.799921	0.0017851
circRNA.3961	ENSMUST00000101617	ENSMUSG00000068699	Flnc	0.799921	0.0017851
circRNA.3961	ENSMUST00000117098	ENSMUSG00000044681	Cnpy1	0.884791	0.000131345
circRNA.3961	ENSMUST00000117098	ENSMUSG00000044681	Cnpy1	0.884791	0.000131345
circRNA.3961	ENSMUST00000108864	ENSMUSG00000055333	Fat2	0.887207	0.000118637
circRNA.3961	ENSMUST00000108864	ENSMUSG00000055333	Fat2	0.887207	0.000118637
circRNA.3961	ENSMUST00000151236	ENSMUSG00000049044	Rapgef4	0.882434	0.000144745
circRNA.3961	ENSMUST00000151236	ENSMUSG00000049044	Rapgef4	0.882434	0.000144745
circRNA.3961	ENSMUST00000025054	ENSMUSG00000024215	Spdef	0.712393	0.00933055
circRNA.3961	ENSMUST00000025054	ENSMUSG00000024215	Spdef	0.712393	0.00933055
circRNA.3961	ENSMUST00000052927	ENSMUSG00000037754	Ppp1r16b	0.777953	0.00288808
circRNA.3961	ENSMUST00000052927	ENSMUSG00000037754	Ppp1r16b	0.777953	0.00288808
circRNA.3961	ENSMUST00000127360	ENSMUSG00000035139	Secisbp2	0.793711	0.00205671
circRNA.3961	ENSMUST00000127360	ENSMUSG00000035139	Secisbp2	0.793711	0.00205671
circRNA.3961	ENSMUST00000155218	ENSMUSG00000020428	Gabra6	0.876947	0.000180096
circRNA.3961	ENSMUST00000155218	ENSMUSG00000020428	Gabra6	0.876947	0.000180096
circRNA.3961	ENSMUST00000169108	ENSMUSG00000022565	Plec	0.887639	0.000116471
circRNA.3961	ENSMUST00000169108	ENSMUSG00000022565	Plec	0.887639	0.000116471
circRNA.3961	ENSMUST00000146625	ENSMUSG00000063049	Ing2	0.800339	0.00176786
circRNA.3961	ENSMUST00000146625	ENSMUSG00000063049	Ing2	0.800339	0.00176786
circRNA.3961	ENSMUST00000114122	ENSMUSG00000002489	Tiam1	0.76828	0.00351196
circRNA.3961	ENSMUST00000114122	ENSMUSG00000002489	Tiam1	0.76828	0.00351196
circRNA.3961	ENSMUST00000215155	ENSMUSG00000056167	Cnot10	0.767992	0.00353195
circRNA.3961	ENSMUST00000215155	ENSMUSG00000056167	Cnot10	0.767992	0.00353195
circRNA.3961	ENSMUST00000202816	ENSMUSG00000037355	Uvssa	0.835683	0.000711
circRNA.3961	ENSMUST00000202816	ENSMUSG00000037355	Uvssa	0.835683	0.000711
circRNA.3961	ENSMUST00000114426	ENSMUSG00000037313	Tacc3	0.710223	0.0096486
circRNA.3961	ENSMUST00000114426	ENSMUSG00000037313	Tacc3	0.710223	0.0096486
circRNA.3961	ENSMUST00000186617	ENSMUSG00000054387	Mdm4	0.737087	0.0062359
circRNA.3961	ENSMUST00000186617	ENSMUSG00000054387	Mdm4	0.737087	0.0062359
circRNA.3961	ENSMUST00000222994	ENSMUSG00000020646	Mboat2	0.795127	0.00199215
circRNA.3961	ENSMUST00000222994	ENSMUSG00000020646	Mboat2	0.795127	0.00199215
circRNA.3961	ENSMUST00000208710	ENSMUSG00000030399	Ckm	0.887573	0.0001168
circRNA.3961	ENSMUST00000208710	ENSMUSG00000030399	Ckm	0.887573	0.0001168
circRNA.3961	ENSMUST00000170942	ENSMUSG00000057003	Myh4	0.887207	0.000118637
circRNA.3961	ENSMUST00000170942	ENSMUSG00000057003	Myh4	0.887207	0.000118637
circRNA.3961	ENSMUST00000021824	ENSMUSG00000021392	Nol8	0.727322	0.00734909
circRNA.3961	ENSMUST00000021824	ENSMUSG00000021392	Nol8	0.727322	0.00734909
circRNA.3961	ENSMUST00000207301	ENSMUSG00000037492	Zmat4	0.815366	0.00122819
circRNA.3961	ENSMUST00000207301	ENSMUSG00000037492	Zmat4	0.815366	0.00122819
circRNA.3961	ENSMUST00000212824	ENSMUSG00000032939	Nup93	0.821487	0.0010491
circRNA.3961	ENSMUST00000212824	ENSMUSG00000032939	Nup93	0.821487	0.0010491
circRNA.3961	ENSMUST00000111916	ENSMUSG00000030207	Fam234b	0.786434	0.00241396
circRNA.3961	ENSMUST00000111916	ENSMUSG00000030207	Fam234b	0.786434	0.00241396
circRNA.3961	ENSMUST00000098796	ENSMUSG00000070047	Fat1	0.710945	0.00954184
circRNA.3961	ENSMUST00000098796	ENSMUSG00000070047	Fat1	0.710945	0.00954184
circRNA.3961	ENSMUST00000162134	ENSMUSG00000006463	Zdhhc24	0.800942	0.00174324
circRNA.3961	ENSMUST00000162134	ENSMUSG00000006463	Zdhhc24	0.800942	0.00174324
circRNA.3961	ENSMUST00000127938	ENSMUSG00000026171	Rnf25	0.797482	0.00188827
circRNA.3961	ENSMUST00000127938	ENSMUSG00000026171	Rnf25	0.797482	0.00188827
circRNA.3961	ENSMUST00000039370	ENSMUSG00000040118	Cacna2d1	0.837274	0.000679147
circRNA.3961	ENSMUST00000039370	ENSMUSG00000040118	Cacna2d1	0.837274	0.000679147
circRNA.3961	ENSMUST00000141601	ENSMUSG00000044681	Cnpy1	0.885008	0.000130165
circRNA.3961	ENSMUST00000141601	ENSMUSG00000044681	Cnpy1	0.885008	0.000130165
circRNA.3961	ENSMUST00000165208	ENSMUSG00000038670	Mybpc2	0.883813	0.000136779
circRNA.3961	ENSMUST00000165208	ENSMUSG00000038670	Mybpc2	0.883813	0.000136779
circRNA.4111	ENSMUST00000180036	ENSMUSG00000035242	Oaz1	0.722526	0.00794729
circRNA.4111	ENSMUST00000180036	ENSMUSG00000035242	Oaz1	0.722526	0.00794729
circRNA.4111	ENSMUST00000088935	ENSMUSG00000036985	Zdhhc9	0.72072	0.00818183
circRNA.4111	ENSMUST00000088935	ENSMUSG00000036985	Zdhhc9	0.72072	0.00818183
circRNA.4111	ENSMUST00000041913	ENSMUSG00000032657	Fam189b	0.727828	0.00728793
circRNA.4111	ENSMUST00000041913	ENSMUSG00000032657	Fam189b	0.727828	0.00728793
circRNA.4111	ENSMUST00000019951	ENSMUSG00000019813	Cep57l1	0.781299	0.00269325
circRNA.4111	ENSMUST00000019951	ENSMUSG00000019813	Cep57l1	0.781299	0.00269325
circRNA.4111	ENSMUST00000219404	ENSMUSG00000025355	Mmp19	0.714131	0.00908136
circRNA.4111	ENSMUST00000219404	ENSMUSG00000025355	Mmp19	0.714131	0.00908136
circRNA.4111	ENSMUST00000172621	ENSMUSG00000028073	Pear1	0.743215	0.00560537
circRNA.4111	ENSMUST00000172621	ENSMUSG00000028073	Pear1	0.743215	0.00560537
circRNA.4111	ENSMUST00000142409	ENSMUSG00000023805	Synj2	0.827636	0.000890163
circRNA.4111	ENSMUST00000142409	ENSMUSG00000023805	Synj2	0.827636	0.000890163
circRNA.4111	ENSMUST00000153204	ENSMUSG00000039850	Endov	0.887583	0.000116751
circRNA.4111	ENSMUST00000153204	ENSMUSG00000039850	Endov	0.887583	0.000116751
circRNA.4111	ENSMUST00000159246	ENSMUSG00000032503	Arpp21	0.705051	0.0104394
circRNA.4111	ENSMUST00000159246	ENSMUSG00000032503	Arpp21	0.705051	0.0104394
circRNA.4111	ENSMUST00000219223	ENSMUSG00000051331	Cacna1c	0.835801	0.00070859
circRNA.4111	ENSMUST00000219223	ENSMUSG00000051331	Cacna1c	0.835801	0.00070859
circRNA.4111	ENSMUST00000095457	ENSMUSG00000006498	Ptbp1	0.946071	3.28037e-06
circRNA.4111	ENSMUST00000095457	ENSMUSG00000006498	Ptbp1	0.946071	3.28037e-06
circRNA.4111	ENSMUST00000110904	ENSMUSG00000031511	Arhgef7	0.728803	0.00717132
circRNA.4111	ENSMUST00000110904	ENSMUSG00000031511	Arhgef7	0.728803	0.00717132
circRNA.4111	ENSMUST00000050497	ENSMUSG00000046679	C87436	0.735921	0.00636171
circRNA.4111	ENSMUST00000050497	ENSMUSG00000046679	C87436	0.735921	0.00636171
circRNA.4111	ENSMUST00000195995	ENSMUSG00000042520	Ubap2l	0.8416	0.00059813
circRNA.4111	ENSMUST00000195995	ENSMUSG00000042520	Ubap2l	0.8416	0.00059813
circRNA.4111	ENSMUST00000118952	ENSMUSG00000036779	Papd5	0.737341	0.00620879
circRNA.4111	ENSMUST00000118952	ENSMUSG00000036779	Papd5	0.737341	0.00620879
circRNA.4111	ENSMUST00000177068	ENSMUSG00000046691	Chtf8	0.804525	0.00160219
circRNA.4111	ENSMUST00000177068	ENSMUSG00000046691	Chtf8	0.804525	0.00160219
circRNA.4111	ENSMUST00000129664	ENSMUSG00000036553	Sh3tc1	0.719525	0.00833976
circRNA.4111	ENSMUST00000129664	ENSMUSG00000036553	Sh3tc1	0.719525	0.00833976
circRNA.4111	ENSMUST00000141902	ENSMUSG00000039753	Fbxl5	0.801701	0.00171257
circRNA.4111	ENSMUST00000141902	ENSMUSG00000039753	Fbxl5	0.801701	0.00171257
circRNA.4111	ENSMUST00000194128	ENSMUSG00000102493	Gm8010	0.759914	0.00412974
circRNA.4111	ENSMUST00000194128	ENSMUSG00000102493	Gm8010	0.759914	0.00412974
circRNA.4111	ENSMUST00000223495	ENSMUSG00000042213	Zfand4	0.8543	0.00040277
circRNA.4111	ENSMUST00000223495	ENSMUSG00000042213	Zfand4	0.8543	0.00040277
circRNA.4111	ENSMUST00000031606	ENSMUSG00000029602	Rasal1	0.815184	0.00123387
circRNA.4111	ENSMUST00000031606	ENSMUSG00000029602	Rasal1	0.815184	0.00123387
circRNA.4111	ENSMUST00000224625	ENSMUSG00000021273	Fdft1	0.707797	0.0100138
circRNA.4111	ENSMUST00000224625	ENSMUSG00000021273	Fdft1	0.707797	0.0100138
circRNA.4111	ENSMUST00000176770	ENSMUSG00000032570	Atp2c1	0.790556	0.00220625
circRNA.4111	ENSMUST00000176770	ENSMUSG00000032570	Atp2c1	0.790556	0.00220625
circRNA.4168	ENSMUST00000127703	ENSMUSG00000029458	Brap	0.718868	0.00842757
circRNA.4168	ENSMUST00000127703	ENSMUSG00000029458	Brap	0.718868	0.00842757
circRNA.4168	ENSMUST00000142409	ENSMUSG00000023805	Synj2	0.703191	0.0107354
circRNA.4168	ENSMUST00000142409	ENSMUSG00000023805	Synj2	0.703191	0.0107354
circRNA.4168	ENSMUST00000007131	ENSMUSG00000020917	Acly	0.736252	0.00632579
circRNA.4168	ENSMUST00000007131	ENSMUSG00000020917	Acly	0.736252	0.00632579
circRNA.4168	ENSMUST00000194190	ENSMUSG00000103144	Pcdhga1	0.738242	0.00611316
circRNA.4168	ENSMUST00000194190	ENSMUSG00000103144	Pcdhga1	0.738242	0.00611316
circRNA.4168	ENSMUST00000185702	ENSMUSG00000055322	Tns1	0.741532	0.00577344
circRNA.4168	ENSMUST00000185702	ENSMUSG00000055322	Tns1	0.741532	0.00577344
circRNA.4168	ENSMUST00000105826	ENSMUSG00000028759	Hp1bp3	0.701879	0.0109477
circRNA.4168	ENSMUST00000105826	ENSMUSG00000028759	Hp1bp3	0.701879	0.0109477
circRNA.4168	ENSMUST00000037618	ENSMUSG00000039191	Rbpj	0.754576	0.00456479
circRNA.4168	ENSMUST00000037618	ENSMUSG00000039191	Rbpj	0.754576	0.00456479
circRNA.4168	ENSMUST00000153485	ENSMUSG00000020868	Xylt2	0.785957	0.00243893
circRNA.4168	ENSMUST00000153485	ENSMUSG00000020868	Xylt2	0.785957	0.00243893
circRNA.4258	ENSMUST00000203775	ENSMUSG00000030043	Tacr1	0.732828	0.00670457
circRNA.4258	ENSMUST00000203775	ENSMUSG00000030043	Tacr1	0.732828	0.00670457
circRNA.4258	ENSMUST00000190158	ENSMUSG00000026782	Abi2	0.753732	0.00463662
circRNA.4258	ENSMUST00000190158	ENSMUSG00000026782	Abi2	0.753732	0.00463662
circRNA.4258	ENSMUST00000185893	ENSMUSG00000008136	Fhl2	0.70946	0.0097624
circRNA.4258	ENSMUST00000185893	ENSMUSG00000008136	Fhl2	0.70946	0.0097624
circRNA.4258	ENSMUST00000161097	ENSMUSG00000032503	Arpp21	0.931431	1.0632e-05
circRNA.4258	ENSMUST00000161097	ENSMUSG00000032503	Arpp21	0.931431	1.0632e-05
circRNA.4258	ENSMUST00000199864	ENSMUSG00000042605	Atxn2	0.771136	0.00331802
circRNA.4258	ENSMUST00000199864	ENSMUSG00000042605	Atxn2	0.771136	0.00331802
circRNA.4258	ENSMUST00000208326	ENSMUSG00000003545	Fosb	0.97275	1.13044e-07
circRNA.4258	ENSMUST00000208326	ENSMUSG00000003545	Fosb	0.97275	1.13044e-07
circRNA.4258	ENSMUST00000185909	ENSMUSG00000026219	Trip12	0.779362	0.00280476
circRNA.4258	ENSMUST00000185909	ENSMUSG00000026219	Trip12	0.779362	0.00280476
circRNA.4258	ENSMUST00000066187	ENSMUSG00000048540	Nhlh2	0.858071	0.000355637
circRNA.4258	ENSMUST00000066187	ENSMUSG00000048540	Nhlh2	0.858071	0.000355637
circRNA.4258	ENSMUST00000121471	ENSMUSG00000020023	Tmcc3	0.829245	0.000851809
circRNA.4258	ENSMUST00000121471	ENSMUSG00000020023	Tmcc3	0.829245	0.000851809
circRNA.4258	ENSMUST00000111027	ENSMUSG00000029713	Gnb2	0.707118	0.0101178
circRNA.4258	ENSMUST00000111027	ENSMUSG00000029713	Gnb2	0.707118	0.0101178
circRNA.4258	ENSMUST00000092884	ENSMUSG00000000631	Myo18a	0.778094	0.00287967
circRNA.4258	ENSMUST00000092884	ENSMUSG00000000631	Myo18a	0.778094	0.00287967
circRNA.4258	ENSMUST00000143286	ENSMUSG00000068457	Uty	0.775546	0.00303475
circRNA.4258	ENSMUST00000143286	ENSMUSG00000068457	Uty	0.775546	0.00303475
circRNA.4258	ENSMUST00000150271	ENSMUSG00000000308	Ckmt1	0.868026	0.00025159
circRNA.4258	ENSMUST00000150271	ENSMUSG00000000308	Ckmt1	0.868026	0.00025159
circRNA.4258	ENSMUST00000188866	ENSMUSG00000022587	Ly6e	0.70717	0.0101099
circRNA.4258	ENSMUST00000188866	ENSMUSG00000022587	Ly6e	0.70717	0.0101099
circRNA.4258	ENSMUST00000162155	ENSMUSG00000022416	Cacna1i	0.773141	0.00318686
circRNA.4258	ENSMUST00000162155	ENSMUSG00000022416	Cacna1i	0.773141	0.00318686
circRNA.4258	ENSMUST00000190778	ENSMUSG00000033633	Clec18a	0.706196	0.0102604
circRNA.4258	ENSMUST00000190778	ENSMUSG00000033633	Clec18a	0.706196	0.0102604
circRNA.4258	ENSMUST00000154428	ENSMUSG00000030533	Unc45a	0.816366	0.00119745
circRNA.4258	ENSMUST00000154428	ENSMUSG00000030533	Unc45a	0.816366	0.00119745
circRNA.4258	ENSMUST00000208202	ENSMUSG00000030922	Lyrm1	0.776673	0.00296539
circRNA.4258	ENSMUST00000208202	ENSMUSG00000030922	Lyrm1	0.776673	0.00296539
circRNA.4258	ENSMUST00000088081	ENSMUSG00000029168	Dpysl5	0.735064	0.00645536
circRNA.4258	ENSMUST00000088081	ENSMUSG00000029168	Dpysl5	0.735064	0.00645536
circRNA.4258	ENSMUST00000149343	ENSMUSG00000086155	9430041J12Rik	0.711072	0.00952324
circRNA.4258	ENSMUST00000149343	ENSMUSG00000086155	9430041J12Rik	0.711072	0.00952324
circRNA.4258	ENSMUST00000054668	ENSMUSG00000025920	Stau2	0.868641	0.000246049
circRNA.4258	ENSMUST00000054668	ENSMUSG00000025920	Stau2	0.868641	0.000246049
circRNA.4258	ENSMUST00000112629	ENSMUSG00000026826	Nr4a2	0.711057	0.00952536
circRNA.4258	ENSMUST00000112629	ENSMUSG00000026826	Nr4a2	0.711057	0.00952536
circRNA.4258	ENSMUST00000176886	ENSMUSG00000022010	Tsc22d1	0.983206	1.02274e-08
circRNA.4258	ENSMUST00000176886	ENSMUSG00000022010	Tsc22d1	0.983206	1.02274e-08
circRNA.4258	ENSMUST00000172638	ENSMUSG00000029913	Prdm5	0.763295	0.00387086
circRNA.4258	ENSMUST00000172638	ENSMUSG00000029913	Prdm5	0.763295	0.00387086
circRNA.4258	ENSMUST00000109057	ENSMUSG00000036275	9530068E07Rik	0.910896	3.80292e-05
circRNA.4258	ENSMUST00000109057	ENSMUSG00000036275	9530068E07Rik	0.910896	3.80292e-05
circRNA.4258	ENSMUST00000109058	ENSMUSG00000078903	Gm14391	0.70647	0.0102179
circRNA.4258	ENSMUST00000109058	ENSMUSG00000078903	Gm14391	0.70647	0.0102179
circRNA.4258	ENSMUST00000148660	ENSMUSG00000038740	Mvb12b	0.844188	0.00055336
circRNA.4258	ENSMUST00000148660	ENSMUSG00000038740	Mvb12b	0.844188	0.00055336
circRNA.4258	ENSMUST00000177143	ENSMUSG00000036834	Plch1	0.859155	0.000342918
circRNA.4258	ENSMUST00000177143	ENSMUSG00000036834	Plch1	0.859155	0.000342918
circRNA.4258	ENSMUST00000107487	ENSMUSG00000052915	Msl1	0.874358	0.000198949
circRNA.4258	ENSMUST00000107487	ENSMUSG00000052915	Msl1	0.874358	0.000198949
circRNA.4258	ENSMUST00000022275	ENSMUSG00000049985	Ankrd55	0.986178	3.88191e-09
circRNA.4258	ENSMUST00000022275	ENSMUSG00000049985	Ankrd55	0.986178	3.88191e-09
circRNA.4487	ENSMUST00000208326	ENSMUSG00000003545	Fosb	0.760326	0.00409746
circRNA.4487	ENSMUST00000208326	ENSMUSG00000003545	Fosb	0.760326	0.00409746
circRNA.4487	ENSMUST00000103129	ENSMUSG00000027635	Dsn1	0.805788	0.00155463
circRNA.4487	ENSMUST00000103129	ENSMUSG00000027635	Dsn1	0.805788	0.00155463
circRNA.4487	ENSMUST00000066187	ENSMUSG00000048540	Nhlh2	0.768316	0.00350946
circRNA.4487	ENSMUST00000066187	ENSMUSG00000048540	Nhlh2	0.768316	0.00350946
circRNA.4487	ENSMUST00000121471	ENSMUSG00000020023	Tmcc3	0.739848	0.00594548
circRNA.4487	ENSMUST00000121471	ENSMUSG00000020023	Tmcc3	0.739848	0.00594548
circRNA.4487	ENSMUST00000092884	ENSMUSG00000000631	Myo18a	0.834571	0.000733922
circRNA.4487	ENSMUST00000092884	ENSMUSG00000000631	Myo18a	0.834571	0.000733922
circRNA.4487	ENSMUST00000176886	ENSMUSG00000022010	Tsc22d1	0.726178	0.00748857
circRNA.4487	ENSMUST00000176886	ENSMUSG00000022010	Tsc22d1	0.726178	0.00748857
circRNA.4487	ENSMUST00000172638	ENSMUSG00000029913	Prdm5	0.88468	0.000131952
circRNA.4487	ENSMUST00000172638	ENSMUSG00000029913	Prdm5	0.88468	0.000131952
circRNA.4487	ENSMUST00000022275	ENSMUSG00000049985	Ankrd55	0.731111	0.00690074
circRNA.4487	ENSMUST00000022275	ENSMUSG00000049985	Ankrd55	0.731111	0.00690074
circRNA.4591	ENSMUST00000103129	ENSMUSG00000027635	Dsn1	0.784639	0.00250895
circRNA.4591	ENSMUST00000103129	ENSMUSG00000027635	Dsn1	0.784639	0.00250895
circRNA.4591	ENSMUST00000119292	ENSMUSG00000024831	Ighmbp2	0.756663	0.00439076
circRNA.4591	ENSMUST00000119292	ENSMUSG00000024831	Ighmbp2	0.756663	0.00439076
circRNA.4591	ENSMUST00000165555	ENSMUSG00000024294	Mib1	0.767375	0.00357511
circRNA.4591	ENSMUST00000165555	ENSMUSG00000024294	Mib1	0.767375	0.00357511
circRNA.4713	ENSMUST00000134732	ENSMUSG00000018669	Cdk5rap3	0.798491	0.00184506
circRNA.4713	ENSMUST00000134732	ENSMUSG00000018669	Cdk5rap3	0.798491	0.00184506
circRNA.4713	ENSMUST00000162890	ENSMUSG00000089889	0610040B10Rik	0.763027	0.0038909
circRNA.4713	ENSMUST00000162890	ENSMUSG00000089889	0610040B10Rik	0.763027	0.0038909
circRNA.4713	ENSMUST00000076700	ENSMUSG00000018654	Ikzf1	0.708024	0.00997927
circRNA.4713	ENSMUST00000076700	ENSMUSG00000018654	Ikzf1	0.708024	0.00997927
circRNA.4713	ENSMUST00000031256	ENSMUSG00000029313	Aff1	0.837683	0.000671136
circRNA.4713	ENSMUST00000031256	ENSMUSG00000029313	Aff1	0.837683	0.000671136
circRNA.4713	ENSMUST00000228588	ENSMUSG00000022199	Slc22a17	0.723416	0.00783366
circRNA.4713	ENSMUST00000228588	ENSMUSG00000022199	Slc22a17	0.723416	0.00783366
circRNA.4713	ENSMUST00000110995	ENSMUSG00000002948	Map2k7	0.707098	0.0101209
circRNA.4713	ENSMUST00000110995	ENSMUSG00000002948	Map2k7	0.707098	0.0101209
circRNA.4713	ENSMUST00000147641	ENSMUSG00000034429	Zfp707	0.756207	0.00442831
circRNA.4713	ENSMUST00000147641	ENSMUSG00000034429	Zfp707	0.756207	0.00442831
circRNA.4799	ENSMUST00000186451	ENSMUSG00000037428	Vgf	-0.729083	0.00713811
circRNA.4799	ENSMUST00000186451	ENSMUSG00000037428	Vgf	-0.729083	0.00713811
circRNA.4799	ENSMUST00000169418	ENSMUSG00000031422	Morf4l2	-0.780748	0.00272463
circRNA.4799	ENSMUST00000169418	ENSMUSG00000031422	Morf4l2	-0.780748	0.00272463
circRNA.4866	ENSMUST00000029866	ENSMUSG00000028212	Ccne2	0.700934	0.0111026
circRNA.4866	ENSMUST00000029866	ENSMUSG00000028212	Ccne2	0.700934	0.0111026
circRNA.4866	ENSMUST00000110009	ENSMUSG00000022602	Arc	-0.702438	0.0108568
circRNA.4866	ENSMUST00000110009	ENSMUSG00000022602	Arc	-0.702438	0.0108568
circRNA.4866	ENSMUST00000097920	ENSMUSG00000061298	Agbl4	0.739134	0.00601962
circRNA.4866	ENSMUST00000097920	ENSMUSG00000061298	Agbl4	0.739134	0.00601962
circRNA.4866	ENSMUST00000107067	ENSMUSG00000048747	E130114P18Rik	0.740006	0.00592926
circRNA.4866	ENSMUST00000107067	ENSMUSG00000048747	E130114P18Rik	0.740006	0.00592926
circRNA.4866	ENSMUST00000028740	ENSMUSG00000090100	Ttbk2	0.704629	0.0105061
circRNA.4866	ENSMUST00000028740	ENSMUSG00000090100	Ttbk2	0.704629	0.0105061
circRNA.4866	ENSMUST00000226107	ENSMUSG00000021725	Parp8	0.714633	0.00901036
circRNA.4866	ENSMUST00000226107	ENSMUSG00000021725	Parp8	0.714633	0.00901036
circRNA.4866	ENSMUST00000111891	ENSMUSG00000030220	Arhgdib	0.738064	0.00613196
circRNA.4866	ENSMUST00000111891	ENSMUSG00000030220	Arhgdib	0.738064	0.00613196
circRNA.4866	ENSMUST00000080673	ENSMUSG00000057378	Ryr3	0.729912	0.00704034
circRNA.4866	ENSMUST00000080673	ENSMUSG00000057378	Ryr3	0.729912	0.00704034
circRNA.4866	ENSMUST00000026485	ENSMUSG00000025421	Hdhd2	0.711688	0.00943306
circRNA.4866	ENSMUST00000026485	ENSMUSG00000025421	Hdhd2	0.711688	0.00943306
circRNA.4866	ENSMUST00000107272	ENSMUSG00000068876	Cgn	0.759984	0.00412418
circRNA.4866	ENSMUST00000107272	ENSMUSG00000068876	Cgn	0.759984	0.00412418
circRNA.4866	ENSMUST00000101655	ENSMUSG00000023764	Sfi1	0.820955	0.00106382
circRNA.4866	ENSMUST00000101655	ENSMUSG00000023764	Sfi1	0.820955	0.00106382
circRNA.4866	ENSMUST00000059515	ENSMUSG00000021218	Gdi2	0.700664	0.0111471
circRNA.4866	ENSMUST00000059515	ENSMUSG00000021218	Gdi2	0.700664	0.0111471
circRNA.4866	ENSMUST00000193559	ENSMUSG00000033900	Map9	0.83681	0.000688311
circRNA.4866	ENSMUST00000193559	ENSMUSG00000033900	Map9	0.83681	0.000688311
circRNA.4866	ENSMUST00000202003	ENSMUSG00000041147	Brca2	0.73299	0.00668622
circRNA.4866	ENSMUST00000202003	ENSMUSG00000041147	Brca2	0.73299	0.00668622
circRNA.4866	ENSMUST00000219834	ENSMUSG00000025357	Dgka	0.731492	0.00685693
circRNA.4866	ENSMUST00000219834	ENSMUSG00000025357	Dgka	0.731492	0.00685693
circRNA.4866	ENSMUST00000171509	ENSMUSG00000054252	Fgfr3	0.705667	0.0103427
circRNA.4866	ENSMUST00000171509	ENSMUSG00000054252	Fgfr3	0.705667	0.0103427
circRNA.4866	ENSMUST00000098310	ENSMUSG00000030616	Sytl2	0.74677	0.00526227
circRNA.4866	ENSMUST00000098310	ENSMUSG00000030616	Sytl2	0.74677	0.00526227
circRNA.4866	ENSMUST00000114047	ENSMUSG00000039753	Fbxl5	0.700085	0.0112432
circRNA.4866	ENSMUST00000114047	ENSMUSG00000039753	Fbxl5	0.700085	0.0112432
circRNA.4866	ENSMUST00000034836	ENSMUSG00000032295	Man2c1	0.711685	0.00943339
circRNA.4866	ENSMUST00000034836	ENSMUSG00000032295	Man2c1	0.711685	0.00943339
circRNA.4869	ENSMUST00000137217	ENSMUSG00000045180	Shroom2	0.702828	0.0107938
circRNA.4869	ENSMUST00000137217	ENSMUSG00000045180	Shroom2	0.702828	0.0107938
circRNA.4869	ENSMUST00000119826	ENSMUSG00000004383	Large1	0.700443	0.0111838
circRNA.4869	ENSMUST00000119826	ENSMUSG00000004383	Large1	0.700443	0.0111838
circRNA.4869	ENSMUST00000146711	ENSMUSG00000024403	Atp6v1g2	0.760044	0.00411949
circRNA.4869	ENSMUST00000146711	ENSMUSG00000024403	Atp6v1g2	0.760044	0.00411949
circRNA.4869	ENSMUST00000114122	ENSMUSG00000002489	Tiam1	0.713752	0.00913526
circRNA.4869	ENSMUST00000114122	ENSMUSG00000002489	Tiam1	0.713752	0.00913526
circRNA.4869	ENSMUST00000210910	ENSMUSG00000022935	Grik1	0.706353	0.0102361
circRNA.4869	ENSMUST00000210910	ENSMUSG00000022935	Grik1	0.706353	0.0102361
circRNA.4869	ENSMUST00000020581	ENSMUSG00000020331	Hcn2	0.720067	0.00826788
circRNA.4869	ENSMUST00000020581	ENSMUSG00000020331	Hcn2	0.720067	0.00826788
circRNA.4869	ENSMUST00000107334	ENSMUSG00000074457	S100a16	0.738317	0.00610525
circRNA.4869	ENSMUST00000107334	ENSMUSG00000074457	S100a16	0.738317	0.00610525
circRNA.4869	ENSMUST00000122374	ENSMUSG00000023232	Serinc2	0.868175	0.000250238
circRNA.4869	ENSMUST00000122374	ENSMUSG00000023232	Serinc2	0.868175	0.000250238
circRNA.4869	ENSMUST00000091246	ENSMUSG00000032633	Flcn	0.891303	9.93107e-05
circRNA.4869	ENSMUST00000091246	ENSMUSG00000032633	Flcn	0.891303	9.93107e-05
circRNA.4898	ENSMUST00000208326	ENSMUSG00000003545	Fosb	0.72367	0.0078014
circRNA.4898	ENSMUST00000208326	ENSMUSG00000003545	Fosb	0.72367	0.0078014
circRNA.4898	ENSMUST00000121471	ENSMUSG00000020023	Tmcc3	0.816169	0.00120344
circRNA.4898	ENSMUST00000121471	ENSMUSG00000020023	Tmcc3	0.816169	0.00120344
circRNA.4898	ENSMUST00000111027	ENSMUSG00000029713	Gnb2	0.835873	0.000707139
circRNA.4898	ENSMUST00000111027	ENSMUSG00000029713	Gnb2	0.835873	0.000707139
circRNA.4898	ENSMUST00000088081	ENSMUSG00000029168	Dpysl5	0.712555	0.00930701
circRNA.4898	ENSMUST00000088081	ENSMUSG00000029168	Dpysl5	0.712555	0.00930701
circRNA.4898	ENSMUST00000194740	ENSMUSG00000039318	Rab3gap2	0.767146	0.00359124
circRNA.4898	ENSMUST00000194740	ENSMUSG00000039318	Rab3gap2	0.767146	0.00359124
circRNA.4898	ENSMUST00000119077	ENSMUSG00000051000	Fam160a1	0.777195	0.00293366
circRNA.4898	ENSMUST00000119077	ENSMUSG00000051000	Fam160a1	0.777195	0.00293366
circRNA.4898	ENSMUST00000028229	ENSMUSG00000026872	Zeb2	0.786287	0.00242164
circRNA.4898	ENSMUST00000028229	ENSMUSG00000026872	Zeb2	0.786287	0.00242164
circRNA.5035	ENSMUST00000017188	ENSMUSG00000060147	Serpinb6a	0.835323	0.000718364
circRNA.5035	ENSMUST00000017188	ENSMUSG00000060147	Serpinb6a	0.835323	0.000718364
circRNA.5035	ENSMUST00000121471	ENSMUSG00000020023	Tmcc3	0.774897	0.00307519
circRNA.5035	ENSMUST00000121471	ENSMUSG00000020023	Tmcc3	0.774897	0.00307519
circRNA.5035	ENSMUST00000111027	ENSMUSG00000029713	Gnb2	0.729158	0.00712918
circRNA.5035	ENSMUST00000111027	ENSMUSG00000029713	Gnb2	0.729158	0.00712918
circRNA.5035	ENSMUST00000112629	ENSMUSG00000026826	Nr4a2	0.757927	0.00428779
circRNA.5035	ENSMUST00000112629	ENSMUSG00000026826	Nr4a2	0.757927	0.00428779
circRNA.5035	ENSMUST00000127938	ENSMUSG00000026171	Rnf25	0.730793	0.00693762
circRNA.5035	ENSMUST00000127938	ENSMUSG00000026171	Rnf25	0.730793	0.00693762
circRNA.5062	ENSMUST00000018681	ENSMUSG00000018537	Pcgf2	0.792796	0.00209923
circRNA.5062	ENSMUST00000018681	ENSMUSG00000018537	Pcgf2	0.792796	0.00209923
circRNA.5062	ENSMUST00000096639	ENSMUSG00000070426	Rnf121	0.736336	0.00631667
circRNA.5062	ENSMUST00000096639	ENSMUSG00000070426	Rnf121	0.736336	0.00631667
circRNA.5062	ENSMUST00000142443	ENSMUSG00000108748	Gm44579	0.73553	0.00640429
circRNA.5062	ENSMUST00000142443	ENSMUSG00000108748	Gm44579	0.73553	0.00640429
circRNA.5062	ENSMUST00000111222	ENSMUSG00000048058	Ldlrad3	0.733981	0.00657515
circRNA.5062	ENSMUST00000111222	ENSMUSG00000048058	Ldlrad3	0.733981	0.00657515
circRNA.5178	ENSMUST00000128511	ENSMUSG00000029310	Nudt9	0.743918	0.00553622
circRNA.5178	ENSMUST00000128511	ENSMUSG00000029310	Nudt9	0.743918	0.00553622
circRNA.5194	ENSMUST00000056177	ENSMUSG00000016664	Pacsin2	0.717518	0.00861029
circRNA.5194	ENSMUST00000056177	ENSMUSG00000016664	Pacsin2	0.717518	0.00861029
circRNA.5194	ENSMUST00000111222	ENSMUSG00000048058	Ldlrad3	0.709736	0.00972117
circRNA.5194	ENSMUST00000111222	ENSMUSG00000048058	Ldlrad3	0.709736	0.00972117
circRNA.5240	ENSMUST00000098066	ENSMUSG00000089945	Pakap	0.711256	0.00949625
circRNA.5240	ENSMUST00000098066	ENSMUSG00000089945	Pakap	0.711256	0.00949625
circRNA.5240	ENSMUST00000143958	ENSMUSG00000068457	Uty	0.859218	0.000342186
circRNA.5240	ENSMUST00000143958	ENSMUSG00000068457	Uty	0.859218	0.000342186
circRNA.5240	ENSMUST00000120099	ENSMUSG00000022843	Clcn2	0.729629	0.00707355
circRNA.5240	ENSMUST00000120099	ENSMUSG00000022843	Clcn2	0.729629	0.00707355
circRNA.5240	ENSMUST00000170219	ENSMUSG00000035640	Cbarp	0.999977	4.62453e-23
circRNA.5240	ENSMUST00000170219	ENSMUSG00000035640	Cbarp	0.999977	4.62453e-23
circRNA.5240	ENSMUST00000212227	ENSMUSG00000019261	Map1s	0.994714	3.22171e-11
circRNA.5240	ENSMUST00000212227	ENSMUSG00000019261	Map1s	0.994714	3.22171e-11
circRNA.5240	ENSMUST00000128136	ENSMUSG00000031386	Hcfc1	0.719392	0.00835752
circRNA.5240	ENSMUST00000128136	ENSMUSG00000031386	Hcfc1	0.719392	0.00835752
circRNA.5240	ENSMUST00000117645	ENSMUSG00000049624	Slc17a5	0.815964	0.00120974
circRNA.5240	ENSMUST00000117645	ENSMUSG00000049624	Slc17a5	0.815964	0.00120974
circRNA.5240	ENSMUST00000134703	ENSMUSG00000022436	Sh3bp1	0.995452	1.52021e-11
circRNA.5240	ENSMUST00000134703	ENSMUSG00000022436	Sh3bp1	0.995452	1.52021e-11
circRNA.5240	ENSMUST00000107377	ENSMUSG00000028364	Tnc	0.856944	0.000369248
circRNA.5240	ENSMUST00000107377	ENSMUSG00000028364	Tnc	0.856944	0.000369248
circRNA.5240	ENSMUST00000106600	ENSMUSG00000028546	Elavl4	0.782202	0.00264247
circRNA.5240	ENSMUST00000106600	ENSMUSG00000028546	Elavl4	0.782202	0.00264247
circRNA.5240	ENSMUST00000206753	ENSMUSG00000049553	Polr1a	0.815212	0.001233
circRNA.5240	ENSMUST00000206753	ENSMUSG00000049553	Polr1a	0.815212	0.001233
circRNA.5240	ENSMUST00000154666	ENSMUSG00000068457	Uty	0.85236	0.000428839
circRNA.5240	ENSMUST00000154666	ENSMUSG00000068457	Uty	0.85236	0.000428839
circRNA.5240	ENSMUST00000202261	ENSMUSG00000039456	Morc3	0.998937	1.06559e-14
circRNA.5240	ENSMUST00000202261	ENSMUSG00000039456	Morc3	0.998937	1.06559e-14
circRNA.5240	ENSMUST00000079464	ENSMUSG00000026202	Tuba4a	0.989475	9.99553e-10
circRNA.5240	ENSMUST00000079464	ENSMUSG00000026202	Tuba4a	0.989475	9.99553e-10
circRNA.5240	ENSMUST00000210592	ENSMUSG00000110423	Gm45736	0.998286	1.16328e-13
circRNA.5240	ENSMUST00000210592	ENSMUSG00000110423	Gm45736	0.998286	1.16328e-13
circRNA.5240	ENSMUST00000107675	ENSMUSG00000028086	Fbxw7	0.71573	0.00885657
circRNA.5240	ENSMUST00000107675	ENSMUSG00000028086	Fbxw7	0.71573	0.00885657
circRNA.5240	ENSMUST00000213120	ENSMUSG00000032564	Cpne4	0.80421	0.00161423
circRNA.5240	ENSMUST00000213120	ENSMUSG00000032564	Cpne4	0.80421	0.00161423
circRNA.5240	ENSMUST00000140332	ENSMUSG00000063889	Crem	0.935691	7.77098e-06
circRNA.5240	ENSMUST00000140332	ENSMUSG00000063889	Crem	0.935691	7.77098e-06
circRNA.5240	ENSMUST00000112680	ENSMUSG00000024044	Epb41l3	0.858018	0.000356265
circRNA.5240	ENSMUST00000112680	ENSMUSG00000024044	Epb41l3	0.858018	0.000356265
circRNA.5240	ENSMUST00000211050	ENSMUSG00000031667	Aktip	0.998755	2.35251e-14
circRNA.5240	ENSMUST00000211050	ENSMUSG00000031667	Aktip	0.998755	2.35251e-14
circRNA.5240	ENSMUST00000081125	ENSMUSG00000010505	Myt1	0.787858	0.00234057
circRNA.5240	ENSMUST00000081125	ENSMUSG00000010505	Myt1	0.787858	0.00234057
circRNA.5240	ENSMUST00000093995	ENSMUSG00000000632	Sez6	0.816695	0.00118745
circRNA.5240	ENSMUST00000093995	ENSMUSG00000000632	Sez6	0.816695	0.00118745
circRNA.5240	ENSMUST00000174836	ENSMUSG00000038384	Setd1b	0.880953	0.000153698
circRNA.5240	ENSMUST00000174836	ENSMUSG00000038384	Setd1b	0.880953	0.000153698
circRNA.5341	ENSMUST00000150271	ENSMUSG00000000308	Ckmt1	0.723152	0.00786728
circRNA.5341	ENSMUST00000150271	ENSMUSG00000000308	Ckmt1	0.723152	0.00786728
circRNA.5362	ENSMUST00000220509	ENSMUSG00000017843	Ppp2r5c	0.703895	0.0106226
circRNA.5362	ENSMUST00000220509	ENSMUSG00000017843	Ppp2r5c	0.703895	0.0106226
circRNA.5362	ENSMUST00000155620	ENSMUSG00000030315	Vgll4	0.772982	0.00319708
circRNA.5362	ENSMUST00000155620	ENSMUSG00000030315	Vgll4	0.772982	0.00319708
circRNA.5362	ENSMUST00000049055	ENSMUSG00000035840	Lysmd3	0.718346	0.00849783
circRNA.5362	ENSMUST00000049055	ENSMUSG00000035840	Lysmd3	0.718346	0.00849783
circRNA.5362	ENSMUST00000059566	ENSMUSG00000027257	Pacsin3	0.751227	0.0048549
circRNA.5362	ENSMUST00000059566	ENSMUSG00000027257	Pacsin3	0.751227	0.0048549
circRNA.5362	ENSMUST00000103144	ENSMUSG00000020882	Cacnb1	0.792336	0.00212088
circRNA.5362	ENSMUST00000103144	ENSMUSG00000020882	Cacnb1	0.792336	0.00212088
circRNA.5362	ENSMUST00000159903	ENSMUSG00000045962	Wnk1	0.750673	0.00490419
circRNA.5362	ENSMUST00000159903	ENSMUSG00000045962	Wnk1	0.750673	0.00490419
circRNA.5362	ENSMUST00000113713	ENSMUSG00000071337	Tia1	0.700294	0.0112085
circRNA.5362	ENSMUST00000113713	ENSMUSG00000071337	Tia1	0.700294	0.0112085
circRNA.5362	ENSMUST00000168124	ENSMUSG00000020840	Blmh	0.702467	0.0108522
circRNA.5362	ENSMUST00000168124	ENSMUSG00000020840	Blmh	0.702467	0.0108522
circRNA.5477	ENSMUST00000219404	ENSMUSG00000025355	Mmp19	-0.731604	0.00684404
circRNA.5477	ENSMUST00000219404	ENSMUSG00000025355	Mmp19	-0.731604	0.00684404
circRNA.5477	ENSMUST00000153204	ENSMUSG00000039850	Endov	-0.716013	0.00881734
circRNA.5477	ENSMUST00000153204	ENSMUSG00000039850	Endov	-0.716013	0.00881734
circRNA.5477	ENSMUST00000154135	ENSMUSG00000063889	Crem	-0.756295	0.00442106
circRNA.5477	ENSMUST00000154135	ENSMUSG00000063889	Crem	-0.756295	0.00442106
circRNA.5750	ENSMUST00000089299	ENSMUSG00000089837	Npcd	0.751088	0.00486722
circRNA.5750	ENSMUST00000089299	ENSMUSG00000089837	Npcd	0.751088	0.00486722
circRNA.5750	ENSMUST00000120592	ENSMUSG00000005716	Pvalb	0.861995	0.000311261
circRNA.5750	ENSMUST00000120592	ENSMUSG00000005716	Pvalb	0.861995	0.000311261
circRNA.5750	ENSMUST00000063871	ENSMUSG00000040380	Cbln3	0.837909	0.000666752
circRNA.5750	ENSMUST00000063871	ENSMUSG00000040380	Cbln3	0.837909	0.000666752
circRNA.5750	ENSMUST00000109470	ENSMUSG00000041708	Mpped1	0.782819	0.00260812
circRNA.5750	ENSMUST00000109470	ENSMUSG00000041708	Mpped1	0.782819	0.00260812
circRNA.5750	ENSMUST00000142913	ENSMUSG00000017978	Cadps2	0.843742	0.000560877
circRNA.5750	ENSMUST00000142913	ENSMUSG00000017978	Cadps2	0.843742	0.000560877
circRNA.5750	ENSMUST00000135221	ENSMUSG00000002319	Ipo4	0.705044	0.0104406
circRNA.5750	ENSMUST00000135221	ENSMUSG00000002319	Ipo4	0.705044	0.0104406
circRNA.5750	ENSMUST00000101617	ENSMUSG00000068699	Flnc	0.721678	0.00805681
circRNA.5750	ENSMUST00000101617	ENSMUSG00000068699	Flnc	0.721678	0.00805681
circRNA.5750	ENSMUST00000117098	ENSMUSG00000044681	Cnpy1	0.830904	0.000813629
circRNA.5750	ENSMUST00000117098	ENSMUSG00000044681	Cnpy1	0.830904	0.000813629
circRNA.5750	ENSMUST00000108864	ENSMUSG00000055333	Fat2	0.841654	0.000597166
circRNA.5750	ENSMUST00000108864	ENSMUSG00000055333	Fat2	0.841654	0.000597166
circRNA.5750	ENSMUST00000151236	ENSMUSG00000049044	Rapgef4	0.818655	0.00112926
circRNA.5750	ENSMUST00000151236	ENSMUSG00000049044	Rapgef4	0.818655	0.00112926
circRNA.5750	ENSMUST00000052927	ENSMUSG00000037754	Ppp1r16b	0.735402	0.00641828
circRNA.5750	ENSMUST00000052927	ENSMUSG00000037754	Ppp1r16b	0.735402	0.00641828
circRNA.5750	ENSMUST00000155218	ENSMUSG00000020428	Gabra6	0.821037	0.00106154
circRNA.5750	ENSMUST00000155218	ENSMUSG00000020428	Gabra6	0.821037	0.00106154
circRNA.5750	ENSMUST00000169108	ENSMUSG00000022565	Plec	0.842261	0.000586437
circRNA.5750	ENSMUST00000169108	ENSMUSG00000022565	Plec	0.842261	0.000586437
circRNA.5750	ENSMUST00000146625	ENSMUSG00000063049	Ing2	0.757663	0.00430916
circRNA.5750	ENSMUST00000146625	ENSMUSG00000063049	Ing2	0.757663	0.00430916
circRNA.5750	ENSMUST00000114122	ENSMUSG00000002489	Tiam1	0.766703	0.0036226
circRNA.5750	ENSMUST00000114122	ENSMUSG00000002489	Tiam1	0.766703	0.0036226
circRNA.5750	ENSMUST00000215155	ENSMUSG00000056167	Cnot10	0.778638	0.00284733
circRNA.5750	ENSMUST00000215155	ENSMUSG00000056167	Cnot10	0.778638	0.00284733
circRNA.5750	ENSMUST00000202816	ENSMUSG00000037355	Uvssa	0.825729	0.000937297
circRNA.5750	ENSMUST00000202816	ENSMUSG00000037355	Uvssa	0.825729	0.000937297
circRNA.5750	ENSMUST00000149322	ENSMUSG00000032527	Pccb	0.75873	0.00422336
circRNA.5750	ENSMUST00000149322	ENSMUSG00000032527	Pccb	0.75873	0.00422336
circRNA.5750	ENSMUST00000222994	ENSMUSG00000020646	Mboat2	0.777757	0.00289984
circRNA.5750	ENSMUST00000222994	ENSMUSG00000020646	Mboat2	0.777757	0.00289984
circRNA.5750	ENSMUST00000208710	ENSMUSG00000030399	Ckm	0.840998	0.000608915
circRNA.5750	ENSMUST00000208710	ENSMUSG00000030399	Ckm	0.840998	0.000608915
circRNA.5750	ENSMUST00000170942	ENSMUSG00000057003	Myh4	0.841654	0.000597166
circRNA.5750	ENSMUST00000170942	ENSMUSG00000057003	Myh4	0.841654	0.000597166
circRNA.5750	ENSMUST00000021824	ENSMUSG00000021392	Nol8	0.750302	0.00493743
circRNA.5750	ENSMUST00000021824	ENSMUSG00000021392	Nol8	0.750302	0.00493743
circRNA.5750	ENSMUST00000118580	ENSMUSG00000042594	Sh2b3	0.703033	0.0107607
circRNA.5750	ENSMUST00000118580	ENSMUSG00000042594	Sh2b3	0.703033	0.0107607
circRNA.5750	ENSMUST00000189520	ENSMUSG00000051331	Cacna1c	0.751142	0.00486243
circRNA.5750	ENSMUST00000189520	ENSMUSG00000051331	Cacna1c	0.751142	0.00486243
circRNA.5750	ENSMUST00000172631	ENSMUSG00000028073	Pear1	0.718745	0.00844408
circRNA.5750	ENSMUST00000172631	ENSMUSG00000028073	Pear1	0.718745	0.00844408
circRNA.5750	ENSMUST00000111916	ENSMUSG00000030207	Fam234b	0.793554	0.00206393
circRNA.5750	ENSMUST00000111916	ENSMUSG00000030207	Fam234b	0.793554	0.00206393
circRNA.5750	ENSMUST00000098796	ENSMUSG00000070047	Fat1	0.787077	0.00238061
circRNA.5750	ENSMUST00000098796	ENSMUSG00000070047	Fat1	0.787077	0.00238061
circRNA.5750	ENSMUST00000162134	ENSMUSG00000006463	Zdhhc24	0.757054	0.00435872
circRNA.5750	ENSMUST00000162134	ENSMUSG00000006463	Zdhhc24	0.757054	0.00435872
circRNA.5750	ENSMUST00000039370	ENSMUSG00000040118	Cacna2d1	0.850915	0.000449099
circRNA.5750	ENSMUST00000039370	ENSMUSG00000040118	Cacna2d1	0.850915	0.000449099
circRNA.5750	ENSMUST00000141601	ENSMUSG00000044681	Cnpy1	0.834751	0.000730173
circRNA.5750	ENSMUST00000141601	ENSMUSG00000044681	Cnpy1	0.834751	0.000730173
circRNA.5750	ENSMUST00000165208	ENSMUSG00000038670	Mybpc2	0.839848	0.000629985
circRNA.5750	ENSMUST00000165208	ENSMUSG00000038670	Mybpc2	0.839848	0.000629985
circRNA.5876	ENSMUST00000224625	ENSMUSG00000021273	Fdft1	-0.71445	0.00903623
circRNA.5876	ENSMUST00000224625	ENSMUSG00000021273	Fdft1	-0.71445	0.00903623
circRNA.5876	ENSMUST00000111222	ENSMUSG00000048058	Ldlrad3	0.732645	0.00672521
circRNA.5876	ENSMUST00000111222	ENSMUSG00000048058	Ldlrad3	0.732645	0.00672521
circRNA.5965	ENSMUST00000103111	ENSMUSG00000035877	Zhx3	0.772288	0.00324213
circRNA.5965	ENSMUST00000103111	ENSMUSG00000035877	Zhx3	0.772288	0.00324213
circRNA.5965	ENSMUST00000188302	ENSMUSG00000041763	Tpp2	0.79793	0.001869
circRNA.5965	ENSMUST00000188302	ENSMUSG00000041763	Tpp2	0.79793	0.001869
circRNA.5965	ENSMUST00000059372	ENSMUSG00000048911	Rnf24	0.729851	0.0070475
circRNA.5965	ENSMUST00000059372	ENSMUSG00000048911	Rnf24	0.729851	0.0070475
circRNA.5965	ENSMUST00000208240	ENSMUSG00000044433	Camsap3	0.752381	0.00475337
circRNA.5965	ENSMUST00000208240	ENSMUSG00000044433	Camsap3	0.752381	0.00475337
circRNA.5965	ENSMUST00000228546	ENSMUSG00000022996	Wnt10b	0.714848	0.00898002
circRNA.5965	ENSMUST00000228546	ENSMUSG00000022996	Wnt10b	0.714848	0.00898002
circRNA.5965	ENSMUST00000182886	ENSMUSG00000035325	Sec31a	0.76624	0.00365562
circRNA.5965	ENSMUST00000182886	ENSMUSG00000035325	Sec31a	0.76624	0.00365562
circRNA.5965	ENSMUST00000208151	ENSMUSG00000057378	Ryr3	0.823199	0.00100281
circRNA.5965	ENSMUST00000208151	ENSMUSG00000057378	Ryr3	0.823199	0.00100281
circRNA.5965	ENSMUST00000106711	ENSMUSG00000000142	Axin2	0.761374	0.00401638
circRNA.5965	ENSMUST00000106711	ENSMUSG00000000142	Axin2	0.761374	0.00401638
circRNA.5965	ENSMUST00000179331	ENSMUSG00000030655	Smg1	0.826353	0.000921659
circRNA.5965	ENSMUST00000179331	ENSMUSG00000030655	Smg1	0.826353	0.000921659
circRNA.5965	ENSMUST00000033640	ENSMUSG00000031284	Pak3	0.706424	0.0102251
circRNA.5965	ENSMUST00000033640	ENSMUSG00000031284	Pak3	0.706424	0.0102251
circRNA.5965	ENSMUST00000130229	ENSMUSG00000020777	Acox1	0.741054	0.00582189
circRNA.5965	ENSMUST00000130229	ENSMUSG00000020777	Acox1	0.741054	0.00582189
circRNA.5965	ENSMUST00000226282	ENSMUSG00000018334	Ksr1	0.726572	0.00744033
circRNA.5965	ENSMUST00000226282	ENSMUSG00000018334	Ksr1	0.726572	0.00744033
circRNA.5965	ENSMUST00000136296	ENSMUSG00000074643	Cpne1	0.729596	0.00707743
circRNA.5965	ENSMUST00000136296	ENSMUSG00000074643	Cpne1	0.729596	0.00707743
circRNA.5965	ENSMUST00000185824	ENSMUSG00000041459	Tardbp	0.71695	0.00868793
circRNA.5965	ENSMUST00000185824	ENSMUSG00000041459	Tardbp	0.71695	0.00868793
circRNA.5965	ENSMUST00000162694	ENSMUSG00000020329	Polrmt	0.769358	0.00343776
circRNA.5965	ENSMUST00000162694	ENSMUSG00000020329	Polrmt	0.769358	0.00343776
circRNA.5965	ENSMUST00000145073	ENSMUSG00000037754	Ppp1r16b	0.826353	0.000921659
circRNA.5965	ENSMUST00000145073	ENSMUSG00000037754	Ppp1r16b	0.826353	0.000921659
circRNA.5965	ENSMUST00000190186	ENSMUSG00000041757	Plekha6	0.812745	0.0013117
circRNA.5965	ENSMUST00000190186	ENSMUSG00000041757	Plekha6	0.812745	0.0013117
circRNA.5965	ENSMUST00000100489	ENSMUSG00000001847	Rac1	0.830144	0.00083096
circRNA.5965	ENSMUST00000100489	ENSMUSG00000001847	Rac1	0.830144	0.00083096
circRNA.6058	ENSMUST00000136508	ENSMUSG00000037029	Zfp146	0.742146	0.00571176
circRNA.6058	ENSMUST00000136508	ENSMUSG00000037029	Zfp146	0.742146	0.00571176
circRNA.6058	ENSMUST00000019951	ENSMUSG00000019813	Cep57l1	0.865814	0.000272336
circRNA.6058	ENSMUST00000019951	ENSMUSG00000019813	Cep57l1	0.865814	0.000272336
circRNA.6058	ENSMUST00000164252	ENSMUSG00000004561	Mettl17	-0.747344	0.00520846
circRNA.6058	ENSMUST00000164252	ENSMUSG00000004561	Mettl17	-0.747344	0.00520846
circRNA.6058	ENSMUST00000199926	ENSMUSG00000029472	Anapc5	0.723724	0.00779457
circRNA.6058	ENSMUST00000199926	ENSMUSG00000029472	Anapc5	0.723724	0.00779457
circRNA.6058	ENSMUST00000115336	ENSMUSG00000039632	Ccdc151	0.8935	9.0012e-05
circRNA.6058	ENSMUST00000115336	ENSMUSG00000039632	Ccdc151	0.8935	9.0012e-05
circRNA.6058	ENSMUST00000112380	ENSMUSG00000031295	Phka2	0.712825	0.00926807
circRNA.6058	ENSMUST00000112380	ENSMUSG00000031295	Phka2	0.712825	0.00926807
circRNA.6058	ENSMUST00000153263	ENSMUSG00000068876	Cgn	0.726304	0.0074731
circRNA.6058	ENSMUST00000153263	ENSMUSG00000068876	Cgn	0.726304	0.0074731
circRNA.6058	ENSMUST00000129621	ENSMUSG00000035696	Rnf38	0.701302	0.0110422
circRNA.6058	ENSMUST00000129621	ENSMUSG00000035696	Rnf38	0.701302	0.0110422
circRNA.6058	ENSMUST00000211866	ENSMUSG00000031951	Tmem231	0.722168	0.00799345
circRNA.6058	ENSMUST00000211866	ENSMUSG00000031951	Tmem231	0.722168	0.00799345
circRNA.6058	ENSMUST00000203580	ENSMUSG00000052144	Ppp4r2	0.89775	7.3976e-05
circRNA.6058	ENSMUST00000203580	ENSMUSG00000052144	Ppp4r2	0.89775	7.3976e-05
circRNA.6058	ENSMUST00000168309	ENSMUSG00000032375	Aph1b	0.780101	0.0027618
circRNA.6058	ENSMUST00000168309	ENSMUSG00000032375	Aph1b	0.780101	0.0027618
circRNA.6058	ENSMUST00000223495	ENSMUSG00000042213	Zfand4	0.73548	0.00640978
circRNA.6058	ENSMUST00000223495	ENSMUSG00000042213	Zfand4	0.73548	0.00640978
circRNA.6058	ENSMUST00000108273	ENSMUSG00000040536	Necab1	0.702498	0.010847
circRNA.6058	ENSMUST00000108273	ENSMUSG00000040536	Necab1	0.702498	0.010847
circRNA.6388	ENSMUST00000017188	ENSMUSG00000060147	Serpinb6a	-0.712152	0.00936549
circRNA.6388	ENSMUST00000017188	ENSMUSG00000060147	Serpinb6a	-0.712152	0.00936549
circRNA.6388	ENSMUST00000226107	ENSMUSG00000021725	Parp8	0.755784	0.00446343
circRNA.6388	ENSMUST00000226107	ENSMUSG00000021725	Parp8	0.755784	0.00446343
circRNA.6388	ENSMUST00000098310	ENSMUSG00000030616	Sytl2	0.706436	0.0102231
circRNA.6388	ENSMUST00000098310	ENSMUSG00000030616	Sytl2	0.706436	0.0102231
circRNA.6716	ENSMUST00000095457	ENSMUSG00000006498	Ptbp1	-0.704204	0.0105734
circRNA.6716	ENSMUST00000095457	ENSMUSG00000006498	Ptbp1	-0.704204	0.0105734
circRNA.6716	ENSMUST00000129621	ENSMUSG00000035696	Rnf38	-0.708241	0.00994623
circRNA.6716	ENSMUST00000129621	ENSMUSG00000035696	Rnf38	-0.708241	0.00994623
circRNA.6733	ENSMUST00000120520	ENSMUSG00000030760	Acer3	0.789741	0.00224616
circRNA.6733	ENSMUST00000120520	ENSMUSG00000030760	Acer3	0.789741	0.00224616
circRNA.6733	ENSMUST00000173682	ENSMUSG00000035969	Rusc2	0.746504	0.0052874
circRNA.6733	ENSMUST00000173682	ENSMUSG00000035969	Rusc2	0.746504	0.0052874
circRNA.6733	ENSMUST00000147403	ENSMUSG00000006782	Cnp	0.705338	0.0103944
circRNA.6733	ENSMUST00000147403	ENSMUSG00000006782	Cnp	0.705338	0.0103944
circRNA.6733	ENSMUST00000034836	ENSMUSG00000032295	Man2c1	0.76117	0.00403205
circRNA.6733	ENSMUST00000034836	ENSMUSG00000032295	Man2c1	0.76117	0.00403205
circRNA.6957	ENSMUST00000168378	ENSMUSG00000036473	Tbc1d24	-0.703274	0.010722
circRNA.6957	ENSMUST00000168378	ENSMUSG00000036473	Tbc1d24	-0.703274	0.010722
circRNA.6957	ENSMUST00000147495	ENSMUSG00000048537	Phldb1	0.764368	0.0037914
circRNA.6957	ENSMUST00000147495	ENSMUSG00000048537	Phldb1	0.764368	0.0037914
circRNA.6957	ENSMUST00000056177	ENSMUSG00000016664	Pacsin2	0.716599	0.00873624
circRNA.6957	ENSMUST00000056177	ENSMUSG00000016664	Pacsin2	0.716599	0.00873624
circRNA.6957	ENSMUST00000019951	ENSMUSG00000019813	Cep57l1	-0.734237	0.00654665
circRNA.6957	ENSMUST00000019951	ENSMUSG00000019813	Cep57l1	-0.734237	0.00654665
circRNA.6957	ENSMUST00000164252	ENSMUSG00000004561	Mettl17	0.789781	0.00224422
circRNA.6957	ENSMUST00000164252	ENSMUSG00000004561	Mettl17	0.789781	0.00224422
circRNA.6957	ENSMUST00000153204	ENSMUSG00000039850	Endov	-0.775129	0.00306066
circRNA.6957	ENSMUST00000153204	ENSMUSG00000039850	Endov	-0.775129	0.00306066
circRNA.6957	ENSMUST00000155620	ENSMUSG00000030315	Vgll4	0.713523	0.00916793
circRNA.6957	ENSMUST00000155620	ENSMUSG00000030315	Vgll4	0.713523	0.00916793
circRNA.6957	ENSMUST00000077737	ENSMUSG00000026918	Brd3	0.714023	0.00909669
circRNA.6957	ENSMUST00000077737	ENSMUSG00000026918	Brd3	0.714023	0.00909669
circRNA.6957	ENSMUST00000095457	ENSMUSG00000006498	Ptbp1	-0.774729	0.00308577
circRNA.6957	ENSMUST00000095457	ENSMUSG00000006498	Ptbp1	-0.774729	0.00308577
circRNA.6957	ENSMUST00000153263	ENSMUSG00000068876	Cgn	-0.76133	0.00401972
circRNA.6957	ENSMUST00000153263	ENSMUSG00000068876	Cgn	-0.76133	0.00401972
circRNA.6957	ENSMUST00000189496	ENSMUSG00000026219	Trip12	-0.735184	0.00644216
circRNA.6957	ENSMUST00000189496	ENSMUSG00000026219	Trip12	-0.735184	0.00644216
circRNA.6957	ENSMUST00000129664	ENSMUSG00000036553	Sh3tc1	-0.736479	0.00630123
circRNA.6957	ENSMUST00000129664	ENSMUSG00000036553	Sh3tc1	-0.736479	0.00630123
circRNA.6957	ENSMUST00000152710	ENSMUSG00000030315	Vgll4	0.716862	0.00870005
circRNA.6957	ENSMUST00000152710	ENSMUSG00000030315	Vgll4	0.716862	0.00870005
circRNA.7001	ENSMUST00000098259	ENSMUSG00000047248	C2cd3	0.83103	0.000810795
circRNA.7001	ENSMUST00000098259	ENSMUSG00000047248	C2cd3	0.83103	0.000810795
circRNA.7001	ENSMUST00000115051	ENSMUSG00000061758	Akr1b10	0.722997	0.00788702
circRNA.7001	ENSMUST00000115051	ENSMUSG00000061758	Akr1b10	0.722997	0.00788702
circRNA.7001	ENSMUST00000094951	ENSMUSG00000064329	Scn1a	0.728375	0.00722231
circRNA.7001	ENSMUST00000094951	ENSMUSG00000064329	Scn1a	0.728375	0.00722231
circRNA.7001	ENSMUST00000098868	ENSMUSG00000074415	2610203C20Rik	-0.703686	0.010656
circRNA.7001	ENSMUST00000098868	ENSMUSG00000074415	2610203C20Rik	-0.703686	0.010656
circRNA.7001	ENSMUST00000218766	ENSMUSG00000033444	Specc1l	0.730389	0.00698457
circRNA.7001	ENSMUST00000218766	ENSMUSG00000033444	Specc1l	0.730389	0.00698457
circRNA.7001	ENSMUST00000076700	ENSMUSG00000018654	Ikzf1	0.752434	0.00474873
circRNA.7001	ENSMUST00000076700	ENSMUSG00000018654	Ikzf1	0.752434	0.00474873
circRNA.7054	ENSMUST00000153204	ENSMUSG00000039850	Endov	-0.777536	0.00291307
circRNA.7054	ENSMUST00000153204	ENSMUSG00000039850	Endov	-0.777536	0.00291307
circRNA.7054	ENSMUST00000095457	ENSMUSG00000006498	Ptbp1	-0.770276	0.00337554
circRNA.7054	ENSMUST00000095457	ENSMUSG00000006498	Ptbp1	-0.770276	0.00337554
circRNA.7054	ENSMUST00000129664	ENSMUSG00000036553	Sh3tc1	-0.761054	0.00404103
circRNA.7054	ENSMUST00000129664	ENSMUSG00000036553	Sh3tc1	-0.761054	0.00404103
circRNA.7154	ENSMUST00000089299	ENSMUSG00000089837	Npcd	0.851594	0.000439492
circRNA.7154	ENSMUST00000089299	ENSMUSG00000089837	Npcd	0.851594	0.000439492
circRNA.7154	ENSMUST00000120592	ENSMUSG00000005716	Pvalb	0.783669	0.00256145
circRNA.7154	ENSMUST00000120592	ENSMUSG00000005716	Pvalb	0.783669	0.00256145
circRNA.7154	ENSMUST00000063871	ENSMUSG00000040380	Cbln3	0.758478	0.0042435
circRNA.7154	ENSMUST00000063871	ENSMUSG00000040380	Cbln3	0.758478	0.0042435
circRNA.7154	ENSMUST00000109470	ENSMUSG00000041708	Mpped1	0.734942	0.00646875
circRNA.7154	ENSMUST00000109470	ENSMUSG00000041708	Mpped1	0.734942	0.00646875
circRNA.7154	ENSMUST00000142913	ENSMUSG00000017978	Cadps2	0.753474	0.00465875
circRNA.7154	ENSMUST00000142913	ENSMUSG00000017978	Cadps2	0.753474	0.00465875
circRNA.7154	ENSMUST00000224795	ENSMUSG00000114558	AC165148.1	0.772613	0.00322096
circRNA.7154	ENSMUST00000224795	ENSMUSG00000114558	AC165148.1	0.772613	0.00322096
circRNA.7154	ENSMUST00000223885	ENSMUSG00000037369	Kdm6a	0.77369	0.00315161
circRNA.7154	ENSMUST00000223885	ENSMUSG00000037369	Kdm6a	0.77369	0.00315161
circRNA.7154	ENSMUST00000101617	ENSMUSG00000068699	Flnc	0.729511	0.00708746
circRNA.7154	ENSMUST00000101617	ENSMUSG00000068699	Flnc	0.729511	0.00708746
circRNA.7154	ENSMUST00000117098	ENSMUSG00000044681	Cnpy1	0.755606	0.00447822
circRNA.7154	ENSMUST00000117098	ENSMUSG00000044681	Cnpy1	0.755606	0.00447822
circRNA.7154	ENSMUST00000108864	ENSMUSG00000055333	Fat2	0.760518	0.00408251
circRNA.7154	ENSMUST00000108864	ENSMUSG00000055333	Fat2	0.760518	0.00408251
circRNA.7154	ENSMUST00000151236	ENSMUSG00000049044	Rapgef4	0.747635	0.00518128
circRNA.7154	ENSMUST00000151236	ENSMUSG00000049044	Rapgef4	0.747635	0.00518128
circRNA.7154	ENSMUST00000052927	ENSMUSG00000037754	Ppp1r16b	0.884488	0.000133009
circRNA.7154	ENSMUST00000052927	ENSMUSG00000037754	Ppp1r16b	0.884488	0.000133009
circRNA.7154	ENSMUST00000155218	ENSMUSG00000020428	Gabra6	0.736715	0.00627582
circRNA.7154	ENSMUST00000155218	ENSMUSG00000020428	Gabra6	0.736715	0.00627582
circRNA.7154	ENSMUST00000159704	ENSMUSG00000036955	Kif1bp	0.798466	0.00184613
circRNA.7154	ENSMUST00000159704	ENSMUSG00000036955	Kif1bp	0.798466	0.00184613
circRNA.7154	ENSMUST00000110829	ENSMUSG00000029554	Mad1l1	0.781994	0.00265406
circRNA.7154	ENSMUST00000110829	ENSMUSG00000029554	Mad1l1	0.781994	0.00265406
circRNA.7154	ENSMUST00000189980	ENSMUSG00000026782	Abi2	0.713662	0.00914808
circRNA.7154	ENSMUST00000189980	ENSMUSG00000026782	Abi2	0.713662	0.00914808
circRNA.7154	ENSMUST00000169108	ENSMUSG00000022565	Plec	0.760104	0.0041148
circRNA.7154	ENSMUST00000169108	ENSMUSG00000022565	Plec	0.760104	0.0041148
circRNA.7154	ENSMUST00000146625	ENSMUSG00000063049	Ing2	0.84749	0.000500074
circRNA.7154	ENSMUST00000146625	ENSMUSG00000063049	Ing2	0.84749	0.000500074
circRNA.7154	ENSMUST00000114122	ENSMUSG00000002489	Tiam1	0.737562	0.00618521
circRNA.7154	ENSMUST00000114122	ENSMUSG00000002489	Tiam1	0.737562	0.00618521
circRNA.7154	ENSMUST00000199601	ENSMUSG00000078671	Chd2	0.881111	0.000152724
circRNA.7154	ENSMUST00000199601	ENSMUSG00000078671	Chd2	0.881111	0.000152724
circRNA.7154	ENSMUST00000197786	ENSMUSG00000027944	Hax1	0.804438	0.00160552
circRNA.7154	ENSMUST00000197786	ENSMUSG00000027944	Hax1	0.804438	0.00160552
circRNA.7154	ENSMUST00000215155	ENSMUSG00000056167	Cnot10	0.84662	0.000513713
circRNA.7154	ENSMUST00000215155	ENSMUSG00000056167	Cnot10	0.84662	0.000513713
circRNA.7154	ENSMUST00000124683	ENSMUSG00000071337	Tia1	0.708453	0.00991403
circRNA.7154	ENSMUST00000124683	ENSMUSG00000071337	Tia1	0.708453	0.00991403
circRNA.7154	ENSMUST00000149322	ENSMUSG00000032527	Pccb	0.789073	0.00227933
circRNA.7154	ENSMUST00000149322	ENSMUSG00000032527	Pccb	0.789073	0.00227933
circRNA.7154	ENSMUST00000114426	ENSMUSG00000037313	Tacc3	0.702706	0.0108135
circRNA.7154	ENSMUST00000114426	ENSMUSG00000037313	Tacc3	0.702706	0.0108135
circRNA.7154	ENSMUST00000063669	ENSMUSG00000030986	Dhx32	0.77402	0.00313056
circRNA.7154	ENSMUST00000063669	ENSMUSG00000030986	Dhx32	0.77402	0.00313056
circRNA.7154	ENSMUST00000071667	ENSMUSG00000040749	Siah1b	0.854068	0.000405826
circRNA.7154	ENSMUST00000071667	ENSMUSG00000040749	Siah1b	0.854068	0.000405826
circRNA.7154	ENSMUST00000208710	ENSMUSG00000030399	Ckm	0.762009	0.00396783
circRNA.7154	ENSMUST00000208710	ENSMUSG00000030399	Ckm	0.762009	0.00396783
circRNA.7154	ENSMUST00000170942	ENSMUSG00000057003	Myh4	0.760518	0.00408251
circRNA.7154	ENSMUST00000170942	ENSMUSG00000057003	Myh4	0.760518	0.00408251
circRNA.7154	ENSMUST00000027446	ENSMUSG00000026240	Cops7b	0.737912	0.006148
circRNA.7154	ENSMUST00000027446	ENSMUSG00000026240	Cops7b	0.737912	0.006148
circRNA.7154	ENSMUST00000053748	ENSMUSG00000019978	Epb41l2	0.782739	0.00261255
circRNA.7154	ENSMUST00000053748	ENSMUSG00000019978	Epb41l2	0.782739	0.00261255
circRNA.7154	ENSMUST00000171071	ENSMUSG00000041258	Zfp236	0.708221	0.00994924
circRNA.7154	ENSMUST00000171071	ENSMUSG00000041258	Zfp236	0.708221	0.00994924
circRNA.7154	ENSMUST00000212654	ENSMUSG00000035770	Dync1li2	0.788016	0.00233255
circRNA.7154	ENSMUST00000212654	ENSMUSG00000035770	Dync1li2	0.788016	0.00233255
circRNA.7154	ENSMUST00000105885	ENSMUSG00000012117	Dhdds	0.831041	0.000810538
circRNA.7154	ENSMUST00000105885	ENSMUSG00000012117	Dhdds	0.831041	0.000810538
circRNA.7154	ENSMUST00000166511	ENSMUSG00000020003	Pex7	0.796438	0.00193382
circRNA.7154	ENSMUST00000166511	ENSMUSG00000020003	Pex7	0.796438	0.00193382
circRNA.7154	ENSMUST00000162422	ENSMUSG00000020246	Hcfc2	0.789604	0.00225295
circRNA.7154	ENSMUST00000162422	ENSMUSG00000020246	Hcfc2	0.789604	0.00225295
circRNA.7154	ENSMUST00000118096	ENSMUSG00000021567	Nkd2	0.728212	0.00724188
circRNA.7154	ENSMUST00000118096	ENSMUSG00000021567	Nkd2	0.728212	0.00724188
circRNA.7154	ENSMUST00000196369	ENSMUSG00000027677	Ttc14	0.707169	0.0101099
circRNA.7154	ENSMUST00000196369	ENSMUSG00000027677	Ttc14	0.707169	0.0101099
circRNA.7154	ENSMUST00000200429	ENSMUSG00000056268	Dennd1b	0.839682	0.000633055
circRNA.7154	ENSMUST00000200429	ENSMUSG00000056268	Dennd1b	0.839682	0.000633055
circRNA.7154	ENSMUST00000183662	ENSMUSG00000028226	Mmp16	0.823956	0.000982854
circRNA.7154	ENSMUST00000183662	ENSMUSG00000028226	Mmp16	0.823956	0.000982854
circRNA.7154	ENSMUST00000141601	ENSMUSG00000044681	Cnpy1	0.746047	0.0053307
circRNA.7154	ENSMUST00000141601	ENSMUSG00000044681	Cnpy1	0.746047	0.0053307
circRNA.7154	ENSMUST00000165208	ENSMUSG00000038670	Mybpc2	0.762355	0.00394157
circRNA.7154	ENSMUST00000165208	ENSMUSG00000038670	Mybpc2	0.762355	0.00394157
circRNA.7154	ENSMUST00000134026	ENSMUSG00000029267	Mtf2	0.925274	1.61709e-05
circRNA.7154	ENSMUST00000134026	ENSMUSG00000029267	Mtf2	0.925274	1.61709e-05
circRNA.7154	ENSMUST00000024035	ENSMUSG00000023267	Gabrr2	0.895799	8.10318e-05
circRNA.7154	ENSMUST00000024035	ENSMUSG00000023267	Gabrr2	0.895799	8.10318e-05
circRNA.7188	ENSMUST00000084301	ENSMUSG00000028649	Macf1	0.715702	0.00886052
circRNA.7188	ENSMUST00000084301	ENSMUSG00000028649	Macf1	0.715702	0.00886052
circRNA.7188	ENSMUST00000185912	ENSMUSG00000010453	Kansl3	0.717519	0.0086101
circRNA.7188	ENSMUST00000185912	ENSMUSG00000010453	Kansl3	0.717519	0.0086101
circRNA.7188	ENSMUST00000134732	ENSMUSG00000018669	Cdk5rap3	0.713111	0.00922704
circRNA.7188	ENSMUST00000134732	ENSMUSG00000018669	Cdk5rap3	0.713111	0.00922704
circRNA.7188	ENSMUST00000146030	ENSMUSG00000034958	Atcay	0.714759	0.00899262
circRNA.7188	ENSMUST00000146030	ENSMUSG00000034958	Atcay	0.714759	0.00899262
circRNA.7188	ENSMUST00000076700	ENSMUSG00000018654	Ikzf1	0.71116	0.00951037
circRNA.7188	ENSMUST00000076700	ENSMUSG00000018654	Ikzf1	0.71116	0.00951037
circRNA.7188	ENSMUST00000182665	ENSMUSG00000069601	Ank3	0.71829	0.00850542
circRNA.7188	ENSMUST00000182665	ENSMUSG00000069601	Ank3	0.71829	0.00850542
circRNA.7188	ENSMUST00000029347	ENSMUSG00000027778	Ift80	0.712818	0.0092691
circRNA.7188	ENSMUST00000029347	ENSMUSG00000027778	Ift80	0.712818	0.0092691
circRNA.7366	ENSMUST00000147495	ENSMUSG00000048537	Phldb1	0.87679	0.000181194
circRNA.7366	ENSMUST00000147495	ENSMUSG00000048537	Phldb1	0.87679	0.000181194
circRNA.7366	ENSMUST00000164252	ENSMUSG00000004561	Mettl17	0.706383	0.0102314
circRNA.7366	ENSMUST00000164252	ENSMUSG00000004561	Mettl17	0.706383	0.0102314
circRNA.7366	ENSMUST00000180464	ENSMUSG00000097185	Gm26596	0.724922	0.00764406
circRNA.7366	ENSMUST00000180464	ENSMUSG00000097185	Gm26596	0.724922	0.00764406
circRNA.7366	ENSMUST00000155620	ENSMUSG00000030315	Vgll4	0.850367	0.000456965
circRNA.7366	ENSMUST00000155620	ENSMUSG00000030315	Vgll4	0.850367	0.000456965
circRNA.7366	ENSMUST00000077737	ENSMUSG00000026918	Brd3	0.919493	2.32405e-05
circRNA.7366	ENSMUST00000077737	ENSMUSG00000026918	Brd3	0.919493	2.32405e-05
circRNA.7366	ENSMUST00000111027	ENSMUSG00000029713	Gnb2	0.779244	0.00281169
circRNA.7366	ENSMUST00000111027	ENSMUSG00000029713	Gnb2	0.779244	0.00281169
circRNA.7366	ENSMUST00000133976	ENSMUSG00000068457	Uty	0.70833	0.00993267
circRNA.7366	ENSMUST00000133976	ENSMUSG00000068457	Uty	0.70833	0.00993267
circRNA.7366	ENSMUST00000055425	ENSMUSG00000058388	Phtf1	0.713216	0.00921185
circRNA.7366	ENSMUST00000055425	ENSMUSG00000058388	Phtf1	0.713216	0.00921185
circRNA.7386	ENSMUST00000018681	ENSMUSG00000018537	Pcgf2	0.710288	0.00963901
circRNA.7386	ENSMUST00000018681	ENSMUSG00000018537	Pcgf2	0.710288	0.00963901
circRNA.7386	ENSMUST00000122374	ENSMUSG00000023232	Serinc2	0.792646	0.00210627
circRNA.7386	ENSMUST00000122374	ENSMUSG00000023232	Serinc2	0.792646	0.00210627
circRNA.7386	ENSMUST00000091246	ENSMUSG00000032633	Flcn	0.809247	0.00142988
circRNA.7386	ENSMUST00000091246	ENSMUSG00000032633	Flcn	0.809247	0.00142988
circRNA.7387	ENSMUST00000180036	ENSMUSG00000035242	Oaz1	0.82785	0.000884981
circRNA.7387	ENSMUST00000180036	ENSMUSG00000035242	Oaz1	0.82785	0.000884981
circRNA.7387	ENSMUST00000063303	ENSMUSG00000020389	Cdkl3	0.701478	0.0110133
circRNA.7387	ENSMUST00000063303	ENSMUSG00000020389	Cdkl3	0.701478	0.0110133
circRNA.7387	ENSMUST00000054266	ENSMUSG00000079020	Slc45a4	0.718102	0.00853089
circRNA.7387	ENSMUST00000054266	ENSMUSG00000079020	Slc45a4	0.718102	0.00853089
circRNA.7387	ENSMUST00000041913	ENSMUSG00000032657	Fam189b	0.785538	0.00246102
circRNA.7387	ENSMUST00000041913	ENSMUSG00000032657	Fam189b	0.785538	0.00246102
circRNA.7387	ENSMUST00000172621	ENSMUSG00000028073	Pear1	0.786635	0.0024035
circRNA.7387	ENSMUST00000172621	ENSMUSG00000028073	Pear1	0.786635	0.0024035
circRNA.7387	ENSMUST00000153204	ENSMUSG00000039850	Endov	0.778069	0.00288116
circRNA.7387	ENSMUST00000153204	ENSMUSG00000039850	Endov	0.778069	0.00288116
circRNA.7387	ENSMUST00000169418	ENSMUSG00000031422	Morf4l2	0.739721	0.00595866
circRNA.7387	ENSMUST00000169418	ENSMUSG00000031422	Morf4l2	0.739721	0.00595866
circRNA.7387	ENSMUST00000095457	ENSMUSG00000006498	Ptbp1	0.800285	0.00177011
circRNA.7387	ENSMUST00000095457	ENSMUSG00000006498	Ptbp1	0.800285	0.00177011
circRNA.7387	ENSMUST00000050497	ENSMUSG00000046679	C87436	0.76334	0.00386753
circRNA.7387	ENSMUST00000050497	ENSMUSG00000046679	C87436	0.76334	0.00386753
circRNA.7387	ENSMUST00000118952	ENSMUSG00000036779	Papd5	0.779687	0.00278582
circRNA.7387	ENSMUST00000118952	ENSMUSG00000036779	Papd5	0.779687	0.00278582
circRNA.7387	ENSMUST00000006754	ENSMUSG00000020923	Ubtf	0.705272	0.0104048
circRNA.7387	ENSMUST00000006754	ENSMUSG00000020923	Ubtf	0.705272	0.0104048
circRNA.7387	ENSMUST00000141902	ENSMUSG00000039753	Fbxl5	0.848123	0.000490334
circRNA.7387	ENSMUST00000141902	ENSMUSG00000039753	Fbxl5	0.848123	0.000490334
circRNA.7387	ENSMUST00000223495	ENSMUSG00000042213	Zfand4	0.77546	0.00304006
circRNA.7387	ENSMUST00000223495	ENSMUSG00000042213	Zfand4	0.77546	0.00304006
circRNA.7387	ENSMUST00000031606	ENSMUSG00000029602	Rasal1	0.889822	0.000105988
circRNA.7387	ENSMUST00000031606	ENSMUSG00000029602	Rasal1	0.889822	0.000105988
circRNA.7387	ENSMUST00000176770	ENSMUSG00000032570	Atp2c1	0.835347	0.000717855
circRNA.7387	ENSMUST00000176770	ENSMUSG00000032570	Atp2c1	0.835347	0.000717855
circRNA.7387	ENSMUST00000154135	ENSMUSG00000063889	Crem	0.83161	0.000797788
circRNA.7387	ENSMUST00000154135	ENSMUSG00000063889	Crem	0.83161	0.000797788
circRNA.7457	ENSMUST00000114031	ENSMUSG00000022960	Donson	0.784345	0.00252478
circRNA.7457	ENSMUST00000114031	ENSMUSG00000022960	Donson	0.784345	0.00252478
circRNA.7457	ENSMUST00000089299	ENSMUSG00000089837	Npcd	0.781508	0.00268141
circRNA.7457	ENSMUST00000089299	ENSMUSG00000089837	Npcd	0.781508	0.00268141
circRNA.7457	ENSMUST00000120592	ENSMUSG00000005716	Pvalb	0.866131	0.000269285
circRNA.7457	ENSMUST00000120592	ENSMUSG00000005716	Pvalb	0.866131	0.000269285
circRNA.7457	ENSMUST00000063871	ENSMUSG00000040380	Cbln3	0.828073	0.000879622
circRNA.7457	ENSMUST00000063871	ENSMUSG00000040380	Cbln3	0.828073	0.000879622
circRNA.7457	ENSMUST00000109470	ENSMUSG00000041708	Mpped1	0.835801	0.000708587
circRNA.7457	ENSMUST00000109470	ENSMUSG00000041708	Mpped1	0.835801	0.000708587
circRNA.7457	ENSMUST00000142913	ENSMUSG00000017978	Cadps2	0.825316	0.000947756
circRNA.7457	ENSMUST00000142913	ENSMUSG00000017978	Cadps2	0.825316	0.000947756
circRNA.7457	ENSMUST00000105936	ENSMUSG00000048583	Igf2	0.723433	0.00783144
circRNA.7457	ENSMUST00000105936	ENSMUSG00000048583	Igf2	0.723433	0.00783144
circRNA.7457	ENSMUST00000101617	ENSMUSG00000068699	Flnc	0.737787	0.00616129
circRNA.7457	ENSMUST00000101617	ENSMUSG00000068699	Flnc	0.737787	0.00616129
circRNA.7457	ENSMUST00000117098	ENSMUSG00000044681	Cnpy1	0.823397	0.000997555
circRNA.7457	ENSMUST00000117098	ENSMUSG00000044681	Cnpy1	0.823397	0.000997555
circRNA.7457	ENSMUST00000108864	ENSMUSG00000055333	Fat2	0.830678	0.000818763
circRNA.7457	ENSMUST00000108864	ENSMUSG00000055333	Fat2	0.830678	0.000818763
circRNA.7457	ENSMUST00000151236	ENSMUSG00000049044	Rapgef4	0.823164	0.00100375
circRNA.7457	ENSMUST00000151236	ENSMUSG00000049044	Rapgef4	0.823164	0.00100375
circRNA.7457	ENSMUST00000066337	ENSMUSG00000025270	Alas2	0.70655	0.0102054
circRNA.7457	ENSMUST00000066337	ENSMUSG00000025270	Alas2	0.70655	0.0102054
circRNA.7457	ENSMUST00000091153	ENSMUSG00000035513	Ntng2	0.732762	0.006712
circRNA.7457	ENSMUST00000091153	ENSMUSG00000035513	Ntng2	0.732762	0.006712
circRNA.7457	ENSMUST00000052927	ENSMUSG00000037754	Ppp1r16b	0.782941	0.00260138
circRNA.7457	ENSMUST00000052927	ENSMUSG00000037754	Ppp1r16b	0.782941	0.00260138
circRNA.7457	ENSMUST00000127360	ENSMUSG00000035139	Secisbp2	0.722976	0.00788976
circRNA.7457	ENSMUST00000127360	ENSMUSG00000035139	Secisbp2	0.722976	0.00788976
circRNA.7457	ENSMUST00000155218	ENSMUSG00000020428	Gabra6	0.80946	0.00142248
circRNA.7457	ENSMUST00000155218	ENSMUSG00000020428	Gabra6	0.80946	0.00142248
circRNA.7457	ENSMUST00000169108	ENSMUSG00000022565	Plec	0.830864	0.000814528
circRNA.7457	ENSMUST00000169108	ENSMUSG00000022565	Plec	0.830864	0.000814528
circRNA.7457	ENSMUST00000146625	ENSMUSG00000063049	Ing2	0.784937	0.00249299
circRNA.7457	ENSMUST00000146625	ENSMUSG00000063049	Ing2	0.784937	0.00249299
circRNA.7457	ENSMUST00000199601	ENSMUSG00000078671	Chd2	0.702466	0.0108523
circRNA.7457	ENSMUST00000199601	ENSMUSG00000078671	Chd2	0.702466	0.0108523
circRNA.7457	ENSMUST00000197786	ENSMUSG00000027944	Hax1	0.736089	0.00634346
circRNA.7457	ENSMUST00000197786	ENSMUSG00000027944	Hax1	0.736089	0.00634346
circRNA.7457	ENSMUST00000215155	ENSMUSG00000056167	Cnot10	0.835233	0.000720215
circRNA.7457	ENSMUST00000215155	ENSMUSG00000056167	Cnot10	0.835233	0.000720215
circRNA.7457	ENSMUST00000202816	ENSMUSG00000037355	Uvssa	0.75995	0.00412687
circRNA.7457	ENSMUST00000202816	ENSMUSG00000037355	Uvssa	0.75995	0.00412687
circRNA.7457	ENSMUST00000149322	ENSMUSG00000032527	Pccb	0.837095	0.000682671
circRNA.7457	ENSMUST00000149322	ENSMUSG00000032527	Pccb	0.837095	0.000682671
circRNA.7457	ENSMUST00000134570	ENSMUSG00000037020	Wdr62	0.75267	0.00472825
circRNA.7457	ENSMUST00000134570	ENSMUSG00000037020	Wdr62	0.75267	0.00472825
circRNA.7457	ENSMUST00000222994	ENSMUSG00000020646	Mboat2	0.79102	0.00218374
circRNA.7457	ENSMUST00000222994	ENSMUSG00000020646	Mboat2	0.79102	0.00218374
circRNA.7457	ENSMUST00000208710	ENSMUSG00000030399	Ckm	0.831057	0.000810185
circRNA.7457	ENSMUST00000208710	ENSMUSG00000030399	Ckm	0.831057	0.000810185
circRNA.7457	ENSMUST00000170942	ENSMUSG00000057003	Myh4	0.830678	0.000818763
circRNA.7457	ENSMUST00000170942	ENSMUSG00000057003	Myh4	0.830678	0.000818763
circRNA.7457	ENSMUST00000118580	ENSMUSG00000042594	Sh2b3	0.735088	0.00645274
circRNA.7457	ENSMUST00000118580	ENSMUSG00000042594	Sh2b3	0.735088	0.00645274
circRNA.7457	ENSMUST00000189520	ENSMUSG00000051331	Cacna1c	0.734961	0.00646664
circRNA.7457	ENSMUST00000189520	ENSMUSG00000051331	Cacna1c	0.734961	0.00646664
circRNA.7457	ENSMUST00000166511	ENSMUSG00000020003	Pex7	0.774892	0.00307552
circRNA.7457	ENSMUST00000166511	ENSMUSG00000020003	Pex7	0.774892	0.00307552
circRNA.7457	ENSMUST00000162422	ENSMUSG00000020246	Hcfc2	0.745775	0.0053567
circRNA.7457	ENSMUST00000162422	ENSMUSG00000020246	Hcfc2	0.745775	0.0053567
circRNA.7457	ENSMUST00000212824	ENSMUSG00000032939	Nup93	0.746469	0.00529069
circRNA.7457	ENSMUST00000212824	ENSMUSG00000032939	Nup93	0.746469	0.00529069
circRNA.7457	ENSMUST00000111916	ENSMUSG00000030207	Fam234b	0.708514	0.00990476
circRNA.7457	ENSMUST00000111916	ENSMUSG00000030207	Fam234b	0.708514	0.00990476
circRNA.7457	ENSMUST00000098796	ENSMUSG00000070047	Fat1	0.74302	0.00562458
circRNA.7457	ENSMUST00000098796	ENSMUSG00000070047	Fat1	0.74302	0.00562458
circRNA.7457	ENSMUST00000162134	ENSMUSG00000006463	Zdhhc24	0.754231	0.00459401
circRNA.7457	ENSMUST00000162134	ENSMUSG00000006463	Zdhhc24	0.754231	0.00459401
circRNA.7457	ENSMUST00000039370	ENSMUSG00000040118	Cacna2d1	0.823219	0.00100227
circRNA.7457	ENSMUST00000039370	ENSMUSG00000040118	Cacna2d1	0.823219	0.00100227
circRNA.7457	ENSMUST00000200429	ENSMUSG00000056268	Dennd1b	0.733512	0.00662761
circRNA.7457	ENSMUST00000200429	ENSMUSG00000056268	Dennd1b	0.733512	0.00662761
circRNA.7457	ENSMUST00000141601	ENSMUSG00000044681	Cnpy1	0.82157	0.00104682
circRNA.7457	ENSMUST00000141601	ENSMUSG00000044681	Cnpy1	0.82157	0.00104682
circRNA.7457	ENSMUST00000165208	ENSMUSG00000038670	Mybpc2	0.8297	0.000841206
circRNA.7457	ENSMUST00000165208	ENSMUSG00000038670	Mybpc2	0.8297	0.000841206
circRNA.7457	ENSMUST00000134026	ENSMUSG00000029267	Mtf2	0.783375	0.00257753
circRNA.7457	ENSMUST00000134026	ENSMUSG00000029267	Mtf2	0.783375	0.00257753
circRNA.7621	ENSMUST00000017188	ENSMUSG00000060147	Serpinb6a	0.79809	0.00186213
circRNA.7621	ENSMUST00000017188	ENSMUSG00000060147	Serpinb6a	0.79809	0.00186213
circRNA.7621	ENSMUST00000108664	ENSMUSG00000020890	Gucy2e	0.732236	0.00677178
circRNA.7621	ENSMUST00000108664	ENSMUSG00000020890	Gucy2e	0.732236	0.00677178
circRNA.7621	ENSMUST00000186465	ENSMUSG00000026219	Trip12	0.849433	0.000470635
circRNA.7621	ENSMUST00000186465	ENSMUSG00000026219	Trip12	0.849433	0.000470635
circRNA.7621	ENSMUST00000056177	ENSMUSG00000016664	Pacsin2	0.938354	6.31861e-06
circRNA.7621	ENSMUST00000056177	ENSMUSG00000016664	Pacsin2	0.938354	6.31861e-06
circRNA.7621	ENSMUST00000110384	ENSMUSG00000036006	Ripor2	0.944581	3.74982e-06
circRNA.7621	ENSMUST00000110384	ENSMUSG00000036006	Ripor2	0.944581	3.74982e-06
circRNA.7621	ENSMUST00000188484	ENSMUSG00000069045	Ddx3y	0.95062	2.12774e-06
circRNA.7621	ENSMUST00000188484	ENSMUSG00000069045	Ddx3y	0.95062	2.12774e-06
circRNA.7621	ENSMUST00000079424	ENSMUSG00000035778	Ggta1	0.765244	0.00372741
circRNA.7621	ENSMUST00000079424	ENSMUSG00000035778	Ggta1	0.765244	0.00372741
circRNA.7621	ENSMUST00000121471	ENSMUSG00000020023	Tmcc3	0.70613	0.0102707
circRNA.7621	ENSMUST00000121471	ENSMUSG00000020023	Tmcc3	0.70613	0.0102707
circRNA.7621	ENSMUST00000077737	ENSMUSG00000026918	Brd3	0.70779	0.0100149
circRNA.7621	ENSMUST00000077737	ENSMUSG00000026918	Brd3	0.70779	0.0100149
circRNA.7621	ENSMUST00000113788	ENSMUSG00000033720	Sfxn5	0.736561	0.00629239
circRNA.7621	ENSMUST00000113788	ENSMUSG00000033720	Sfxn5	0.736561	0.00629239
circRNA.7621	ENSMUST00000111027	ENSMUSG00000029713	Gnb2	0.706873	0.0101555
circRNA.7621	ENSMUST00000111027	ENSMUSG00000029713	Gnb2	0.706873	0.0101555
circRNA.7621	ENSMUST00000162155	ENSMUSG00000022416	Cacna1i	0.737925	0.00614671
circRNA.7621	ENSMUST00000162155	ENSMUSG00000022416	Cacna1i	0.737925	0.00614671
circRNA.7621	ENSMUST00000146916	ENSMUSG00000034771	Tle2	0.703434	0.0106963
circRNA.7621	ENSMUST00000146916	ENSMUSG00000034771	Tle2	0.703434	0.0106963
circRNA.7621	ENSMUST00000153102	ENSMUSG00000037486	Asxl2	0.704625	0.0105067
circRNA.7621	ENSMUST00000153102	ENSMUSG00000037486	Asxl2	0.704625	0.0105067
circRNA.7621	ENSMUST00000208202	ENSMUSG00000030922	Lyrm1	0.832314	0.000782231
circRNA.7621	ENSMUST00000208202	ENSMUSG00000030922	Lyrm1	0.832314	0.000782231
circRNA.7621	ENSMUST00000194740	ENSMUSG00000039318	Rab3gap2	0.879064	0.000165737
circRNA.7621	ENSMUST00000194740	ENSMUSG00000039318	Rab3gap2	0.879064	0.000165737
circRNA.7621	ENSMUST00000111468	ENSMUSG00000027282	Mtch2	0.732971	0.00668838
circRNA.7621	ENSMUST00000111468	ENSMUSG00000027282	Mtch2	0.732971	0.00668838
circRNA.7621	ENSMUST00000164993	ENSMUSG00000041324	Inhba	0.74814	0.00513442
circRNA.7621	ENSMUST00000164993	ENSMUSG00000041324	Inhba	0.74814	0.00513442
circRNA.7621	ENSMUST00000165316	ENSMUSG00000037851	Iars	0.75581	0.00446121
circRNA.7621	ENSMUST00000165316	ENSMUSG00000037851	Iars	0.75581	0.00446121
circRNA.7621	ENSMUST00000119292	ENSMUSG00000024831	Ighmbp2	0.781078	0.00270579
circRNA.7621	ENSMUST00000119292	ENSMUSG00000024831	Ighmbp2	0.781078	0.00270579
circRNA.7621	ENSMUST00000130044	ENSMUSG00000043079	Synpo	0.899128	6.9288e-05
circRNA.7621	ENSMUST00000130044	ENSMUSG00000043079	Synpo	0.899128	6.9288e-05
circRNA.7621	ENSMUST00000148660	ENSMUSG00000038740	Mvb12b	0.742775	0.00564896
circRNA.7621	ENSMUST00000148660	ENSMUSG00000038740	Mvb12b	0.742775	0.00564896
circRNA.7621	ENSMUST00000165555	ENSMUSG00000024294	Mib1	0.796259	0.00194169
circRNA.7621	ENSMUST00000165555	ENSMUSG00000024294	Mib1	0.796259	0.00194169
circRNA.7621	ENSMUST00000111222	ENSMUSG00000048058	Ldlrad3	0.844619	0.000546169
circRNA.7621	ENSMUST00000111222	ENSMUSG00000048058	Ldlrad3	0.844619	0.000546169
circRNA.7621	ENSMUST00000030571	ENSMUSG00000028782	Adgrb2	0.818469	0.0011347
circRNA.7621	ENSMUST00000030571	ENSMUSG00000028782	Adgrb2	0.818469	0.0011347
circRNA.7742	ENSMUST00000108664	ENSMUSG00000020890	Gucy2e	0.713846	0.00912188
circRNA.7742	ENSMUST00000108664	ENSMUSG00000020890	Gucy2e	0.713846	0.00912188
circRNA.7742	ENSMUST00000186465	ENSMUSG00000026219	Trip12	0.729866	0.00704577
circRNA.7742	ENSMUST00000186465	ENSMUSG00000026219	Trip12	0.729866	0.00704577
circRNA.7742	ENSMUST00000056177	ENSMUSG00000016664	Pacsin2	0.869136	0.000241655
circRNA.7742	ENSMUST00000056177	ENSMUSG00000016664	Pacsin2	0.869136	0.000241655
circRNA.7742	ENSMUST00000110384	ENSMUSG00000036006	Ripor2	0.857176	0.000366421
circRNA.7742	ENSMUST00000110384	ENSMUSG00000036006	Ripor2	0.857176	0.000366421
circRNA.7742	ENSMUST00000188484	ENSMUSG00000069045	Ddx3y	0.870298	0.000231584
circRNA.7742	ENSMUST00000188484	ENSMUSG00000069045	Ddx3y	0.870298	0.000231584
circRNA.7742	ENSMUST00000121471	ENSMUSG00000020023	Tmcc3	0.706753	0.010174
circRNA.7742	ENSMUST00000121471	ENSMUSG00000020023	Tmcc3	0.706753	0.010174
circRNA.7742	ENSMUST00000208202	ENSMUSG00000030922	Lyrm1	0.757214	0.00434564
circRNA.7742	ENSMUST00000208202	ENSMUSG00000030922	Lyrm1	0.757214	0.00434564
circRNA.7742	ENSMUST00000194740	ENSMUSG00000039318	Rab3gap2	0.84725	0.000503803
circRNA.7742	ENSMUST00000194740	ENSMUSG00000039318	Rab3gap2	0.84725	0.000503803
circRNA.7742	ENSMUST00000115113	ENSMUSG00000028999	Rint1	0.853048	0.000419449
circRNA.7742	ENSMUST00000115113	ENSMUSG00000028999	Rint1	0.853048	0.000419449
circRNA.7742	ENSMUST00000106772	ENSMUSG00000025413	Ttc4	0.710194	0.00965292
circRNA.7742	ENSMUST00000106772	ENSMUSG00000025413	Ttc4	0.710194	0.00965292
circRNA.7742	ENSMUST00000119292	ENSMUSG00000024831	Ighmbp2	0.786656	0.00240242
circRNA.7742	ENSMUST00000119292	ENSMUSG00000024831	Ighmbp2	0.786656	0.00240242
circRNA.7742	ENSMUST00000130044	ENSMUSG00000043079	Synpo	0.799082	0.00182008
circRNA.7742	ENSMUST00000130044	ENSMUSG00000043079	Synpo	0.799082	0.00182008
circRNA.7742	ENSMUST00000165555	ENSMUSG00000024294	Mib1	0.93238	9.93188e-06
circRNA.7742	ENSMUST00000165555	ENSMUSG00000024294	Mib1	0.93238	9.93188e-06
circRNA.7742	ENSMUST00000111222	ENSMUSG00000048058	Ldlrad3	0.800426	0.00176428
circRNA.7742	ENSMUST00000111222	ENSMUSG00000048058	Ldlrad3	0.800426	0.00176428
circRNA.7742	ENSMUST00000030571	ENSMUSG00000028782	Adgrb2	0.700926	0.011104
circRNA.7742	ENSMUST00000030571	ENSMUSG00000028782	Adgrb2	0.700926	0.011104
circRNA.7823	ENSMUST00000029866	ENSMUSG00000028212	Ccne2	0.741816	0.00574483
circRNA.7823	ENSMUST00000029866	ENSMUSG00000028212	Ccne2	0.741816	0.00574483
circRNA.7823	ENSMUST00000135056	ENSMUSG00000026490	Cdc42bpa	0.746289	0.00530777
circRNA.7823	ENSMUST00000135056	ENSMUSG00000026490	Cdc42bpa	0.746289	0.00530777
circRNA.7823	ENSMUST00000107067	ENSMUSG00000048747	E130114P18Rik	0.718624	0.00846038
circRNA.7823	ENSMUST00000107067	ENSMUSG00000048747	E130114P18Rik	0.718624	0.00846038
circRNA.7823	ENSMUST00000028740	ENSMUSG00000090100	Ttbk2	0.727534	0.00732344
circRNA.7823	ENSMUST00000028740	ENSMUSG00000090100	Ttbk2	0.727534	0.00732344
circRNA.7823	ENSMUST00000189496	ENSMUSG00000026219	Trip12	0.703426	0.0106975
circRNA.7823	ENSMUST00000189496	ENSMUSG00000026219	Trip12	0.703426	0.0106975
circRNA.7823	ENSMUST00000116445	ENSMUSG00000051359	Ncald	0.729615	0.0070752
circRNA.7823	ENSMUST00000116445	ENSMUSG00000051359	Ncald	0.729615	0.0070752
circRNA.7823	ENSMUST00000129621	ENSMUSG00000035696	Rnf38	0.73552	0.00640537
circRNA.7823	ENSMUST00000129621	ENSMUSG00000035696	Rnf38	0.73552	0.00640537
circRNA.7823	ENSMUST00000107272	ENSMUSG00000068876	Cgn	0.823253	0.00100137
circRNA.7823	ENSMUST00000107272	ENSMUSG00000068876	Cgn	0.823253	0.00100137
circRNA.7823	ENSMUST00000101655	ENSMUSG00000023764	Sfi1	0.871492	0.000221585
circRNA.7823	ENSMUST00000101655	ENSMUSG00000023764	Sfi1	0.871492	0.000221585
circRNA.7823	ENSMUST00000059515	ENSMUSG00000021218	Gdi2	0.722901	0.00789934
circRNA.7823	ENSMUST00000059515	ENSMUSG00000021218	Gdi2	0.722901	0.00789934
circRNA.7823	ENSMUST00000186614	ENSMUSG00000037236	Matr3	0.759856	0.00413428
circRNA.7823	ENSMUST00000186614	ENSMUSG00000037236	Matr3	0.759856	0.00413428
circRNA.7823	ENSMUST00000202280	ENSMUSG00000023079	Gtf2ird1	0.721715	0.00805195
circRNA.7823	ENSMUST00000202280	ENSMUSG00000023079	Gtf2ird1	0.721715	0.00805195
circRNA.7823	ENSMUST00000123035	ENSMUSG00000058070	Eml1	0.717565	0.00860378
circRNA.7823	ENSMUST00000123035	ENSMUSG00000058070	Eml1	0.717565	0.00860378
circRNA.7823	ENSMUST00000193559	ENSMUSG00000033900	Map9	0.801921	0.00170378
circRNA.7823	ENSMUST00000193559	ENSMUSG00000033900	Map9	0.801921	0.00170378
circRNA.7823	ENSMUST00000202003	ENSMUSG00000041147	Brca2	0.802908	0.00166472
circRNA.7823	ENSMUST00000202003	ENSMUSG00000041147	Brca2	0.802908	0.00166472
circRNA.7823	ENSMUST00000168697	ENSMUSG00000069682	Gm10275	0.729207	0.00712344
circRNA.7823	ENSMUST00000168697	ENSMUSG00000069682	Gm10275	0.729207	0.00712344
circRNA.7823	ENSMUST00000039074	ENSMUSG00000022623	Shank3	0.811799	0.00134291
circRNA.7823	ENSMUST00000039074	ENSMUSG00000022623	Shank3	0.811799	0.00134291
circRNA.7823	ENSMUST00000171509	ENSMUSG00000054252	Fgfr3	0.714923	0.00896956
circRNA.7823	ENSMUST00000171509	ENSMUSG00000054252	Fgfr3	0.714923	0.00896956
circRNA.7823	ENSMUST00000098310	ENSMUSG00000030616	Sytl2	0.751316	0.00484697
circRNA.7823	ENSMUST00000098310	ENSMUSG00000030616	Sytl2	0.751316	0.00484697
circRNA.7823	ENSMUST00000114047	ENSMUSG00000039753	Fbxl5	0.72214	0.00799706
circRNA.7823	ENSMUST00000114047	ENSMUSG00000039753	Fbxl5	0.72214	0.00799706
circRNA.7823	ENSMUST00000156359	ENSMUSG00000067274	Rplp0	0.745953	0.00533969
circRNA.7823	ENSMUST00000156359	ENSMUSG00000067274	Rplp0	0.745953	0.00533969
circRNA.7823	ENSMUST00000109654	ENSMUSG00000020176	Grb10	0.70891	0.00984507
circRNA.7823	ENSMUST00000109654	ENSMUSG00000020176	Grb10	0.70891	0.00984507
circRNA.7954	ENSMUST00000142409	ENSMUSG00000023805	Synj2	0.756371	0.00441476
circRNA.7954	ENSMUST00000142409	ENSMUSG00000023805	Synj2	0.756371	0.00441476
circRNA.7954	ENSMUST00000219223	ENSMUSG00000051331	Cacna1c	0.705723	0.010334
circRNA.7954	ENSMUST00000219223	ENSMUSG00000051331	Cacna1c	0.705723	0.010334
circRNA.7954	ENSMUST00000095457	ENSMUSG00000006498	Ptbp1	0.797619	0.00188237
circRNA.7954	ENSMUST00000095457	ENSMUSG00000006498	Ptbp1	0.797619	0.00188237
circRNA.7954	ENSMUST00000177068	ENSMUSG00000046691	Chtf8	0.736308	0.00631968
circRNA.7954	ENSMUST00000177068	ENSMUSG00000046691	Chtf8	0.736308	0.00631968
circRNA.8002	ENSMUST00000159616	ENSMUSG00000060780	Lrrtm1	0.720588	0.00819917
circRNA.8002	ENSMUST00000159616	ENSMUSG00000060780	Lrrtm1	0.720588	0.00819917
circRNA.8002	ENSMUST00000208326	ENSMUSG00000003545	Fosb	0.752313	0.00475927
circRNA.8002	ENSMUST00000208326	ENSMUSG00000003545	Fosb	0.752313	0.00475927
circRNA.8002	ENSMUST00000169200	ENSMUSG00000024158	Hagh	0.719254	0.00837595
circRNA.8002	ENSMUST00000169200	ENSMUSG00000024158	Hagh	0.719254	0.00837595
circRNA.8002	ENSMUST00000128511	ENSMUSG00000029310	Nudt9	0.772149	0.00325122
circRNA.8002	ENSMUST00000128511	ENSMUSG00000029310	Nudt9	0.772149	0.00325122
circRNA.8002	ENSMUST00000121471	ENSMUSG00000020023	Tmcc3	0.826522	0.000917464
circRNA.8002	ENSMUST00000121471	ENSMUSG00000020023	Tmcc3	0.826522	0.000917464
circRNA.8002	ENSMUST00000111027	ENSMUSG00000029713	Gnb2	0.868833	0.000244338
circRNA.8002	ENSMUST00000111027	ENSMUSG00000029713	Gnb2	0.868833	0.000244338
circRNA.8002	ENSMUST00000188866	ENSMUSG00000022587	Ly6e	0.710764	0.00956857
circRNA.8002	ENSMUST00000188866	ENSMUSG00000022587	Ly6e	0.710764	0.00956857
circRNA.8002	ENSMUST00000088081	ENSMUSG00000029168	Dpysl5	0.728144	0.00724998
circRNA.8002	ENSMUST00000088081	ENSMUSG00000029168	Dpysl5	0.728144	0.00724998
circRNA.8002	ENSMUST00000194740	ENSMUSG00000039318	Rab3gap2	0.752862	0.00471157
circRNA.8002	ENSMUST00000194740	ENSMUSG00000039318	Rab3gap2	0.752862	0.00471157
circRNA.8002	ENSMUST00000149343	ENSMUSG00000086155	9430041J12Rik	0.72462	0.00768184
circRNA.8002	ENSMUST00000149343	ENSMUSG00000086155	9430041J12Rik	0.72462	0.00768184
circRNA.8002	ENSMUST00000112629	ENSMUSG00000026826	Nr4a2	0.753584	0.00464932
circRNA.8002	ENSMUST00000112629	ENSMUSG00000026826	Nr4a2	0.753584	0.00464932
circRNA.8393	ENSMUST00000108664	ENSMUSG00000020890	Gucy2e	0.769374	0.00343669
circRNA.8393	ENSMUST00000108664	ENSMUSG00000020890	Gucy2e	0.769374	0.00343669
circRNA.8393	ENSMUST00000186465	ENSMUSG00000026219	Trip12	0.981381	1.70797e-08
circRNA.8393	ENSMUST00000186465	ENSMUSG00000026219	Trip12	0.981381	1.70797e-08
circRNA.8393	ENSMUST00000056177	ENSMUSG00000016664	Pacsin2	0.874141	0.000200597
circRNA.8393	ENSMUST00000056177	ENSMUSG00000016664	Pacsin2	0.874141	0.000200597
circRNA.8393	ENSMUST00000108030	ENSMUSG00000020513	Tubd1	0.856136	0.000379258
circRNA.8393	ENSMUST00000108030	ENSMUSG00000020513	Tubd1	0.856136	0.000379258
circRNA.8393	ENSMUST00000110384	ENSMUSG00000036006	Ripor2	0.847485	0.000500151
circRNA.8393	ENSMUST00000110384	ENSMUSG00000036006	Ripor2	0.847485	0.000500151
circRNA.8393	ENSMUST00000137217	ENSMUSG00000045180	Shroom2	0.934101	8.75649e-06
circRNA.8393	ENSMUST00000137217	ENSMUSG00000045180	Shroom2	0.934101	8.75649e-06
circRNA.8393	ENSMUST00000187296	ENSMUSG00000056673	Kdm5d	0.733299	0.00665145
circRNA.8393	ENSMUST00000187296	ENSMUSG00000056673	Kdm5d	0.733299	0.00665145
circRNA.8393	ENSMUST00000188484	ENSMUSG00000069045	Ddx3y	0.814274	0.00126247
circRNA.8393	ENSMUST00000188484	ENSMUSG00000069045	Ddx3y	0.814274	0.00126247
circRNA.8393	ENSMUST00000074339	ENSMUSG00000028107	Tars2	0.767777	0.00354693
circRNA.8393	ENSMUST00000074339	ENSMUSG00000028107	Tars2	0.767777	0.00354693
circRNA.8393	ENSMUST00000111264	ENSMUSG00000026556	Vangl2	0.735884	0.00636569
circRNA.8393	ENSMUST00000111264	ENSMUSG00000026556	Vangl2	0.735884	0.00636569
circRNA.8393	ENSMUST00000146711	ENSMUSG00000024403	Atp6v1g2	0.937044	7.00346e-06
circRNA.8393	ENSMUST00000146711	ENSMUSG00000024403	Atp6v1g2	0.937044	7.00346e-06
circRNA.8393	ENSMUST00000113788	ENSMUSG00000033720	Sfxn5	0.742928	0.00563379
circRNA.8393	ENSMUST00000113788	ENSMUSG00000033720	Sfxn5	0.742928	0.00563379
circRNA.8393	ENSMUST00000144168	ENSMUSG00000027215	Cd82	0.827912	0.000883497
circRNA.8393	ENSMUST00000144168	ENSMUSG00000027215	Cd82	0.827912	0.000883497
circRNA.8393	ENSMUST00000178105	ENSMUSG00000020483	Dynll2	0.768152	0.0035208
circRNA.8393	ENSMUST00000178105	ENSMUSG00000020483	Dynll2	0.768152	0.0035208
circRNA.8393	ENSMUST00000210910	ENSMUSG00000022935	Grik1	0.761336	0.00401929
circRNA.8393	ENSMUST00000210910	ENSMUSG00000022935	Grik1	0.761336	0.00401929
circRNA.8393	ENSMUST00000020581	ENSMUSG00000020331	Hcn2	0.863548	0.000294943
circRNA.8393	ENSMUST00000020581	ENSMUSG00000020331	Hcn2	0.863548	0.000294943
circRNA.8393	ENSMUST00000162155	ENSMUSG00000022416	Cacna1i	0.702964	0.0107719
circRNA.8393	ENSMUST00000162155	ENSMUSG00000022416	Cacna1i	0.702964	0.0107719
circRNA.8393	ENSMUST00000111393	ENSMUSG00000029478	Ncor2	0.734896	0.00647379
circRNA.8393	ENSMUST00000111393	ENSMUSG00000029478	Ncor2	0.734896	0.00647379
circRNA.8393	ENSMUST00000146916	ENSMUSG00000034771	Tle2	0.820434	0.00107838
circRNA.8393	ENSMUST00000146916	ENSMUSG00000034771	Tle2	0.820434	0.00107838
circRNA.8393	ENSMUST00000153102	ENSMUSG00000037486	Asxl2	0.865782	0.000272647
circRNA.8393	ENSMUST00000153102	ENSMUSG00000037486	Asxl2	0.865782	0.000272647
circRNA.8393	ENSMUST00000107334	ENSMUSG00000074457	S100a16	0.929336	1.23138e-05
circRNA.8393	ENSMUST00000107334	ENSMUSG00000074457	S100a16	0.929336	1.23138e-05
circRNA.8393	ENSMUST00000091246	ENSMUSG00000032633	Flcn	0.762687	0.00391649
circRNA.8393	ENSMUST00000091246	ENSMUSG00000032633	Flcn	0.762687	0.00391649
circRNA.8393	ENSMUST00000111468	ENSMUSG00000027282	Mtch2	0.850656	0.000452809
circRNA.8393	ENSMUST00000111468	ENSMUSG00000027282	Mtch2	0.850656	0.000452809
circRNA.8393	ENSMUST00000136967	ENSMUSG00000075302	Erich2	0.917513	2.61524e-05
circRNA.8393	ENSMUST00000136967	ENSMUSG00000075302	Erich2	0.917513	2.61524e-05
circRNA.8393	ENSMUST00000122306	ENSMUSG00000022842	Ece2	0.714182	0.00907419
circRNA.8393	ENSMUST00000122306	ENSMUSG00000022842	Ece2	0.714182	0.00907419
circRNA.8393	ENSMUST00000126573	ENSMUSG00000028613	Lrp8	0.755486	0.00448824
circRNA.8393	ENSMUST00000126573	ENSMUSG00000028613	Lrp8	0.755486	0.00448824
circRNA.8393	ENSMUST00000106772	ENSMUSG00000025413	Ttc4	0.71382	0.00912553
circRNA.8393	ENSMUST00000106772	ENSMUSG00000025413	Ttc4	0.71382	0.00912553
circRNA.8393	ENSMUST00000072477	ENSMUSG00000044501	Zfp758	0.908111	4.41431e-05
circRNA.8393	ENSMUST00000072477	ENSMUSG00000044501	Zfp758	0.908111	4.41431e-05
circRNA.8393	ENSMUST00000165316	ENSMUSG00000037851	Iars	0.890428	0.000103215
circRNA.8393	ENSMUST00000165316	ENSMUSG00000037851	Iars	0.890428	0.000103215
circRNA.8393	ENSMUST00000182370	ENSMUSG00000097451	Rian	0.757463	0.00432534
circRNA.8393	ENSMUST00000182370	ENSMUSG00000097451	Rian	0.757463	0.00432534
circRNA.8393	ENSMUST00000119292	ENSMUSG00000024831	Ighmbp2	0.937608	6.70202e-06
circRNA.8393	ENSMUST00000119292	ENSMUSG00000024831	Ighmbp2	0.937608	6.70202e-06
circRNA.8393	ENSMUST00000228725	ENSMUSG00000050963	Kcns2	0.73856	0.00607964
circRNA.8393	ENSMUST00000228725	ENSMUSG00000050963	Kcns2	0.73856	0.00607964
circRNA.8393	ENSMUST00000172247	ENSMUSG00000004032	Gstm5	0.907295	4.60743e-05
circRNA.8393	ENSMUST00000172247	ENSMUSG00000004032	Gstm5	0.907295	4.60743e-05
circRNA.8393	ENSMUST00000130044	ENSMUSG00000043079	Synpo	0.865457	0.000275801
circRNA.8393	ENSMUST00000130044	ENSMUSG00000043079	Synpo	0.865457	0.000275801
circRNA.8393	ENSMUST00000218943	ENSMUSG00000021130	Galnt16	0.753476	0.00465856
circRNA.8393	ENSMUST00000218943	ENSMUSG00000021130	Galnt16	0.753476	0.00465856
circRNA.8393	ENSMUST00000030571	ENSMUSG00000028782	Adgrb2	0.881954	0.000147602
circRNA.8393	ENSMUST00000030571	ENSMUSG00000028782	Adgrb2	0.881954	0.000147602
circRNA.8672	ENSMUST00000212040	ENSMUSG00000035770	Dync1li2	0.807721	0.00148392
circRNA.8672	ENSMUST00000212040	ENSMUSG00000035770	Dync1li2	0.807721	0.00148392
circRNA.8672	ENSMUST00000018681	ENSMUSG00000018537	Pcgf2	0.763596	0.00384846
circRNA.8672	ENSMUST00000018681	ENSMUSG00000018537	Pcgf2	0.763596	0.00384846
circRNA.8672	ENSMUST00000096639	ENSMUSG00000070426	Rnf121	0.775395	0.00304409
circRNA.8672	ENSMUST00000096639	ENSMUSG00000070426	Rnf121	0.775395	0.00304409
circRNA.8672	ENSMUST00000142443	ENSMUSG00000108748	Gm44579	0.772483	0.00322947
circRNA.8672	ENSMUST00000142443	ENSMUSG00000108748	Gm44579	0.772483	0.00322947
circRNA.8672	ENSMUST00000152710	ENSMUSG00000030315	Vgll4	0.706806	0.0101658
circRNA.8672	ENSMUST00000152710	ENSMUSG00000030315	Vgll4	0.706806	0.0101658
circRNA.8878	ENSMUST00000119077	ENSMUSG00000051000	Fam160a1	0.722073	0.00800568
circRNA.8878	ENSMUST00000119077	ENSMUSG00000051000	Fam160a1	0.722073	0.00800568
circRNA.8878	ENSMUST00000114529	ENSMUSG00000026781	Acbd5	0.82642	0.000920006
circRNA.8878	ENSMUST00000114529	ENSMUSG00000026781	Acbd5	0.82642	0.000920006
circRNA.8878	ENSMUST00000177143	ENSMUSG00000036834	Plch1	0.717941	0.00855264
circRNA.8878	ENSMUST00000177143	ENSMUSG00000036834	Plch1	0.717941	0.00855264
circRNA.9007	ENSMUST00000103129	ENSMUSG00000027635	Dsn1	0.7202	0.00825026
circRNA.9007	ENSMUST00000103129	ENSMUSG00000027635	Dsn1	0.7202	0.00825026
circRNA.9007	ENSMUST00000114122	ENSMUSG00000002489	Tiam1	0.72267	0.00792892
circRNA.9007	ENSMUST00000114122	ENSMUSG00000002489	Tiam1	0.72267	0.00792892
circRNA.9007	ENSMUST00000124683	ENSMUSG00000071337	Tia1	0.702142	0.0109049
circRNA.9007	ENSMUST00000124683	ENSMUSG00000071337	Tia1	0.702142	0.0109049
circRNA.9007	ENSMUST00000122374	ENSMUSG00000023232	Serinc2	0.83401	0.000745708
circRNA.9007	ENSMUST00000122374	ENSMUSG00000023232	Serinc2	0.83401	0.000745708
circRNA.9007	ENSMUST00000091246	ENSMUSG00000032633	Flcn	0.7268	0.00741244
circRNA.9007	ENSMUST00000091246	ENSMUSG00000032633	Flcn	0.7268	0.00741244
circRNA.9007	ENSMUST00000121766	ENSMUSG00000019817	Plagl1	0.719732	0.00831227
circRNA.9007	ENSMUST00000121766	ENSMUSG00000019817	Plagl1	0.719732	0.00831227
circRNA.9026	ENSMUST00000098259	ENSMUSG00000047248	C2cd3	0.723804	0.00778444
circRNA.9026	ENSMUST00000098259	ENSMUSG00000047248	C2cd3	0.723804	0.00778444
circRNA.9026	ENSMUST00000115051	ENSMUSG00000061758	Akr1b10	0.701857	0.0109513
circRNA.9026	ENSMUST00000115051	ENSMUSG00000061758	Akr1b10	0.701857	0.0109513
circRNA.9026	ENSMUST00000094951	ENSMUSG00000064329	Scn1a	0.725059	0.00762697
circRNA.9026	ENSMUST00000094951	ENSMUSG00000064329	Scn1a	0.725059	0.00762697
circRNA.9026	ENSMUST00000074618	ENSMUSG00000027544	Nfatc2	0.808908	0.00144177
circRNA.9026	ENSMUST00000074618	ENSMUSG00000027544	Nfatc2	0.808908	0.00144177
circRNA.9026	ENSMUST00000140478	ENSMUSG00000070880	Gad1	0.708637	0.0098863
circRNA.9026	ENSMUST00000140478	ENSMUSG00000070880	Gad1	0.708637	0.0098863
circRNA.9026	ENSMUST00000212205	ENSMUSG00000031930	Wwp2	0.716887	0.00869659
circRNA.9026	ENSMUST00000212205	ENSMUSG00000031930	Wwp2	0.716887	0.00869659
circRNA.9109	ENSMUST00000153204	ENSMUSG00000039850	Endov	0.703263	0.0107237
circRNA.9109	ENSMUST00000153204	ENSMUSG00000039850	Endov	0.703263	0.0107237
circRNA.9109	ENSMUST00000195995	ENSMUSG00000042520	Ubap2l	0.733991	0.00657407
circRNA.9109	ENSMUST00000195995	ENSMUSG00000042520	Ubap2l	0.733991	0.00657407
circRNA.9447	ENSMUST00000017188	ENSMUSG00000060147	Serpinb6a	0.798874	0.00182883
circRNA.9447	ENSMUST00000017188	ENSMUSG00000060147	Serpinb6a	0.798874	0.00182883
circRNA.9447	ENSMUST00000120592	ENSMUSG00000005716	Pvalb	0.744014	0.00552684
circRNA.9447	ENSMUST00000120592	ENSMUSG00000005716	Pvalb	0.744014	0.00552684
circRNA.9447	ENSMUST00000063871	ENSMUSG00000040380	Cbln3	0.715971	0.00882317
circRNA.9447	ENSMUST00000063871	ENSMUSG00000040380	Cbln3	0.715971	0.00882317
circRNA.9447	ENSMUST00000109470	ENSMUSG00000041708	Mpped1	0.710859	0.00955464
circRNA.9447	ENSMUST00000109470	ENSMUSG00000041708	Mpped1	0.710859	0.00955464
circRNA.9447	ENSMUST00000142913	ENSMUSG00000017978	Cadps2	0.715078	0.00894783
circRNA.9447	ENSMUST00000142913	ENSMUSG00000017978	Cadps2	0.715078	0.00894783
circRNA.9447	ENSMUST00000117098	ENSMUSG00000044681	Cnpy1	0.710832	0.00955849
circRNA.9447	ENSMUST00000117098	ENSMUSG00000044681	Cnpy1	0.710832	0.00955849
circRNA.9447	ENSMUST00000108864	ENSMUSG00000055333	Fat2	0.720452	0.00821704
circRNA.9447	ENSMUST00000108864	ENSMUSG00000055333	Fat2	0.720452	0.00821704
circRNA.9447	ENSMUST00000151236	ENSMUSG00000049044	Rapgef4	0.714088	0.00908754
circRNA.9447	ENSMUST00000151236	ENSMUSG00000049044	Rapgef4	0.714088	0.00908754
circRNA.9447	ENSMUST00000169108	ENSMUSG00000022565	Plec	0.721153	0.00812512
circRNA.9447	ENSMUST00000169108	ENSMUSG00000022565	Plec	0.721153	0.00812512
circRNA.9447	ENSMUST00000208710	ENSMUSG00000030399	Ckm	0.720112	0.00826187
circRNA.9447	ENSMUST00000208710	ENSMUSG00000030399	Ckm	0.720112	0.00826187
circRNA.9447	ENSMUST00000170942	ENSMUSG00000057003	Myh4	0.720452	0.00821704
circRNA.9447	ENSMUST00000170942	ENSMUSG00000057003	Myh4	0.720452	0.00821704
circRNA.9447	ENSMUST00000207301	ENSMUSG00000037492	Zmat4	0.710978	0.00953704
circRNA.9447	ENSMUST00000207301	ENSMUSG00000037492	Zmat4	0.710978	0.00953704
circRNA.9447	ENSMUST00000098796	ENSMUSG00000070047	Fat1	0.707481	0.0100621
circRNA.9447	ENSMUST00000098796	ENSMUSG00000070047	Fat1	0.707481	0.0100621
circRNA.9447	ENSMUST00000127938	ENSMUSG00000026171	Rnf25	0.756162	0.00443203
circRNA.9447	ENSMUST00000127938	ENSMUSG00000026171	Rnf25	0.756162	0.00443203
circRNA.9447	ENSMUST00000039370	ENSMUSG00000040118	Cacna2d1	0.746651	0.0052735
circRNA.9447	ENSMUST00000039370	ENSMUSG00000040118	Cacna2d1	0.746651	0.0052735
circRNA.9447	ENSMUST00000141601	ENSMUSG00000044681	Cnpy1	0.711997	0.00938799
circRNA.9447	ENSMUST00000141601	ENSMUSG00000044681	Cnpy1	0.711997	0.00938799
circRNA.9447	ENSMUST00000165208	ENSMUSG00000038670	Mybpc2	0.716551	0.00874282
circRNA.9447	ENSMUST00000165208	ENSMUSG00000038670	Mybpc2	0.716551	0.00874282
circRNA.9543	ENSMUST00000168406	ENSMUSG00000023367	Tmem176a	0.744329	0.00549611
circRNA.9543	ENSMUST00000168406	ENSMUSG00000023367	Tmem176a	0.744329	0.00549611
circRNA.9543	ENSMUST00000188302	ENSMUSG00000041763	Tpp2	0.712582	0.00930315
circRNA.9543	ENSMUST00000188302	ENSMUSG00000041763	Tpp2	0.712582	0.00930315
circRNA.9543	ENSMUST00000134415	ENSMUSG00000040451	Sgms1	0.781525	0.00268046
circRNA.9543	ENSMUST00000134415	ENSMUSG00000040451	Sgms1	0.781525	0.00268046
circRNA.9543	ENSMUST00000059372	ENSMUSG00000048911	Rnf24	0.758928	0.00420758
circRNA.9543	ENSMUST00000059372	ENSMUSG00000048911	Rnf24	0.758928	0.00420758
circRNA.9543	ENSMUST00000110009	ENSMUSG00000022602	Arc	-0.762608	0.00392242
circRNA.9543	ENSMUST00000110009	ENSMUSG00000022602	Arc	-0.762608	0.00392242
circRNA.9543	ENSMUST00000149286	ENSMUSG00000037697	Ddhd1	0.750272	0.00494004
circRNA.9543	ENSMUST00000149286	ENSMUSG00000037697	Ddhd1	0.750272	0.00494004
circRNA.9543	ENSMUST00000097920	ENSMUSG00000061298	Agbl4	0.822871	0.00101155
circRNA.9543	ENSMUST00000097920	ENSMUSG00000061298	Agbl4	0.822871	0.00101155
circRNA.9543	ENSMUST00000107067	ENSMUSG00000048747	E130114P18Rik	0.748184	0.00513034
circRNA.9543	ENSMUST00000107067	ENSMUSG00000048747	E130114P18Rik	0.748184	0.00513034
circRNA.9543	ENSMUST00000154724	ENSMUSG00000095538	Gm21983	0.723741	0.00779251
circRNA.9543	ENSMUST00000154724	ENSMUSG00000095538	Gm21983	0.723741	0.00779251
circRNA.9543	ENSMUST00000169597	ENSMUSG00000021275	Tecpr2	0.757632	0.00431166
circRNA.9543	ENSMUST00000169597	ENSMUSG00000021275	Tecpr2	0.757632	0.00431166
circRNA.9543	ENSMUST00000111891	ENSMUSG00000030220	Arhgdib	0.827388	0.000896192
circRNA.9543	ENSMUST00000111891	ENSMUSG00000030220	Arhgdib	0.827388	0.000896192
circRNA.9543	ENSMUST00000026485	ENSMUSG00000025421	Hdhd2	0.735018	0.00646036
circRNA.9543	ENSMUST00000026485	ENSMUSG00000025421	Hdhd2	0.735018	0.00646036
circRNA.9543	ENSMUST00000136296	ENSMUSG00000074643	Cpne1	0.827944	0.000882703
circRNA.9543	ENSMUST00000136296	ENSMUSG00000074643	Cpne1	0.827944	0.000882703
circRNA.9543	ENSMUST00000077705	ENSMUSG00000063415	Cyp26b1	0.7435	0.00557723
circRNA.9543	ENSMUST00000077705	ENSMUSG00000063415	Cyp26b1	0.7435	0.00557723
circRNA.9543	ENSMUST00000034836	ENSMUSG00000032295	Man2c1	0.931455	1.06138e-05
circRNA.9543	ENSMUST00000034836	ENSMUSG00000032295	Man2c1	0.931455	1.06138e-05
circRNA.9774	ENSMUST00000084301	ENSMUSG00000028649	Macf1	0.802422	0.00168386
circRNA.9774	ENSMUST00000084301	ENSMUSG00000028649	Macf1	0.802422	0.00168386
circRNA.9774	ENSMUST00000185912	ENSMUSG00000010453	Kansl3	0.800995	0.00174107
circRNA.9774	ENSMUST00000185912	ENSMUSG00000010453	Kansl3	0.800995	0.00174107
circRNA.9774	ENSMUST00000220509	ENSMUSG00000017843	Ppp2r5c	0.809524	0.00142023
circRNA.9774	ENSMUST00000220509	ENSMUSG00000017843	Ppp2r5c	0.809524	0.00142023
circRNA.9774	ENSMUST00000134732	ENSMUSG00000018669	Cdk5rap3	0.702067	0.0109171
circRNA.9774	ENSMUST00000134732	ENSMUSG00000018669	Cdk5rap3	0.702067	0.0109171
circRNA.9774	ENSMUST00000130704	ENSMUSG00000020220	Vps13d	0.752396	0.00475203
circRNA.9774	ENSMUST00000130704	ENSMUSG00000020220	Vps13d	0.752396	0.00475203
circRNA.9774	ENSMUST00000113005	ENSMUSG00000034724	Cnot6l	0.782482	0.00262682
circRNA.9774	ENSMUST00000113005	ENSMUSG00000034724	Cnot6l	0.782482	0.00262682
circRNA.9774	ENSMUST00000167518	ENSMUSG00000037503	Fam168b	0.787372	0.00236543
circRNA.9774	ENSMUST00000167518	ENSMUSG00000037503	Fam168b	0.787372	0.00236543
circRNA.9774	ENSMUST00000146030	ENSMUSG00000034958	Atcay	0.797651	0.00188096
circRNA.9774	ENSMUST00000146030	ENSMUSG00000034958	Atcay	0.797651	0.00188096
circRNA.9774	ENSMUST00000103144	ENSMUSG00000020882	Cacnb1	0.763513	0.00385465
circRNA.9774	ENSMUST00000103144	ENSMUSG00000020882	Cacnb1	0.763513	0.00385465
circRNA.9774	ENSMUST00000118580	ENSMUSG00000042594	Sh2b3	0.727145	0.00737051
circRNA.9774	ENSMUST00000118580	ENSMUSG00000042594	Sh2b3	0.727145	0.00737051
circRNA.9774	ENSMUST00000153931	ENSMUSG00000058835	Abi1	0.787815	0.00234277
circRNA.9774	ENSMUST00000153931	ENSMUSG00000058835	Abi1	0.787815	0.00234277
circRNA.9774	ENSMUST00000182665	ENSMUSG00000069601	Ank3	0.804479	0.00160396
circRNA.9774	ENSMUST00000182665	ENSMUSG00000069601	Ank3	0.804479	0.00160396
circRNA.9774	ENSMUST00000139385	ENSMUSG00000045205	Dpy19l4	0.717444	0.00862029
circRNA.9774	ENSMUST00000139385	ENSMUSG00000045205	Dpy19l4	0.717444	0.00862029
circRNA.9774	ENSMUST00000029347	ENSMUSG00000027778	Ift80	0.794111	0.0020383
circRNA.9774	ENSMUST00000029347	ENSMUSG00000027778	Ift80	0.794111	0.0020383
circRNA.9805	ENSMUST00000018681	ENSMUSG00000018537	Pcgf2	0.742852	0.00564126
circRNA.9805	ENSMUST00000018681	ENSMUSG00000018537	Pcgf2	0.742852	0.00564126
circRNA.9805	ENSMUST00000111222	ENSMUSG00000048058	Ldlrad3	0.713726	0.00913905
[truncated: 53 more rows]

## Sheet: Radiality method
Top 20 in network network.edge.txt ranked by Radiality method
Rank	Name	Score
7	Adgrb2	16.1599
3	Brd3	16.1865
15	circRNA.1641	15.9239
1	circRNA.2061	16.3693
14	circRNA.2225	15.9505
12	circRNA.7366	15.997
16	circRNA.7621	15.8641
8	Ddx3y	16.1
19	Flcn	15.7411
9	Ldlrad3	16.007
13	Lyrm1	15.9937
10	Mib1	16.0003
20	Mvb12b	15.7145
4	Pacsin2	16.1798
10	Rab3gap2	16.0003
5	Ripor2	16.1732
18	Serpinb6a	15.7876
5	Synpo	16.1732
2	Tmcc3	16.2529
17	Vgll4	15.7943

## Sheet: EcCentricity method
Top 25 in network network.edge.txt ranked by EcCentricity method
Rank	Name	Score
4	Adgrb2	0.0631504
1	Brd3	0.0736755
4	Cacna1i	0.0631504
20	circRNA.1641	0.0589404
2	circRNA.2061	0.0680082
20	circRNA.4258	0.0589404
20	circRNA.4898	0.0589404
2	circRNA.7366	0.0680082
20	circRNA.7621	0.0589404
20	circRNA.8002	0.0589404
20	circRNA.8393	0.0589404
4	Ddx3y	0.0631504
4	Fam160a1	0.0631504
4	Gnb2	0.0631504
4	Ldlrad3	0.0631504
4	Lyrm1	0.0631504
4	Mib1	0.0631504
4	Mvb12b	0.0631504
4	Pacsin2	0.0631504
4	Phldb1	0.0631504
4	Rab3gap2	0.0631504
4	Ripor2	0.0631504
4	Synpo	0.0631504
4	Tmcc3	0.0631504
4	Vgll4	0.0631504

## Sheet: EPC method
Top 20 in network network.edge.txt ranked by EPC method
Rank	Name	Score
20	Cadps2	57.659
16	Cbln3	58.459
10	circRNA.2061	59.457
11	circRNA.2225	59.3
4	circRNA.3328	63.502
1	circRNA.3961	63.613
3	circRNA.5750	63.503
7	circRNA.7154	59.689
1	circRNA.7457	63.613
8	circRNA.7621	59.613
15	circRNA.7742	58.65
9	circRNA.8393	59.536
14	Ckm	58.823
19	Cnpy1	57.722
18	Fat2	57.877
13	Mybpc2	58.826
17	Pacsin2	58.065
6	Plec	59.744
5	Pvalb	60.164
12	Rapgef4	59.242
