# Supplementary material for: Comprehensive analysis of the coding and non-coding RNA transcriptome expression profiles of hippocampus tissue in tx-J animal model of Wilson's disease
Source: Sci Rep. 2023 Jun 7;13:9252. doi: 10.1038/s41598-023-36503-8 (PMC10247767; doi:10.1038/s41598-023-36503-8)
Supplement: Supplementary file 17 — Supplementary Table 13. [file 41598_2023_36503_MOESM17_ESM.xls]

## Sheet: 12
node_name	MCC	DMNC	MNC	Degree	EPC	BottleNeck	EcCentricity	Closeness	Radiality	Betweenness	Stress	ClusteringCoefficient
Cacna1i	1	0	1	1	34.422	1	0.06315	45.0032	15.4885	0	0	0
Fhl2	1	0	1	1	16.06	1	0.04912	38.3535	14.2919	0	0	0
circRNA.4799	1	0	1	1	4.917	1	0.04653	29.9399	12.6932	0	0	0
Mad1l1	1	0	1	1	34.552	1	0.04421	43.2686	13.7535	0	0	0
Elavl4	1	0	1	1	10.259	1	0.04421	35.7659	12.5437	0	0	0
Cnot6l	1	0	1	1	6.662	1	0.03684	28.4586	10.596	0	0	0
Epb41l2	1	0	1	1	35.048	1	0.04421	43.2686	13.7535	0	0	0
Kcnh7	1	0	1	1	1.486	1	0.00662	1	0.01987	0	0	0
circRNA.3396	1	0	1	1	1.486	1	0.00662	1	0.01987	0	0	0
circRNA.744	1	0	1	1	30.27	1	0.05201	42.9706	14.8603	0	0	0
Hdhd2	1	0	1	1	7.928	1	0.04421	31.7258	12.3443	0	0	0
Donson	2	0	1	2	53.807	25	0.04912	50.8257	14.8636	380.923	287300	0
circRNA.4591	1	0	1	1	4.71	1	0.0421	28.5875	11.962	0	0	0
circRNA.497	1	0	1	1	1.769	1	0.00497	1.5	0.0298	0	0	0
circRNA.4168	1	0	1	1	1.738	1	0.00497	1.5	0.0298	0	0	0
Rabl2	1	0	1	1	4.307	1	0.03684	25.1377	9.53904	0	0	0
Fat1	1	0	1	1	36.851	1	0.04421	40.6782	13.5873	0	0	0
Fam168b	1	0	1	1	6.6	1	0.03684	28.4586	10.596	0	0	0
Abi1	1	0	1	1	6.278	1	0.03684	28.4586	10.596	0	0	0
Myt1	1	0	1	1	10.149	1	0.04421	35.7659	12.5437	0	0	0
Hcfc2	1	0	1	1	32.601	1	0.04421	43.2686	13.7535	0	0	0
Pik3cd	1	0	1	1	15.759	1	0.04421	37.5386	12.5836	0	0	0
Acer3	1	0	1	1	1.498	1	0.00662	1	0.01987	0	0	0
circRNA.6733	1	0	1	1	1.498	1	0.00662	1	0.01987	0	0	0
Mettl17	1	0	1	1	1.502	1	0.00662	1	0.01987	0	0	0
circRNA.6957	1	0	1	1	1.502	1	0.00662	1	0.01987	0	0	0
Cacnb1	1	0	1	1	1.497	1	0.00662	1	0.01987	0	0	0
circRNA.5362	1	0	1	1	1.497	1	0.00662	1	0.01987	0	0	0
circRNA.5062	1	0	1	1	1.749	1	0.00497	1.5	0.0298	0	0	0
Fam234b	2	0	1	2	52.623	1	0.04912	48.3686	14.7041	35.4779	22104	0
Prpf8	1	0	1	1	16.246	1	0.04421	37.5386	12.5836	0	0	0
Secisbp2	1	0	1	1	35.464	1	0.04912	47.4519	14.6908	0	0	0
Crb1	1	0	1	1	3.885	1	0.03684	22.5014	8.96736	0	0	0
Ift80	1	0	1	1	6.098	1	0.03684	28.4586	10.596	0	0	0
Mboat2	2	0	1	2	52.433	1	0.04912	50.8257	14.8636	380.923	287300	0
Tbc1d24	1	0	1	1	1.734	1	0.00497	1.5	0.0298	0	0	0
Pex7	1	0	1	1	32.493	1	0.04421	43.2686	13.7535	0	0	0
Morf4l2	2	0	1	2	7.904	2	0.04912	34.6659	13.574	530	16720	0
circRNA.1642	2	0	1	2	13.259	3	0.05201	40.4737	14.4482	1056	33436	0
circRNA.2340	1	0	1	1	4.375	1	0.03844	24.2626	9.8282	0	0	0
Zeb2	2	0	1	2	23.742	4	0.05526	38.8248	14.5512	1578	17130	0
circRNA.7954	1	0	1	1	16.023	1	0.05201	39.9904	14.4482	0	0	0
Atcay	1	0	1	1	5.679	1	0.03684	28.4586	10.596	0	0	0
Tpp2	1	0	1	1	15.443	1	0.04019	33.408	12.1648	0	0	0
Cdk5rap3	1	0	1	1	1.804	1	0.00497	1.5	0.0298	0	0	0
circRNA.9447	1	0	1	1	31.331	1	0.05201	45.001	14.9068	0	0	0
Dst	1	0	1	1	9.285	1	0.04421	34.0386	12.4905	0	0	0
Flnc	1	0	1	1	35.53	1	0.04912	47.4519	14.6908	0	0	0
Rnf11	1	0	1	1	4.616	1	0.03684	25.1377	9.53904	0	0	0
Kif1bp	2	0	1	2	46.147	1	0.04421	44.1853	13.7668	75.9649	52820	0
Zdhhc24	1	0	1	1	35.151	1	0.04912	47.4519	14.6908	0	0	0
Kansl3	1	0	1	1	6.248	1	0.03684	28.4586	10.596	0	0	0
Mtrr	1	0	1	1	4.527	1	0.03684	25.1377	9.53904	0	0	0
Adarb1	1	0	1	1	7.11	1	0.04912	29.4433	12.8029	0	0	0
Macf1	1	0	1	1	6.431	1	0.03684	28.4586	10.596	0	0	0
Dhx32	1	0	1	1	29.366	1	0.04019	33.458	12.1515	0	0	0
Lysmd3	1	0	1	1	4.579	1	0.03684	25.1377	9.53904	0	0	0
Brca2	1	0	1	1	4.013	1	0.04019	25.7983	10.6093	0	0	0
Cpne4	1	0	1	1	10.404	1	0.04421	35.7659	12.5437	0	0	0
Rad50	1	0	1	1	1.499	1	0.00662	1	0.01987	0	0	0
circRNA.2908	1	0	1	1	1.499	1	0.00662	1	0.01987	0	0	0
Hax1	1	0	1	1	33.368	1	0.04421	43.2686	13.7535	0	0	0
Ank3	1	0	1	1	6.8	1	0.03684	28.4586	10.596	0	0	0
Chtf8	1	0	1	1	16.196	1	0.04912	39.9159	13.8997	0	0	0
Ermp1	1	0	1	1	4.329	1	0.03684	25.1377	9.53904	0	0	0
Sh3d19	1	0	1	1	4.704	1	0.03684	25.1377	9.53904	0	0	0
Sgms1	2	0	1	2	9.921	8	0.04421	33.3258	12.3908	1199.33	334680	0
Anapc5	1	0	1	1	16.752	1	0.04421	37.5386	12.5836	0	0	0
Large1	2	0	1	2	39.563	23	0.04912	49.3388	15.0099	4761.56	45450	0
Plagl1	1	0	1	1	15.872	1	0.04912	38.3535	14.2919	0	0	0
Fam160a1	1	0	1	1	34.08	1	0.06315	45.0032	15.4885	0	0	0
Tdrd3	1	0	1	1	7.735	1	0.04421	32.5064	12.2778	0	0	0
Dync1li2	3	0	1	3	49.335	4	0.04421	44.852	13.7734	605.965	79594	0
circRNA.8672	1	0	1	1	24.265	1	0.0421	35.9408	12.8927	0	0	0
1110018N20Rik	1	0	1	1	17.187	1	0.04421	37.5386	12.5836	0	0	0
Cdc42bpa	1	0	1	1	1.716	1	0.00497	1.5	0.0298	0	0	0
circRNA.2210	2	0	1	2	1.988	3	0.00993	2	0.03477	2	2	0
Nfatc2	1	0	1	1	1.49	1	0.00662	1	0.01987	0	0	0
circRNA.9026	1	0	1	1	1.49	1	0.00662	1	0.01987	0	0	0
circRNA.7386	2	0	1	2	42.351	3	0.05201	43.8873	14.8736	193.532	8876	0
circRNA.9774	9	0	1	9	11.701	9	0.03844	35.6023	11.4768	4184	1999960	0
Igf2	1	0	1	1	35.961	1	0.04912	47.4519	14.6908	0	0	0
Shank3	1	0	1	1	4.135	1	0.04019	25.7983	10.6093	0	0	0
Wnk1	1	0	1	1	4.212	1	0.03684	25.1377	9.53904	0	0	0
Plekha6	1	0	1	1	14.593	1	0.04019	33.408	12.1648	0	0	0
E130114P18Rik	1	0	1	1	7.502	1	0.04421	31.7258	12.3443	0	0	0
Polr1a	1	0	1	1	10.807	1	0.04421	35.7659	12.5437	0	0	0
Zmat4	1	0	1	1	34.139	1	0.04912	47.4519	14.6908	0	0	0
Slc17a5	1	0	1	1	10.007	1	0.04421	35.7659	12.5437	0	0	0
Unc45a	1	0	1	1	23.692	1	0.05526	40.8362	14.7573	0	0	0
Sez6	1	0	1	1	10.478	1	0.04421	35.7659	12.5437	0	0	0
Smarca2	1	0	1	1	16.772	1	0.04421	37.5386	12.5836	0	0	0
Ppp2r5c	2	0	1	2	16.187	10	0.04019	36.2652	12.3044	4626	2249874	0
Tle2	1	0	1	1	31.595	1	0.05526	41.664	14.5445	0	0	0
Nup93	1	0	1	1	36.265	1	0.04912	47.4519	14.6908	0	0	0
Ryr3	1	0	1	1	15.416	1	0.04019	33.408	12.1648	0	0	0
Cgn	1	0	1	1	4.152	1	0.04019	25.7983	10.6093	0	0	0
Cox7a2l	1	0	1	1	4.174	1	0.03684	22.5014	8.96736	0	0	0
Mmp16	2	0	1	2	48.907	1	0.04421	44.1853	13.7668	75.9649	52820	0
Smg1	1	0	1	1	16.423	1	0.04019	33.408	12.1648	0	0	0
Acbd5	1	0	1	1	1.502	1	0.00662	1	0.01987	0	0	0
circRNA.8878	1	0	1	1	1.502	1	0.00662	1	0.01987	0	0	0
Synj2	2	0	1	2	19.162	12	0.04912	43.0825	13.9729	5610	365464	0
Cd82	2	0	1	2	49.439	1	0.05526	46.3343	15.1229	58.6103	5716	0
Cpne1	2	0	1	2	10.133	1	0.04421	33.3258	12.3908	1199.33	334680	0
Nudt9	1	0	1	1	1.449	1	0.00662	1	0.01987	0	0	0
circRNA.400	1	0	1	1	1.449	1	0.00662	1	0.01987	0	0	0
Tmcc3	5	0	1	5	56.027	46	0.06315	56.5793	16.2529	11224.7	1224062	0
Rac1	1	0	1	1	15.83	1	0.04019	33.408	12.1648	0	0	0
circRNA.5965	6	0	1	6	28.881	6	0.0421	41.6741	13.0456	2630	1250050	0
Frmd5	1	0	1	1	10.343	1	0.04421	34.0386	12.4905	0	0	0
C2cd3	2	0	1	2	2.001	3	0.00993	2	0.03477	2	2	0
circRNA.7001	1	0	1	1	1.766	1	0.00497	1.5	0.0298	0	0	0
Dhdds	1	0	1	1	34.697	1	0.04421	43.2686	13.7535	0	0	0
Xylt2	2	0	1	2	1.979	3	0.00993	2	0.03477	2	2	0
circRNA.1161	1	0	1	1	1.727	1	0.00497	1.5	0.0298	0	0	0
Men1	1	0	1	1	7.571	1	0.04421	32.5064	12.2778	0	0	0
Sh2b3	1	0	1	1	15.617	1	0.04019	33.5985	12.2445	0	0	0
circRNA.9811	3	0	1	3	29.377	12	0.0421	41.1313	13.1253	5630	2749822	0
Ift140	1	0	1	1	16.795	1	0.04421	37.5386	12.5836	0	0	0
circRNA.9007	1	0	1	1	23.518	1	0.04653	38.0929	13.8765	0	0	0
Myo18a	1	0	1	1	6.335	1	0.04421	30.9425	12.7497	0	0	0
2900052L18Rik	1	0	1	1	1.486	1	0.00662	1	0.01987	0	0	0
circRNA.243	1	0	1	1	1.486	1	0.00662	1	0.01987	0	0	0
circRNA.5035	1	0	1	1	30.586	1	0.05201	45.001	14.9068	0	0	0
Uvssa	2	0	1	2	51.91	1	0.04912	48.3686	14.7041	35.4779	22104	0
circRNA.2670	7	0	1	7	58.405	2	0.0421	42.0575	13.0322	566.082	382272	0
Cacna1c	1	0	1	1	17.289	1	0.04912	39.9159	13.8997	0	0	0
circRNA.4898	3	0	1	3	42.959	6	0.05894	46.0134	15.412	2134.54	25276	0
Ecel1	1	0	1	1	7.509	1	0.04421	32.5064	12.2778	0	0	0
Map9	2	0	1	2	5.356	1	0.04019	26.465	10.6159	4	8	0
circRNA.4866	2	0	1	2	6.414	2	0.0421	28.6156	11.4701	261	33520	0
Pccb	3	0	1	3	53.153	13	0.04421	49.402	13.933	6138.62	3000210	0
Nr4a2	1	0	1	1	26.154	1	0.05526	41.9807	15.0431	0	0	0
Aff1	1	0	1	1	1.81	1	0.00497	1.5	0.0298	0	0	0
circRNA.4713	2	0	1	2	2.046	3	0.00993	2	0.03477	2	2	0
circRNA.2597	2	0	1	2	11.339	8	0.04653	36.1117	13.1851	3626	268128	0
Dennd1b	1	0	1	1	33.134	1	0.04421	43.2686	13.7535	0	0	0
circRNA.555	3	0	1	3	24.796	267	0.05894	46.4582	15.5782	33208.5	7776152	0
Mpped1	3	0	1	3	59.775	3	0.04912	51.7424	14.8769	427.307	309624	0
Mvb12b	2	0	1	2	44.521	1	0.06315	49.3024	15.7145	4328.08	40938	0
circRNA.1380	5	0	1	5	30.579	23	0.05201	47.5675	15.1727	10637.6	92040	0
Specc1l	1	0	1	1	17.387	1	0.04421	37.5386	12.5836	0	0	0
Cnot10	2	0	1	2	50.514	1	0.04421	47.4353	13.8532	42.6169	450	0
Ing2	3	0	1	3	60.924	1	0.04912	54.8757	14.9633	3042.19	840670	0
Dgka	1	0	1	1	9.881	1	0.04421	34.0386	12.4905	0	0	0
Ldlrad3	4	0	1	4	61.886	1	0.06315	51.9802	16.007	1520.32	574824	0
circRNA.2481	5	0	1	5	62.453	1	0.05894	47.8395	15.3655	125.336	6734	0
Mtch2	2	0	1	2	50.199	1	0.05526	46.3343	15.1229	58.6103	5716	0
Cacna2d1	3	0	1	3	60.416	1	0.04912	51.7424	14.8769	427.307	309624	0
Eml1	1	0	1	1	10.103	1	0.04421	34.0386	12.4905	0	0	0
Npcd	2	0	1	2	51.248	1	0.04421	47.4353	13.8532	42.6169	450	0
Rint1	1	0	1	1	33.446	1	0.05526	38.914	14.4714	0	0	0
Vgll4	3	0	1	3	20.578	267	0.06315	45.1144	15.7942	33658	7807678	0
circRNA.2435	1	0	1	1	10.863	1	0.05894	37.5452	14.9135	0	0	0
Pcgf2	2	0	1	2	2.013	3	0.00993	2	0.03477	2	2	0
circRNA.2633	1	0	1	1	1.758	1	0.00497	1.5	0.0298	0	0	0
Brd4	1	0	1	1	4.554	1	0.03684	25.1377	9.53904	0	0	0
Siah1b	2	0	1	2	47.136	1	0.04421	44.1853	13.7668	75.9649	52820	0
Tmsb4x	1	0	1	1	7.096	1	0.04912	29.4433	12.8029	0	0	0
circRNA.655	3	0	1	3	12.585	3	0.05201	34.2576	13.6837	1058	11426	0
Fgfr3	1	0	1	1	9.528	1	0.04421	34.0386	12.4905	0	0	0
Tubd1	1	0	1	1	34.401	1	0.05526	41.664	14.5445	0	0	0
Tnc	1	0	1	1	10.632	1	0.04421	35.7659	12.5437	0	0	0
Epb41l3	1	0	1	1	10.212	1	0.04421	35.7659	12.5437	0	0	0
circRNA.377	2	0	1	2	44.69	1	0.05201	45.6677	14.9135	17.1709	362	0
Nhlh2	2	0	1	2	31.164	23	0.05526	46.3116	15.3289	6663.34	59618	0
Plch1	1	0	1	1	23.22	1	0.05526	40.8362	14.7573	0	0	0
Uty	1	0	1	1	10.628	1	0.04421	35.7659	12.5437	0	0	0
Ttbk2	1	0	1	1	9.578	1	0.04421	34.0386	12.4905	0	0	0
Gdi2	1	0	1	1	9.243	1	0.04421	34.0386	12.4905	0	0	0
circRNA.3150	8	0	1	8	17.875	8	0.04653	43.1685	13.3713	3668	345506	0
Pcdh15	1	0	1	1	8.192	1	0.04421	32.5064	12.2778	0	0	0
circRNA.5750	16	0	1	16	69.57	6	0.04653	54.9595	14.4681	825.208	219168	0
Rnf25	3	0	1	3	51.189	23	0.05526	52.8851	15.5749	2569.88	589186	0
Amotl2	1	0	1	1	7.08	1	0.04421	31.7258	12.3443	0	0	0
Kdm5d	1	0	1	1	16.57	1	0.04421	37.5386	12.5836	0	0	0
Hcn2	1	0	1	1	32.768	1	0.05526	41.664	14.5445	0	0	0
Sh3tc1	3	0	1	3	18.054	23	0.04912	41.9984	14.0194	10960	1538906	0
Asxl2	1	0	1	1	33.292	1	0.05526	41.664	14.5445	0	0	0
Cep57l1	2	0	1	2	18.196	4	0.04912	41.0825	13.9197	1578	99720	0
circRNA.7457	21	0	1	21	69.57	27	0.04653	60.65	14.6343	10639.4	5596930	0
Lyrm1	3	0	1	3	57.709	1	0.06315	51.0635	15.9937	1390.53	569084	0
Ckmt1	1	0	1	1	23.895	1	0.05526	40.8362	14.7573	0	0	0
Stau2	1	0	1	1	23.468	1	0.05526	40.8362	14.7573	0	0	0
Gnb2	4	0	1	4	55.379	1	0.06315	47.5532	15.535	984.591	10920	0
circRNA.8002	2	0	1	2	44.42	1	0.05894	44.8301	15.3854	38.5449	2444	0
Tia1	2	0	1	2	6.607	12	0.04019	29.7869	11.2341	5610	43890	0
Sfi1	3	0	1	3	8.296	7	0.04421	32.9115	12.3443	3124	234634	0
circRNA.7823	5	0	1	5	6.587	4	0.0421	30.6156	11.4901	1845	134104	0
Fiz1	1	0	1	1	8.014	1	0.04421	32.5064	12.2778	0	0	0
Tmem161a	1	0	1	1	4.368	1	0.03684	25.1377	9.53904	0	0	0
Pvalb	5	0	1	5	67.137	18	0.04912	59.8082	15.2492	6072.3	1197352	0
Hmgb3	1	0	1	1	7.817	1	0.04421	32.5064	12.2778	0	0	0
Rbpj	1	0	1	1	7.98	1	0.04421	32.5064	12.2778	0	0	0
Msl1	1	0	1	1	24.976	1	0.05526	40.8362	14.7573	0	0	0
Hp1bp3	1	0	1	1	7.817	1	0.04421	32.5064	12.2778	0	0	0
Arhgdib	2	0	1	2	9.698	1	0.04421	33.3258	12.3908	1199.33	334680	0
circRNA.1535	7	0	1	7	13.616	14	0.04653	39.2093	13.225	6647	1204770	0
Cdkl3	1	0	1	1	16.124	1	0.04421	37.5386	12.5836	0	0	0
Phldb1	1	0	1	1	13.069	1	0.06315	38.2133	15.1162	0	0	0
Dsn1	3	0	1	3	8.074	15	0.04421	33.4924	12.8428	7082	55802	0
circRNA.136	2	0	1	2	6.251	13	0.0421	30.8375	12.0418	6096	47856	0
Tecr	1	0	1	1	4.212	1	0.03684	25.1377	9.53904	0	0	0
circRNA.2967	11	0	1	11	7.451	11	0.03844	32.0527	10.4198	5210	40010	0
Gabra6	4	0	1	4	65.786	1	0.04912	55.7582	15.1494	896.053	431032	0
Rian	1	0	1	1	10.569	1	0.04421	32.5151	12.9957	0	0	0
Setd1b	1	0	1	1	9.332	1	0.04421	35.7659	12.5437	0	0	0
Ftl1	1	0	1	1	16.64	1	0.04421	37.5386	12.5836	0	0	0
Chd2	1	0	1	1	32.071	1	0.04421	43.2686	13.7535	0	0	0
circRNA.1268	2	0	1	2	18.906	2	0.04653	38.3929	13.8765	530	6444	0
Adgrb2	4	0	1	4	62.638	1	0.06315	56.1695	16.1599	3631.05	985114	0
Rapgef4	4	0	1	4	65.961	1	0.04912	55.7582	15.1494	896.053	431032	0
Rab3gap2	3	0	1	3	58.458	1	0.06315	51.3135	16.0003	1417.37	571270	0
Mybpc2	4	0	1	4	65.596	1	0.04912	55.7582	15.1494	896.053	431032	0
Ppp1r16b	3	0	1	3	52.593	7	0.04421	49.352	13.8931	3162.62	1500474	0
Prdm5	2	0	1	2	17.881	18	0.04912	40.3439	14.4049	8466	67626	0
circRNA.4487	3	0	1	3	11.507	17	0.04653	36.5225	13.6305	8030	63710	0
Cadps2	4	0	1	4	64.62	1	0.04912	55.7582	15.1494	896.053	431032	0
Cnpy1	4	0	1	4	64.757	1	0.04912	55.7582	15.1494	896.053	431032	0
circRNA.2061	15	0	1	15	66.139	267	0.06801	60.3381	16.3693	36886.9	7956752	0
Cbln3	4	0	1	4	64.528	1	0.04912	55.7582	15.1494	896.053	431032	0
Fat2	4	0	1	4	65.535	1	0.04912	55.7582	15.1494	896.053	431032	0
Myh4	4	0	1	4	65.705	1	0.04912	55.7582	15.1494	896.053	431032	0
Ckm	4	0	1	4	65.776	1	0.04912	55.7582	15.1494	896.053	431032	0
Plec	4	0	1	4	64.004	1	0.04912	55.7582	15.1494	896.053	431032	0
circRNA.3961	26	0	1	26	69.57	218	0.05201	67.8809	15.5716	20038.5	6322704	0
circRNA.7387	8	0	1	8	31.463	34	0.05201	50.4737	14.7672	8886.2	2030004	0
Iars	2	0	1	2	49.609	1	0.05526	46.3343	15.1229	58.6103	5716	0
Flcn	5	0	1	5	58.01	22	0.05526	55.3938	15.7411	8048.74	1605086	0
circRNA.4869	2	0	1	2	39.889	1	0.05201	43.8873	14.8736	193.532	8876	0
Endov	4	0	1	4	25.829	207	0.05526	49.5074	15.3156	14924.9	2892198	0
circRNA.2661	4	0	1	4	26.12	24	0.05201	47.1467	14.7539	15863.6	2191750	0
Ccdc151	1	0	1	1	5.556	1	0.04421	29.8397	12.1714	0	0	0
Slc45a4	1	0	1	1	16.472	1	0.04421	37.5386	12.5836	0	0	0
Gabrr2	2	0	1	2	47.485	1	0.04421	44.1853	13.7668	75.9649	52820	0
circRNA.2225	14	0	1	14	65.964	26	0.05894	58.6286	15.9505	8868.77	1645060	0
Ppp4r2	1	0	1	1	5.631	1	0.04421	29.8397	12.1714	0	0	0
circRNA.6058	3	0	1	3	10.238	3	0.04653	35.2137	13.0522	1058	66486	0
Synpo	5	0	1	5	64.408	3	0.06315	57.0861	16.1732	3809.06	992772	0
Pcdhga1	1	0	1	1	7.532	1	0.04421	32.5064	12.2778	0	0	0
Ubap2l	2	0	1	2	24.03	16	0.04912	44.8325	14.0194	849.826	491868	0
Ubtf	1	0	1	1	16.321	1	0.04421	37.5386	12.5836	0	0	0
Cul5	1	0	1	1	1.513	1	0.00662	1	0.01987	0	0	0
circRNA.1710	1	0	1	1	1.513	1	0.00662	1	0.01987	0	0	0
Gstm5	1	0	1	1	34.547	1	0.05526	41.664	14.5445	0	0	0
Zfp758	2	0	1	2	48.907	1	0.05526	46.3343	15.1229	58.6103	5716	0
Acly	1	0	1	1	7.301	1	0.04421	32.5064	12.2778	0	0	0
circRNA.9829	11	0	1	11	14.099	11	0.04653	41.6138	13.1585	5210	332350	0
9530068E07Rik	1	0	1	1	23.501	1	0.05526	40.8362	14.7573	0	0	0
Erich2	1	0	1	1	31.899	1	0.05526	41.664	14.5445	0	0	0
Brd3	2	0	1	2	37.362	267	0.07368	49.4053	16.1865	33810	7852614	0
circRNA.7366	3	0	1	3	23.617	267	0.06801	46.035	15.997	33902	7838282	0
Zfand4	2	0	1	2	24.173	1	0.04912	44.8325	14.0194	849.826	491868	0
Mtf2	3	0	1	3	58.09	1	0.04421	48.352	13.8665	710.874	500606	0
circRNA.7154	20	0	1	20	66.543	17	0.04653	60.2333	14.6343	8775.55	1297336	0
S100a16	2	0	1	2	48.879	1	0.05526	46.3343	15.1229	58.6103	5716	0
Arpp21	1	0	1	1	23.327	1	0.05526	40.8362	14.7573	0	0	0
Man2c1	3	0	1	3	7.672	5	0.04019	28.3523	10.709	1313	401658	0
circRNA.9543	5	0	1	5	10.811	7	0.0421	31.7624	11.5632	3125	903700	0
Mib1	3	0	1	3	58.062	183	0.06315	51.3135	16.0003	1417.37	571270	0
circRNA.7742	9	0	1	9	65.831	2	0.05894	49.6752	15.3522	664.888	29508	0
Shroom2	2	0	1	2	50.402	1	0.05526	46.3343	15.1229	58.6103	5716	0
Crem	3	0	1	3	24.448	19	0.04912	46.9174	14.1922	9355.51	899456	0
Atp6v1g2	2	0	1	2	48.75	1	0.05526	46.3343	15.1229	58.6103	5716	0
Ighmbp2	4	0	1	4	62.008	3	0.05526	51.0843	15.309	282.992	19332	0
Pacsin2	6	0	1	6	64.843	1	0.06315	57.7528	16.1798	4018.54	998680	0
Agbl4	2	0	1	2	7.238	1	0.04019	27.6856	10.7023	783	301236	0
circRNA.2578	4	0	1	4	6.977	3	0.03844	26.2626	9.84814	1060	401666	0
Serinc2	4	0	1	4	48.005	4	0.04912	47.5634	14.7573	737.134	18402	0
Fam189b	2	0	1	2	24.457	1	0.04912	43.8421	13.9994	490.767	247670	0
Ripor2	5	0	1	5	63.956	21	0.06315	57.0861	16.1732	3809.06	992772	0
Ptbp1	5	0	1	5	29.299	60	0.05526	50.5407	15.3289	21014.7	4887550	0
circRNA.4111	11	0	1	11	31.655	36	0.05201	52.5237	14.7805	16410.3	3480234	0
Ddx3y	5	0	1	5	64.469	9	0.06315	55.8969	16.1	2293.26	601488	0
circRNA.7621	12	0	1	12	66.309	195	0.05894	58.3349	15.8641	14102.3	5185536	0
Serpinb6a	6	0	1	6	59.686	195	0.05526	59.3351	15.7876	16755.5	5751908	0
circRNA.1641	4	0	1	4	51.351	23	0.05894	52.8858	15.9239	5647.67	1178544	0
Papd5	1	0	1	1	15.632	1	0.04421	37.5386	12.5836	0	0	0
C87436	1	0	1	1	16.376	1	0.04421	37.5386	12.5836	0	0	0
Oaz1	2	0	1	2	24.234	1	0.04912	43.8421	13.9994	490.767	247670	0
Pear1	2	0	1	2	24.077	1	0.04912	43.8421	13.9994	490.767	247670	0
Fosb	1	0	1	1	23.587	1	0.05526	40.8362	14.7573	0	0	0
Tiam1	2	0	1	2	37.331	3	0.04912	46.48	14.7506	1056	12884	0
circRNA.3328	15	0	1	15	69.447	45	0.05201	61.925	15.6181	11708.8	1624898	0
Trip12	3	0	1	3	60.106	1	0.05526	50.1676	15.2957	199.137	15018	0
circRNA.8393	20	0	1	20	66.249	7	0.05894	57.0085	15.4253	4550.39	199632	0
Tsc22d1	1	0	1	1	25.494	1	0.05526	40.8362	14.7573	0	0	0
Ankrd55	1	0	1	1	24.847	1	0.05526	40.8362	14.7573	0	0	0
circRNA.4258	13	0	1	13	45.745	34	0.05894	53.5492	15.638	11281.3	114758	0
Tuba4a	1	0	1	1	10.194	1	0.04421	35.7659	12.5437	0	0	0
Rasal1	3	0	1	3	27.686	1	0.04912	47.2992	14.1523	1492.97	740524	0
Map1s	1	0	1	1	10.11	1	0.04421	35.7659	12.5437	0	0	0
Sh3bp1	1	0	1	1	9.856	1	0.04421	35.7659	12.5437	0	0	0
Gm45736	1	0	1	1	10.722	1	0.04421	35.7659	12.5437	0	0	0
Atp2c1	3	0	1	3	28.337	1	0.04912	47.2992	14.1523	1492.97	740524	0
Aktip	1	0	1	1	10.012	1	0.04421	35.7659	12.5437	0	0	0
Morc3	1	0	1	1	10.081	1	0.04421	35.7659	12.5437	0	0	0
Fbxl5	4	0	1	4	28.696	9	0.04912	49.7159	14.2055	5620.97	1135324	0
circRNA.1743	22	0	1	22	31.54	15	0.04653	52.5018	13.4643	7435.4	3683212	0
Cbarp	1	0	1	1	11.372	1	0.04421	35.7659	12.5437	0	0	0
circRNA.5240	18	0	1	18	19.233	18	0.04653	48.5053	13.4245	8738	840242	0
