# Supplementary material for: Comprehensive analysis of the coding and non-coding RNA transcriptome expression profiles of hippocampus tissue in tx-J animal model of Wilson's disease
Source: Sci Rep. 2023 Jun 7;13:9252. doi: 10.1038/s41598-023-36503-8 (PMC10247767; doi:10.1038/s41598-023-36503-8)
Supplement: Supplementary file 18 — Supplementary Table 14. [file 41598_2023_36503_MOESM18_ESM.xls]

## Sheet: diff_lncRNA_mRNA_cor_fliter0.7
lncRNA	mRNA	gene_id	gene_name	correlation	pvalue
ENSMUST00000142109	ENSMUST00000019951	ENSMUSG00000019813	Cep57l1	0.722424	0.00796042
ENSMUST00000142109	ENSMUST00000142409	ENSMUSG00000023805	Synj2	0.82171	0.00104296
ENSMUST00000142109	ENSMUST00000195531	ENSMUSG00000052613	Pcdh15	0.760754	0.00406424
ENSMUST00000142109	ENSMUST00000027571	ENSMUSG00000026333	Gin1	0.714451	0.0090361
ENSMUST00000142109	ENSMUST00000207634	ENSMUSG00000030718	Ppme1	0.722438	0.0079587
ENSMUST00000142109	ENSMUST00000086200	ENSMUSG00000029475	Kdm2b	0.751318	0.00484677
ENSMUST00000142109	ENSMUST00000072699	ENSMUSG00000015217	Hmgb3	0.880881	0.000154141
ENSMUST00000142109	ENSMUST00000113744	ENSMUSG00000019359	Gdpd2	0.75678	0.00438112
ENSMUST00000142109	ENSMUST00000170865	ENSMUSG00000022019	Tdrd3	0.885957	0.000125084
NONMMUT110291.1	ENSMUST00000033480	ENSMUSG00000062949	Atp11c	0.719857	0.00829574
NONMMUT110291.1	ENSMUST00000159832	ENSMUSG00000024797	Vps51	0.899021	6.96433e-05
NONMMUT110291.1	ENSMUST00000107377	ENSMUSG00000028364	Tnc	0.712654	0.00929284
NONMMUT110291.1	ENSMUST00000097920	ENSMUSG00000061298	Agbl4	0.701871	0.0109491
NONMMUT110291.1	ENSMUST00000119369	ENSMUSG00000030170	Wnt5b	0.726817	0.00741039
NONMMUT110291.1	ENSMUST00000195531	ENSMUSG00000052613	Pcdh15	0.780035	0.00276564
NONMMUT110291.1	ENSMUST00000115382	ENSMUSG00000062980	Cped1	0.766682	0.00362409
NONMMUT110291.1	ENSMUST00000226814	ENSMUSG00000039007	Cpq	0.763073	0.00388747
NONMMUT110291.1	ENSMUST00000059825	ENSMUSG00000063681	Crb1	0.850444	0.000455861
NONMMUT110291.1	ENSMUST00000141962	ENSMUSG00000020156	Mum1	0.752152	0.00477334
NONMMUT110291.1	ENSMUST00000149407	ENSMUSG00000022580	Rhpn1	0.767248	0.00358407
NONMMUT115403.1	ENSMUST00000108664	ENSMUSG00000020890	Gucy2e	0.725025	0.00763126
NONMMUT115403.1	ENSMUST00000191307	ENSMUSG00000037503	Fam168b	0.838279	0.000659612
NONMMUT115403.1	ENSMUST00000159616	ENSMUSG00000060780	Lrrtm1	0.850906	0.000449229
NONMMUT115403.1	ENSMUST00000061287	ENSMUSG00000020728	Cep112	0.856773	0.000371356
NONMMUT115403.1	ENSMUST00000125690	ENSMUSG00000034075	Zdhhc5	0.7035	0.0106857
NONMMUT115403.1	ENSMUST00000168039	ENSMUSG00000032006	Pdgfd	0.857944	0.000357152
NONMMUT115403.1	ENSMUST00000054301	ENSMUSG00000003123	Lipe	0.8704	0.000230721
NONMMUT115403.1	ENSMUST00000149343	ENSMUSG00000086155	9430041J12Rik	0.868338	0.000248764
NONMMUT115403.1	ENSMUST00000112629	ENSMUSG00000026826	Nr4a2	0.757587	0.00431527
NONMMUT115403.1	ENSMUST00000111438	ENSMUSG00000029389	Ddx55	0.895195	8.33218e-05
NONMMUT115403.1	ENSMUST00000141962	ENSMUSG00000020156	Mum1	0.723245	0.00785545
NONMMUT115403.1	ENSMUST00000149407	ENSMUSG00000022580	Rhpn1	0.76919	0.00344923
NONMMUT089690.1	ENSMUST00000186465	ENSMUSG00000026219	Trip12	0.855448	0.000387937
NONMMUT089690.1	ENSMUST00000108030	ENSMUSG00000020513	Tubd1	0.800516	0.00176063
NONMMUT089690.1	ENSMUST00000113826	ENSMUSG00000031214	Ophn1	0.763304	0.00387018
NONMMUT089690.1	ENSMUST00000137217	ENSMUSG00000045180	Shroom2	0.945162	3.56088e-06
NONMMUT089690.1	ENSMUST00000179445	ENSMUSG00000017781	Pitpna	0.726586	0.00743866
NONMMUT089690.1	ENSMUST00000144168	ENSMUSG00000027215	Cd82	0.833532	0.000755872
NONMMUT089690.1	ENSMUST00000210910	ENSMUSG00000022935	Grik1	0.853972	0.00040709
NONMMUT089690.1	ENSMUST00000020581	ENSMUSG00000020331	Hcn2	0.938695	6.14958e-06
NONMMUT089690.1	ENSMUST00000107334	ENSMUSG00000074457	S100a16	0.993818	7.0368e-11
NONMMUT089690.1	ENSMUST00000003404	ENSMUSG00000003316	Glg1	0.762969	0.00389527
NONMMUT089690.1	ENSMUST00000122374	ENSMUSG00000023232	Serinc2	0.713295	0.00920059
NONMMUT089690.1	ENSMUST00000091246	ENSMUSG00000032633	Flcn	0.856746	0.000371677
NONMMUT089690.1	ENSMUST00000136967	ENSMUSG00000075302	Erich2	0.832996	0.000767374
NONMMUT089690.1	ENSMUST00000126573	ENSMUSG00000028613	Lrp8	0.844743	0.000544105
NONMMUT089690.1	ENSMUST00000165316	ENSMUSG00000037851	Iars	0.779756	0.00278183
NONMMUT089690.1	ENSMUST00000119292	ENSMUSG00000024831	Ighmbp2	0.825301	0.000948145
NONMMUT089690.1	ENSMUST00000172247	ENSMUSG00000004032	Gstm5	0.867092	0.000260194
NONMMUT026589.2	ENSMUST00000114445	ENSMUSG00000029836	Cbx3	0.730588	0.00696145
NONMMUT026589.2	ENSMUST00000134034	ENSMUSG00000023007	Prpf40b	0.79378	0.00205353
NONMMUT026589.2	ENSMUST00000164930	ENSMUSG00000032479	Map4	0.763208	0.00387737
NONMMUT026589.2	ENSMUST00000212457	ENSMUSG00000041372	B4galnt3	0.857195	0.000366187
NONMMUT026589.2	ENSMUST00000053913	ENSMUSG00000004815	Dgkq	0.782595	0.00262058
NONMMUT026589.2	ENSMUST00000174774	ENSMUSG00000020661	Dnmt3a	0.815045	0.00123819
NONMMUT026589.2	ENSMUST00000022311	ENSMUSG00000021786	Oxsm	0.895365	8.26725e-05
NONMMUT026589.2	ENSMUST00000049055	ENSMUSG00000035840	Lysmd3	0.811964	0.0013374
NONMMUT026589.2	ENSMUST00000170126	ENSMUSG00000022621	Rabl2	0.703317	0.0107151
NONMMUT026589.2	ENSMUST00000220555	ENSMUSG00000057531	Dtnbp1	0.753446	0.00466115
NONMMUT026589.2	ENSMUST00000159903	ENSMUSG00000045962	Wnk1	0.807886	0.00147802
NONMMUT026589.2	ENSMUST00000022170	ENSMUSG00000021666	Gfm2	0.754814	0.00454467
NONMMUT026589.2	ENSMUST00000213663	ENSMUSG00000033392	Clasp2	0.857822	0.000358614
NONMMUT026589.2	ENSMUST00000064674	ENSMUSG00000006362	Cbfa2t3	0.838943	0.000646935
NONMMUT026589.2	ENSMUST00000099462	ENSMUSG00000048240	Gng7	0.717247	0.0086472
NONMMUT026589.2	ENSMUST00000113045	ENSMUSG00000042515	Mum1l1	0.849302	0.000472579
NONMMUT026589.2	ENSMUST00000113713	ENSMUSG00000071337	Tia1	0.744661	0.0054638
NONMMUT026589.2	ENSMUST00000054083	ENSMUSG00000046324	Ermp1	0.872317	0.000214871
NONMMUT026589.2	ENSMUST00000061008	ENSMUSG00000040473	Cfap69	0.735155	0.00644536
NONMMUT026589.2	ENSMUST00000160660	ENSMUSG00000021481	Zfp346	-0.727604	0.00731499
NONMMUT026589.2	ENSMUST00000142664	ENSMUSG00000029470	P2rx4	0.759063	0.00419684
NONMMUT026589.2	ENSMUST00000223101	ENSMUSG00000034617	Mtrr	0.702705	0.0108137
NONMMUT026589.2	ENSMUST00000168129	ENSMUSG00000020628	Trappc12	0.847697	0.000496876
NONMMUT087635.1	ENSMUST00000155910	ENSMUSG00000002265	Peg3	-0.89198	9.63694e-05
NONMMUT087635.1	ENSMUST00000226314	ENSMUSG00000007589	Tinf2	-0.706827	0.0101627
NONMMUT087635.1	ENSMUST00000033480	ENSMUSG00000062949	Atp11c	0.747225	0.00521959
NONMMUT087635.1	ENSMUST00000023934	ENSMUSG00000052305	Hbb-bs	-0.711685	0.00943346
NONMMUT087635.1	ENSMUST00000159957	ENSMUSG00000021470	Ercc6l2	-0.798515	0.00184403
NONMMUT087635.1	ENSMUST00000045543	ENSMUSG00000035228	Ccdc106	0.769064	0.00345788
NONMMUT087635.1	ENSMUST00000121738	ENSMUSG00000001323	Srr	0.807058	0.00150789
NONMMUT087635.1	ENSMUST00000119369	ENSMUSG00000030170	Wnt5b	0.832015	0.000788806
NONMMUT087635.1	ENSMUST00000182087	ENSMUSG00000030380	Mzf1	-0.847681	0.000497113
NONMMUT087635.1	ENSMUST00000189980	ENSMUSG00000026782	Abi2	-0.773724	0.00314946
NONMMUT087635.1	ENSMUST00000124730	ENSMUSG00000037593	BC030499	0.727423	0.00733688
NONMMUT087635.1	ENSMUST00000098192	ENSMUSG00000073940	Hbb-bt	-0.721154	0.00812503
NONMMUT087635.1	ENSMUST00000085412	ENSMUSG00000020953	Coch	0.777385	0.00292218
NONMMUT087635.1	ENSMUST00000110663	ENSMUSG00000022150	Dab2	0.76417	0.00380597
NONMMUT087635.1	ENSMUST00000228588	ENSMUSG00000022199	Slc22a17	-0.771197	0.00331396
NONMMUT087635.1	ENSMUST00000124877	ENSMUSG00000110344	Gm45716	0.749325	0.00502571
NONMMUT087635.1	ENSMUST00000148706	ENSMUSG00000031392	Irak1	-0.781848	0.0026623
NONMMUT087635.1	ENSMUST00000165316	ENSMUSG00000037851	Iars	0.706942	0.0101449
NONMMUT087635.1	ENSMUST00000141962	ENSMUSG00000020156	Mum1	0.803414	0.00164494
NONMMUT082870.1	ENSMUST00000155910	ENSMUSG00000002265	Peg3	0.788571	0.0023045
NONMMUT082870.1	ENSMUST00000226314	ENSMUSG00000007589	Tinf2	0.841241	0.000604549
NONMMUT082870.1	ENSMUST00000023934	ENSMUSG00000052305	Hbb-bs	0.704857	0.01047
NONMMUT082870.1	ENSMUST00000115617	ENSMUSG00000031167	Rbm3	0.764779	0.00376123
NONMMUT082870.1	ENSMUST00000189980	ENSMUSG00000026782	Abi2	0.794518	0.00201974
NONMMUT082870.1	ENSMUST00000098192	ENSMUSG00000073940	Hbb-bt	0.700578	0.0111613
NONMMUT082870.1	ENSMUST00000166976	ENSMUSG00000055707	Klhl26	0.804497	0.00160325
NONMMUT082870.1	ENSMUST00000228588	ENSMUSG00000022199	Slc22a17	0.734175	0.0065536
NONMMUT082870.1	ENSMUST00000169088	ENSMUSG00000002900	Lamb1	0.766231	0.00365627
NONMMUT082870.1	ENSMUST00000111121	ENSMUSG00000059456	Ptk2b	0.75287	0.00471082
NONMMUT082870.1	ENSMUST00000044036	ENSMUSG00000058318	Phf21a	0.779571	0.00279257
NONMMUT082870.1	ENSMUST00000031113	ENSMUSG00000029208	Guf1	0.758694	0.0042262
NONMMUT082870.1	ENSMUST00000166511	ENSMUSG00000020003	Pex7	0.731822	0.00681906
NONMMUT082870.1	ENSMUST00000203804	ENSMUSG00000030134	Rasgef1a	0.778695	0.00284395
NONMMUT082870.1	ENSMUST00000142555	ENSMUSG00000069919	Hba-a1	0.736653	0.00628252
NONMMUT082870.1	ENSMUST00000028771	ENSMUSG00000027306	Nusap1	0.728436	0.00721509
NONMMUT005772.2	ENSMUST00000120099	ENSMUSG00000022843	Clcn2	0.749817	0.00498108
NONMMUT005772.2	ENSMUST00000212227	ENSMUSG00000019261	Map1s	0.995427	1.56306e-11
NONMMUT005772.2	ENSMUST00000117645	ENSMUSG00000049624	Slc17a5	0.812996	0.00130353
NONMMUT005772.2	ENSMUST00000134703	ENSMUSG00000022436	Sh3bp1	0.99528	1.83073e-11
NONMMUT005772.2	ENSMUST00000107377	ENSMUSG00000028364	Tnc	0.852683	0.000424421
NONMMUT005772.2	ENSMUST00000106600	ENSMUSG00000028546	Elavl4	0.776475	0.00297745
NONMMUT005772.2	ENSMUST00000079464	ENSMUSG00000026202	Tuba4a	0.989753	8.74501e-10
NONMMUT005772.2	ENSMUST00000107675	ENSMUSG00000028086	Fbxw7	0.711843	0.00941032
NONMMUT005772.2	ENSMUST00000081125	ENSMUSG00000010505	Myt1	0.785874	0.00244331
NONMMUT005772.2	ENSMUST00000093995	ENSMUSG00000000632	Sez6	0.819663	0.0011002
NONMMUT005772.2	ENSMUST00000137345	ENSMUSG00000037772	Mrpl23	0.712589	0.00930214
NONMMUT055944.2	ENSMUST00000017188	ENSMUSG00000060147	Serpinb6a	0.846864	0.00050985
NONMMUT055944.2	ENSMUST00000191307	ENSMUSG00000037503	Fam168b	0.721573	0.00807038
NONMMUT055944.2	ENSMUST00000159616	ENSMUSG00000060780	Lrrtm1	0.886389	0.000122828
NONMMUT055944.2	ENSMUST00000061287	ENSMUSG00000020728	Cep112	0.744141	0.00551443
NONMMUT055944.2	ENSMUST00000208326	ENSMUSG00000003545	Fosb	0.828409	0.000871579
NONMMUT055944.2	ENSMUST00000121471	ENSMUSG00000020023	Tmcc3	0.901013	6.32569e-05
NONMMUT055944.2	ENSMUST00000092884	ENSMUSG00000000631	Myo18a	0.759622	0.00415265
NONMMUT055944.2	ENSMUST00000168039	ENSMUSG00000032006	Pdgfd	0.823742	0.00098847
NONMMUT055944.2	ENSMUST00000194740	ENSMUSG00000039318	Rab3gap2	0.778932	0.00283002
NONMMUT055944.2	ENSMUST00000054301	ENSMUSG00000003123	Lipe	0.857486	0.000362649
NONMMUT055944.2	ENSMUST00000149343	ENSMUSG00000086155	9430041J12Rik	0.919847	2.27476e-05
NONMMUT055944.2	ENSMUST00000112629	ENSMUSG00000026826	Nr4a2	0.949881	2.28886e-06
NONMMUT055944.2	ENSMUST00000176886	ENSMUSG00000022010	Tsc22d1	0.767402	0.00357322
NONMMUT055944.2	ENSMUST00000172638	ENSMUSG00000029913	Prdm5	0.780677	0.00272868
NONMMUT055944.2	ENSMUST00000109057	ENSMUSG00000036275	9530068E07Rik	0.76919	0.00344922
NONMMUT055944.2	ENSMUST00000111438	ENSMUSG00000029389	Ddx55	0.878013	0.000172745
NONMMUT055944.2	ENSMUST00000127938	ENSMUSG00000026171	Rnf25	0.846192	0.000520523
NONMMUT055944.2	ENSMUST00000149407	ENSMUSG00000022580	Rhpn1	0.70718	0.0101083
NONMMUT044976.2	ENSMUST00000226314	ENSMUSG00000007589	Tinf2	0.707844	0.0100066
NONMMUT044976.2	ENSMUST00000124942	ENSMUSG00000026872	Zeb2	0.749044	0.00505128
NONMMUT044976.2	ENSMUST00000164930	ENSMUSG00000032479	Map4	0.84138	0.000602057
NONMMUT044976.2	ENSMUST00000108447	ENSMUSG00000001323	Srr	0.80599	0.00154713
NONMMUT044976.2	ENSMUST00000053913	ENSMUSG00000004815	Dgkq	0.74371	0.0055566
NONMMUT044976.2	ENSMUST00000174774	ENSMUSG00000020661	Dnmt3a	0.738432	0.0060931
NONMMUT044976.2	ENSMUST00000022311	ENSMUSG00000021786	Oxsm	0.854453	0.000400771
NONMMUT044976.2	ENSMUST00000113788	ENSMUSG00000033720	Sfxn5	-0.719462	0.00834813
NONMMUT044976.2	ENSMUST00000049055	ENSMUSG00000035840	Lysmd3	0.727281	0.00735397
NONMMUT044976.2	ENSMUST00000170126	ENSMUSG00000022621	Rabl2	0.761339	0.00401904
NONMMUT044976.2	ENSMUST00000041815	ENSMUSG00000060771	Tsga10	0.774386	0.00310735
NONMMUT044976.2	ENSMUST00000029707	ENSMUSG00000028069	Gpatch4	0.778889	0.00283253
NONMMUT044976.2	ENSMUST00000022170	ENSMUSG00000021666	Gfm2	0.764957	0.00374829
NONMMUT044976.2	ENSMUST00000225380	ENSMUSG00000022052	Ppp2r2a	0.764128	0.00380903
NONMMUT044976.2	ENSMUST00000213663	ENSMUSG00000033392	Clasp2	0.855991	0.00038107
NONMMUT044976.2	ENSMUST00000064674	ENSMUSG00000006362	Cbfa2t3	0.882405	0.000144917
NONMMUT044976.2	ENSMUST00000113045	ENSMUSG00000042515	Mum1l1	0.743931	0.0055349
NONMMUT044976.2	ENSMUST00000113713	ENSMUSG00000071337	Tia1	0.712669	0.00929066
NONMMUT044976.2	ENSMUST00000054083	ENSMUSG00000046324	Ermp1	0.789796	0.00224348
NONMMUT044976.2	ENSMUST00000061008	ENSMUSG00000040473	Cfap69	0.723133	0.00786973
NONMMUT044976.2	ENSMUST00000223101	ENSMUSG00000034617	Mtrr	0.86666	0.000264251
NONMMUT044976.2	ENSMUST00000149105	ENSMUSG00000002342	Tmem161a	0.702071	0.0109165
NONMMUT044976.2	ENSMUST00000028771	ENSMUSG00000027306	Nusap1	0.700153	0.0112319
MSTRG.12713.1	ENSMUST00000084301	ENSMUSG00000028649	Macf1	0.999987	2.72248e-24
MSTRG.12713.1	ENSMUST00000185912	ENSMUSG00000010453	Kansl3	0.999695	2.07367e-17
MSTRG.12713.1	ENSMUST00000071026	ENSMUSG00000078812	Eif5a	0.722712	0.00792351
MSTRG.12713.1	ENSMUST00000111025	ENSMUSG00000022995	Enah	0.90906	4.19787e-05
MSTRG.12713.1	ENSMUST00000130704	ENSMUSG00000020220	Vps13d	0.971077	1.51841e-07
MSTRG.12713.1	ENSMUST00000062978	ENSMUSG00000049946	BC030500	0.8193	0.0011106
MSTRG.12713.1	ENSMUST00000113005	ENSMUSG00000034724	Cnot6l	0.998474	6.49527e-14
MSTRG.12713.1	ENSMUST00000167518	ENSMUSG00000037503	Fam168b	0.997636	5.79536e-13
MSTRG.12713.1	ENSMUST00000146030	ENSMUSG00000034958	Atcay	0.999865	3.56006e-19
MSTRG.12713.1	ENSMUST00000103144	ENSMUSG00000020882	Cacnb1	0.710986	0.00953592
MSTRG.12713.1	ENSMUST00000218766	ENSMUSG00000033444	Specc1l	0.746454	0.00529212
MSTRG.12713.1	ENSMUST00000068271	ENSMUSG00000026817	Ak1	0.764349	0.00379278
MSTRG.12713.1	ENSMUST00000120238	ENSMUSG00000029833	Trim24	0.710698	0.00957831
MSTRG.12713.1	ENSMUST00000139038	ENSMUSG00000058835	Abi1	0.891762	9.73104e-05
MSTRG.12713.1	ENSMUST00000182665	ENSMUSG00000069601	Ank3	0.99999	1.00131e-24
MSTRG.12713.1	ENSMUST00000117624	ENSMUSG00000037300	Ttc13	0.728149	0.00724941
MSTRG.12713.1	ENSMUST00000029347	ENSMUSG00000027778	Ift80	0.999338	9.97672e-16
NONMMUT044520.2	ENSMUST00000134034	ENSMUSG00000023007	Prpf40b	-0.718266	0.00850863
NONMMUT044520.2	ENSMUST00000135839	ENSMUSG00000030409	Dmpk	0.826471	0.000918726
NONMMUT044520.2	ENSMUST00000170126	ENSMUSG00000022621	Rabl2	-0.717572	0.00860291
NONMMUT044520.2	ENSMUST00000027217	ENSMUSG00000026051	1500015O10Rik	0.855692	0.000384845
NONMMUT044520.2	ENSMUST00000150570	ENSMUSG00000037370	Enpp1	0.801644	0.00171488
NONMMUT044520.2	ENSMUST00000169701	ENSMUSG00000017286	Glod4	0.714371	0.00904745
NONMMUT044520.2	ENSMUST00000105340	ENSMUSG00000020167	Tcf3	0.902191	5.97043e-05
NONMMUT044520.2	ENSMUST00000028864	ENSMUSG00000027386	Fbln7	0.78137	0.00268922
NONMMUT044520.2	ENSMUST00000106772	ENSMUSG00000025413	Ttc4	0.720784	0.00817338
NONMMUT044520.2	ENSMUST00000189528	ENSMUSG00000053024	Cntn2	0.8324	0.000780342
NONMMUT044520.2	ENSMUST00000172247	ENSMUSG00000004032	Gstm5	0.723122	0.00787113
NONMMUT044520.2	ENSMUST00000044297	ENSMUSG00000035551	Igfbpl1	0.962823	5.2541e-07
NONMMUT044520.2	ENSMUST00000118726	ENSMUSG00000044465	Fam160a2	0.753974	0.00461591
NONMMUT044520.2	ENSMUST00000072666	ENSMUSG00000046886	Zfp474	0.744348	0.00549419
NONMMUT145619.1	ENSMUST00000124942	ENSMUSG00000026872	Zeb2	0.861122	0.000320744
NONMMUT145619.1	ENSMUST00000208915	ENSMUSG00000024921	Smarca2	0.793902	0.00204789
NONMMUT145619.1	ENSMUST00000108447	ENSMUSG00000001323	Srr	0.744744	0.00545578
NONMMUT145619.1	ENSMUST00000186451	ENSMUSG00000037428	Vgf	0.792359	0.00211979
NONMMUT145619.1	ENSMUST00000133919	ENSMUSG00000047617	Paxx	0.790401	0.0022138
NONMMUT145619.1	ENSMUST00000028743	ENSMUSG00000027287	Snap23	0.71316	0.00922
NONMMUT145619.1	ENSMUST00000111510	ENSMUSG00000040170	Fmo2	0.785392	0.00246879
NONMMUT145619.1	ENSMUST00000169418	ENSMUSG00000031422	Morf4l2	0.927571	1.3888e-05
NONMMUT145619.1	ENSMUST00000154051	ENSMUSG00000062949	Atp11c	0.795221	0.00198791
NONMMUT145619.1	ENSMUST00000134104	ENSMUSG00000044005	Gls2	0.834352	0.000738509
NONMMUT145619.1	ENSMUST00000112811	ENSMUSG00000029312	Klhl8	0.78327	0.00258329
NONMMUT145619.1	ENSMUST00000104937	ENSMUSG00000078137	Ankrd63	0.745369	0.00539552
NONMMUT117344.1	ENSMUST00000017188	ENSMUSG00000060147	Serpinb6a	0.805101	0.00158037
NONMMUT117344.1	ENSMUST00000110384	ENSMUSG00000036006	Ripor2	0.856679	0.000372511
NONMMUT117344.1	ENSMUST00000159616	ENSMUSG00000060780	Lrrtm1	0.857173	0.000366453
NONMMUT117344.1	ENSMUST00000188484	ENSMUSG00000069045	Ddx3y	0.883368	0.000139315
NONMMUT117344.1	ENSMUST00000208326	ENSMUSG00000003545	Fosb	0.873587	0.000204853
NONMMUT117344.1	ENSMUST00000121471	ENSMUSG00000020023	Tmcc3	0.939278	5.86827e-06
NONMMUT117344.1	ENSMUST00000162155	ENSMUSG00000022416	Cacna1i	0.808107	0.00147012
NONMMUT117344.1	ENSMUST00000208202	ENSMUSG00000030922	Lyrm1	0.915023	3.0216e-05
NONMMUT117344.1	ENSMUST00000194740	ENSMUSG00000039318	Rab3gap2	0.976146	5.84423e-08
NONMMUT117344.1	ENSMUST00000149343	ENSMUSG00000086155	9430041J12Rik	0.811455	0.00135437
NONMMUT117344.1	ENSMUST00000112629	ENSMUSG00000026826	Nr4a2	0.869823	0.000235663
NONMMUT117344.1	ENSMUST00000176886	ENSMUSG00000022010	Tsc22d1	0.732704	0.00671859
NONMMUT117344.1	ENSMUST00000109057	ENSMUSG00000036275	9530068E07Rik	0.778916	0.00283096
NONMMUT117344.1	ENSMUST00000111438	ENSMUSG00000029389	Ddx55	0.788853	0.00229034
NONMMUT117344.1	ENSMUST00000165555	ENSMUSG00000024294	Mib1	0.777153	0.00293621
NONMMUT108129.1	ENSMUST00000155910	ENSMUSG00000002265	Peg3	0.915109	3.00671e-05
NONMMUT108129.1	ENSMUST00000023934	ENSMUSG00000052305	Hbb-bs	0.724681	0.00767419
NONMMUT108129.1	ENSMUST00000159957	ENSMUSG00000021470	Ercc6l2	0.745746	0.00535944
NONMMUT108129.1	ENSMUST00000115617	ENSMUSG00000031167	Rbm3	0.805635	0.00156031
NONMMUT108129.1	ENSMUST00000061455	ENSMUSG00000044468	Fam46c	0.76773	0.00355023
NONMMUT108129.1	ENSMUST00000066337	ENSMUSG00000025270	Alas2	0.762875	0.00390232
NONMMUT108129.1	ENSMUST00000182087	ENSMUSG00000030380	Mzf1	0.706847	0.0101595
NONMMUT108129.1	ENSMUST00000189980	ENSMUSG00000026782	Abi2	0.903548	5.58068e-05
NONMMUT108129.1	ENSMUST00000098192	ENSMUSG00000073940	Hbb-bt	0.838656	0.000652396
NONMMUT108129.1	ENSMUST00000149322	ENSMUSG00000032527	Pccb	0.830082	0.000832386
NONMMUT108129.1	ENSMUST00000166976	ENSMUSG00000055707	Klhl26	0.829757	0.000839892
NONMMUT108129.1	ENSMUST00000228588	ENSMUSG00000022199	Slc22a17	0.794932	0.00200097
NONMMUT108129.1	ENSMUST00000169088	ENSMUSG00000002900	Lamb1	0.777838	0.00289492
NONMMUT108129.1	ENSMUST00000148706	ENSMUSG00000031392	Irak1	0.796908	0.00191322
NONMMUT108129.1	ENSMUST00000044036	ENSMUSG00000058318	Phf21a	0.800108	0.00177737
NONMMUT108129.1	ENSMUST00000166511	ENSMUSG00000020003	Pex7	0.885795	0.000125943
NONMMUT108129.1	ENSMUST00000142555	ENSMUSG00000069919	Hba-a1	0.755101	0.00452046
ENSMUST00000182497	ENSMUST00000098259	ENSMUSG00000047248	C2cd3	0.732328	0.00676131
ENSMUST00000182497	ENSMUST00000143379	ENSMUSG00000015837	Sqstm1	0.818686	0.00112837
ENSMUST00000182497	ENSMUST00000113229	ENSMUSG00000006262	Mob1b	0.788741	0.00229592
ENSMUST00000182497	ENSMUST00000205517	ENSMUSG00000049553	Polr1a	0.825101	0.000953256
ENSMUST00000182497	ENSMUST00000043441	ENSMUSG00000040363	Bcor	0.78221	0.00264202
ENSMUST00000182497	ENSMUST00000168309	ENSMUSG00000032375	Aph1b	0.776067	0.0030025
ENSMUST00000182497	ENSMUST00000106224	ENSMUSG00000028649	Macf1	0.818686	0.00112837
ENSMUST00000182497	ENSMUST00000111121	ENSMUSG00000059456	Ptk2b	0.766571	0.00363199
NONMMUT133181.1	ENSMUST00000120520	ENSMUSG00000030760	Acer3	0.710151	0.00965937
NONMMUT133181.1	ENSMUST00000120099	ENSMUSG00000022843	Clcn2	0.742262	0.00570012
NONMMUT133181.1	ENSMUST00000190158	ENSMUSG00000026782	Abi2	0.895174	8.33995e-05
NONMMUT133181.1	ENSMUST00000185893	ENSMUSG00000008136	Fhl2	0.722102	0.00800199
NONMMUT133181.1	ENSMUST00000161097	ENSMUSG00000032503	Arpp21	0.817445	0.00116493
NONMMUT133181.1	ENSMUST00000210060	ENSMUSG00000057342	Sphk2	0.871538	0.000221204
NONMMUT133181.1	ENSMUST00000191307	ENSMUSG00000037503	Fam168b	0.873358	0.000206634
NONMMUT133181.1	ENSMUST00000199571	ENSMUSG00000068823	Csde1	0.718027	0.00854108
NONMMUT133181.1	ENSMUST00000125690	ENSMUSG00000034075	Zdhhc5	0.811039	0.00136838
NONMMUT133181.1	ENSMUST00000149566	ENSMUSG00000043716	Rpl7	0.801234	0.00173138
NONMMUT133181.1	ENSMUST00000173682	ENSMUSG00000035969	Rusc2	0.706627	0.0101936
NONMMUT133181.1	ENSMUST00000142519	ENSMUSG00000030588	Yif1b	0.801496	0.00172082
NONMMUT133181.1	ENSMUST00000105272	ENSMUSG00000020140	Lgr5	0.84446	0.000548805
NONMMUT133181.1	ENSMUST00000214854	ENSMUSG00000002031	Ift46	0.845749	0.000527642
NONMMUT133181.1	ENSMUST00000147403	ENSMUSG00000006782	Cnp	0.712243	0.0093522
NONMMUT133181.1	ENSMUST00000176886	ENSMUSG00000022010	Tsc22d1	0.845193	0.000536695
NONMMUT133181.1	ENSMUST00000172638	ENSMUSG00000029913	Prdm5	0.799669	0.00179555
NONMMUT133181.1	ENSMUST00000178704	ENSMUSG00000020182	Ddc	0.703364	0.0107075
NONMMUT133181.1	ENSMUST00000075922	ENSMUSG00000003847	Nfat5	0.824337	0.000972925
NONMMUT133181.1	ENSMUST00000226438	ENSMUSG00000022270	Retreg1	0.785089	0.00248489
NONMMUT133181.1	ENSMUST00000163370	ENSMUSG00000002489	Tiam1	0.718027	0.00854108
NONMMUT127973.1	ENSMUST00000133481	ENSMUSG00000036572	Upf3b	0.706643	0.0101911
NONMMUT127973.1	ENSMUST00000093162	ENSMUSG00000069895	Atxn1l	0.754443	0.00457603
NONMMUT119745.1	ENSMUST00000155910	ENSMUSG00000002265	Peg3	0.764232	0.00380134
NONMMUT119745.1	ENSMUST00000134719	ENSMUSG00000004455	Ppp1cc	0.730232	0.0070029
NONMMUT119745.1	ENSMUST00000110324	ENSMUSG00000027386	Fbln7	0.73316	0.00666713
NONMMUT119745.1	ENSMUST00000115617	ENSMUSG00000031167	Rbm3	0.796323	0.00193889
NONMMUT119745.1	ENSMUST00000066337	ENSMUSG00000025270	Alas2	0.733656	0.00661145
NONMMUT119745.1	ENSMUST00000189980	ENSMUSG00000026782	Abi2	0.764676	0.00376874
NONMMUT119745.1	ENSMUST00000166976	ENSMUSG00000055707	Klhl26	0.834772	0.000729729
NONMMUT119745.1	ENSMUST00000111121	ENSMUSG00000059456	Ptk2b	0.878254	0.000171123
NONMMUT119745.1	ENSMUST00000148706	ENSMUSG00000031392	Irak1	0.788406	0.00231278
NONMMUT119745.1	ENSMUST00000044036	ENSMUSG00000058318	Phf21a	0.823995	0.000981844
NONMMUT119745.1	ENSMUST00000166511	ENSMUSG00000020003	Pex7	0.766811	0.00361494
NONMMUT119745.1	ENSMUST00000162134	ENSMUSG00000006463	Zdhhc24	0.704951	0.0104552
NONMMUT103060.1	ENSMUST00000103111	ENSMUSG00000035877	Zhx3	0.783644	0.00256279
NONMMUT103060.1	ENSMUST00000003726	ENSMUSG00000024002	Brd4	0.882249	0.000145844
NONMMUT103060.1	ENSMUST00000124942	ENSMUSG00000026872	Zeb2	0.782647	0.00261767
NONMMUT103060.1	ENSMUST00000174774	ENSMUSG00000020661	Dnmt3a	0.756675	0.00438977
NONMMUT103060.1	ENSMUST00000111285	ENSMUSG00000040123	Zmym5	0.711125	0.00951548
NONMMUT103060.1	ENSMUST00000107664	ENSMUSG00000028082	Sh3d19	0.836834	0.000687848
NONMMUT103060.1	ENSMUST00000225380	ENSMUSG00000022052	Ppp2r2a	0.889912	0.000105575
NONMMUT103060.1	ENSMUST00000064674	ENSMUSG00000006362	Cbfa2t3	0.732365	0.00675707
NONMMUT103060.1	ENSMUST00000113713	ENSMUSG00000071337	Tia1	0.77764	0.00290685
NONMMUT103060.1	ENSMUST00000223101	ENSMUSG00000034617	Mtrr	0.894517	8.59473e-05
NONMMUT103060.1	ENSMUST00000149105	ENSMUSG00000002342	Tmem161a	0.895537	8.20172e-05
NONMMUT103060.1	ENSMUST00000224135	ENSMUSG00000024743	Syt7	0.755386	0.00449665
NONMMUT103060.1	ENSMUST00000212990	ENSMUSG00000031708	Tecr	0.910366	3.91384e-05
NONMMUT147483.1	ENSMUST00000134034	ENSMUSG00000023007	Prpf40b	-0.702003	0.0109275
NONMMUT147483.1	ENSMUST00000185893	ENSMUSG00000008136	Fhl2	0.7823	0.00263698
NONMMUT147483.1	ENSMUST00000161097	ENSMUSG00000032503	Arpp21	0.813832	0.00127657
NONMMUT147483.1	ENSMUST00000169828	ENSMUSG00000038615	Nfe2l1	-0.797658	0.00188066
NONMMUT147483.1	ENSMUST00000125690	ENSMUSG00000034075	Zdhhc5	0.817409	0.00116598
NONMMUT147483.1	ENSMUST00000121738	ENSMUSG00000001323	Srr	0.722971	0.00789041
NONMMUT147483.1	ENSMUST00000208326	ENSMUSG00000003545	Fosb	0.775829	0.00301719
NONMMUT147483.1	ENSMUST00000066187	ENSMUSG00000048540	Nhlh2	0.821508	0.00104852
NONMMUT147483.1	ENSMUST00000182087	ENSMUSG00000030380	Mzf1	-0.770757	0.00334327
NONMMUT147483.1	ENSMUST00000111510	ENSMUSG00000040170	Fmo2	-0.708883	0.00984905
NONMMUT147483.1	ENSMUST00000114472	ENSMUSG00000002012	Pnck	-0.778273	0.002869
NONMMUT147483.1	ENSMUST00000105272	ENSMUSG00000020140	Lgr5	0.72719	0.00736504
NONMMUT147483.1	ENSMUST00000170126	ENSMUSG00000022621	Rabl2	-0.745988	0.00533635
NONMMUT147483.1	ENSMUST00000180052	ENSMUSG00000087279	4930544D05Rik	0.802539	0.00167924
NONMMUT147483.1	ENSMUST00000162155	ENSMUSG00000022416	Cacna1i	0.888169	0.000113855
NONMMUT147483.1	ENSMUST00000124730	ENSMUSG00000037593	BC030499	0.763666	0.00384323
NONMMUT147483.1	ENSMUST00000110663	ENSMUSG00000022150	Dab2	0.734969	0.00646579
NONMMUT147483.1	ENSMUST00000208202	ENSMUSG00000030922	Lyrm1	0.843408	0.000566567
NONMMUT147483.1	ENSMUST00000147127	ENSMUSG00000031385	Plxnb3	0.873962	0.000201962
NONMMUT147483.1	ENSMUST00000027217	ENSMUSG00000026051	1500015O10Rik	0.795441	0.00197806
NONMMUT147483.1	ENSMUST00000150570	ENSMUSG00000037370	Enpp1	0.711968	0.00939219
NONMMUT147483.1	ENSMUST00000188239	ENSMUSG00000041460	Cacna2d4	0.846015	0.000523367
NONMMUT147483.1	ENSMUST00000053202	ENSMUSG00000043333	Rhbdl2	0.834583	0.00073367
NONMMUT147483.1	ENSMUST00000028864	ENSMUSG00000027386	Fbln7	0.784475	0.00251775
NONMMUT147483.1	ENSMUST00000176886	ENSMUSG00000022010	Tsc22d1	0.828676	0.000865219
NONMMUT147483.1	ENSMUST00000106772	ENSMUSG00000025413	Ttc4	0.793303	0.00207559
NONMMUT147483.1	ENSMUST00000141718	ENSMUSG00000040811	Eml2	0.777644	0.00290659
NONMMUT147483.1	ENSMUST00000172638	ENSMUSG00000029913	Prdm5	0.716621	0.00873323
NONMMUT147483.1	ENSMUST00000165316	ENSMUSG00000037851	Iars	0.713911	0.00911264
NONMMUT147483.1	ENSMUST00000124289	ENSMUSG00000026553	Copa	0.818296	0.00113976
NONMMUT147483.1	ENSMUST00000109057	ENSMUSG00000036275	9530068E07Rik	0.749687	0.00499286
NONMMUT147483.1	ENSMUST00000044297	ENSMUSG00000035551	Igfbpl1	0.700108	0.0112393
NONMMUT105893.1	ENSMUST00000226314	ENSMUSG00000007589	Tinf2	-0.706218	0.0102569
NONMMUT105893.1	ENSMUST00000114445	ENSMUSG00000029836	Cbx3	-0.757486	0.0043235
NONMMUT105893.1	ENSMUST00000124942	ENSMUSG00000026872	Zeb2	-0.831757	0.00079452
NONMMUT105893.1	ENSMUST00000208915	ENSMUSG00000024921	Smarca2	-0.766804	0.00361543
NONMMUT105893.1	ENSMUST00000108447	ENSMUSG00000001323	Srr	-0.779432	0.00280071
NONMMUT105893.1	ENSMUST00000110324	ENSMUSG00000027386	Fbln7	-0.754749	0.00455015
NONMMUT105893.1	ENSMUST00000034264	ENSMUSG00000031807	Pgls	-0.770072	0.00338931
NONMMUT105893.1	ENSMUST00000023934	ENSMUSG00000052305	Hbb-bs	-0.71401	0.00909857
NONMMUT105893.1	ENSMUST00000045543	ENSMUSG00000035228	Ccdc106	0.722845	0.00790648
NONMMUT105893.1	ENSMUST00000061455	ENSMUSG00000044468	Fam46c	-0.739225	0.00601016
NONMMUT105893.1	ENSMUST00000027817	ENSMUSG00000026532	Spta1	-0.741032	0.00582418
NONMMUT105893.1	ENSMUST00000098868	ENSMUSG00000074415	2610203C20Rik	0.775529	0.00303578
NONMMUT105893.1	ENSMUST00000182087	ENSMUSG00000030380	Mzf1	-0.729622	0.00707441
NONMMUT105893.1	ENSMUST00000111510	ENSMUSG00000040170	Fmo2	-0.886163	0.000124003
NONMMUT105893.1	ENSMUST00000170126	ENSMUSG00000022621	Rabl2	-0.865745	0.000273002
NONMMUT105893.1	ENSMUST00000041815	ENSMUSG00000060771	Tsga10	-0.732312	0.00676312
NONMMUT105893.1	ENSMUST00000098192	ENSMUSG00000073940	Hbb-bt	-0.746567	0.00528141
NONMMUT105893.1	ENSMUST00000154051	ENSMUSG00000062949	Atp11c	-0.784722	0.00250451
NONMMUT105893.1	ENSMUST00000139631	ENSMUSG00000029470	P2rx4	-0.729159	0.00712904
NONMMUT105893.1	ENSMUST00000027217	ENSMUSG00000026051	1500015O10Rik	0.765604	0.00370131
NONMMUT105893.1	ENSMUST00000018966	ENSMUSG00000018822	Sfrp5	0.706995	0.0101368
NONMMUT105893.1	ENSMUST00000210106	ENSMUSG00000050708	Ftl1	-0.723217	0.00785894
NONMMUT105893.1	ENSMUST00000029707	ENSMUSG00000028069	Gpatch4	-0.74509	0.00542235
NONMMUT105893.1	ENSMUST00000022170	ENSMUSG00000021666	Gfm2	-0.765262	0.00372608
NONMMUT105893.1	ENSMUST00000225380	ENSMUSG00000022052	Ppp2r2a	-0.747306	0.00521195
NONMMUT105893.1	ENSMUST00000053202	ENSMUSG00000043333	Rhbdl2	0.781665	0.00267255
NONMMUT105893.1	ENSMUST00000112811	ENSMUSG00000029312	Klhl8	-0.772816	0.00320782
NONMMUT105893.1	ENSMUST00000064674	ENSMUSG00000006362	Cbfa2t3	-0.722252	0.00798256
NONMMUT105893.1	ENSMUST00000028864	ENSMUSG00000027386	Fbln7	0.783476	0.00257198
NONMMUT105893.1	ENSMUST00000093207	ENSMUSG00000069917	Hba-a2	-0.814656	0.0012504
NONMMUT105893.1	ENSMUST00000093209	ENSMUSG00000069919	Hba-a1	-0.750356	0.00493251
NONMMUT105893.1	ENSMUST00000226814	ENSMUSG00000039007	Cpq	0.703242	0.010727
NONMMUT105893.1	ENSMUST00000044297	ENSMUSG00000035551	Igfbpl1	0.751805	0.00480387
NONMMUT105893.1	ENSMUST00000223101	ENSMUSG00000034617	Mtrr	-0.747148	0.00522672
NONMMUT105893.1	ENSMUST00000106925	ENSMUSG00000027859	Ngf	0.714367	0.00904793
NONMMUT105893.1	ENSMUST00000072666	ENSMUSG00000046886	Zfp474	0.780799	0.00272173
NONMMUT105893.1	ENSMUST00000142555	ENSMUSG00000069919	Hba-a1	-0.711106	0.00951817
NONMMUT121286.1	ENSMUST00000017188	ENSMUSG00000060147	Serpinb6a	0.836703	0.000690448
NONMMUT121286.1	ENSMUST00000108664	ENSMUSG00000020890	Gucy2e	0.759482	0.00416369
NONMMUT121286.1	ENSMUST00000186465	ENSMUSG00000026219	Trip12	0.765969	0.00367505
NONMMUT121286.1	ENSMUST00000185893	ENSMUSG00000008136	Fhl2	0.779823	0.00277789
NONMMUT121286.1	ENSMUST00000110384	ENSMUSG00000036006	Ripor2	0.846954	0.000508443
NONMMUT121286.1	ENSMUST00000169828	ENSMUSG00000038615	Nfe2l1	-0.768663	0.00348543
NONMMUT121286.1	ENSMUST00000079130	ENSMUSG00000063445	Nmral1	0.819748	0.00109777
NONMMUT121286.1	ENSMUST00000188484	ENSMUSG00000069045	Ddx3y	0.851595	0.000439475
NONMMUT121286.1	ENSMUST00000103129	ENSMUSG00000027635	Dsn1	0.735231	0.00643702
NONMMUT121286.1	ENSMUST00000121471	ENSMUSG00000020023	Tmcc3	0.700536	0.0111683
NONMMUT121286.1	ENSMUST00000144168	ENSMUSG00000027215	Cd82	0.716892	0.0086959
NONMMUT121286.1	ENSMUST00000080386	ENSMUSG00000059475	Zfp426	-0.702266	0.0108848
NONMMUT121286.1	ENSMUST00000162155	ENSMUSG00000022416	Cacna1i	0.786722	0.00239899
NONMMUT121286.1	ENSMUST00000208202	ENSMUSG00000030922	Lyrm1	0.836394	0.000696622
NONMMUT121286.1	ENSMUST00000194740	ENSMUSG00000039318	Rab3gap2	0.788216	0.00232242
NONMMUT121286.1	ENSMUST00000136967	ENSMUSG00000075302	Erich2	0.728068	0.00725908
NONMMUT121286.1	ENSMUST00000112629	ENSMUSG00000026826	Nr4a2	0.754401	0.00457962
NONMMUT121286.1	ENSMUST00000165316	ENSMUSG00000037851	Iars	0.801477	0.00172157
NONMMUT121286.1	ENSMUST00000142496	ENSMUSG00000024948	Map4k2	0.731941	0.0068054
NONMMUT121286.1	ENSMUST00000127938	ENSMUSG00000026171	Rnf25	0.744621	0.00546774
NONMMUT121286.1	ENSMUST00000121766	ENSMUSG00000019817	Plagl1	0.735506	0.0064069
NONMMUT138636.1	ENSMUST00000108664	ENSMUSG00000020890	Gucy2e	0.733671	0.00660978
NONMMUT138636.1	ENSMUST00000159832	ENSMUSG00000024797	Vps51	0.747465	0.00519714
NONMMUT138636.1	ENSMUST00000159616	ENSMUSG00000060780	Lrrtm1	0.753227	0.00467999
NONMMUT138636.1	ENSMUST00000188484	ENSMUSG00000069045	Ddx3y	0.718901	0.00842314
NONMMUT138636.1	ENSMUST00000119369	ENSMUSG00000030170	Wnt5b	0.857063	0.000367788
NONMMUT138636.1	ENSMUST00000113788	ENSMUSG00000033720	Sfxn5	0.702256	0.0108864
NONMMUT138636.1	ENSMUST00000194740	ENSMUSG00000039318	Rab3gap2	0.795697	0.00196664
NONMMUT138636.1	ENSMUST00000163530	ENSMUSG00000028107	Tars2	0.732221	0.00677339
NONMMUT138636.1	ENSMUST00000124877	ENSMUSG00000110344	Gm45716	0.905486	5.05906e-05
NONMMUT138636.1	ENSMUST00000141962	ENSMUSG00000020156	Mum1	0.847536	0.000499362
NONMMUT017910.2	ENSMUST00000108664	ENSMUSG00000020890	Gucy2e	0.755384	0.00449679
NONMMUT017910.2	ENSMUST00000186465	ENSMUSG00000026219	Trip12	0.762408	0.00393757
NONMMUT017910.2	ENSMUST00000110384	ENSMUSG00000036006	Ripor2	0.867543	0.000256014
NONMMUT017910.2	ENSMUST00000159616	ENSMUSG00000060780	Lrrtm1	0.740309	0.005898
NONMMUT017910.2	ENSMUST00000169828	ENSMUSG00000038615	Nfe2l1	-0.75216	0.00477265
NONMMUT017910.2	ENSMUST00000188484	ENSMUSG00000069045	Ddx3y	0.874644	0.000196793
NONMMUT017910.2	ENSMUST00000121471	ENSMUSG00000020023	Tmcc3	0.716275	0.00878103
NONMMUT017910.2	ENSMUST00000080386	ENSMUSG00000059475	Zfp426	-0.792063	0.00213378
NONMMUT017910.2	ENSMUST00000114472	ENSMUSG00000002012	Pnck	-0.787072	0.00238086
NONMMUT017910.2	ENSMUST00000162155	ENSMUSG00000022416	Cacna1i	0.793357	0.00207308
NONMMUT017910.2	ENSMUST00000208202	ENSMUSG00000030922	Lyrm1	0.854463	0.000400641
NONMMUT017910.2	ENSMUST00000194740	ENSMUSG00000039318	Rab3gap2	0.833043	0.000766367
NONMMUT017910.2	ENSMUST00000149343	ENSMUSG00000086155	9430041J12Rik	0.703345	0.0107106
NONMMUT017910.2	ENSMUST00000136967	ENSMUSG00000075302	Erich2	0.742087	0.00571763
NONMMUT017910.2	ENSMUST00000112629	ENSMUSG00000026826	Nr4a2	0.735765	0.00637862
NONMMUT017910.2	ENSMUST00000165316	ENSMUSG00000037851	Iars	0.75358	0.00464963
NONMMUT017910.2	ENSMUST00000119292	ENSMUSG00000024831	Ighmbp2	0.717784	0.00857402
NONMMUT017910.2	ENSMUST00000174090	ENSMUSG00000041769	Ppp2r2d	-0.720253	0.00824327
NONMMUT017910.2	ENSMUST00000165555	ENSMUSG00000024294	Mib1	0.758777	0.00421963
ENSMUST00000129876	ENSMUST00000113229	ENSMUSG00000006262	Mob1b	0.730164	0.00701085
ENSMUST00000129876	ENSMUST00000203580	ENSMUSG00000052144	Ppp4r2	0.715535	0.00888384
ENSMUST00000129876	ENSMUST00000207634	ENSMUSG00000030718	Ppme1	0.992892	1.41241e-10
ENSMUST00000129876	ENSMUST00000139104	ENSMUSG00000070425	Xntrpc	0.850042	0.000461687
ENSMUST00000129876	ENSMUST00000203467	ENSMUSG00000038506	Dcun1d2	0.831134	0.000808436
ENSMUST00000129876	ENSMUST00000039074	ENSMUSG00000022623	Shank3	0.722283	0.00797861
ENSMUST00000129876	ENSMUST00000072699	ENSMUSG00000015217	Hmgb3	0.837499	0.000674745
ENSMUST00000129876	ENSMUST00000113744	ENSMUSG00000019359	Gdpd2	0.923481	1.81501e-05
ENSMUST00000129876	ENSMUST00000170865	ENSMUSG00000022019	Tdrd3	0.924664	1.68248e-05
NONMMUT089191.1	ENSMUST00000003726	ENSMUSG00000024002	Brd4	0.906082	4.90649e-05
NONMMUT089191.1	ENSMUST00000124942	ENSMUSG00000026872	Zeb2	0.765269	0.00372553
NONMMUT089191.1	ENSMUST00000174774	ENSMUSG00000020661	Dnmt3a	0.897451	7.50236e-05
NONMMUT089191.1	ENSMUST00000022311	ENSMUSG00000021786	Oxsm	0.736487	0.00630043
NONMMUT089191.1	ENSMUST00000049055	ENSMUSG00000035840	Lysmd3	0.801449	0.0017227
NONMMUT089191.1	ENSMUST00000107664	ENSMUSG00000028082	Sh3d19	0.933306	9.28482e-06
NONMMUT089191.1	ENSMUST00000170126	ENSMUSG00000022621	Rabl2	0.896958	7.67775e-05
NONMMUT089191.1	ENSMUST00000041815	ENSMUSG00000060771	Tsga10	0.704523	0.0105229
NONMMUT089191.1	ENSMUST00000103144	ENSMUSG00000020882	Cacnb1	0.787632	0.00235214
NONMMUT089191.1	ENSMUST00000159903	ENSMUSG00000045962	Wnk1	0.819025	0.00111852
NONMMUT089191.1	ENSMUST00000066559	ENSMUSG00000027353	Mcm8	0.796085	0.00194938
NONMMUT089191.1	ENSMUST00000169088	ENSMUSG00000002900	Lamb1	0.7589	0.00420978
NONMMUT089191.1	ENSMUST00000064167	ENSMUSG00000028557	Rnf11	0.78206	0.00265037
NONMMUT089191.1	ENSMUST00000225380	ENSMUSG00000022052	Ppp2r2a	0.851798	0.000436629
NONMMUT089191.1	ENSMUST00000064674	ENSMUSG00000006362	Cbfa2t3	0.796075	0.00194982
NONMMUT089191.1	ENSMUST00000113713	ENSMUSG00000071337	Tia1	0.920045	2.24761e-05
NONMMUT089191.1	ENSMUST00000223101	ENSMUSG00000034617	Mtrr	0.872933	0.000209967
NONMMUT089191.1	ENSMUST00000149105	ENSMUSG00000002342	Tmem161a	0.874488	0.000197968
NONMMUT089191.1	ENSMUST00000224135	ENSMUSG00000024743	Syt7	0.803985	0.00162285
NONMMUT089191.1	ENSMUST00000212990	ENSMUSG00000031708	Tecr	0.883221	0.00014016
NONMMUT089191.1	ENSMUST00000168124	ENSMUSG00000020840	Blmh	0.84644	0.000516572
NONMMUT124269.1	ENSMUST00000003726	ENSMUSG00000024002	Brd4	0.841442	0.000600946
NONMMUT124269.1	ENSMUST00000134034	ENSMUSG00000023007	Prpf40b	0.710055	0.00967359
NONMMUT124269.1	ENSMUST00000220509	ENSMUSG00000017843	Ppp2r5c	0.71663	0.00873196
NONMMUT124269.1	ENSMUST00000174774	ENSMUSG00000020661	Dnmt3a	0.825271	0.000948915
NONMMUT124269.1	ENSMUST00000022311	ENSMUSG00000021786	Oxsm	0.700685	0.0111436
NONMMUT124269.1	ENSMUST00000049055	ENSMUSG00000035840	Lysmd3	0.839892	0.000629158
NONMMUT124269.1	ENSMUST00000107664	ENSMUSG00000028082	Sh3d19	0.838378	0.000657706
NONMMUT124269.1	ENSMUST00000059566	ENSMUSG00000027257	Pacsin3	0.738782	0.00605635
NONMMUT124269.1	ENSMUST00000027571	ENSMUSG00000026333	Gin1	0.734791	0.00648542
NONMMUT124269.1	ENSMUST00000170126	ENSMUSG00000022621	Rabl2	0.875753	0.000188606
NONMMUT124269.1	ENSMUST00000103144	ENSMUSG00000020882	Cacnb1	0.776234	0.00299224
NONMMUT124269.1	ENSMUST00000159903	ENSMUSG00000045962	Wnk1	0.864491	0.000285361
NONMMUT124269.1	ENSMUST00000066559	ENSMUSG00000027353	Mcm8	0.775259	0.00305255
NONMMUT124269.1	ENSMUST00000169088	ENSMUSG00000002900	Lamb1	0.746464	0.00529113
NONMMUT124269.1	ENSMUST00000064167	ENSMUSG00000028557	Rnf11	0.80542	0.00156837
NONMMUT124269.1	ENSMUST00000064674	ENSMUSG00000006362	Cbfa2t3	0.706855	0.0101583
NONMMUT124269.1	ENSMUST00000118580	ENSMUSG00000042594	Sh2b3	0.717648	0.00859256
NONMMUT124269.1	ENSMUST00000113713	ENSMUSG00000071337	Tia1	0.899847	6.69366e-05
NONMMUT124269.1	ENSMUST00000203467	ENSMUSG00000038506	Dcun1d2	0.793661	0.00205899
NONMMUT124269.1	ENSMUST00000054083	ENSMUSG00000046324	Ermp1	0.70839	0.00992356
NONMMUT124269.1	ENSMUST00000223101	ENSMUSG00000034617	Mtrr	0.757383	0.00433184
NONMMUT124269.1	ENSMUST00000149105	ENSMUSG00000002342	Tmem161a	0.810441	0.00138868
NONMMUT124269.1	ENSMUST00000224135	ENSMUSG00000024743	Syt7	0.833727	0.000751711
NONMMUT124269.1	ENSMUST00000212990	ENSMUSG00000031708	Tecr	0.814745	0.00124762
NONMMUT124269.1	ENSMUST00000168124	ENSMUSG00000020840	Blmh	0.849929	0.000463341
NONMMUT072370.2	ENSMUST00000084301	ENSMUSG00000028649	Macf1	0.999987	2.72248e-24
NONMMUT072370.2	ENSMUST00000185912	ENSMUSG00000010453	Kansl3	0.999695	2.07367e-17
NONMMUT072370.2	ENSMUST00000071026	ENSMUSG00000078812	Eif5a	0.722712	0.00792351
NONMMUT072370.2	ENSMUST00000111025	ENSMUSG00000022995	Enah	0.90906	4.19787e-05
NONMMUT072370.2	ENSMUST00000130704	ENSMUSG00000020220	Vps13d	0.971077	1.51841e-07
NONMMUT072370.2	ENSMUST00000062978	ENSMUSG00000049946	BC030500	0.8193	0.0011106
NONMMUT072370.2	ENSMUST00000113005	ENSMUSG00000034724	Cnot6l	0.998474	6.49527e-14
NONMMUT072370.2	ENSMUST00000167518	ENSMUSG00000037503	Fam168b	0.997636	5.79536e-13
NONMMUT072370.2	ENSMUST00000146030	ENSMUSG00000034958	Atcay	0.999865	3.56006e-19
NONMMUT072370.2	ENSMUST00000103144	ENSMUSG00000020882	Cacnb1	0.710986	0.00953592
NONMMUT072370.2	ENSMUST00000218766	ENSMUSG00000033444	Specc1l	0.746454	0.00529212
NONMMUT072370.2	ENSMUST00000068271	ENSMUSG00000026817	Ak1	0.764349	0.00379278
NONMMUT072370.2	ENSMUST00000120238	ENSMUSG00000029833	Trim24	0.710698	0.00957831
NONMMUT072370.2	ENSMUST00000139038	ENSMUSG00000058835	Abi1	0.891762	9.73104e-05
NONMMUT072370.2	ENSMUST00000182665	ENSMUSG00000069601	Ank3	0.99999	1.00131e-24
NONMMUT072370.2	ENSMUST00000117624	ENSMUSG00000037300	Ttc13	0.728149	0.00724941
NONMMUT072370.2	ENSMUST00000029347	ENSMUSG00000027778	Ift80	0.999338	9.97672e-16
NONMMUT065135.2	ENSMUST00000017188	ENSMUSG00000060147	Serpinb6a	0.878377	0.000170296
NONMMUT065135.2	ENSMUST00000159616	ENSMUSG00000060780	Lrrtm1	0.840353	0.000620671
NONMMUT065135.2	ENSMUST00000061287	ENSMUSG00000020728	Cep112	0.714322	0.00905426
NONMMUT065135.2	ENSMUST00000079130	ENSMUSG00000063445	Nmral1	0.724753	0.00766513
NONMMUT065135.2	ENSMUST00000121471	ENSMUSG00000020023	Tmcc3	0.736045	0.00634817
NONMMUT065135.2	ENSMUST00000168039	ENSMUSG00000032006	Pdgfd	0.833237	0.000762194
NONMMUT065135.2	ENSMUST00000054301	ENSMUSG00000003123	Lipe	0.751888	0.00479656
NONMMUT065135.2	ENSMUST00000149343	ENSMUSG00000086155	9430041J12Rik	0.810864	0.00137429
NONMMUT065135.2	ENSMUST00000112629	ENSMUSG00000026826	Nr4a2	0.879768	0.000161165
NONMMUT065135.2	ENSMUST00000207301	ENSMUSG00000037492	Zmat4	0.854765	0.000396717
NONMMUT065135.2	ENSMUST00000111438	ENSMUSG00000029389	Ddx55	0.854369	0.000401873
NONMMUT065135.2	ENSMUST00000127938	ENSMUSG00000026171	Rnf25	0.928874	1.27115e-05
NONMMUT065135.2	ENSMUST00000061201	ENSMUSG00000030424	Zfp939	0.71437	0.00904755
NONMMUT065135.2	ENSMUST00000149407	ENSMUSG00000022580	Rhpn1	0.747544	0.00518973
MSTRG.41576.1	ENSMUST00000124942	ENSMUSG00000026872	Zeb2	0.819528	0.00110405
MSTRG.41576.1	ENSMUST00000208915	ENSMUSG00000024921	Smarca2	0.893569	8.9734e-05
MSTRG.41576.1	ENSMUST00000108447	ENSMUSG00000001323	Srr	0.816533	0.00119236
MSTRG.41576.1	ENSMUST00000186451	ENSMUSG00000037428	Vgf	0.72057	0.00820147
MSTRG.41576.1	ENSMUST00000172621	ENSMUSG00000028073	Pear1	0.808897	0.00144213
MSTRG.41576.1	ENSMUST00000053913	ENSMUSG00000004815	Dgkq	0.722463	0.00795548
MSTRG.41576.1	ENSMUST00000174774	ENSMUSG00000020661	Dnmt3a	0.741481	0.00577863
MSTRG.41576.1	ENSMUST00000111510	ENSMUSG00000040170	Fmo2	0.898389	7.17725e-05
MSTRG.41576.1	ENSMUST00000169418	ENSMUSG00000031422	Morf4l2	0.76152	0.00400519
MSTRG.41576.1	ENSMUST00000050497	ENSMUSG00000046679	C87436	0.727744	0.00729813
MSTRG.41576.1	ENSMUST00000041815	ENSMUSG00000060771	Tsga10	0.765251	0.00372689
MSTRG.41576.1	ENSMUST00000154051	ENSMUSG00000062949	Atp11c	0.895938	8.05127e-05
MSTRG.41576.1	ENSMUST00000139631	ENSMUSG00000029470	P2rx4	0.786647	0.0024029
MSTRG.41576.1	ENSMUST00000022170	ENSMUSG00000021666	Gfm2	0.820841	0.00106699
MSTRG.41576.1	ENSMUST00000225380	ENSMUSG00000022052	Ppp2r2a	0.754503	0.00457097
MSTRG.41576.1	ENSMUST00000134104	ENSMUSG00000044005	Gls2	0.812677	0.00131394
MSTRG.41576.1	ENSMUST00000112811	ENSMUSG00000029312	Klhl8	0.890587	0.000102495
MSTRG.41576.1	ENSMUST00000064674	ENSMUSG00000006362	Cbfa2t3	0.711756	0.00942301
MSTRG.41576.1	ENSMUST00000204343	ENSMUSG00000068328	Aup1	0.763237	0.00387518
MSTRG.41576.1	ENSMUST00000160660	ENSMUSG00000021481	Zfp346	-0.730032	0.00702629
MSTRG.41576.1	ENSMUST00000104937	ENSMUSG00000078137	Ankrd63	0.787162	0.00237625
MSTRG.41576.1	ENSMUST00000142496	ENSMUSG00000024948	Map4k2	-0.701508	0.0110084
MSTRG.41576.1	ENSMUST00000159430	ENSMUSG00000022335	Zfat	0.709286	0.00978848
MSTRG.41576.1	ENSMUST00000105421	ENSMUSG00000033444	Specc1l	0.755644	0.0044751
MSTRG.41576.1	ENSMUST00000223101	ENSMUSG00000034617	Mtrr	0.719469	0.00834731
MSTRG.41576.2	ENSMUST00000117645	ENSMUSG00000049624	Slc17a5	0.819584	0.00110248
MSTRG.41576.2	ENSMUST00000159832	ENSMUSG00000024797	Vps51	0.716793	0.00870946
MSTRG.41576.2	ENSMUST00000113826	ENSMUSG00000031214	Ophn1	0.75214	0.00477445
MSTRG.41576.2	ENSMUST00000107377	ENSMUSG00000028364	Tnc	0.848884	0.000478806
MSTRG.41576.2	ENSMUST00000106600	ENSMUSG00000028546	Elavl4	0.943212	4.22662e-06
MSTRG.41576.2	ENSMUST00000045543	ENSMUSG00000035228	Ccdc106	0.741551	0.00577156
MSTRG.41576.2	ENSMUST00000119369	ENSMUSG00000030170	Wnt5b	0.79414	0.00203699
MSTRG.41576.2	ENSMUST00000064503	ENSMUSG00000009207	Lnpk	0.870815	0.000227213
MSTRG.41576.2	ENSMUST00000079464	ENSMUSG00000026202	Tuba4a	0.709735	0.00972131
MSTRG.41576.2	ENSMUST00000107675	ENSMUSG00000028086	Fbxw7	0.813662	0.00128202
MSTRG.41576.2	ENSMUST00000081125	ENSMUSG00000010505	Myt1	0.887819	0.000115577
MSTRG.41576.2	ENSMUST00000178401	ENSMUSG00000095325	Zfp870	0.807538	0.00149052
MSTRG.41576.2	ENSMUST00000160660	ENSMUSG00000021481	Zfp346	0.798125	0.00186065
MSTRG.41576.2	ENSMUST00000110890	ENSMUSG00000025855	Prkar1b	0.80707	0.00150746
MSTRG.41576.2	ENSMUST00000141962	ENSMUSG00000020156	Mum1	0.8148	0.00124587
MSTRG.41576.2	ENSMUST00000093995	ENSMUSG00000000632	Sez6	0.793583	0.00206261
MSTRG.41576.2	ENSMUST00000155621	ENSMUSG00000063235	Ptpmt1	0.841003	0.000608829
NONMMUT148193.1	ENSMUST00000111025	ENSMUSG00000022995	Enah	0.756438	0.00440924
NONMMUT148193.1	ENSMUST00000062978	ENSMUSG00000049946	BC030500	0.967075	2.88337e-07
NONMMUT148193.1	ENSMUST00000220574	ENSMUSG00000021033	Gstz1	0.798094	0.00186198
NONMMUT148193.1	ENSMUST00000154662	ENSMUSG00000056004	9330182L06Rik	0.889124	0.000109258
NONMMUT148193.1	ENSMUST00000113005	ENSMUSG00000034724	Cnot6l	0.700144	0.0112334
NONMMUT148193.1	ENSMUST00000151254	ENSMUSG00000030663	1110004F10Rik	0.734379	0.0065309
NONMMUT148193.1	ENSMUST00000068271	ENSMUSG00000026817	Ak1	0.926161	1.52569e-05
NONMMUT148193.1	ENSMUST00000120238	ENSMUSG00000029833	Trim24	0.707739	0.0100227
NONMMUT148193.1	ENSMUST00000113611	ENSMUSG00000034055	Phka1	0.901124	6.29151e-05
NONMMUT148193.1	ENSMUST00000170468	ENSMUSG00000029507	Pus1	0.714482	0.00903176
NONMMUT148193.1	ENSMUST00000167816	ENSMUSG00000040877	Wdr25	0.768578	0.00349131
NONMMUT148193.1	ENSMUST00000072699	ENSMUSG00000015217	Hmgb3	0.714341	0.00905168
NONMMUT148193.1	ENSMUST00000169927	ENSMUSG00000042429	Adora1	0.70778	0.0100164
NONMMUT148193.1	ENSMUST00000110853	ENSMUSG00000074923	Pak6	0.736592	0.00628902
NONMMUT044189.2	ENSMUST00000119650	ENSMUSG00000048997	Atxn7l2	0.733117	0.00667192
NONMMUT044189.2	ENSMUST00000135839	ENSMUSG00000030409	Dmpk	0.838181	0.000661503
NONMMUT044189.2	ENSMUST00000227415	ENSMUSG00000044285	Gm1821	0.720904	0.00815766
NONMMUT044189.2	ENSMUST00000137217	ENSMUSG00000045180	Shroom2	0.815469	0.00122501
NONMMUT044189.2	ENSMUST00000119826	ENSMUSG00000004383	Large1	0.738132	0.00612474
NONMMUT044189.2	ENSMUST00000144168	ENSMUSG00000027215	Cd82	0.881345	0.000151289
NONMMUT044189.2	ENSMUST00000210910	ENSMUSG00000022935	Grik1	0.840598	0.000616191
NONMMUT044189.2	ENSMUST00000052342	ENSMUSG00000033767	Tmem131l	0.804246	0.00161285
NONMMUT044189.2	ENSMUST00000162155	ENSMUSG00000022416	Cacna1i	0.723708	0.00779666
NONMMUT044189.2	ENSMUST00000124730	ENSMUSG00000037593	BC030499	0.883147	0.000140583
NONMMUT044189.2	ENSMUST00000107334	ENSMUSG00000074457	S100a16	0.747061	0.00523488
NONMMUT044189.2	ENSMUST00000003404	ENSMUSG00000003316	Glg1	0.999795	2.819e-18
NONMMUT044189.2	ENSMUST00000147127	ENSMUSG00000031385	Plxnb3	0.899693	6.74349e-05
NONMMUT044189.2	ENSMUST00000027217	ENSMUSG00000026051	1500015O10Rik	0.810824	0.00137564
NONMMUT044189.2	ENSMUST00000150570	ENSMUSG00000037370	Enpp1	0.892957	9.22447e-05
NONMMUT044189.2	ENSMUST00000087122	ENSMUSG00000026207	Speg	0.903253	5.66365e-05
NONMMUT044189.2	ENSMUST00000188239	ENSMUSG00000041460	Cacna2d4	0.937727	6.63971e-06
NONMMUT044189.2	ENSMUST00000028864	ENSMUSG00000027386	Fbln7	0.736642	0.00628367
NONMMUT044189.2	ENSMUST00000126573	ENSMUSG00000028613	Lrp8	0.988825	1.34696e-09
NONMMUT044189.2	ENSMUST00000141718	ENSMUSG00000040811	Eml2	0.705586	0.0103555
NONMMUT044189.2	ENSMUST00000178704	ENSMUSG00000020182	Ddc	0.801541	0.00171901
NONMMUT044189.2	ENSMUST00000165316	ENSMUSG00000037851	Iars	0.738376	0.00609899
NONMMUT044189.2	ENSMUST00000124289	ENSMUSG00000026553	Copa	0.924746	1.6735e-05
NONMMUT044189.2	ENSMUST00000097561	ENSMUSG00000026421	Csrp1	0.760657	0.00407169
NONMMUT044189.2	ENSMUST00000044297	ENSMUSG00000035551	Igfbpl1	0.705194	0.010417
NONMMUT044189.2	ENSMUST00000118726	ENSMUSG00000044465	Fam160a2	0.782953	0.00260077
NONMMUT004128.2	ENSMUST00000108664	ENSMUSG00000020890	Gucy2e	0.754272	0.00459052
NONMMUT004128.2	ENSMUST00000186465	ENSMUSG00000026219	Trip12	0.740588	0.0058695
NONMMUT004128.2	ENSMUST00000185893	ENSMUSG00000008136	Fhl2	0.70008	0.011244
NONMMUT004128.2	ENSMUST00000108030	ENSMUSG00000020513	Tubd1	0.702439	0.0108566
NONMMUT004128.2	ENSMUST00000135839	ENSMUSG00000030409	Dmpk	0.798564	0.00184195
NONMMUT004128.2	ENSMUST00000113826	ENSMUSG00000031214	Ophn1	0.731691	0.00683398
NONMMUT004128.2	ENSMUST00000227415	ENSMUSG00000044285	Gm1821	0.792388	0.00211842
NONMMUT004128.2	ENSMUST00000137217	ENSMUSG00000045180	Shroom2	0.793741	0.00205533
NONMMUT004128.2	ENSMUST00000169828	ENSMUSG00000038615	Nfe2l1	-0.785367	0.0024701
NONMMUT004128.2	ENSMUST00000125690	ENSMUSG00000034075	Zdhhc5	0.780813	0.00272089
NONMMUT004128.2	ENSMUST00000111264	ENSMUSG00000026556	Vangl2	0.785314	0.00247291
NONMMUT004128.2	ENSMUST00000111510	ENSMUSG00000040170	Fmo2	-0.718921	0.00842049
NONMMUT004128.2	ENSMUST00000144168	ENSMUSG00000027215	Cd82	0.879273	0.000164369
NONMMUT004128.2	ENSMUST00000114472	ENSMUSG00000002012	Pnck	-0.74855	0.00509658
NONMMUT004128.2	ENSMUST00000210910	ENSMUSG00000022935	Grik1	0.803693	0.00163412
NONMMUT004128.2	ENSMUST00000020581	ENSMUSG00000020331	Hcn2	0.749681	0.00499339
NONMMUT004128.2	ENSMUST00000052342	ENSMUSG00000033767	Tmem131l	0.820498	0.00107659
NONMMUT004128.2	ENSMUST00000170126	ENSMUSG00000022621	Rabl2	-0.721064	0.00813679
NONMMUT004128.2	ENSMUST00000180052	ENSMUSG00000087279	4930544D05Rik	0.882486	0.000144441
NONMMUT004128.2	ENSMUST00000162155	ENSMUSG00000022416	Cacna1i	0.780163	0.00275827
NONMMUT004128.2	ENSMUST00000124730	ENSMUSG00000037593	BC030499	0.785509	0.00246258
NONMMUT004128.2	ENSMUST00000146916	ENSMUSG00000034771	Tle2	0.733921	0.00658188
NONMMUT004128.2	ENSMUST00000107334	ENSMUSG00000074457	S100a16	0.764768	0.00376206
NONMMUT004128.2	ENSMUST00000003404	ENSMUSG00000003316	Glg1	0.843426	0.000566253
NONMMUT004128.2	ENSMUST00000147127	ENSMUSG00000031385	Plxnb3	0.917044	2.68832e-05
NONMMUT004128.2	ENSMUST00000027217	ENSMUSG00000026051	1500015O10Rik	0.892779	9.29872e-05
NONMMUT004128.2	ENSMUST00000150570	ENSMUSG00000037370	Enpp1	0.802656	0.00167464
NONMMUT004128.2	ENSMUST00000087122	ENSMUSG00000026207	Speg	0.797638	0.00188156
NONMMUT004128.2	ENSMUST00000136967	ENSMUSG00000075302	Erich2	0.859584	0.000337982
NONMMUT004128.2	ENSMUST00000105340	ENSMUSG00000020167	Tcf3	0.804377	0.00160784
NONMMUT004128.2	ENSMUST00000188239	ENSMUSG00000041460	Cacna2d4	0.862198	0.000309087
NONMMUT004128.2	ENSMUST00000028864	ENSMUSG00000027386	Fbln7	0.852423	0.000427977
NONMMUT004128.2	ENSMUST00000126573	ENSMUSG00000028613	Lrp8	0.864244	0.000287846
NONMMUT004128.2	ENSMUST00000106772	ENSMUSG00000025413	Ttc4	0.804311	0.00161036
NONMMUT004128.2	ENSMUST00000165316	ENSMUSG00000037851	Iars	0.829139	0.000854309
NONMMUT004128.2	ENSMUST00000119292	ENSMUSG00000024831	Ighmbp2	0.716139	0.00879983
NONMMUT004128.2	ENSMUST00000124289	ENSMUSG00000026553	Copa	0.917477	2.62083e-05
NONMMUT004128.2	ENSMUST00000160660	ENSMUSG00000021481	Zfp346	0.707679	0.0100318
NONMMUT004128.2	ENSMUST00000172247	ENSMUSG00000004032	Gstm5	0.86283	0.000302403
NONMMUT004128.2	ENSMUST00000044297	ENSMUSG00000035551	Igfbpl1	0.85169	0.000438144
NONMMUT004128.2	ENSMUST00000118726	ENSMUSG00000044465	Fam160a2	0.884044	0.000135483
NONMMUT004128.2	ENSMUST00000072666	ENSMUSG00000046886	Zfp474	0.723442	0.00783033
NONMMUT012471.2	ENSMUST00000120099	ENSMUSG00000022843	Clcn2	0.702422	0.0108594
NONMMUT012471.2	ENSMUST00000185893	ENSMUSG00000008136	Fhl2	0.712039	0.00938185
NONMMUT012471.2	ENSMUST00000032201	ENSMUSG00000030110	Ret	0.708875	0.00985026
NONMMUT012471.2	ENSMUST00000161097	ENSMUSG00000032503	Arpp21	0.702711	0.0108126
NONMMUT012471.2	ENSMUST00000210060	ENSMUSG00000057342	Sphk2	0.848883	0.000478834
NONMMUT012471.2	ENSMUST00000147104	ENSMUSG00000071337	Tia1	0.744278	0.00550105
NONMMUT012471.2	ENSMUST00000199571	ENSMUSG00000068823	Csde1	0.849284	0.000472839
NONMMUT012471.2	ENSMUST00000149566	ENSMUSG00000043716	Rpl7	0.82753	0.000892719
NONMMUT012471.2	ENSMUST00000105272	ENSMUSG00000020140	Lgr5	0.823853	0.000985549
NONMMUT012471.2	ENSMUST00000052342	ENSMUSG00000033767	Tmem131l	0.759025	0.00419985
NONMMUT012471.2	ENSMUST00000214854	ENSMUSG00000002031	Ift46	0.718389	0.00849204
NONMMUT012471.2	ENSMUST00000087122	ENSMUSG00000026207	Speg	0.804414	0.00160642
NONMMUT012471.2	ENSMUST00000188239	ENSMUSG00000041460	Cacna2d4	0.735317	0.00642756
NONMMUT012471.2	ENSMUST00000043907	ENSMUSG00000038880	Mrps34	0.80424	0.00161309
NONMMUT012471.2	ENSMUST00000141718	ENSMUSG00000040811	Eml2	0.762855	0.00390386
NONMMUT012471.2	ENSMUST00000178704	ENSMUSG00000020182	Ddc	0.919757	2.28722e-05
NONMMUT012471.2	ENSMUST00000164904	ENSMUSG00000001687	Ubl3	0.860327	0.000329566
NONMMUT012471.2	ENSMUST00000097561	ENSMUSG00000026421	Csrp1	0.904541	5.30839e-05
NONMMUT012471.2	ENSMUST00000075922	ENSMUSG00000003847	Nfat5	0.824942	0.000957311
NONMMUT012471.2	ENSMUST00000226438	ENSMUSG00000022270	Retreg1	0.848002	0.000492185
NONMMUT012471.2	ENSMUST00000163370	ENSMUSG00000002489	Tiam1	0.849284	0.000472839
NONMMUT117716.1	ENSMUST00000034264	ENSMUSG00000031807	Pgls	0.848816	0.000479838
NONMMUT117716.1	ENSMUST00000023934	ENSMUSG00000052305	Hbb-bs	0.736414	0.00630829
NONMMUT117716.1	ENSMUST00000125690	ENSMUSG00000034075	Zdhhc5	-0.740431	0.00588553
NONMMUT117716.1	ENSMUST00000061455	ENSMUSG00000044468	Fam46c	0.788672	0.0022994
NONMMUT117716.1	ENSMUST00000066337	ENSMUSG00000025270	Alas2	0.717567	0.0086036
NONMMUT117716.1	ENSMUST00000216955	ENSMUSG00000031938	4931406C07Rik	0.786378	0.0024169
NONMMUT117716.1	ENSMUST00000027817	ENSMUSG00000026532	Spta1	0.748768	0.00507654
NONMMUT117716.1	ENSMUST00000220574	ENSMUSG00000021033	Gstz1	0.704718	0.010492
NONMMUT117716.1	ENSMUST00000111264	ENSMUSG00000026556	Vangl2	-0.707964	0.00998834
NONMMUT117716.1	ENSMUST00000111510	ENSMUSG00000040170	Fmo2	0.727496	0.00732796
NONMMUT117716.1	ENSMUST00000221272	ENSMUSG00000020590	Snx13	0.733103	0.00667354
NONMMUT117716.1	ENSMUST00000180052	ENSMUSG00000087279	4930544D05Rik	-0.824233	0.000975613
NONMMUT117716.1	ENSMUST00000098192	ENSMUSG00000073940	Hbb-bt	0.79111	0.00217938
NONMMUT117716.1	ENSMUST00000151254	ENSMUSG00000030663	1110004F10Rik	0.737428	0.00619946
NONMMUT117716.1	ENSMUST00000139631	ENSMUSG00000029470	P2rx4	0.705942	0.0103
NONMMUT117716.1	ENSMUST00000147127	ENSMUSG00000031385	Plxnb3	-0.703404	0.0107011
NONMMUT117716.1	ENSMUST00000027217	ENSMUSG00000026051	1500015O10Rik	-0.758397	0.00425
NONMMUT117716.1	ENSMUST00000134570	ENSMUSG00000037020	Wdr62	0.845312	0.000534749
NONMMUT117716.1	ENSMUST00000106059	ENSMUSG00000040928	S100pbp	0.722707	0.00792412
NONMMUT117716.1	ENSMUST00000066559	ENSMUSG00000027353	Mcm8	0.720477	0.00821375
NONMMUT117716.1	ENSMUST00000105340	ENSMUSG00000020167	Tcf3	-0.802395	0.00168492
NONMMUT117716.1	ENSMUST00000053202	ENSMUSG00000043333	Rhbdl2	-0.769033	0.00346001
NONMMUT117716.1	ENSMUST00000028864	ENSMUSG00000027386	Fbln7	-0.73476	0.00648884
NONMMUT117716.1	ENSMUST00000093207	ENSMUSG00000069917	Hba-a2	0.82888	0.000860406
NONMMUT117716.1	ENSMUST00000093209	ENSMUSG00000069919	Hba-a1	0.795703	0.00196637
NONMMUT117716.1	ENSMUST00000106772	ENSMUSG00000025413	Ttc4	-0.799746	0.00179235
NONMMUT117716.1	ENSMUST00000031113	ENSMUSG00000029208	Guf1	0.750265	0.00494067
NONMMUT117716.1	ENSMUST00000172247	ENSMUSG00000004032	Gstm5	-0.700083	0.0112436
NONMMUT117716.1	ENSMUST00000044297	ENSMUSG00000035551	Igfbpl1	-0.782832	0.00260743
NONMMUT117716.1	ENSMUST00000118726	ENSMUSG00000044465	Fam160a2	-0.748773	0.00507614
NONMMUT117716.1	ENSMUST00000106925	ENSMUSG00000027859	Ngf	-0.733787	0.00659676
NONMMUT117716.1	ENSMUST00000118828	ENSMUSG00000037098	Rab11fip3	0.743925	0.00553555
NONMMUT117716.1	ENSMUST00000072666	ENSMUSG00000046886	Zfp474	-0.72187	0.00803193
NONMMUT117716.1	ENSMUST00000142555	ENSMUSG00000069919	Hba-a1	0.757363	0.00433348
NONMMUT082278.1	ENSMUST00000108664	ENSMUSG00000020890	Gucy2e	-0.723419	0.00783324
NONMMUT082278.1	ENSMUST00000108030	ENSMUSG00000020513	Tubd1	-0.710986	0.00953591
NONMMUT082278.1	ENSMUST00000220509	ENSMUSG00000017843	Ppp2r5c	0.76035	0.00409561
NONMMUT082278.1	ENSMUST00000137217	ENSMUSG00000045180	Shroom2	-0.738475	0.00608863
NONMMUT082278.1	ENSMUST00000119369	ENSMUSG00000030170	Wnt5b	-0.71128	0.00949267
NONMMUT082278.1	ENSMUST00000130704	ENSMUSG00000020220	Vps13d	0.713296	0.00920051
NONMMUT082278.1	ENSMUST00000199609	ENSMUSG00000036353	P2ry12	0.736893	0.00625664
NONMMUT082278.1	ENSMUST00000064503	ENSMUSG00000009207	Lnpk	-0.701926	0.01094
NONMMUT082278.1	ENSMUST00000103144	ENSMUSG00000020882	Cacnb1	0.767518	0.00356508
NONMMUT082278.1	ENSMUST00000136967	ENSMUSG00000075302	Erich2	-0.741851	0.00574131
NONMMUT082278.1	ENSMUST00000066559	ENSMUSG00000027353	Mcm8	0.769311	0.003441
NONMMUT082278.1	ENSMUST00000165316	ENSMUSG00000037851	Iars	-0.778791	0.0028383
NONMMUT082278.1	ENSMUST00000159430	ENSMUSG00000022335	Zfat	0.70366	0.0106602
NONMMUT082278.1	ENSMUST00000168124	ENSMUSG00000020840	Blmh	0.720103	0.00826317
ENSMUST00000186944	ENSMUST00000017188	ENSMUSG00000060147	Serpinb6a	0.800869	0.00174622
ENSMUST00000186944	ENSMUST00000108664	ENSMUSG00000020890	Gucy2e	0.784856	0.00249733
ENSMUST00000186944	ENSMUST00000186465	ENSMUSG00000026219	Trip12	0.799979	0.00178269
ENSMUST00000186944	ENSMUST00000110384	ENSMUSG00000036006	Ripor2	0.961588	6.17379e-07
ENSMUST00000186944	ENSMUST00000159616	ENSMUSG00000060780	Lrrtm1	0.823485	0.000995235
ENSMUST00000186944	ENSMUST00000188484	ENSMUSG00000069045	Ddx3y	0.976226	5.74792e-08
ENSMUST00000186944	ENSMUST00000208326	ENSMUSG00000003545	Fosb	0.709646	0.00973462
ENSMUST00000186944	ENSMUST00000121471	ENSMUSG00000020023	Tmcc3	0.835937	0.000705823
ENSMUST00000186944	ENSMUST00000113788	ENSMUSG00000033720	Sfxn5	0.778446	0.0028587
ENSMUST00000186944	ENSMUST00000162155	ENSMUSG00000022416	Cacna1i	0.790884	0.00219032
ENSMUST00000186944	ENSMUST00000146916	ENSMUSG00000034771	Tle2	0.70317	0.0107387
ENSMUST00000186944	ENSMUST00000208202	ENSMUSG00000030922	Lyrm1	0.90235	5.92371e-05
ENSMUST00000186944	ENSMUST00000194740	ENSMUSG00000039318	Rab3gap2	0.981133	1.82431e-08
ENSMUST00000186944	ENSMUST00000149343	ENSMUSG00000086155	9430041J12Rik	0.727197	0.0073642
ENSMUST00000186944	ENSMUST00000112629	ENSMUSG00000026826	Nr4a2	0.795783	0.0019628
ENSMUST00000186944	ENSMUST00000115113	ENSMUSG00000028999	Rint1	0.730057	0.00702342
ENSMUST00000186944	ENSMUST00000106772	ENSMUSG00000025413	Ttc4	0.757703	0.00430587
ENSMUST00000186944	ENSMUST00000165316	ENSMUSG00000037851	Iars	0.730866	0.00692911
ENSMUST00000186944	ENSMUST00000119292	ENSMUSG00000024831	Ighmbp2	0.745872	0.00534741
ENSMUST00000186944	ENSMUST00000111438	ENSMUSG00000029389	Ddx55	0.754417	0.00457825
ENSMUST00000186944	ENSMUST00000165555	ENSMUSG00000024294	Mib1	0.860532	0.000327266
NONMMUT109348.1	ENSMUST00000151217	ENSMUSG00000085151	1110018N20Rik	0.835919	0.000706188
NONMMUT109348.1	ENSMUST00000054266	ENSMUSG00000079020	Slc45a4	0.807219	0.00150205
NONMMUT109348.1	ENSMUST00000080164	ENSMUSG00000029227	Fip1l1	0.713518	0.00916873
NONMMUT109348.1	ENSMUST00000071026	ENSMUSG00000078812	Eif5a	0.8456	0.000530059
NONMMUT109348.1	ENSMUST00000111025	ENSMUSG00000022995	Enah	0.80933	0.00142698
NONMMUT109348.1	ENSMUST00000150473	ENSMUSG00000026843	Fubp3	0.755571	0.00448116
NONMMUT109348.1	ENSMUST00000162892	ENSMUSG00000024238	Zeb1	0.704442	0.0105357
NONMMUT109348.1	ENSMUST00000142036	ENSMUSG00000008167	Fbxw9	0.771357	0.00330336
NONMMUT109348.1	ENSMUST00000154662	ENSMUSG00000056004	9330182L06Rik	0.746896	0.00525042
NONMMUT109348.1	ENSMUST00000080386	ENSMUSG00000059475	Zfp426	0.790568	0.00220567
NONMMUT109348.1	ENSMUST00000227944	ENSMUSG00000022098	Bmp1	0.817738	0.00115621
NONMMUT109348.1	ENSMUST00000151254	ENSMUSG00000030663	1110004F10Rik	0.757861	0.00429312
NONMMUT109348.1	ENSMUST00000068271	ENSMUSG00000026817	Ak1	0.776177	0.00299577
NONMMUT109348.1	ENSMUST00000118952	ENSMUSG00000036779	Papd5	0.757493	0.00432291
NONMMUT109348.1	ENSMUST00000120238	ENSMUSG00000029833	Trim24	0.894376	8.65023e-05
NONMMUT109348.1	ENSMUST00000113611	ENSMUSG00000034055	Phka1	0.784952	0.0024922
NONMMUT109348.1	ENSMUST00000168164	ENSMUSG00000038542	Pcid2	0.86187	0.000312607
NONMMUT109348.1	ENSMUST00000139038	ENSMUSG00000058835	Abi1	0.804096	0.0016186
NONMMUT109348.1	ENSMUST00000179117	ENSMUSG00000067771	Gm14685	0.708427	0.00991807
NONMMUT109348.1	ENSMUST00000223495	ENSMUSG00000042213	Zfand4	0.727389	0.007341
NONMMUT109348.1	ENSMUST00000219527	ENSMUSG00000020074	Ccar1	0.791984	0.00213754
NONMMUT109348.1	ENSMUST00000118828	ENSMUSG00000037098	Rab11fip3	0.703575	0.0106737
NONMMUT109348.1	ENSMUST00000162718	ENSMUSG00000029823	Luc7l2	0.756619	0.00439435
NONMMUT109348.1	ENSMUST00000166367	ENSMUSG00000032030	Cul5	0.7034	0.0107018
NONMMUT109348.1	ENSMUST00000110853	ENSMUSG00000074923	Pak6	0.889801	0.000106084
NONMMUT125140.1	ENSMUST00000133919	ENSMUSG00000047617	Paxx	-0.748061	0.00514171
NONMMUT125140.1	ENSMUST00000105272	ENSMUSG00000020140	Lgr5	0.714299	0.00905764
NONMMUT125140.1	ENSMUST00000124730	ENSMUSG00000037593	BC030499	0.799918	0.00178523
NONMMUT125140.1	ENSMUST00000003404	ENSMUSG00000003316	Glg1	0.715178	0.00893374
NONMMUT125140.1	ENSMUST00000147127	ENSMUSG00000031385	Plxnb3	0.741569	0.00576971
NONMMUT125140.1	ENSMUST00000188239	ENSMUSG00000041460	Cacna2d4	0.729696	0.00706572
NONMMUT125140.1	ENSMUST00000099462	ENSMUSG00000048240	Gng7	-0.726035	0.00750619
NONMMUT125140.1	ENSMUST00000126573	ENSMUSG00000028613	Lrp8	0.700552	0.0111657
NONMMUT130484.1	ENSMUST00000155910	ENSMUSG00000002265	Peg3	0.891184	9.98337e-05
NONMMUT130484.1	ENSMUST00000144030	ENSMUSG00000035310	Lin54	0.771608	0.0032868
NONMMUT130484.1	ENSMUST00000023934	ENSMUSG00000052305	Hbb-bs	0.844867	0.000542064
NONMMUT130484.1	ENSMUST00000159957	ENSMUSG00000021470	Ercc6l2	0.848277	0.000487988
NONMMUT130484.1	ENSMUST00000150473	ENSMUSG00000026843	Fubp3	0.701614	0.0109911
NONMMUT130484.1	ENSMUST00000115617	ENSMUSG00000031167	Rbm3	0.818251	0.00114107
NONMMUT130484.1	ENSMUST00000061455	ENSMUSG00000044468	Fam46c	0.842772	0.000577515
NONMMUT130484.1	ENSMUST00000027817	ENSMUSG00000026532	Spta1	0.843528	0.000564528
NONMMUT130484.1	ENSMUST00000082121	ENSMUSG00000029276	Glmn	0.78179	0.00266554
NONMMUT130484.1	ENSMUST00000189980	ENSMUSG00000026782	Abi2	0.957409	1.02745e-06
NONMMUT130484.1	ENSMUST00000147046	ENSMUSG00000040785	Ttc3	0.729072	0.00713938
NONMMUT130484.1	ENSMUST00000098192	ENSMUSG00000073940	Hbb-bt	0.798862	0.00182935
NONMMUT130484.1	ENSMUST00000149322	ENSMUSG00000032527	Pccb	0.719253	0.00837603
NONMMUT130484.1	ENSMUST00000166976	ENSMUSG00000055707	Klhl26	0.871827	0.000218842
NONMMUT130484.1	ENSMUST00000228588	ENSMUSG00000022199	Slc22a17	0.840302	0.000621595
NONMMUT130484.1	ENSMUST00000008024	ENSMUSG00000007880	Arid1a	0.781399	0.00268758
NONMMUT130484.1	ENSMUST00000093207	ENSMUSG00000069917	Hba-a2	0.762599	0.00392315
NONMMUT130484.1	ENSMUST00000093209	ENSMUSG00000069919	Hba-a1	0.81236	0.00132434
NONMMUT130484.1	ENSMUST00000148706	ENSMUSG00000031392	Irak1	0.769504	0.0034278
NONMMUT130484.1	ENSMUST00000044036	ENSMUSG00000058318	Phf21a	0.844432	0.000549283
NONMMUT130484.1	ENSMUST00000031113	ENSMUSG00000029208	Guf1	0.858756	0.00034756
NONMMUT130484.1	ENSMUST00000166511	ENSMUSG00000020003	Pex7	0.819696	0.00109928
NONMMUT130484.1	ENSMUST00000203804	ENSMUSG00000030134	Rasgef1a	0.82218	0.00103015
NONMMUT130484.1	ENSMUST00000142555	ENSMUSG00000069919	Hba-a1	0.864563	0.000284643
NONMMUT076632.1	ENSMUST00000119650	ENSMUSG00000048997	Atxn7l2	-0.81315	0.00129854
NONMMUT076632.1	ENSMUST00000108447	ENSMUSG00000001323	Srr	0.706468	0.0102182
NONMMUT076632.1	ENSMUST00000045543	ENSMUSG00000035228	Ccdc106	-0.765277	0.00372496
NONMMUT076632.1	ENSMUST00000085412	ENSMUSG00000020953	Coch	-0.72301	0.00788543
NONMMUT076632.1	ENSMUST00000139631	ENSMUSG00000029470	P2rx4	0.82049	0.0010768
NONMMUT076632.1	ENSMUST00000018966	ENSMUSG00000018822	Sfrp5	-0.859182	0.000342604
NONMMUT076632.1	ENSMUST00000029707	ENSMUSG00000028069	Gpatch4	0.701053	0.0110829
NONMMUT076632.1	ENSMUST00000226814	ENSMUSG00000039007	Cpq	-0.810976	0.0013705
NONMMUT076632.1	ENSMUST00000203925	ENSMUSG00000030276	Ttll3	-0.808958	0.00144001
NONMMUT076632.1	ENSMUST00000104937	ENSMUSG00000078137	Ankrd63	0.813671	0.00128173
NONMMUT076632.1	ENSMUST00000044297	ENSMUSG00000035551	Igfbpl1	-0.751942	0.00479183
NONMMUT076632.1	ENSMUST00000159430	ENSMUSG00000022335	Zfat	0.860164	0.000331395
NONMMUT054211.2	ENSMUST00000155910	ENSMUSG00000002265	Peg3	0.772975	0.00319754
NONMMUT054211.2	ENSMUST00000098259	ENSMUSG00000047248	C2cd3	0.72827	0.00723492
NONMMUT054211.2	ENSMUST00000084301	ENSMUSG00000028649	Macf1	0.731439	0.00686295
NONMMUT054211.2	ENSMUST00000185912	ENSMUSG00000010453	Kansl3	0.733282	0.0066534
NONMMUT054211.2	ENSMUST00000144030	ENSMUSG00000035310	Lin54	0.831536	0.000799445
NONMMUT054211.2	ENSMUST00000023934	ENSMUSG00000052305	Hbb-bs	0.886358	0.000122987
NONMMUT054211.2	ENSMUST00000159957	ENSMUSG00000021470	Ercc6l2	0.741868	0.00573959
NONMMUT054211.2	ENSMUST00000111025	ENSMUSG00000022995	Enah	0.714215	0.00906941
NONMMUT054211.2	ENSMUST00000150473	ENSMUSG00000026843	Fubp3	0.712276	0.00934749
NONMMUT054211.2	ENSMUST00000061455	ENSMUSG00000044468	Fam46c	0.823365	0.000998395
NONMMUT054211.2	ENSMUST00000130704	ENSMUSG00000020220	Vps13d	0.774897	0.00307523
NONMMUT054211.2	ENSMUST00000027817	ENSMUSG00000026532	Spta1	0.828166	0.00087738
NONMMUT054211.2	ENSMUST00000220574	ENSMUSG00000021033	Gstz1	0.755711	0.00446949
NONMMUT054211.2	ENSMUST00000082121	ENSMUSG00000029276	Glmn	0.717623	0.00859593
NONMMUT054211.2	ENSMUST00000182087	ENSMUSG00000030380	Mzf1	0.703404	0.0107012
NONMMUT054211.2	ENSMUST00000189980	ENSMUSG00000026782	Abi2	0.723467	0.00782714
NONMMUT054211.2	ENSMUST00000113005	ENSMUSG00000034724	Cnot6l	0.743544	0.00557287
NONMMUT054211.2	ENSMUST00000167518	ENSMUSG00000037503	Fam168b	0.743306	0.00559634
NONMMUT054211.2	ENSMUST00000146030	ENSMUSG00000034958	Atcay	0.736707	0.00627666
NONMMUT054211.2	ENSMUST00000098192	ENSMUSG00000073940	Hbb-bt	0.785443	0.00246603
NONMMUT054211.2	ENSMUST00000149322	ENSMUSG00000032527	Pccb	0.792355	0.00211997
NONMMUT054211.2	ENSMUST00000076700	ENSMUSG00000018654	Ikzf1	0.855162	0.000391594
NONMMUT054211.2	ENSMUST00000228588	ENSMUSG00000022199	Slc22a17	0.729525	0.00708585
NONMMUT054211.2	ENSMUST00000139038	ENSMUSG00000058835	Abi1	0.716608	0.00873494
NONMMUT054211.2	ENSMUST00000008024	ENSMUSG00000007880	Arid1a	0.731703	0.00683265
NONMMUT054211.2	ENSMUST00000093207	ENSMUSG00000069917	Hba-a2	0.794482	0.00202134
NONMMUT054211.2	ENSMUST00000093209	ENSMUSG00000069919	Hba-a1	0.845317	0.000534673
NONMMUT054211.2	ENSMUST00000182665	ENSMUSG00000069601	Ank3	0.734063	0.006566
NONMMUT054211.2	ENSMUST00000031113	ENSMUSG00000029208	Guf1	0.905852	4.96486e-05
NONMMUT054211.2	ENSMUST00000166511	ENSMUSG00000020003	Pex7	0.847468	0.000500411
NONMMUT054211.2	ENSMUST00000203804	ENSMUSG00000030134	Rasgef1a	0.781662	0.00267275
NONMMUT054211.2	ENSMUST00000142555	ENSMUSG00000069919	Hba-a1	0.868603	0.000246391
NONMMUT054211.2	ENSMUST00000029347	ENSMUSG00000027778	Ift80	0.738397	0.00609686
MSTRG.6035.2	ENSMUST00000151217	ENSMUSG00000085151	1110018N20Rik	0.809669	0.0014152
MSTRG.6035.2	ENSMUST00000063303	ENSMUSG00000020389	Cdkl3	0.873473	0.000205739
MSTRG.6035.2	ENSMUST00000054266	ENSMUSG00000079020	Slc45a4	0.897412	7.51605e-05
MSTRG.6035.2	ENSMUST00000208915	ENSMUSG00000024921	Smarca2	0.832472	0.000778765
MSTRG.6035.2	ENSMUST00000172621	ENSMUSG00000028073	Pear1	0.972516	1.17935e-07
MSTRG.6035.2	ENSMUST00000199926	ENSMUSG00000029472	Anapc5	0.802065	0.00169802
MSTRG.6035.2	ENSMUST00000111510	ENSMUSG00000040170	Fmo2	0.711602	0.00944559
MSTRG.6035.2	ENSMUST00000050497	ENSMUSG00000046679	C87436	0.956979	1.07953e-06
MSTRG.6035.2	ENSMUST00000145138	ENSMUSG00000038346	Zfp384	0.730562	0.00696447
MSTRG.6035.2	ENSMUST00000195995	ENSMUSG00000042520	Ubap2l	0.901065	6.30963e-05
MSTRG.6035.2	ENSMUST00000211866	ENSMUSG00000031951	Tmem231	0.773762	0.00314699
MSTRG.6035.2	ENSMUST00000118952	ENSMUSG00000036779	Papd5	0.953651	1.55816e-06
MSTRG.6035.2	ENSMUST00000168164	ENSMUSG00000038542	Pcid2	0.700586	0.01116
MSTRG.6035.2	ENSMUST00000210106	ENSMUSG00000050708	Ftl1	0.880815	0.000154552
MSTRG.6035.2	ENSMUST00000141902	ENSMUSG00000039753	Fbxl5	0.999933	1.07047e-20
MSTRG.6035.2	ENSMUST00000223495	ENSMUSG00000042213	Zfand4	0.918075	2.5298e-05
MSTRG.6035.2	ENSMUST00000031606	ENSMUSG00000029602	Rasal1	0.992855	1.44858e-10
MSTRG.6035.2	ENSMUST00000105421	ENSMUSG00000033444	Specc1l	0.844423	0.000549432
MSTRG.6035.2	ENSMUST00000176770	ENSMUSG00000032570	Atp2c1	0.998429	7.52369e-14
NONMMUT034290.2	ENSMUST00000108664	ENSMUSG00000020890	Gucy2e	0.852179	0.000431348
NONMMUT034290.2	ENSMUST00000186465	ENSMUSG00000026219	Trip12	0.728647	0.00718985
NONMMUT034290.2	ENSMUST00000219836	ENSMUSG00000025381	Cnpy2	0.838983	0.000646187
NONMMUT034290.2	ENSMUST00000117645	ENSMUSG00000049624	Slc17a5	0.743083	0.00561844
NONMMUT034290.2	ENSMUST00000110384	ENSMUSG00000036006	Ripor2	0.703993	0.010607
NONMMUT034290.2	ENSMUST00000113826	ENSMUSG00000031214	Ophn1	0.800854	0.00174681
NONMMUT034290.2	ENSMUST00000079130	ENSMUSG00000063445	Nmral1	0.792753	0.00210125
NONMMUT034290.2	ENSMUST00000119369	ENSMUSG00000030170	Wnt5b	0.725783	0.00753722
NONMMUT034290.2	ENSMUST00000111264	ENSMUSG00000026556	Vangl2	0.885755	0.000126153
NONMMUT034290.2	ENSMUST00000113788	ENSMUSG00000033720	Sfxn5	0.883999	0.000135732
NONMMUT034290.2	ENSMUST00000064503	ENSMUSG00000009207	Lnpk	0.925583	1.5848e-05
NONMMUT034290.2	ENSMUST00000020581	ENSMUSG00000020331	Hcn2	0.730772	0.00694
NONMMUT034290.2	ENSMUST00000180052	ENSMUSG00000087279	4930544D05Rik	0.807983	0.00147453
NONMMUT034290.2	ENSMUST00000146916	ENSMUSG00000034771	Tle2	0.792678	0.00210479
NONMMUT034290.2	ENSMUST00000107675	ENSMUSG00000028086	Fbxw7	0.771669	0.00328278
NONMMUT034290.2	ENSMUST00000136967	ENSMUSG00000075302	Erich2	0.792698	0.00210386
NONMMUT034290.2	ENSMUST00000081125	ENSMUSG00000010505	Myt1	0.79774	0.00187714
NONMMUT034290.2	ENSMUST00000178401	ENSMUSG00000095325	Zfp870	0.777617	0.0029082
NONMMUT034290.2	ENSMUST00000165316	ENSMUSG00000037851	Iars	0.75268	0.00472737
NONMMUT034290.2	ENSMUST00000160660	ENSMUSG00000021481	Zfp346	0.721768	0.00804508
NONMMUT034290.2	ENSMUST00000031113	ENSMUSG00000029208	Guf1	-0.702397	0.0108635
NONMMUT034290.2	ENSMUST00000172247	ENSMUSG00000004032	Gstm5	0.754338	0.0045849
NONMMUT034290.2	ENSMUST00000110890	ENSMUSG00000025855	Prkar1b	0.777799	0.00289726
NONMMUT034290.2	ENSMUST00000141962	ENSMUSG00000020156	Mum1	0.784942	0.00249272
NONMMUT034290.2	ENSMUST00000106925	ENSMUSG00000027859	Ngf	0.716526	0.0087463
NONMMUT040996.2	ENSMUST00000185893	ENSMUSG00000008136	Fhl2	0.720002	0.00827652
NONMMUT040996.2	ENSMUST00000161097	ENSMUSG00000032503	Arpp21	0.765257	0.00372643
NONMMUT040996.2	ENSMUST00000210060	ENSMUSG00000057342	Sphk2	0.748022	0.00514535
NONMMUT040996.2	ENSMUST00000199571	ENSMUSG00000068823	Csde1	0.854753	0.000396866
NONMMUT040996.2	ENSMUST00000119826	ENSMUSG00000004383	Large1	0.771056	0.00332331
NONMMUT040996.2	ENSMUST00000066187	ENSMUSG00000048540	Nhlh2	0.803656	0.00163555
NONMMUT040996.2	ENSMUST00000105272	ENSMUSG00000020140	Lgr5	0.754921	0.00453561
NONMMUT040996.2	ENSMUST00000003404	ENSMUSG00000003316	Glg1	0.716278	0.00878062
NONMMUT040996.2	ENSMUST00000150570	ENSMUSG00000037370	Enpp1	0.713317	0.0091975
NONMMUT040996.2	ENSMUST00000087122	ENSMUSG00000026207	Speg	0.805548	0.00156357
NONMMUT040996.2	ENSMUST00000188239	ENSMUSG00000041460	Cacna2d4	0.764388	0.00378993
NONMMUT040996.2	ENSMUST00000043907	ENSMUSG00000038880	Mrps34	0.827079	0.000903741
NONMMUT040996.2	ENSMUST00000141718	ENSMUSG00000040811	Eml2	0.859725	0.000336375
NONMMUT040996.2	ENSMUST00000178704	ENSMUSG00000020182	Ddc	0.858981	0.000344932
NONMMUT040996.2	ENSMUST00000164904	ENSMUSG00000001687	Ubl3	0.856866	0.000370201
NONMMUT040996.2	ENSMUST00000203925	ENSMUSG00000030276	Ttll3	0.718914	0.00842151
NONMMUT040996.2	ENSMUST00000097561	ENSMUSG00000026421	Csrp1	0.893229	9.11207e-05
NONMMUT040996.2	ENSMUST00000163370	ENSMUSG00000002489	Tiam1	0.854753	0.000396866
ENSMUST00000181114	ENSMUST00000186451	ENSMUSG00000037428	Vgf	0.917807	2.57025e-05
ENSMUST00000181114	ENSMUST00000174774	ENSMUSG00000020661	Dnmt3a	0.711085	0.0095213
ENSMUST00000181114	ENSMUST00000111285	ENSMUSG00000040123	Zmym5	0.908784	4.26003e-05
ENSMUST00000181114	ENSMUST00000169418	ENSMUSG00000031422	Morf4l2	0.728267	0.00723523
ENSMUST00000181114	ENSMUST00000199609	ENSMUSG00000036353	P2ry12	0.706118	0.0102726
ENSMUST00000181114	ENSMUST00000022696	ENSMUSG00000022100	Xpo7	0.743536	0.00557367
ENSMUST00000181114	ENSMUST00000204343	ENSMUSG00000068328	Aup1	0.814021	0.00127052
ENSMUST00000181114	ENSMUST00000168129	ENSMUSG00000020628	Trappc12	0.726062	0.00750286
ENSMUST00000180443	ENSMUST00000190158	ENSMUSG00000026782	Abi2	0.826231	0.000924716
ENSMUST00000180443	ENSMUST00000219836	ENSMUSG00000025381	Cnpy2	0.720699	0.00818456
ENSMUST00000180443	ENSMUST00000191307	ENSMUSG00000037503	Fam168b	0.791176	0.00217623
ENSMUST00000180443	ENSMUST00000159616	ENSMUSG00000060780	Lrrtm1	0.747319	0.00521079
ENSMUST00000180443	ENSMUST00000125690	ENSMUSG00000034075	Zdhhc5	0.75983	0.0041363
ENSMUST00000180443	ENSMUST00000173682	ENSMUSG00000035969	Rusc2	0.750896	0.00488429
ENSMUST00000180443	ENSMUST00000142519	ENSMUSG00000030588	Yif1b	0.731199	0.00689064
ENSMUST00000180443	ENSMUST00000168039	ENSMUSG00000032006	Pdgfd	0.923235	1.84366e-05
ENSMUST00000180443	ENSMUST00000049780	ENSMUSG00000037426	Depdc5	0.740427	0.00588591
ENSMUST00000180443	ENSMUST00000054301	ENSMUSG00000003123	Lipe	0.927338	1.41078e-05
ENSMUST00000180443	ENSMUST00000149343	ENSMUSG00000086155	9430041J12Rik	0.83136	0.00080338
ENSMUST00000180443	ENSMUST00000053202	ENSMUSG00000043333	Rhbdl2	0.805043	0.00158254
ENSMUST00000180443	ENSMUST00000022416	ENSMUSG00000021866	Anxa11	0.800813	0.00174848
ENSMUST00000180443	ENSMUST00000112629	ENSMUSG00000026826	Nr4a2	0.717612	0.00859742
ENSMUST00000180443	ENSMUST00000111438	ENSMUSG00000029389	Ddx55	0.817323	0.00116855
ENSMUST00000180443	ENSMUST00000149407	ENSMUSG00000022580	Rhpn1	0.770626	0.00335206
NONMMUT140130.1	ENSMUST00000151217	ENSMUSG00000085151	1110018N20Rik	0.842545	0.000581465
NONMMUT140130.1	ENSMUST00000054266	ENSMUSG00000079020	Slc45a4	0.861631	0.000315186
NONMMUT140130.1	ENSMUST00000172621	ENSMUSG00000028073	Pear1	0.700274	0.0112117
NONMMUT140130.1	ENSMUST00000071026	ENSMUSG00000078812	Eif5a	0.939238	5.88723e-06
NONMMUT140130.1	ENSMUST00000111025	ENSMUSG00000022995	Enah	0.745824	0.00535202
NONMMUT140130.1	ENSMUST00000130704	ENSMUSG00000020220	Vps13d	0.735004	0.00646188
NONMMUT140130.1	ENSMUST00000227944	ENSMUSG00000022098	Bmp1	0.708509	0.00990562
NONMMUT140130.1	ENSMUST00000151254	ENSMUSG00000030663	1110004F10Rik	0.769867	0.00340313
NONMMUT140130.1	ENSMUST00000139631	ENSMUSG00000029470	P2rx4	0.907843	4.47716e-05
NONMMUT140130.1	ENSMUST00000118952	ENSMUSG00000036779	Papd5	0.799514	0.00180202
NONMMUT140130.1	ENSMUST00000120238	ENSMUSG00000029833	Trim24	0.832517	0.000777781
NONMMUT140130.1	ENSMUST00000168164	ENSMUSG00000038542	Pcid2	0.92712	1.4315e-05
NONMMUT140130.1	ENSMUST00000139038	ENSMUSG00000058835	Abi1	0.871638	0.000220389
NONMMUT140130.1	ENSMUST00000159430	ENSMUSG00000022335	Zfat	0.801637	0.00171513
NONMMUT140130.1	ENSMUST00000162718	ENSMUSG00000029823	Luc7l2	0.710604	0.00959227
NONMMUT140130.1	ENSMUST00000110853	ENSMUSG00000074923	Pak6	0.806617	0.001524
NONMMUT085621.1	ENSMUST00000155910	ENSMUSG00000002265	Peg3	0.733624	0.00661502
NONMMUT085621.1	ENSMUST00000066337	ENSMUSG00000025270	Alas2	0.81899	0.00111955
NONMMUT085621.1	ENSMUST00000114122	ENSMUSG00000002489	Tiam1	0.740589	0.00586932
NONMMUT085621.1	ENSMUST00000098192	ENSMUSG00000073940	Hbb-bt	0.726875	0.00740336
NONMMUT085621.1	ENSMUST00000149322	ENSMUSG00000032527	Pccb	0.758148	0.00426999
NONMMUT085621.1	ENSMUST00000111121	ENSMUSG00000059456	Ptk2b	0.730008	0.00702906
NONMMUT085621.1	ENSMUST00000166511	ENSMUSG00000020003	Pex7	0.840888	0.000610918
NONMMUT085621.1	ENSMUST00000098796	ENSMUSG00000070047	Fat1	0.79876	0.00183366
NONMMUT085621.1	ENSMUST00000162134	ENSMUSG00000006463	Zdhhc24	0.888047	0.000114453
NONMMUT015668.2	ENSMUST00000203775	ENSMUSG00000030043	Tacr1	0.859382	0.0003403
NONMMUT015668.2	ENSMUST00000167741	ENSMUSG00000024248	Cox7a2l	0.872704	0.000211779
NONMMUT015668.2	ENSMUST00000096299	ENSMUSG00000041380	Htr2c	0.836123	0.000702065
NONMMUT015668.2	ENSMUST00000210060	ENSMUSG00000057342	Sphk2	0.793213	0.00207978
NONMMUT015668.2	ENSMUST00000199571	ENSMUSG00000068823	Csde1	0.819101	0.00111633
NONMMUT015668.2	ENSMUST00000105272	ENSMUSG00000020140	Lgr5	0.785512	0.0024624
NONMMUT015668.2	ENSMUST00000042329	ENSMUSG00000042271	Nxt2	0.730261	0.00699955
NONMMUT015668.2	ENSMUST00000043907	ENSMUSG00000038880	Mrps34	0.852593	0.000425642
NONMMUT015668.2	ENSMUST00000141718	ENSMUSG00000040811	Eml2	0.739459	0.00598576
NONMMUT015668.2	ENSMUST00000097561	ENSMUSG00000026421	Csrp1	0.745483	0.00538463
NONMMUT015668.2	ENSMUST00000163370	ENSMUSG00000002489	Tiam1	0.819101	0.00111633
ENSMUST00000209431	ENSMUST00000119650	ENSMUSG00000048997	Atxn7l2	0.777841	0.00289475
ENSMUST00000209431	ENSMUST00000135839	ENSMUSG00000030409	Dmpk	0.806587	0.00152511
ENSMUST00000209431	ENSMUST00000113826	ENSMUSG00000031214	Ophn1	0.700467	0.0111798
ENSMUST00000209431	ENSMUST00000227415	ENSMUSG00000044285	Gm1821	0.862885	0.00030183
ENSMUST00000209431	ENSMUST00000137217	ENSMUSG00000045180	Shroom2	0.798077	0.00186271
ENSMUST00000209431	ENSMUST00000098868	ENSMUSG00000074415	2610203C20Rik	0.717943	0.00855238
ENSMUST00000209431	ENSMUST00000144168	ENSMUSG00000027215	Cd82	0.8836	0.000137987
ENSMUST00000209431	ENSMUST00000210910	ENSMUSG00000022935	Grik1	0.901206	6.26638e-05
ENSMUST00000209431	ENSMUST00000020581	ENSMUSG00000020331	Hcn2	0.76618	0.0036599
ENSMUST00000209431	ENSMUST00000052342	ENSMUSG00000033767	Tmem131l	0.916934	2.70558e-05
ENSMUST00000209431	ENSMUST00000124730	ENSMUSG00000037593	BC030499	0.845156	0.000537305
ENSMUST00000209431	ENSMUST00000107334	ENSMUSG00000074457	S100a16	0.76267	0.00391779
ENSMUST00000209431	ENSMUST00000003404	ENSMUSG00000003316	Glg1	0.970541	1.6631e-07
ENSMUST00000209431	ENSMUST00000147127	ENSMUSG00000031385	Plxnb3	0.907599	4.53468e-05
ENSMUST00000209431	ENSMUST00000027217	ENSMUSG00000026051	1500015O10Rik	0.832733	0.000773072
ENSMUST00000209431	ENSMUST00000150570	ENSMUSG00000037370	Enpp1	0.856307	0.000377121
ENSMUST00000209431	ENSMUST00000087122	ENSMUSG00000026207	Speg	0.941589	4.85264e-06
ENSMUST00000209431	ENSMUST00000136967	ENSMUSG00000075302	Erich2	0.732192	0.00677672
ENSMUST00000209431	ENSMUST00000105340	ENSMUSG00000020167	Tcf3	0.714021	0.00909708
ENSMUST00000209431	ENSMUST00000188239	ENSMUSG00000041460	Cacna2d4	0.918025	2.53738e-05
ENSMUST00000209431	ENSMUST00000028864	ENSMUSG00000027386	Fbln7	0.733832	0.00659179
ENSMUST00000209431	ENSMUST00000126573	ENSMUSG00000028613	Lrp8	0.969826	1.8725e-07
ENSMUST00000209431	ENSMUST00000178704	ENSMUSG00000020182	Ddc	0.82707	0.000903952
ENSMUST00000209431	ENSMUST00000165316	ENSMUSG00000037851	Iars	0.743777	0.00555005
ENSMUST00000209431	ENSMUST00000124289	ENSMUSG00000026553	Copa	0.949243	2.43575e-06
ENSMUST00000209431	ENSMUST00000097561	ENSMUSG00000026421	Csrp1	0.741985	0.00572786
ENSMUST00000209431	ENSMUST00000044297	ENSMUSG00000035551	Igfbpl1	0.726431	0.00745751
ENSMUST00000209431	ENSMUST00000118726	ENSMUSG00000044465	Fam160a2	0.875916	0.000187427
NONMMUT126297.1	ENSMUST00000135839	ENSMUSG00000030409	Dmpk	0.875146	0.000193057
NONMMUT126297.1	ENSMUST00000113826	ENSMUSG00000031214	Ophn1	0.728327	0.00722805
NONMMUT126297.1	ENSMUST00000137217	ENSMUSG00000045180	Shroom2	0.744661	0.00546381
NONMMUT126297.1	ENSMUST00000111264	ENSMUSG00000026556	Vangl2	0.75767	0.0043086
NONMMUT126297.1	ENSMUST00000144168	ENSMUSG00000027215	Cd82	0.755925	0.00445169
NONMMUT126297.1	ENSMUST00000210910	ENSMUSG00000022935	Grik1	0.736352	0.00631494
NONMMUT126297.1	ENSMUST00000020581	ENSMUSG00000020331	Hcn2	0.751287	0.00484952
NONMMUT126297.1	ENSMUST00000180052	ENSMUSG00000087279	4930544D05Rik	0.73584	0.00637047
NONMMUT126297.1	ENSMUST00000107334	ENSMUSG00000074457	S100a16	0.820663	0.00107194
NONMMUT126297.1	ENSMUST00000003404	ENSMUSG00000003316	Glg1	0.793297	0.00207586
NONMMUT126297.1	ENSMUST00000147127	ENSMUSG00000031385	Plxnb3	0.712164	0.00936366
NONMMUT126297.1	ENSMUST00000027217	ENSMUSG00000026051	1500015O10Rik	0.840971	0.000609413
NONMMUT126297.1	ENSMUST00000150570	ENSMUSG00000037370	Enpp1	0.832667	0.000774526
NONMMUT126297.1	ENSMUST00000105340	ENSMUSG00000020167	Tcf3	0.860064	0.000332524
NONMMUT126297.1	ENSMUST00000028864	ENSMUSG00000027386	Fbln7	0.813271	0.00129461
NONMMUT126297.1	ENSMUST00000126573	ENSMUSG00000028613	Lrp8	0.83691	0.000686332
NONMMUT126297.1	ENSMUST00000124289	ENSMUSG00000026553	Copa	0.721494	0.00808068
NONMMUT126297.1	ENSMUST00000172247	ENSMUSG00000004032	Gstm5	0.801681	0.00171338
NONMMUT126297.1	ENSMUST00000044297	ENSMUSG00000035551	Igfbpl1	0.813633	0.00128294
NONMMUT126297.1	ENSMUST00000118726	ENSMUSG00000044465	Fam160a2	0.892677	9.34124e-05
NONMMUT126297.1	ENSMUST00000072666	ENSMUSG00000046886	Zfp474	0.797141	0.00190305
NONMMUT048560.2	ENSMUST00000017188	ENSMUSG00000060147	Serpinb6a	0.872591	0.000212681
NONMMUT048560.2	ENSMUST00000110384	ENSMUSG00000036006	Ripor2	0.741126	0.00581467
NONMMUT048560.2	ENSMUST00000159616	ENSMUSG00000060780	Lrrtm1	0.927435	1.40164e-05
NONMMUT048560.2	ENSMUST00000188484	ENSMUSG00000069045	Ddx3y	0.780004	0.00276745
NONMMUT048560.2	ENSMUST00000208326	ENSMUSG00000003545	Fosb	0.823089	0.00100573
NONMMUT048560.2	ENSMUST00000121471	ENSMUSG00000020023	Tmcc3	0.957075	1.0677e-06
NONMMUT048560.2	ENSMUST00000208202	ENSMUSG00000030922	Lyrm1	0.757179	0.00434852
NONMMUT048560.2	ENSMUST00000194740	ENSMUSG00000039318	Rab3gap2	0.961658	6.11903e-07
NONMMUT048560.2	ENSMUST00000054301	ENSMUSG00000003123	Lipe	0.737739	0.00616634
NONMMUT048560.2	ENSMUST00000149343	ENSMUSG00000086155	9430041J12Rik	0.863633	0.00029407
NONMMUT048560.2	ENSMUST00000112629	ENSMUSG00000026826	Nr4a2	0.934059	8.7838e-06
NONMMUT048560.2	ENSMUST00000115113	ENSMUSG00000028999	Rint1	0.71431	0.00905608
NONMMUT048560.2	ENSMUST00000111438	ENSMUSG00000029389	Ddx55	0.880219	0.000158292
NONMMUT048560.2	ENSMUST00000165555	ENSMUSG00000024294	Mib1	0.722439	0.00795851
NONMMUT048560.2	ENSMUST00000127938	ENSMUSG00000026171	Rnf25	0.754364	0.00458277
NONMMUT039889.2	ENSMUST00000189528	ENSMUSG00000053024	Cntn2	0.899055	6.95299e-05
NONMMUT039889.2	ENSMUST00000044297	ENSMUSG00000035551	Igfbpl1	0.788657	0.00230015
NONMMUT147622.1	ENSMUST00000186465	ENSMUSG00000026219	Trip12	0.893633	8.94744e-05
NONMMUT147622.1	ENSMUST00000108030	ENSMUSG00000020513	Tubd1	0.864205	0.000288246
NONMMUT147622.1	ENSMUST00000113826	ENSMUSG00000031214	Ophn1	0.736636	0.00628437
NONMMUT147622.1	ENSMUST00000137217	ENSMUSG00000045180	Shroom2	0.970242	1.74822e-07
NONMMUT147622.1	ENSMUST00000179445	ENSMUSG00000017781	Pitpna	0.765293	0.00372384
NONMMUT147622.1	ENSMUST00000144168	ENSMUSG00000027215	Cd82	0.857775	0.000359171
NONMMUT147622.1	ENSMUST00000210910	ENSMUSG00000022935	Grik1	0.845664	0.000529022
NONMMUT147622.1	ENSMUST00000020581	ENSMUSG00000020331	Hcn2	0.925157	1.62948e-05
NONMMUT147622.1	ENSMUST00000146916	ENSMUSG00000034771	Tle2	0.719733	0.00831216
NONMMUT147622.1	ENSMUST00000107334	ENSMUSG00000074457	S100a16	0.979131	3.01051e-08
NONMMUT147622.1	ENSMUST00000003404	ENSMUSG00000003316	Glg1	0.735784	0.00637653
NONMMUT147622.1	ENSMUST00000122374	ENSMUSG00000023232	Serinc2	0.769765	0.00341004
NONMMUT147622.1	ENSMUST00000091246	ENSMUSG00000032633	Flcn	0.885416	0.000127958
NONMMUT147622.1	ENSMUST00000136967	ENSMUSG00000075302	Erich2	0.853646	0.000411422
NONMMUT147622.1	ENSMUST00000126573	ENSMUSG00000028613	Lrp8	0.820535	0.00107553
NONMMUT147622.1	ENSMUST00000165316	ENSMUSG00000037851	Iars	0.83381	0.000749944
NONMMUT147622.1	ENSMUST00000119292	ENSMUSG00000024831	Ighmbp2	0.853367	0.000415156
NONMMUT147622.1	ENSMUST00000172247	ENSMUSG00000004032	Gstm5	0.871514	0.000221406
NONMMUT128066.1	ENSMUST00000084301	ENSMUSG00000028649	Macf1	0.999987	2.72248e-24
NONMMUT128066.1	ENSMUST00000185912	ENSMUSG00000010453	Kansl3	0.999695	2.07367e-17
NONMMUT128066.1	ENSMUST00000071026	ENSMUSG00000078812	Eif5a	0.722712	0.00792351
NONMMUT128066.1	ENSMUST00000111025	ENSMUSG00000022995	Enah	0.90906	4.19787e-05
NONMMUT128066.1	ENSMUST00000130704	ENSMUSG00000020220	Vps13d	0.971077	1.51841e-07
NONMMUT128066.1	ENSMUST00000062978	ENSMUSG00000049946	BC030500	0.8193	0.0011106
NONMMUT128066.1	ENSMUST00000113005	ENSMUSG00000034724	Cnot6l	0.998474	6.49527e-14
NONMMUT128066.1	ENSMUST00000167518	ENSMUSG00000037503	Fam168b	0.997636	5.79536e-13
NONMMUT128066.1	ENSMUST00000146030	ENSMUSG00000034958	Atcay	0.999865	3.56006e-19
NONMMUT128066.1	ENSMUST00000103144	ENSMUSG00000020882	Cacnb1	0.710986	0.00953592
NONMMUT128066.1	ENSMUST00000218766	ENSMUSG00000033444	Specc1l	0.746454	0.00529212
NONMMUT128066.1	ENSMUST00000068271	ENSMUSG00000026817	Ak1	0.764349	0.00379278
NONMMUT128066.1	ENSMUST00000120238	ENSMUSG00000029833	Trim24	0.710698	0.00957831
NONMMUT128066.1	ENSMUST00000139038	ENSMUSG00000058835	Abi1	0.891762	9.73104e-05
NONMMUT128066.1	ENSMUST00000182665	ENSMUSG00000069601	Ank3	0.99999	1.00131e-24
NONMMUT128066.1	ENSMUST00000117624	ENSMUSG00000037300	Ttc13	0.728149	0.00724941
NONMMUT128066.1	ENSMUST00000029347	ENSMUSG00000027778	Ift80	0.999338	9.97672e-16
NONMMUT115112.1	ENSMUST00000155910	ENSMUSG00000002265	Peg3	0.825863	0.000933933
NONMMUT115112.1	ENSMUST00000144030	ENSMUSG00000035310	Lin54	0.768369	0.00350575
NONMMUT115112.1	ENSMUST00000220509	ENSMUSG00000017843	Ppp2r5c	0.719552	0.0083362
NONMMUT115112.1	ENSMUST00000034264	ENSMUSG00000031807	Pgls	0.755379	0.00449718
NONMMUT115112.1	ENSMUST00000023934	ENSMUSG00000052305	Hbb-bs	0.8497	0.000466697
NONMMUT115112.1	ENSMUST00000159957	ENSMUSG00000021470	Ercc6l2	0.787944	0.0023362
NONMMUT115112.1	ENSMUST00000150473	ENSMUSG00000026843	Fubp3	0.732477	0.00674434
NONMMUT115112.1	ENSMUST00000061455	ENSMUSG00000044468	Fam46c	0.882537	0.000144138
NONMMUT115112.1	ENSMUST00000066337	ENSMUSG00000025270	Alas2	0.78839	0.00231359
NONMMUT115112.1	ENSMUST00000216955	ENSMUSG00000031938	4931406C07Rik	0.725493	0.00757315
NONMMUT115112.1	ENSMUST00000130704	ENSMUSG00000020220	Vps13d	0.703821	0.0106345
NONMMUT115112.1	ENSMUST00000027817	ENSMUSG00000026532	Spta1	0.801815	0.00170802
NONMMUT115112.1	ENSMUST00000182087	ENSMUSG00000030380	Mzf1	0.714088	0.00908745
NONMMUT115112.1	ENSMUST00000189980	ENSMUSG00000026782	Abi2	0.789691	0.00224865
NONMMUT115112.1	ENSMUST00000221272	ENSMUSG00000020590	Snx13	0.760336	0.00409667
NONMMUT115112.1	ENSMUST00000098192	ENSMUSG00000073940	Hbb-bt	0.897385	7.52569e-05
NONMMUT115112.1	ENSMUST00000149322	ENSMUSG00000032527	Pccb	0.962257	5.66143e-07
NONMMUT115112.1	ENSMUST00000134570	ENSMUSG00000037020	Wdr62	0.878666	0.000168365
NONMMUT115112.1	ENSMUST00000076700	ENSMUSG00000018654	Ikzf1	0.748424	0.00510816
NONMMUT115112.1	ENSMUST00000093207	ENSMUSG00000069917	Hba-a2	0.848388	0.000486301
NONMMUT115112.1	ENSMUST00000093209	ENSMUSG00000069919	Hba-a1	0.860183	0.000331183
NONMMUT115112.1	ENSMUST00000118580	ENSMUSG00000042594	Sh2b3	0.722853	0.00790539
NONMMUT115112.1	ENSMUST00000031113	ENSMUSG00000029208	Guf1	0.736257	0.00632528
NONMMUT115112.1	ENSMUST00000166511	ENSMUSG00000020003	Pex7	0.925483	1.59516e-05
NONMMUT115112.1	ENSMUST00000118828	ENSMUSG00000037098	Rab11fip3	0.76047	0.00408627
NONMMUT115112.1	ENSMUST00000142555	ENSMUSG00000069919	Hba-a1	0.860659	0.000325854
NONMMUT025162.2	ENSMUST00000098259	ENSMUSG00000047248	C2cd3	0.705356	0.0103916
NONMMUT025162.2	ENSMUST00000185893	ENSMUSG00000008136	Fhl2	-0.744774	0.00545285
NONMMUT025162.2	ENSMUST00000164930	ENSMUSG00000032479	Map4	0.701243	0.0110518
NONMMUT025162.2	ENSMUST00000080164	ENSMUSG00000029227	Fip1l1	0.78122	0.00269773
NONMMUT025162.2	ENSMUST00000161097	ENSMUSG00000032503	Arpp21	-0.735485	0.0064092
NONMMUT025162.2	ENSMUST00000144030	ENSMUSG00000035310	Lin54	0.701556	0.0110005
NONMMUT025162.2	ENSMUST00000023934	ENSMUSG00000052305	Hbb-bs	0.707999	0.00998302
NONMMUT025162.2	ENSMUST00000169828	ENSMUSG00000038615	Nfe2l1	0.718797	0.00843709
NONMMUT025162.2	ENSMUST00000121738	ENSMUSG00000001323	Srr	-0.754681	0.00455592
NONMMUT025162.2	ENSMUST00000208326	ENSMUSG00000003545	Fosb	-0.733995	0.00657361
NONMMUT025162.2	ENSMUST00000066187	ENSMUSG00000048540	Nhlh2	-0.857975	0.000356779
NONMMUT025162.2	ENSMUST00000182087	ENSMUSG00000030380	Mzf1	0.727387	0.00734121
NONMMUT025162.2	ENSMUST00000173682	ENSMUSG00000035969	Rusc2	-0.720023	0.00827369
NONMMUT025162.2	ENSMUST00000180052	ENSMUSG00000087279	4930544D05Rik	-0.741203	0.00580685
NONMMUT025162.2	ENSMUST00000162155	ENSMUSG00000022416	Cacna1i	-0.724562	0.00768908
NONMMUT025162.2	ENSMUST00000208202	ENSMUSG00000030922	Lyrm1	-0.712025	0.00938392
NONMMUT025162.2	ENSMUST00000027217	ENSMUSG00000026051	1500015O10Rik	-0.732877	0.00669901
NONMMUT025162.2	ENSMUST00000049780	ENSMUSG00000037426	Depdc5	-0.713884	0.00911651
NONMMUT025162.2	ENSMUST00000169701	ENSMUSG00000017286	Glod4	-0.710106	0.00966602
NONMMUT025162.2	ENSMUST00000029707	ENSMUSG00000028069	Gpatch4	0.812089	0.00133329
NONMMUT025162.2	ENSMUST00000053202	ENSMUSG00000043333	Rhbdl2	-0.831582	0.000798417
NONMMUT025162.2	ENSMUST00000028864	ENSMUSG00000027386	Fbln7	-0.714984	0.00896103
NONMMUT025162.2	ENSMUST00000176886	ENSMUSG00000022010	Tsc22d1	-0.772799	0.00320891
NONMMUT025162.2	ENSMUST00000141718	ENSMUSG00000040811	Eml2	-0.736337	0.00631657
NONMMUT025162.2	ENSMUST00000031113	ENSMUSG00000029208	Guf1	0.75095	0.00487948
NONMMUT025162.2	ENSMUST00000109057	ENSMUSG00000036275	9530068E07Rik	-0.73457	0.00650976
NONMMUT025162.2	ENSMUST00000162718	ENSMUSG00000029823	Luc7l2	0.706253	0.0102515
NONMMUT025162.2	ENSMUST00000142555	ENSMUSG00000069919	Hba-a1	0.711359	0.0094811
NONMMUT025162.2	ENSMUST00000028771	ENSMUSG00000027306	Nusap1	0.753222	0.00468042
NONMMUT152969.1	ENSMUST00000068225	ENSMUSG00000027306	Nusap1	0.764696	0.0037673
NONMMUT152969.1	ENSMUST00000140691	ENSMUSG00000022194	Pabpn1	0.750542	0.00491592
NONMMUT152969.1	ENSMUST00000066337	ENSMUSG00000025270	Alas2	0.755969	0.00444802
NONMMUT152969.1	ENSMUST00000114122	ENSMUSG00000002489	Tiam1	0.741949	0.00573148
NONMMUT152969.1	ENSMUST00000149322	ENSMUSG00000032527	Pccb	0.866512	0.000265646
NONMMUT152969.1	ENSMUST00000134570	ENSMUSG00000037020	Wdr62	0.753201	0.00468227
NONMMUT152969.1	ENSMUST00000166511	ENSMUSG00000020003	Pex7	0.784067	0.00253979
NONMMUT152969.1	ENSMUST00000162134	ENSMUSG00000006463	Zdhhc24	0.824101	0.000979063
NONMMUT146198.1	ENSMUST00000000284	ENSMUSG00000000275	Trim25	0.804251	0.00161267
NONMMUT146198.1	ENSMUST00000115051	ENSMUSG00000061758	Akr1b10	0.7398	0.00595052
NONMMUT146198.1	ENSMUST00000094951	ENSMUSG00000064329	Scn1a	0.744526	0.00547691
NONMMUT146198.1	ENSMUST00000143379	ENSMUSG00000015837	Sqstm1	0.999683	2.52562e-17
NONMMUT146198.1	ENSMUST00000205517	ENSMUSG00000049553	Polr1a	0.997743	4.59167e-13
NONMMUT146198.1	ENSMUST00000043441	ENSMUSG00000040363	Bcor	0.862942	0.000301229
NONMMUT146198.1	ENSMUST00000106224	ENSMUSG00000028649	Macf1	0.999683	2.52562e-17
NONMMUT146198.1	ENSMUST00000113045	ENSMUSG00000042515	Mum1l1	0.790901	0.00218949
NONMMUT146198.1	ENSMUST00000168697	ENSMUSG00000069682	Gm10275	0.701602	0.0109929
NONMMUT146198.1	ENSMUST00000142664	ENSMUSG00000029470	P2rx4	0.751676	0.00481514
NONMMUT146198.1	ENSMUST00000108273	ENSMUSG00000040536	Necab1	0.774264	0.00311512
NONMMUT079676.1	ENSMUST00000119650	ENSMUSG00000048997	Atxn7l2	0.907141	4.64446e-05
NONMMUT079676.1	ENSMUST00000108030	ENSMUSG00000020513	Tubd1	0.705113	0.0104297
NONMMUT079676.1	ENSMUST00000137217	ENSMUSG00000045180	Shroom2	0.831429	0.000801828
NONMMUT079676.1	ENSMUST00000119826	ENSMUSG00000004383	Large1	0.919888	2.26902e-05
NONMMUT079676.1	ENSMUST00000144168	ENSMUSG00000027215	Cd82	0.868231	0.000249732
NONMMUT079676.1	ENSMUST00000114122	ENSMUSG00000002489	Tiam1	0.776259	0.00299068
NONMMUT079676.1	ENSMUST00000210910	ENSMUSG00000022935	Grik1	0.929935	1.1813e-05
NONMMUT079676.1	ENSMUST00000020581	ENSMUSG00000020331	Hcn2	0.832791	0.000771826
NONMMUT079676.1	ENSMUST00000124683	ENSMUSG00000071337	Tia1	0.83836	0.000658048
NONMMUT079676.1	ENSMUST00000107334	ENSMUSG00000074457	S100a16	0.806801	0.00151725
NONMMUT079676.1	ENSMUST00000003404	ENSMUSG00000003316	Glg1	0.747001	0.0052406
NONMMUT079676.1	ENSMUST00000122374	ENSMUSG00000023232	Serinc2	0.908118	4.41267e-05
NONMMUT079676.1	ENSMUST00000091246	ENSMUSG00000032633	Flcn	0.96034	7.22914e-07
NONMMUT079676.1	ENSMUST00000087122	ENSMUSG00000026207	Speg	0.844742	0.000544133
NONMMUT079676.1	ENSMUST00000126573	ENSMUSG00000028613	Lrp8	0.788968	0.00228458
NONMMUT008682.2	ENSMUST00000119826	ENSMUSG00000004383	Large1	0.702527	0.0108424
NONMMUT008682.2	ENSMUST00000103129	ENSMUSG00000027635	Dsn1	0.80496	0.00158567
NONMMUT008682.2	ENSMUST00000105272	ENSMUSG00000020140	Lgr5	0.721467	0.00808421
NONMMUT008682.2	ENSMUST00000124683	ENSMUSG00000071337	Tia1	0.815489	0.00122439
NONMMUT008682.2	ENSMUST00000188239	ENSMUSG00000041460	Cacna2d4	0.720109	0.00826232
NONMMUT111452.1	ENSMUST00000226314	ENSMUSG00000007589	Tinf2	-0.70539	0.0103862
NONMMUT111452.1	ENSMUST00000203775	ENSMUSG00000030043	Tacr1	0.813947	0.00127288
NONMMUT111452.1	ENSMUST00000167741	ENSMUSG00000024248	Cox7a2l	0.782475	0.00262723
NONMMUT111452.1	ENSMUST00000096299	ENSMUSG00000041380	Htr2c	0.891708	9.75411e-05
NONMMUT111452.1	ENSMUST00000108447	ENSMUSG00000001323	Srr	-0.707779	0.0100165
NONMMUT111452.1	ENSMUST00000045543	ENSMUSG00000035228	Ccdc106	0.746189	0.00531726
NONMMUT111452.1	ENSMUST00000121738	ENSMUSG00000001323	Srr	0.796147	0.00194664
NONMMUT111452.1	ENSMUST00000098868	ENSMUSG00000074415	2610203C20Rik	0.840492	0.000618125
NONMMUT111452.1	ENSMUST00000042329	ENSMUSG00000042271	Nxt2	0.851164	0.000445562
NONMMUT111452.1	ENSMUST00000124730	ENSMUSG00000037593	BC030499	0.794556	0.002018
NONMMUT111452.1	ENSMUST00000085412	ENSMUSG00000020953	Coch	0.902734	5.81193e-05
NONMMUT111452.1	ENSMUST00000110663	ENSMUSG00000022150	Dab2	0.801339	0.00172716
NONMMUT111452.1	ENSMUST00000027217	ENSMUSG00000026051	1500015O10Rik	0.748181	0.00513065
NONMMUT111452.1	ENSMUST00000018966	ENSMUSG00000018822	Sfrp5	0.873774	0.000203408
NONMMUT111452.1	ENSMUST00000110995	ENSMUSG00000002948	Map2k7	-0.717862	0.00856337
NONMMUT111452.1	ENSMUST00000028864	ENSMUSG00000027386	Fbln7	0.706373	0.0102328
NONMMUT111452.1	ENSMUST00000226814	ENSMUSG00000039007	Cpq	0.884399	0.000133504
NONMMUT111452.1	ENSMUST00000141718	ENSMUSG00000040811	Eml2	0.708484	0.00990941
NONMMUT111452.1	ENSMUST00000203925	ENSMUSG00000030276	Ttll3	0.88236	0.000145182
MSTRG.41561.2	ENSMUST00000019951	ENSMUSG00000019813	Cep57l1	0.89202	9.61984e-05
MSTRG.41561.2	ENSMUST00000142409	ENSMUSG00000023805	Synj2	0.98748	2.37208e-09
MSTRG.41561.2	ENSMUST00000115336	ENSMUSG00000039632	Ccdc151	0.707233	0.0101001
MSTRG.41561.2	ENSMUST00000195531	ENSMUSG00000052613	Pcdh15	0.779131	0.00281831
MSTRG.41561.2	ENSMUST00000154662	ENSMUSG00000056004	9330182L06Rik	0.802466	0.00168214
MSTRG.41561.2	ENSMUST00000174595	ENSMUSG00000034254	Agpat1	0.806727	0.00151997
MSTRG.41561.2	ENSMUST00000169927	ENSMUSG00000042429	Adora1	0.783988	0.00254411
NONMMUT124567.1	ENSMUST00000114445	ENSMUSG00000029836	Cbx3	0.747723	0.00517305
NONMMUT124567.1	ENSMUST00000134034	ENSMUSG00000023007	Prpf40b	0.765247	0.00372714
NONMMUT124567.1	ENSMUST00000155852	ENSMUSG00000060771	Tsga10	0.825465	0.000943992
NONMMUT124567.1	ENSMUST00000110324	ENSMUSG00000027386	Fbln7	0.731446	0.00686218
NONMMUT124567.1	ENSMUST00000034264	ENSMUSG00000031807	Pgls	0.777162	0.00293566
NONMMUT124567.1	ENSMUST00000140691	ENSMUSG00000022194	Pabpn1	0.850664	0.000452688
NONMMUT124567.1	ENSMUST00000028743	ENSMUSG00000027287	Snap23	0.848237	0.000488599
NONMMUT124567.1	ENSMUST00000066337	ENSMUSG00000025270	Alas2	0.715289	0.00891814
NONMMUT124567.1	ENSMUST00000098868	ENSMUSG00000074415	2610203C20Rik	-0.729479	0.00709129
NONMMUT124567.1	ENSMUST00000182087	ENSMUSG00000030380	Mzf1	0.707621	0.0100407
NONMMUT124567.1	ENSMUST00000170126	ENSMUSG00000022621	Rabl2	0.838855	0.000648603
NONMMUT124567.1	ENSMUST00000098192	ENSMUSG00000073940	Hbb-bt	0.714581	0.00901771
NONMMUT124567.1	ENSMUST00000066559	ENSMUSG00000027353	Mcm8	0.719006	0.00840911
NONMMUT124567.1	ENSMUST00000169088	ENSMUSG00000002900	Lamb1	0.734643	0.00650168
NONMMUT124567.1	ENSMUST00000064167	ENSMUSG00000028557	Rnf11	0.87118	0.000224167
NONMMUT124567.1	ENSMUST00000118580	ENSMUSG00000042594	Sh2b3	0.702292	0.0108805
NONMMUT124567.1	ENSMUST00000098796	ENSMUSG00000070047	Fat1	0.842324	0.000585331
NONMMUT124567.1	ENSMUST00000162134	ENSMUSG00000006463	Zdhhc24	0.748132	0.00513519
NONMMUT124567.1	ENSMUST00000168124	ENSMUSG00000020840	Blmh	0.706518	0.0102104
NONMMUT038036.2	ENSMUST00000120099	ENSMUSG00000022843	Clcn2	0.853753	0.000409992
NONMMUT038036.2	ENSMUST00000190158	ENSMUSG00000026782	Abi2	0.778722	0.00284238
NONMMUT038036.2	ENSMUST00000185893	ENSMUSG00000008136	Fhl2	0.844799	0.000543182
NONMMUT038036.2	ENSMUST00000032201	ENSMUSG00000030110	Ret	0.753276	0.00467575
NONMMUT038036.2	ENSMUST00000210060	ENSMUSG00000057342	Sphk2	0.795068	0.00199481
NONMMUT038036.2	ENSMUST00000227415	ENSMUSG00000044285	Gm1821	0.808609	0.00145231
NONMMUT038036.2	ENSMUST00000045543	ENSMUSG00000035228	Ccdc106	0.715515	0.00888662
NONMMUT038036.2	ENSMUST00000121738	ENSMUSG00000001323	Srr	0.728223	0.00724059
NONMMUT038036.2	ENSMUST00000149566	ENSMUSG00000043716	Rpl7	0.885802	0.000125903
NONMMUT038036.2	ENSMUST00000142519	ENSMUSG00000030588	Yif1b	0.799864	0.00178747
NONMMUT038036.2	ENSMUST00000080386	ENSMUSG00000059475	Zfp426	-0.723476	0.00782604
NONMMUT038036.2	ENSMUST00000114472	ENSMUSG00000002012	Pnck	-0.702203	0.0108949
NONMMUT038036.2	ENSMUST00000052342	ENSMUSG00000033767	Tmem131l	0.827729	0.000887902
NONMMUT038036.2	ENSMUST00000087122	ENSMUSG00000026207	Speg	0.766313	0.00365043
NONMMUT038036.2	ENSMUST00000178704	ENSMUSG00000020182	Ddc	0.832425	0.000779806
NONMMUT038036.2	ENSMUST00000124289	ENSMUSG00000026553	Copa	0.705469	0.0103738
NONMMUT038036.2	ENSMUST00000164904	ENSMUSG00000001687	Ubl3	0.818625	0.00113015
NONMMUT038036.2	ENSMUST00000097561	ENSMUSG00000026421	Csrp1	0.755123	0.00451863
NONMMUT038036.2	ENSMUST00000226438	ENSMUSG00000022270	Retreg1	0.906778	4.73305e-05
NONMMUT038036.2	ENSMUST00000137345	ENSMUSG00000037772	Mrpl23	0.746533	0.00528469
NONMMUT052278.2	ENSMUST00000103111	ENSMUSG00000035877	Zhx3	0.934755	8.3397e-06
NONMMUT052278.2	ENSMUST00000226314	ENSMUSG00000007589	Tinf2	0.819205	0.00111334
NONMMUT052278.2	ENSMUST00000124942	ENSMUSG00000026872	Zeb2	0.787676	0.00234985
NONMMUT052278.2	ENSMUST00000108447	ENSMUSG00000001323	Srr	0.777148	0.00293653
NONMMUT052278.2	ENSMUST00000115617	ENSMUSG00000031167	Rbm3	0.715478	0.0088918
NONMMUT052278.2	ENSMUST00000111510	ENSMUSG00000040170	Fmo2	0.756539	0.00440089
NONMMUT052278.2	ENSMUST00000195995	ENSMUSG00000042520	Ubap2l	0.761596	0.00399937
NONMMUT052278.2	ENSMUST00000210106	ENSMUSG00000050708	Ftl1	0.810578	0.00138399
NONMMUT052278.2	ENSMUST00000110995	ENSMUSG00000002948	Map2k7	0.714148	0.00907903
NONMMUT052278.2	ENSMUST00000028771	ENSMUSG00000027306	Nusap1	0.788809	0.00229253
NONMMUT140516.1	ENSMUST00000120099	ENSMUSG00000022843	Clcn2	0.733696	0.00660695
NONMMUT140516.1	ENSMUST00000212227	ENSMUSG00000019261	Map1s	0.991653	3.14711e-10
NONMMUT140516.1	ENSMUST00000117645	ENSMUSG00000049624	Slc17a5	0.839348	0.000639303
NONMMUT140516.1	ENSMUST00000134703	ENSMUSG00000022436	Sh3bp1	0.990873	4.91186e-10
NONMMUT140516.1	ENSMUST00000107377	ENSMUSG00000028364	Tnc	0.845444	0.00053259
NONMMUT140516.1	ENSMUST00000106600	ENSMUSG00000028546	Elavl4	0.785325	0.00247232
NONMMUT140516.1	ENSMUST00000079464	ENSMUSG00000026202	Tuba4a	0.985429	5.04887e-09
NONMMUT140516.1	ENSMUST00000107675	ENSMUSG00000028086	Fbxw7	0.744175	0.00551111
NONMMUT140516.1	ENSMUST00000081125	ENSMUSG00000010505	Myt1	0.810025	0.00140292
NONMMUT140516.1	ENSMUST00000178401	ENSMUSG00000095325	Zfp870	0.710043	0.00967545
NONMMUT140516.1	ENSMUST00000110890	ENSMUSG00000025855	Prkar1b	0.704561	0.0105167
NONMMUT140516.1	ENSMUST00000093995	ENSMUSG00000000632	Sez6	0.809916	0.00140667
NONMMUT140516.1	ENSMUST00000137345	ENSMUSG00000037772	Mrpl23	0.703986	0.010608
NONMMUT063581.2	ENSMUST00000098259	ENSMUSG00000047248	C2cd3	0.938862	6.06774e-06
NONMMUT063581.2	ENSMUST00000000284	ENSMUSG00000000275	Trim25	0.915808	2.88841e-05
NONMMUT063581.2	ENSMUST00000115051	ENSMUSG00000061758	Akr1b10	0.931859	1.03115e-05
NONMMUT063581.2	ENSMUST00000094951	ENSMUSG00000064329	Scn1a	0.928066	1.34316e-05
NONMMUT063581.2	ENSMUST00000143379	ENSMUSG00000015837	Sqstm1	0.747977	0.00514953
NONMMUT063581.2	ENSMUST00000074618	ENSMUSG00000027544	Nfatc2	0.777432	0.00291933
NONMMUT063581.2	ENSMUST00000205517	ENSMUSG00000049553	Polr1a	0.749662	0.0049951
NONMMUT063581.2	ENSMUST00000059566	ENSMUSG00000027257	Pacsin3	0.711491	0.00946176
NONMMUT063581.2	ENSMUST00000218766	ENSMUSG00000033444	Specc1l	0.830774	0.000816582
NONMMUT063581.2	ENSMUST00000076700	ENSMUSG00000018654	Ikzf1	0.813007	0.00130318
NONMMUT063581.2	ENSMUST00000106224	ENSMUSG00000028649	Macf1	0.747977	0.00514953
NONMMUT063581.2	ENSMUST00000227062	ENSMUSG00000022637	Cblb	0.751876	0.0047976
NONMMUT063581.2	ENSMUST00000117624	ENSMUSG00000037300	Ttc13	0.863496	0.000295481
NONMMUT063581.2	ENSMUST00000142664	ENSMUSG00000029470	P2rx4	0.702578	0.0108341
NONMMUT063581.2	ENSMUST00000162718	ENSMUSG00000029823	Luc7l2	0.71284	0.00926593
NONMMUT073242.2	ENSMUST00000119650	ENSMUSG00000048997	Atxn7l2	0.780608	0.00273264
NONMMUT073242.2	ENSMUST00000079130	ENSMUSG00000063445	Nmral1	0.715441	0.00889697
NONMMUT073242.2	ENSMUST00000114122	ENSMUSG00000002489	Tiam1	0.727246	0.00735821
NONMMUT073242.2	ENSMUST00000098852	ENSMUSG00000032135	Mcam	0.830147	0.000830887
NONMMUT073242.2	ENSMUST00000210910	ENSMUSG00000022935	Grik1	0.743937	0.00553436
NONMMUT073242.2	ENSMUST00000020581	ENSMUSG00000020331	Hcn2	0.723193	0.00786205
NONMMUT073242.2	ENSMUST00000124683	ENSMUSG00000071337	Tia1	0.75914	0.00419073
NONMMUT073242.2	ENSMUST00000212605	ENSMUSG00000069895	Atxn1l	0.847279	0.000503357
NONMMUT073242.2	ENSMUST00000122374	ENSMUSG00000023232	Serinc2	0.807014	0.00150949
NONMMUT073242.2	ENSMUST00000139014	ENSMUSG00000043993	2900052L18Rik	0.731303	0.00687869
NONMMUT073242.2	ENSMUST00000091246	ENSMUSG00000032633	Flcn	0.774008	0.00313136
NONMMUT073242.2	ENSMUST00000106506	ENSMUSG00000020743	Mif4gd	0.86042	0.000328523
NONMMUT048654.2	ENSMUST00000136508	ENSMUSG00000037029	Zfp146	0.848098	0.000490707
NONMMUT048654.2	ENSMUST00000114445	ENSMUSG00000029836	Cbx3	0.714833	0.00898215
NONMMUT048654.2	ENSMUST00000063303	ENSMUSG00000020389	Cdkl3	0.747796	0.00516626
NONMMUT048654.2	ENSMUST00000164930	ENSMUSG00000032479	Map4	0.790273	0.00222004
NONMMUT048654.2	ENSMUST00000108447	ENSMUSG00000001323	Srr	0.703073	0.0107543
NONMMUT048654.2	ENSMUST00000143379	ENSMUSG00000015837	Sqstm1	0.729155	0.00712953
NONMMUT048654.2	ENSMUST00000199926	ENSMUSG00000029472	Anapc5	0.795913	0.00195703
NONMMUT048654.2	ENSMUST00000053913	ENSMUSG00000004815	Dgkq	0.869763	0.000236178
NONMMUT048654.2	ENSMUST00000022311	ENSMUSG00000021786	Oxsm	0.775269	0.00305194
NONMMUT048654.2	ENSMUST00000205517	ENSMUSG00000049553	Polr1a	0.749448	0.00501449
NONMMUT048654.2	ENSMUST00000145138	ENSMUSG00000038346	Zfp384	0.79325	0.00207803
NONMMUT048654.2	ENSMUST00000211866	ENSMUSG00000031951	Tmem231	0.812362	0.00132425
NONMMUT048654.2	ENSMUST00000043441	ENSMUSG00000040363	Bcor	0.864446	0.000285813
NONMMUT048654.2	ENSMUST00000022170	ENSMUSG00000021666	Gfm2	0.836119	0.000702144
NONMMUT048654.2	ENSMUST00000106224	ENSMUSG00000028649	Macf1	0.729155	0.00712953
NONMMUT048654.2	ENSMUST00000213663	ENSMUSG00000033392	Clasp2	0.771661	0.00328326
NONMMUT048654.2	ENSMUST00000134104	ENSMUSG00000044005	Gls2	0.701389	0.0110278
NONMMUT048654.2	ENSMUST00000064674	ENSMUSG00000006362	Cbfa2t3	0.708748	0.00986953
NONMMUT048654.2	ENSMUST00000099462	ENSMUSG00000048240	Gng7	0.944932	3.63457e-06
NONMMUT048654.2	ENSMUST00000113045	ENSMUSG00000042515	Mum1l1	0.740976	0.00582983
NONMMUT048654.2	ENSMUST00000179117	ENSMUSG00000067771	Gm14685	0.722195	0.00798991
NONMMUT048654.2	ENSMUST00000061008	ENSMUSG00000040473	Cfap69	0.900516	6.48071e-05
NONMMUT048654.2	ENSMUST00000105421	ENSMUSG00000033444	Specc1l	0.792442	0.00211588
NONMMUT048654.2	ENSMUST00000142664	ENSMUSG00000029470	P2rx4	0.844855	0.000542259
NONMMUT048654.2	ENSMUST00000108273	ENSMUSG00000040536	Necab1	0.742056	0.00572076
NONMMUT048654.2	ENSMUST00000166367	ENSMUSG00000032030	Cul5	0.743468	0.00558037
NONMMUT137013.1	ENSMUST00000155910	ENSMUSG00000002265	Peg3	0.868079	0.000251106
NONMMUT137013.1	ENSMUST00000144030	ENSMUSG00000035310	Lin54	0.730468	0.00697543
NONMMUT137013.1	ENSMUST00000023934	ENSMUSG00000052305	Hbb-bs	0.704901	0.0104631
NONMMUT137013.1	ENSMUST00000159957	ENSMUSG00000021470	Ercc6l2	0.779374	0.00280407
NONMMUT137013.1	ENSMUST00000115617	ENSMUSG00000031167	Rbm3	0.868998	0.000242878
NONMMUT137013.1	ENSMUST00000061455	ENSMUSG00000044468	Fam46c	0.77676	0.00296004
NONMMUT137013.1	ENSMUST00000066337	ENSMUSG00000025270	Alas2	0.744302	0.00549873
NONMMUT137013.1	ENSMUST00000027817	ENSMUSG00000026532	Spta1	0.716627	0.00873239
NONMMUT137013.1	ENSMUST00000189980	ENSMUSG00000026782	Abi2	0.957003	1.07667e-06
NONMMUT137013.1	ENSMUST00000221272	ENSMUSG00000020590	Snx13	0.732415	0.00675132
NONMMUT137013.1	ENSMUST00000098192	ENSMUSG00000073940	Hbb-bt	0.779896	0.00277367
NONMMUT137013.1	ENSMUST00000149322	ENSMUSG00000032527	Pccb	0.74165	0.00576162
NONMMUT137013.1	ENSMUST00000166976	ENSMUSG00000055707	Klhl26	0.913407	3.31079e-05
NONMMUT137013.1	ENSMUST00000228588	ENSMUSG00000022199	Slc22a17	0.754094	0.00460571
NONMMUT137013.1	ENSMUST00000148706	ENSMUSG00000031392	Irak1	0.835126	0.000722405
NONMMUT137013.1	ENSMUST00000044036	ENSMUSG00000058318	Phf21a	0.906528	4.79487e-05
NONMMUT137013.1	ENSMUST00000031113	ENSMUSG00000029208	Guf1	0.70764	0.0100377
NONMMUT137013.1	ENSMUST00000166511	ENSMUSG00000020003	Pex7	0.85732	0.000364661
NONMMUT137013.1	ENSMUST00000142555	ENSMUSG00000069919	Hba-a1	0.736982	0.00624712
NONMMUT148648.1	ENSMUST00000108664	ENSMUSG00000020890	Gucy2e	0.7454	0.00539252
NONMMUT148648.1	ENSMUST00000114445	ENSMUSG00000029836	Cbx3	-0.765858	0.00368303
NONMMUT148648.1	ENSMUST00000134034	ENSMUSG00000023007	Prpf40b	-0.745407	0.00539188
NONMMUT148648.1	ENSMUST00000113229	ENSMUSG00000006262	Mob1b	-0.70082	0.0111214
NONMMUT148648.1	ENSMUST00000169828	ENSMUSG00000038615	Nfe2l1	-0.817463	0.00116437
NONMMUT148648.1	ENSMUST00000125690	ENSMUSG00000034075	Zdhhc5	0.799216	0.00181448
NONMMUT148648.1	ENSMUST00000114472	ENSMUSG00000002012	Pnck	-0.826751	0.000911806
NONMMUT148648.1	ENSMUST00000180052	ENSMUSG00000087279	4930544D05Rik	0.827622	0.000890504
NONMMUT148648.1	ENSMUST00000162155	ENSMUSG00000022416	Cacna1i	0.828382	0.00087222
NONMMUT148648.1	ENSMUST00000043441	ENSMUSG00000040363	Bcor	-0.706468	0.0102182
NONMMUT148648.1	ENSMUST00000208202	ENSMUSG00000030922	Lyrm1	0.784491	0.00251691
NONMMUT148648.1	ENSMUST00000147127	ENSMUSG00000031385	Plxnb3	0.834135	0.000743069
NONMMUT148648.1	ENSMUST00000027217	ENSMUSG00000026051	1500015O10Rik	0.722052	0.00800842
NONMMUT148648.1	ENSMUST00000106059	ENSMUSG00000040928	S100pbp	-0.74118	0.00580917
NONMMUT148648.1	ENSMUST00000136967	ENSMUSG00000075302	Erich2	0.767922	0.00353687
NONMMUT148648.1	ENSMUST00000188239	ENSMUSG00000041460	Cacna2d4	0.792185	0.002128
NONMMUT148648.1	ENSMUST00000053202	ENSMUSG00000043333	Rhbdl2	0.709334	0.00978136
NONMMUT148648.1	ENSMUST00000028864	ENSMUSG00000027386	Fbln7	0.731254	0.00688424
NONMMUT148648.1	ENSMUST00000106772	ENSMUSG00000025413	Ttc4	0.877874	0.000173692
NONMMUT148648.1	ENSMUST00000165316	ENSMUSG00000037851	Iars	0.719075	0.00839987
NONMMUT148648.1	ENSMUST00000119292	ENSMUSG00000024831	Ighmbp2	0.703433	0.0106964
NONMMUT148648.1	ENSMUST00000124289	ENSMUSG00000026553	Copa	0.808423	0.00145887
NONMMUT148648.1	ENSMUST00000172247	ENSMUSG00000004032	Gstm5	0.770693	0.00334758
NONMMUT106926.1	ENSMUST00000108447	ENSMUSG00000001323	Srr	-0.708175	0.00995631
NONMMUT106926.1	ENSMUST00000079130	ENSMUSG00000063445	Nmral1	0.896643	7.7915e-05
NONMMUT106926.1	ENSMUST00000114122	ENSMUSG00000002489	Tiam1	0.744577	0.00547199
NONMMUT106926.1	ENSMUST00000064503	ENSMUSG00000009207	Lnpk	0.708476	0.00991053
NONMMUT106926.1	ENSMUST00000098852	ENSMUSG00000032135	Mcam	0.722398	0.00796378
NONMMUT106926.1	ENSMUST00000207301	ENSMUSG00000037492	Zmat4	0.845877	0.000525581
NONMMUT106926.1	ENSMUST00000149407	ENSMUSG00000022580	Rhpn1	0.701627	0.0109888
NONMMUT087946.1	ENSMUST00000155910	ENSMUSG00000002265	Peg3	0.90037	6.52672e-05
NONMMUT087946.1	ENSMUST00000226314	ENSMUSG00000007589	Tinf2	0.769386	0.00343587
NONMMUT087946.1	ENSMUST00000110324	ENSMUSG00000027386	Fbln7	0.775453	0.00304052
NONMMUT087946.1	ENSMUST00000144030	ENSMUSG00000035310	Lin54	0.784402	0.00252168
NONMMUT087946.1	ENSMUST00000023934	ENSMUSG00000052305	Hbb-bs	0.71215	0.00936571
NONMMUT087946.1	ENSMUST00000159957	ENSMUSG00000021470	Ercc6l2	0.814741	0.00124773
NONMMUT087946.1	ENSMUST00000115617	ENSMUSG00000031167	Rbm3	0.785801	0.00244712
NONMMUT087946.1	ENSMUST00000121738	ENSMUSG00000001323	Srr	-0.715955	0.00882529
NONMMUT087946.1	ENSMUST00000061455	ENSMUSG00000044468	Fam46c	0.739164	0.00601654
NONMMUT087946.1	ENSMUST00000027817	ENSMUSG00000026532	Spta1	0.728084	0.00725721
NONMMUT087946.1	ENSMUST00000182087	ENSMUSG00000030380	Mzf1	0.799894	0.00178621
NONMMUT087946.1	ENSMUST00000189980	ENSMUSG00000026782	Abi2	0.851512	0.000440643
NONMMUT087946.1	ENSMUST00000114472	ENSMUSG00000002012	Pnck	0.705856	0.0103134
NONMMUT087946.1	ENSMUST00000098192	ENSMUSG00000073940	Hbb-bt	0.717394	0.0086272
NONMMUT087946.1	ENSMUST00000166976	ENSMUSG00000055707	Klhl26	0.847224	0.000504206
NONMMUT087946.1	ENSMUST00000107920	ENSMUSG00000018379	Srsf1	0.765519	0.00370743
NONMMUT087946.1	ENSMUST00000168309	ENSMUSG00000032375	Aph1b	0.701964	0.0109338
NONMMUT087946.1	ENSMUST00000111121	ENSMUSG00000059456	Ptk2b	0.815121	0.00123583
NONMMUT087946.1	ENSMUST00000148706	ENSMUSG00000031392	Irak1	0.918779	2.42589e-05
NONMMUT087946.1	ENSMUST00000044036	ENSMUSG00000058318	Phf21a	0.817939	0.00115024
NONMMUT087946.1	ENSMUST00000031113	ENSMUSG00000029208	Guf1	0.725951	0.00751656
NONMMUT087946.1	ENSMUST00000141962	ENSMUSG00000020156	Mum1	-0.700328	0.0112028
NONMMUT088222.1	ENSMUST00000120099	ENSMUSG00000022843	Clcn2	0.734862	0.00647753
NONMMUT088222.1	ENSMUST00000226314	ENSMUSG00000007589	Tinf2	-0.770762	0.00334295
NONMMUT088222.1	ENSMUST00000190158	ENSMUSG00000026782	Abi2	0.801228	0.00173165
NONMMUT088222.1	ENSMUST00000185893	ENSMUSG00000008136	Fhl2	0.876222	0.000185229
NONMMUT088222.1	ENSMUST00000108447	ENSMUSG00000001323	Srr	-0.704031	0.0106009
NONMMUT088222.1	ENSMUST00000227415	ENSMUSG00000044285	Gm1821	0.794057	0.00204077
NONMMUT088222.1	ENSMUST00000169828	ENSMUSG00000038615	Nfe2l1	-0.766999	0.00360163
NONMMUT088222.1	ENSMUST00000125690	ENSMUSG00000034075	Zdhhc5	0.835304	0.000718745
NONMMUT088222.1	ENSMUST00000121738	ENSMUSG00000001323	Srr	0.744665	0.00546344
NONMMUT088222.1	ENSMUST00000066187	ENSMUSG00000048540	Nhlh2	0.737668	0.00617394
NONMMUT088222.1	ENSMUST00000111510	ENSMUSG00000040170	Fmo2	-0.772895	0.00320275
NONMMUT088222.1	ENSMUST00000149566	ENSMUSG00000043716	Rpl7	0.758789	0.00421869
NONMMUT088222.1	ENSMUST00000173682	ENSMUSG00000035969	Rusc2	0.785284	0.00247448
NONMMUT088222.1	ENSMUST00000142519	ENSMUSG00000030588	Yif1b	0.814635	0.00125105
NONMMUT088222.1	ENSMUST00000114472	ENSMUSG00000002012	Pnck	-0.79716	0.00190223
NONMMUT088222.1	ENSMUST00000052342	ENSMUSG00000033767	Tmem131l	0.806477	0.00152912
NONMMUT088222.1	ENSMUST00000180052	ENSMUSG00000087279	4930544D05Rik	0.787387	0.00236467
NONMMUT088222.1	ENSMUST00000147127	ENSMUSG00000031385	Plxnb3	0.766177	0.00366016
NONMMUT088222.1	ENSMUST00000027217	ENSMUSG00000026051	1500015O10Rik	0.733017	0.00668319
NONMMUT088222.1	ENSMUST00000087122	ENSMUSG00000026207	Speg	0.72532	0.00759452
NONMMUT088222.1	ENSMUST00000188239	ENSMUSG00000041460	Cacna2d4	0.752298	0.0047606
NONMMUT088222.1	ENSMUST00000053202	ENSMUSG00000043333	Rhbdl2	0.771038	0.00332457
NONMMUT088222.1	ENSMUST00000141718	ENSMUSG00000040811	Eml2	0.711629	0.00944159
NONMMUT088222.1	ENSMUST00000178704	ENSMUSG00000020182	Ddc	0.761045	0.00404169
NONMMUT088222.1	ENSMUST00000124289	ENSMUSG00000026553	Copa	0.787656	0.0023509
NONMMUT088222.1	ENSMUST00000031113	ENSMUSG00000029208	Guf1	-0.747214	0.0052206
NONMMUT088222.1	ENSMUST00000118726	ENSMUSG00000044465	Fam160a2	0.74958	0.00500257
NONMMUT088222.1	ENSMUST00000086200	ENSMUSG00000029475	Kdm2b	-0.735002	0.00646216
NONMMUT088222.1	ENSMUST00000203804	ENSMUSG00000030134	Rasgef1a	-0.79079	0.00219484
NONMMUT088222.1	ENSMUST00000226438	ENSMUSG00000022270	Retreg1	0.797277	0.00189717
NONMMUT088222.1	ENSMUST00000028771	ENSMUSG00000027306	Nusap1	-0.808084	0.00147092
NONMMUT036274.2	ENSMUST00000098259	ENSMUSG00000047248	C2cd3	0.734155	0.00655583
NONMMUT036274.2	ENSMUST00000226314	ENSMUSG00000007589	Tinf2	0.757356	0.00433409
NONMMUT036274.2	ENSMUST00000080164	ENSMUSG00000029227	Fip1l1	0.78774	0.0023466
NONMMUT036274.2	ENSMUST00000023934	ENSMUSG00000052305	Hbb-bs	0.798653	0.00183821
NONMMUT036274.2	ENSMUST00000121738	ENSMUSG00000001323	Srr	-0.746747	0.00526442
NONMMUT036274.2	ENSMUST00000027817	ENSMUSG00000026532	Spta1	0.71338	0.00918845
NONMMUT036274.2	ENSMUST00000182087	ENSMUSG00000030380	Mzf1	0.702722	0.0108109
NONMMUT036274.2	ENSMUST00000059566	ENSMUSG00000027257	Pacsin3	0.778203	0.00287316
NONMMUT036274.2	ENSMUST00000103144	ENSMUSG00000020882	Cacnb1	0.70233	0.0108744
NONMMUT036274.2	ENSMUST00000218766	ENSMUSG00000033444	Specc1l	0.770331	0.00337185
NONMMUT036274.2	ENSMUST00000027217	ENSMUSG00000026051	1500015O10Rik	-0.722786	0.00791404
NONMMUT036274.2	ENSMUST00000018966	ENSMUSG00000018822	Sfrp5	-0.735408	0.00641759
NONMMUT036274.2	ENSMUST00000076700	ENSMUSG00000018654	Ikzf1	0.721101	0.00813192
NONMMUT036274.2	ENSMUST00000029707	ENSMUSG00000028069	Gpatch4	0.902617	5.84571e-05
NONMMUT036274.2	ENSMUST00000213663	ENSMUSG00000033392	Clasp2	0.706105	0.0102745
NONMMUT036274.2	ENSMUST00000008024	ENSMUSG00000007880	Arid1a	0.705001	0.0104472
NONMMUT036274.2	ENSMUST00000110995	ENSMUSG00000002948	Map2k7	0.848533	0.0004841
NONMMUT036274.2	ENSMUST00000093209	ENSMUSG00000069919	Hba-a1	0.707016	0.0101336
NONMMUT036274.2	ENSMUST00000226814	ENSMUSG00000039007	Cpq	-0.801276	0.00172969
NONMMUT036274.2	ENSMUST00000203925	ENSMUSG00000030276	Ttll3	-0.748859	0.00506827
NONMMUT036274.2	ENSMUST00000031113	ENSMUSG00000029208	Guf1	0.706736	0.0101767
NONMMUT036274.2	ENSMUST00000159430	ENSMUSG00000022335	Zfat	0.788708	0.00229761
NONMMUT036274.2	ENSMUST00000203804	ENSMUSG00000030134	Rasgef1a	0.706484	0.0102158
NONMMUT036274.2	ENSMUST00000162718	ENSMUSG00000029823	Luc7l2	0.744666	0.00546335
NONMMUT036274.2	ENSMUST00000142555	ENSMUSG00000069919	Hba-a1	0.746898	0.00525021
NONMMUT036274.2	ENSMUST00000028771	ENSMUSG00000027306	Nusap1	0.837772	0.000669404
NONMMUT145195.1	ENSMUST00000142409	ENSMUSG00000023805	Synj2	0.741649	0.00576167
NONMMUT145195.1	ENSMUST00000169418	ENSMUSG00000031422	Morf4l2	0.718271	0.00850801
NONMMUT145195.1	ENSMUST00000204343	ENSMUSG00000068328	Aup1	0.721204	0.00811847
NONMMUT062432.2	ENSMUST00000003726	ENSMUSG00000024002	Brd4	0.859311	0.000341115
NONMMUT062432.2	ENSMUST00000124942	ENSMUSG00000026872	Zeb2	0.877691	0.000174941
NONMMUT062432.2	ENSMUST00000208915	ENSMUSG00000024921	Smarca2	0.822369	0.00102504
NONMMUT062432.2	ENSMUST00000186451	ENSMUSG00000037428	Vgf	0.879381	0.000163666
NONMMUT062432.2	ENSMUST00000174774	ENSMUSG00000020661	Dnmt3a	0.866631	0.000264523
NONMMUT062432.2	ENSMUST00000111285	ENSMUSG00000040123	Zmym5	0.745212	0.00541059
NONMMUT062432.2	ENSMUST00000022311	ENSMUSG00000021786	Oxsm	0.736484	0.00630068
NONMMUT062432.2	ENSMUST00000107664	ENSMUSG00000028082	Sh3d19	0.906021	4.92196e-05
NONMMUT062432.2	ENSMUST00000041815	ENSMUSG00000060771	Tsga10	0.826341	0.000921971
NONMMUT062432.2	ENSMUST00000154051	ENSMUSG00000062949	Atp11c	0.930036	1.17303e-05
NONMMUT062432.2	ENSMUST00000022170	ENSMUSG00000021666	Gfm2	0.742186	0.00570772
NONMMUT062432.2	ENSMUST00000225380	ENSMUSG00000022052	Ppp2r2a	0.947298	2.92977e-06
NONMMUT062432.2	ENSMUST00000112811	ENSMUSG00000029312	Klhl8	0.934464	8.52342e-06
NONMMUT062432.2	ENSMUST00000064674	ENSMUSG00000006362	Cbfa2t3	0.818089	0.00114582
NONMMUT062432.2	ENSMUST00000204343	ENSMUSG00000068328	Aup1	0.714767	0.00899154
NONMMUT062432.2	ENSMUST00000113713	ENSMUSG00000071337	Tia1	0.736827	0.00626373
NONMMUT062432.2	ENSMUST00000223101	ENSMUSG00000034617	Mtrr	0.904547	5.3068e-05
NONMMUT062432.2	ENSMUST00000149105	ENSMUSG00000002342	Tmem161a	0.867758	0.000254039
NONMMUT062432.2	ENSMUST00000224135	ENSMUSG00000024743	Syt7	0.711055	0.00952576
NONMMUT062432.2	ENSMUST00000212990	ENSMUSG00000031708	Tecr	0.86945	0.000238903
NONMMUT148801.1	ENSMUST00000103111	ENSMUSG00000035877	Zhx3	0.713711	0.00914118
NONMMUT148801.1	ENSMUST00000124942	ENSMUSG00000026872	Zeb2	0.743709	0.00555669
NONMMUT148801.1	ENSMUST00000063303	ENSMUSG00000020389	Cdkl3	0.74665	0.00527356
NONMMUT148801.1	ENSMUST00000054266	ENSMUSG00000079020	Slc45a4	0.77925	0.00281133
NONMMUT148801.1	ENSMUST00000208915	ENSMUSG00000024921	Smarca2	0.923874	1.7701e-05
NONMMUT148801.1	ENSMUST00000172621	ENSMUSG00000028073	Pear1	0.926901	1.45262e-05
NONMMUT148801.1	ENSMUST00000111510	ENSMUSG00000040170	Fmo2	0.84288	0.000575654
NONMMUT148801.1	ENSMUST00000050497	ENSMUSG00000046679	C87436	0.878019	0.000172704
NONMMUT148801.1	ENSMUST00000195995	ENSMUSG00000042520	Ubap2l	0.938377	6.30697e-06
NONMMUT148801.1	ENSMUST00000154051	ENSMUSG00000062949	Atp11c	0.845505	0.00053161
NONMMUT148801.1	ENSMUST00000118952	ENSMUSG00000036779	Papd5	0.830671	0.000818902
NONMMUT148801.1	ENSMUST00000210106	ENSMUSG00000050708	Ftl1	0.916562	2.7651e-05
NONMMUT148801.1	ENSMUST00000022170	ENSMUSG00000021666	Gfm2	0.721553	0.008073
NONMMUT148801.1	ENSMUST00000112811	ENSMUSG00000029312	Klhl8	0.83452	0.000734984
NONMMUT148801.1	ENSMUST00000141902	ENSMUSG00000039753	Fbxl5	0.89139	9.89298e-05
NONMMUT148801.1	ENSMUST00000223495	ENSMUSG00000042213	Zfand4	0.775684	0.00302617
NONMMUT148801.1	ENSMUST00000031606	ENSMUSG00000029602	Rasal1	0.877842	0.000173911
NONMMUT148801.1	ENSMUST00000105421	ENSMUSG00000033444	Specc1l	0.791366	0.0021671
NONMMUT148801.1	ENSMUST00000176770	ENSMUSG00000032570	Atp2c1	0.888893	0.000110353
NONMMUT006327.2	ENSMUST00000017188	ENSMUSG00000060147	Serpinb6a	0.750148	0.00495122
NONMMUT006327.2	ENSMUST00000159616	ENSMUSG00000060780	Lrrtm1	0.789643	0.00225104
NONMMUT006327.2	ENSMUST00000208326	ENSMUSG00000003545	Fosb	0.74474	0.00545616
NONMMUT006327.2	ENSMUST00000121471	ENSMUSG00000020023	Tmcc3	0.826066	0.000928839
NONMMUT006327.2	ENSMUST00000113788	ENSMUSG00000033720	Sfxn5	0.753133	0.00468813
NONMMUT006327.2	ENSMUST00000168039	ENSMUSG00000032006	Pdgfd	0.735656	0.00639056
NONMMUT006327.2	ENSMUST00000208202	ENSMUSG00000030922	Lyrm1	0.709088	0.00981819
NONMMUT006327.2	ENSMUST00000194740	ENSMUSG00000039318	Rab3gap2	0.847121	0.000505817
NONMMUT006327.2	ENSMUST00000149343	ENSMUSG00000086155	9430041J12Rik	0.746794	0.00526003
NONMMUT006327.2	ENSMUST00000053202	ENSMUSG00000043333	Rhbdl2	0.702567	0.0108359
NONMMUT006327.2	ENSMUST00000112629	ENSMUSG00000026826	Nr4a2	0.802822	0.0016681
NONMMUT006327.2	ENSMUST00000106772	ENSMUSG00000025413	Ttc4	0.72852	0.007205
NONMMUT006327.2	ENSMUST00000111438	ENSMUSG00000029389	Ddx55	0.747566	0.00518766
NONMMUT006327.2	ENSMUST00000127938	ENSMUSG00000026171	Rnf25	0.714749	0.00899404
NONMMUT026219.2	ENSMUST00000019951	ENSMUSG00000019813	Cep57l1	0.790605	0.00220385
NONMMUT026219.2	ENSMUST00000113229	ENSMUSG00000006262	Mob1b	0.73394	0.00657969
NONMMUT026219.2	ENSMUST00000115336	ENSMUSG00000039632	Ccdc151	0.78095	0.00271307
NONMMUT026219.2	ENSMUST00000203580	ENSMUSG00000052144	Ppp4r2	0.86197	0.000311531
NONMMUT026219.2	ENSMUST00000207634	ENSMUSG00000030718	Ppme1	0.882448	0.000144664
NONMMUT026219.2	ENSMUST00000039074	ENSMUSG00000022623	Shank3	0.874326	0.000199194
NONMMUT026219.2	ENSMUST00000072699	ENSMUSG00000015217	Hmgb3	0.756979	0.00436486
NONMMUT026219.2	ENSMUST00000108273	ENSMUSG00000040536	Necab1	0.731505	0.00685543
NONMMUT026219.2	ENSMUST00000113744	ENSMUSG00000019359	Gdpd2	0.802576	0.00167776
NONMMUT026219.2	ENSMUST00000170865	ENSMUSG00000022019	Tdrd3	0.726276	0.00747655
NONMMUT114860.1	ENSMUST00000108664	ENSMUSG00000020890	Gucy2e	-0.723594	0.00781105
NONMMUT114860.1	ENSMUST00000155910	ENSMUSG00000002265	Peg3	0.878967	0.000166378
NONMMUT114860.1	ENSMUST00000226314	ENSMUSG00000007589	Tinf2	0.723331	0.00784443
NONMMUT114860.1	ENSMUST00000134034	ENSMUSG00000023007	Prpf40b	0.702291	0.0108806
NONMMUT114860.1	ENSMUST00000110324	ENSMUSG00000027386	Fbln7	0.730787	0.0069383
NONMMUT114860.1	ENSMUST00000220509	ENSMUSG00000017843	Ppp2r5c	0.752935	0.00470519
NONMMUT114860.1	ENSMUST00000034264	ENSMUSG00000031807	Pgls	0.80687	0.00151474
NONMMUT114860.1	ENSMUST00000023934	ENSMUSG00000052305	Hbb-bs	0.830948	0.000812626
NONMMUT114860.1	ENSMUST00000140691	ENSMUSG00000022194	Pabpn1	0.727362	0.00734417
NONMMUT114860.1	ENSMUST00000115617	ENSMUSG00000031167	Rbm3	0.723843	0.00777957
NONMMUT114860.1	ENSMUST00000119369	ENSMUSG00000030170	Wnt5b	-0.760167	0.0041099
NONMMUT114860.1	ENSMUST00000061455	ENSMUSG00000044468	Fam46c	0.839548	0.000635558
NONMMUT114860.1	ENSMUST00000066337	ENSMUSG00000025270	Alas2	0.769237	0.00344606
NONMMUT114860.1	ENSMUST00000027817	ENSMUSG00000026532	Spta1	0.762639	0.00392011
NONMMUT114860.1	ENSMUST00000111264	ENSMUSG00000026556	Vangl2	-0.722242	0.00798384
NONMMUT114860.1	ENSMUST00000182087	ENSMUSG00000030380	Mzf1	0.866838	0.000262568
NONMMUT114860.1	ENSMUST00000113788	ENSMUSG00000033720	Sfxn5	-0.768234	0.00351513
NONMMUT114860.1	ENSMUST00000189980	ENSMUSG00000026782	Abi2	0.706393	0.0102298
NONMMUT114860.1	ENSMUST00000170126	ENSMUSG00000022621	Rabl2	0.878098	0.000172171
NONMMUT114860.1	ENSMUST00000180052	ENSMUSG00000087279	4930544D05Rik	-0.725846	0.00752942
NONMMUT114860.1	ENSMUST00000098192	ENSMUSG00000073940	Hbb-bt	0.929509	1.21677e-05
NONMMUT114860.1	ENSMUST00000149322	ENSMUSG00000032527	Pccb	0.742878	0.00563872
NONMMUT114860.1	ENSMUST00000134570	ENSMUSG00000037020	Wdr62	0.793763	0.0020543
NONMMUT114860.1	ENSMUST00000066559	ENSMUSG00000027353	Mcm8	0.768584	0.00349089
NONMMUT114860.1	ENSMUST00000169088	ENSMUSG00000002900	Lamb1	0.852766	0.00042328
NONMMUT114860.1	ENSMUST00000064167	ENSMUSG00000028557	Rnf11	0.70278	0.0108015
NONMMUT114860.1	ENSMUST00000053202	ENSMUSG00000043333	Rhbdl2	-0.790648	0.00220178
NONMMUT114860.1	ENSMUST00000028864	ENSMUSG00000027386	Fbln7	-0.757762	0.00430116
NONMMUT114860.1	ENSMUST00000093207	ENSMUSG00000069917	Hba-a2	0.871616	0.000220566
NONMMUT114860.1	ENSMUST00000093209	ENSMUSG00000069919	Hba-a1	0.807878	0.00147828
NONMMUT114860.1	ENSMUST00000118580	ENSMUSG00000042594	Sh2b3	0.785953	0.00243917
NONMMUT114860.1	ENSMUST00000166511	ENSMUSG00000020003	Pex7	0.763609	0.00384748
NONMMUT114860.1	ENSMUST00000141962	ENSMUSG00000020156	Mum1	-0.788402	0.00231301
NONMMUT114860.1	ENSMUST00000106925	ENSMUSG00000027859	Ngf	-0.741828	0.00574364
NONMMUT114860.1	ENSMUST00000072666	ENSMUSG00000046886	Zfp474	-0.729031	0.00714427
NONMMUT114860.1	ENSMUST00000142555	ENSMUSG00000069919	Hba-a1	0.83555	0.000713706
NONMMUT114860.1	ENSMUST00000168124	ENSMUSG00000020840	Blmh	0.745269	0.00540512
NONMMUT141625.1	ENSMUST00000186465	ENSMUSG00000026219	Trip12	0.856101	0.000379694
NONMMUT141625.1	ENSMUST00000108030	ENSMUSG00000020513	Tubd1	0.799146	0.00181741
NONMMUT141625.1	ENSMUST00000113826	ENSMUSG00000031214	Ophn1	0.766673	0.00362472
NONMMUT141625.1	ENSMUST00000137217	ENSMUSG00000045180	Shroom2	0.947996	2.74413e-06
NONMMUT141625.1	ENSMUST00000179445	ENSMUSG00000017781	Pitpna	0.722082	0.0080045
NONMMUT141625.1	ENSMUST00000144168	ENSMUSG00000027215	Cd82	0.847175	0.000504977
NONMMUT141625.1	ENSMUST00000210910	ENSMUSG00000022935	Grik1	0.867847	0.000253219
NONMMUT141625.1	ENSMUST00000020581	ENSMUSG00000020331	Hcn2	0.940967	5.11106e-06
NONMMUT141625.1	ENSMUST00000107334	ENSMUSG00000074457	S100a16	0.991051	4.45249e-10
NONMMUT141625.1	ENSMUST00000003404	ENSMUSG00000003316	Glg1	0.780067	0.0027638
NONMMUT141625.1	ENSMUST00000122374	ENSMUSG00000023232	Serinc2	0.713127	0.00922475
NONMMUT141625.1	ENSMUST00000091246	ENSMUSG00000032633	Flcn	0.85782	0.000358632
NONMMUT141625.1	ENSMUST00000136967	ENSMUSG00000075302	Erich2	0.836121	0.00070212
NONMMUT141625.1	ENSMUST00000126573	ENSMUSG00000028613	Lrp8	0.858333	0.000352531
NONMMUT141625.1	ENSMUST00000165316	ENSMUSG00000037851	Iars	0.791502	0.00216056
NONMMUT141625.1	ENSMUST00000119292	ENSMUSG00000024831	Ighmbp2	0.818321	0.00113901
NONMMUT141625.1	ENSMUST00000172247	ENSMUSG00000004032	Gstm5	0.860132	0.000331756
NONMMUT105267.1	ENSMUST00000203775	ENSMUSG00000030043	Tacr1	0.87581	0.000188191
NONMMUT105267.1	ENSMUST00000167741	ENSMUSG00000024248	Cox7a2l	0.709705	0.00972575
NONMMUT105267.1	ENSMUST00000096299	ENSMUSG00000041380	Htr2c	0.878036	0.000172592
NONMMUT105267.1	ENSMUST00000195531	ENSMUSG00000052613	Pcdh15	0.81008	0.00140104
NONMMUT105267.1	ENSMUST00000042329	ENSMUSG00000042271	Nxt2	0.824862	0.000959378
NONMMUT105267.1	ENSMUST00000085412	ENSMUSG00000020953	Coch	0.866053	0.000270026
NONMMUT105267.1	ENSMUST00000110663	ENSMUSG00000022150	Dab2	0.702627	0.0108262
NONMMUT105267.1	ENSMUST00000115382	ENSMUSG00000062980	Cped1	0.733114	0.00667229
NONMMUT105267.1	ENSMUST00000164334	ENSMUSG00000000631	Myo18a	0.846926	0.000508884
NONMMUT105267.1	ENSMUST00000018966	ENSMUSG00000018822	Sfrp5	0.702702	0.0108142
NONMMUT105267.1	ENSMUST00000226814	ENSMUSG00000039007	Cpq	0.772615	0.00322084
NONMMUT105267.1	ENSMUST00000059825	ENSMUSG00000063681	Crb1	0.739967	0.00593329
NONMMUT105267.1	ENSMUST00000203925	ENSMUSG00000030276	Ttll3	0.749238	0.00503361
NONMMUT004127.2	ENSMUST00000108664	ENSMUSG00000020890	Gucy2e	0.822441	0.00102311
NONMMUT004127.2	ENSMUST00000186465	ENSMUSG00000026219	Trip12	0.73115	0.00689631
NONMMUT004127.2	ENSMUST00000114445	ENSMUSG00000029836	Cbx3	-0.712239	0.00935285
NONMMUT004127.2	ENSMUST00000134034	ENSMUSG00000023007	Prpf40b	-0.732183	0.00677781
NONMMUT004127.2	ENSMUST00000108030	ENSMUSG00000020513	Tubd1	0.766547	0.00363376
NONMMUT004127.2	ENSMUST00000110384	ENSMUSG00000036006	Ripor2	0.731256	0.006884
NONMMUT004127.2	ENSMUST00000188484	ENSMUSG00000069045	Ddx3y	0.719351	0.008363
NONMMUT004127.2	ENSMUST00000113788	ENSMUSG00000033720	Sfxn5	0.741145	0.00581271
NONMMUT004127.2	ENSMUST00000146916	ENSMUSG00000034771	Tle2	0.733754	0.00660048
NONMMUT004127.2	ENSMUST00000136967	ENSMUSG00000075302	Erich2	0.732641	0.00672569
NONMMUT004127.2	ENSMUST00000163530	ENSMUSG00000028107	Tars2	0.815659	0.00121911
NONMMUT004127.2	ENSMUST00000124877	ENSMUSG00000110344	Gm45716	0.725888	0.00752426
NONMMUT004127.2	ENSMUST00000028864	ENSMUSG00000027386	Fbln7	0.759007	0.00420134
NONMMUT004127.2	ENSMUST00000115113	ENSMUSG00000028999	Rint1	0.724299	0.00772205
NONMMUT004127.2	ENSMUST00000106772	ENSMUSG00000025413	Ttc4	0.851053	0.000447133
NONMMUT004127.2	ENSMUST00000189528	ENSMUSG00000053024	Cntn2	0.90648	4.80673e-05
NONMMUT004127.2	ENSMUST00000165316	ENSMUSG00000037851	Iars	0.736171	0.00633453
NONMMUT004127.2	ENSMUST00000119292	ENSMUSG00000024831	Ighmbp2	0.808191	0.00146711
NONMMUT004127.2	ENSMUST00000172247	ENSMUSG00000004032	Gstm5	0.795123	0.00199235
NONMMUT004127.2	ENSMUST00000044297	ENSMUSG00000035551	Igfbpl1	0.759999	0.00412304
NONMMUT004127.2	ENSMUST00000165555	ENSMUSG00000024294	Mib1	0.79608	0.00194959
NONMMUT004066.2	ENSMUST00000119650	ENSMUSG00000048997	Atxn7l2	0.700275	0.0112116
NONMMUT004066.2	ENSMUST00000185893	ENSMUSG00000008136	Fhl2	0.728826	0.00716863
NONMMUT004066.2	ENSMUST00000108447	ENSMUSG00000001323	Srr	-0.726853	0.00740605
NONMMUT004066.2	ENSMUST00000080164	ENSMUSG00000029227	Fip1l1	-0.789766	0.00224493
NONMMUT004066.2	ENSMUST00000032201	ENSMUSG00000030110	Ret	0.828466	0.000870209
NONMMUT004066.2	ENSMUST00000147104	ENSMUSG00000071337	Tia1	0.767879	0.00353981
NONMMUT004066.2	ENSMUST00000045543	ENSMUSG00000035228	Ccdc106	0.804193	0.00161488
NONMMUT004066.2	ENSMUST00000121738	ENSMUSG00000001323	Srr	0.808999	0.00143857
NONMMUT004066.2	ENSMUST00000142519	ENSMUSG00000030588	Yif1b	0.702988	0.0107679
NONMMUT004066.2	ENSMUST00000145138	ENSMUSG00000038346	Zfp384	-0.710729	0.00957379
NONMMUT004066.2	ENSMUST00000018966	ENSMUSG00000018822	Sfrp5	0.803396	0.00164564
NONMMUT004066.2	ENSMUST00000029707	ENSMUSG00000028069	Gpatch4	-0.739627	0.00596837
NONMMUT004066.2	ENSMUST00000213663	ENSMUSG00000033392	Clasp2	-0.745496	0.00538333
NONMMUT004066.2	ENSMUST00000134104	ENSMUSG00000044005	Gls2	-0.767878	0.00353992
NONMMUT004066.2	ENSMUST00000099462	ENSMUSG00000048240	Gng7	-0.724205	0.00773388
NONMMUT004066.2	ENSMUST00000226814	ENSMUSG00000039007	Cpq	0.812521	0.00131903
NONMMUT004066.2	ENSMUST00000179117	ENSMUSG00000067771	Gm14685	-0.739476	0.00598403
NONMMUT004066.2	ENSMUST00000172638	ENSMUSG00000029913	Prdm5	0.814483	0.00125585
NONMMUT004066.2	ENSMUST00000164904	ENSMUSG00000001687	Ubl3	0.719663	0.00832147
NONMMUT004066.2	ENSMUST00000203925	ENSMUSG00000030276	Ttll3	0.740764	0.0058515
NONMMUT004066.2	ENSMUST00000227062	ENSMUSG00000022637	Cblb	-0.746236	0.00531281
NONMMUT004066.2	ENSMUST00000159430	ENSMUSG00000022335	Zfat	-0.781883	0.00266029
NONMMUT004066.2	ENSMUST00000142664	ENSMUSG00000029470	P2rx4	-0.732576	0.00673314
NONMMUT004066.2	ENSMUST00000162718	ENSMUSG00000029823	Luc7l2	-0.756734	0.00438486
NONMMUT004066.2	ENSMUST00000166367	ENSMUSG00000032030	Cul5	-0.859766	0.000335899
NONMMUT004066.2	ENSMUST00000137345	ENSMUSG00000037772	Mrpl23	0.774691	0.00308813
NONMMUT093710.1	ENSMUST00000119650	ENSMUSG00000048997	Atxn7l2	0.709358	0.00977767
NONMMUT093710.1	ENSMUST00000186465	ENSMUSG00000026219	Trip12	0.753957	0.00461734
NONMMUT093710.1	ENSMUST00000108030	ENSMUSG00000020513	Tubd1	0.735014	0.00646084
NONMMUT093710.1	ENSMUST00000113826	ENSMUSG00000031214	Ophn1	0.759337	0.00417515
NONMMUT093710.1	ENSMUST00000227415	ENSMUSG00000044285	Gm1821	0.746924	0.00524783
NONMMUT093710.1	ENSMUST00000137217	ENSMUSG00000045180	Shroom2	0.891482	9.85262e-05
NONMMUT093710.1	ENSMUST00000179445	ENSMUSG00000017781	Pitpna	0.78362	0.00256413
NONMMUT093710.1	ENSMUST00000144168	ENSMUSG00000027215	Cd82	0.83546	0.000715546
NONMMUT093710.1	ENSMUST00000210910	ENSMUSG00000022935	Grik1	0.843941	0.000557515
NONMMUT093710.1	ENSMUST00000020581	ENSMUSG00000020331	Hcn2	0.857989	0.000356621
NONMMUT093710.1	ENSMUST00000052342	ENSMUSG00000033767	Tmem131l	0.767821	0.00354391
NONMMUT093710.1	ENSMUST00000124730	ENSMUSG00000037593	BC030499	0.815616	0.00122044
NONMMUT093710.1	ENSMUST00000107675	ENSMUSG00000028086	Fbxw7	0.706627	0.0101936
NONMMUT093710.1	ENSMUST00000107334	ENSMUSG00000074457	S100a16	0.856162	0.000378925
NONMMUT093710.1	ENSMUST00000003404	ENSMUSG00000003316	Glg1	0.8206	0.00107371
NONMMUT093710.1	ENSMUST00000147127	ENSMUSG00000031385	Plxnb3	0.824674	0.000964202
NONMMUT093710.1	ENSMUST00000027217	ENSMUSG00000026051	1500015O10Rik	0.753415	0.00466381
NONMMUT093710.1	ENSMUST00000087122	ENSMUSG00000026207	Speg	0.754965	0.00453189
NONMMUT093710.1	ENSMUST00000136967	ENSMUSG00000075302	Erich2	0.842804	0.00057697
NONMMUT093710.1	ENSMUST00000188239	ENSMUSG00000041460	Cacna2d4	0.736405	0.00630927
NONMMUT093710.1	ENSMUST00000028864	ENSMUSG00000027386	Fbln7	0.767052	0.00359792
NONMMUT093710.1	ENSMUST00000126573	ENSMUSG00000028613	Lrp8	0.874532	0.000197634
NONMMUT093710.1	ENSMUST00000178401	ENSMUSG00000095325	Zfp870	0.73167	0.00683646
NONMMUT093710.1	ENSMUST00000165316	ENSMUSG00000037851	Iars	0.855409	0.00038844
NONMMUT093710.1	ENSMUST00000124289	ENSMUSG00000026553	Copa	0.820096	0.00108791
NONMMUT093710.1	ENSMUST00000172247	ENSMUSG00000004032	Gstm5	0.780524	0.00273747
NONMMUT093710.1	ENSMUST00000118726	ENSMUSG00000044465	Fam160a2	0.754753	0.00454984
NONMMUT093710.1	ENSMUST00000110890	ENSMUSG00000025855	Prkar1b	0.735742	0.00638116
MSTRG.24990.2	ENSMUST00000084301	ENSMUSG00000028649	Macf1	0.999985	5.62761e-24
MSTRG.24990.2	ENSMUST00000185912	ENSMUSG00000010453	Kansl3	0.99969	2.2516e-17
MSTRG.24990.2	ENSMUST00000071026	ENSMUSG00000078812	Eif5a	0.722606	0.00793701
MSTRG.24990.2	ENSMUST00000111025	ENSMUSG00000022995	Enah	0.908935	4.22589e-05
MSTRG.24990.2	ENSMUST00000130704	ENSMUSG00000020220	Vps13d	0.970977	1.5447e-07
MSTRG.24990.2	ENSMUST00000062978	ENSMUSG00000049946	BC030500	0.819196	0.00111359
MSTRG.24990.2	ENSMUST00000113005	ENSMUSG00000034724	Cnot6l	0.99846	6.79554e-14
MSTRG.24990.2	ENSMUST00000167518	ENSMUSG00000037503	Fam168b	0.997593	6.33313e-13
MSTRG.24990.2	ENSMUST00000146030	ENSMUSG00000034958	Atcay	0.999859	4.42435e-19
MSTRG.24990.2	ENSMUST00000103144	ENSMUSG00000020882	Cacnb1	0.710875	0.00955218
MSTRG.24990.2	ENSMUST00000218766	ENSMUSG00000033444	Specc1l	0.746284	0.00530826
MSTRG.24990.2	ENSMUST00000068271	ENSMUSG00000026817	Ak1	0.764176	0.00380552
MSTRG.24990.2	ENSMUST00000120238	ENSMUSG00000029833	Trim24	0.710491	0.0096089
MSTRG.24990.2	ENSMUST00000139038	ENSMUSG00000058835	Abi1	0.891675	9.76855e-05
MSTRG.24990.2	ENSMUST00000182665	ENSMUSG00000069601	Ank3	0.999995	1.56599e-26
MSTRG.24990.2	ENSMUST00000117624	ENSMUSG00000037300	Ttc13	0.728008	0.0072663
MSTRG.24990.2	ENSMUST00000029347	ENSMUSG00000027778	Ift80	0.999331	1.05063e-15
NONMMUT052854.2	ENSMUST00000003726	ENSMUSG00000024002	Brd4	0.809209	0.0014312
NONMMUT052854.2	ENSMUST00000124942	ENSMUSG00000026872	Zeb2	0.797969	0.00186731
NONMMUT052854.2	ENSMUST00000164930	ENSMUSG00000032479	Map4	0.803257	0.00165106
NONMMUT052854.2	ENSMUST00000208915	ENSMUSG00000024921	Smarca2	0.777161	0.00293572
NONMMUT052854.2	ENSMUST00000186451	ENSMUSG00000037428	Vgf	0.75164	0.00481831
NONMMUT052854.2	ENSMUST00000053913	ENSMUSG00000004815	Dgkq	0.834364	0.000738267
NONMMUT052854.2	ENSMUST00000174774	ENSMUSG00000020661	Dnmt3a	0.847313	0.000502818
NONMMUT052854.2	ENSMUST00000111510	ENSMUSG00000040170	Fmo2	0.749815	0.00498128
NONMMUT052854.2	ENSMUST00000022311	ENSMUSG00000021786	Oxsm	0.891887	9.67706e-05
NONMMUT052854.2	ENSMUST00000107664	ENSMUSG00000028082	Sh3d19	0.847909	0.000493614
NONMMUT052854.2	ENSMUST00000041815	ENSMUSG00000060771	Tsga10	0.952638	1.73301e-06
NONMMUT052854.2	ENSMUST00000154051	ENSMUSG00000062949	Atp11c	0.878306	0.000170771
NONMMUT052854.2	ENSMUST00000022170	ENSMUSG00000021666	Gfm2	0.867114	0.000259992
NONMMUT052854.2	ENSMUST00000225380	ENSMUSG00000022052	Ppp2r2a	0.887165	0.000118851
NONMMUT052854.2	ENSMUST00000112811	ENSMUSG00000029312	Klhl8	0.892454	9.43507e-05
NONMMUT052854.2	ENSMUST00000064674	ENSMUSG00000006362	Cbfa2t3	0.927386	1.40621e-05
NONMMUT052854.2	ENSMUST00000113713	ENSMUSG00000071337	Tia1	0.75638	0.00441402
NONMMUT052854.2	ENSMUST00000054083	ENSMUSG00000046324	Ermp1	0.75472	0.0045526
NONMMUT052854.2	ENSMUST00000061008	ENSMUSG00000040473	Cfap69	0.783855	0.0025513
NONMMUT052854.2	ENSMUST00000223101	ENSMUSG00000034617	Mtrr	0.921074	2.1103e-05
NONMMUT052854.2	ENSMUST00000149105	ENSMUSG00000002342	Tmem161a	0.847594	0.000498458
NONMMUT052854.2	ENSMUST00000113744	ENSMUSG00000019359	Gdpd2	0.708002	0.00998263
NONMMUT052854.2	ENSMUST00000224135	ENSMUSG00000024743	Syt7	0.738643	0.00607096
NONMMUT052854.2	ENSMUST00000212990	ENSMUSG00000031708	Tecr	0.830621	0.000820046
ENSMUST00000193173	ENSMUST00000226314	ENSMUSG00000007589	Tinf2	-0.751135	0.00486303
ENSMUST00000193173	ENSMUST00000108447	ENSMUSG00000001323	Srr	-0.745507	0.00538229
ENSMUST00000193173	ENSMUST00000159832	ENSMUSG00000024797	Vps51	0.702384	0.0108656
ENSMUST00000193173	ENSMUST00000121738	ENSMUSG00000001323	Srr	0.736328	0.00631753
ENSMUST00000193173	ENSMUST00000119369	ENSMUSG00000030170	Wnt5b	0.710454	0.0096144
ENSMUST00000193173	ENSMUST00000085412	ENSMUSG00000020953	Coch	0.712751	0.00927877
ENSMUST00000193173	ENSMUST00000110663	ENSMUSG00000022150	Dab2	0.755856	0.00445739
ENSMUST00000193173	ENSMUST00000115382	ENSMUSG00000062980	Cped1	0.825887	0.000933318
ENSMUST00000193173	ENSMUST00000164334	ENSMUSG00000000631	Myo18a	0.868633	0.000246123
ENSMUST00000193173	ENSMUST00000163530	ENSMUSG00000028107	Tars2	0.762502	0.00393041
ENSMUST00000193173	ENSMUST00000124877	ENSMUSG00000110344	Gm45716	0.746501	0.00528772
ENSMUST00000193173	ENSMUST00000226814	ENSMUSG00000039007	Cpq	0.708808	0.00986043
ENSMUST00000193173	ENSMUST00000059825	ENSMUSG00000063681	Crb1	0.773625	0.00315577
ENSMUST00000193173	ENSMUST00000109057	ENSMUSG00000036275	9530068E07Rik	0.740478	0.00588068
ENSMUST00000193173	ENSMUST00000141962	ENSMUSG00000020156	Mum1	0.705594	0.0103542
ENSMUST00000193173	ENSMUST00000121766	ENSMUSG00000019817	Plagl1	0.719687	0.00831824
NONMMUT110723.1	ENSMUST00000151217	ENSMUSG00000085151	1110018N20Rik	0.799318	0.00181021
NONMMUT110723.1	ENSMUST00000054266	ENSMUSG00000079020	Slc45a4	0.840829	0.000611983
NONMMUT110723.1	ENSMUST00000208915	ENSMUSG00000024921	Smarca2	0.757611	0.00431334
NONMMUT110723.1	ENSMUST00000172621	ENSMUSG00000028073	Pear1	0.820139	0.00108668
NONMMUT110723.1	ENSMUST00000034264	ENSMUSG00000031807	Pgls	0.742452	0.00568109
NONMMUT110723.1	ENSMUST00000023934	ENSMUSG00000052305	Hbb-bs	0.717116	0.00866524
NONMMUT110723.1	ENSMUST00000071026	ENSMUSG00000078812	Eif5a	0.760853	0.00405651
NONMMUT110723.1	ENSMUST00000061455	ENSMUSG00000044468	Fam46c	0.778021	0.00288402
NONMMUT110723.1	ENSMUST00000027817	ENSMUSG00000026532	Spta1	0.797244	0.0018986
NONMMUT110723.1	ENSMUST00000111510	ENSMUSG00000040170	Fmo2	0.829146	0.00085414
NONMMUT110723.1	ENSMUST00000221272	ENSMUSG00000020590	Snx13	0.748159	0.00513266
NONMMUT110723.1	ENSMUST00000050497	ENSMUSG00000046679	C87436	0.794334	0.00202808
NONMMUT110723.1	ENSMUST00000180052	ENSMUSG00000087279	4930544D05Rik	-0.714131	0.00908139
NONMMUT110723.1	ENSMUST00000098192	ENSMUSG00000073940	Hbb-bt	0.700344	0.0112001
NONMMUT110723.1	ENSMUST00000195995	ENSMUSG00000042520	Ubap2l	0.793692	0.00205755
NONMMUT110723.1	ENSMUST00000151254	ENSMUSG00000030663	1110004F10Rik	0.770842	0.00333758
NONMMUT110723.1	ENSMUST00000139631	ENSMUSG00000029470	P2rx4	0.79107	0.00218132
NONMMUT110723.1	ENSMUST00000118952	ENSMUSG00000036779	Papd5	0.830077	0.000832503
NONMMUT110723.1	ENSMUST00000120238	ENSMUSG00000029833	Trim24	0.733397	0.00664044
NONMMUT110723.1	ENSMUST00000106059	ENSMUSG00000040928	S100pbp	0.731374	0.00687041
NONMMUT110723.1	ENSMUST00000168164	ENSMUSG00000038542	Pcid2	0.782909	0.00260316
NONMMUT110723.1	ENSMUST00000210106	ENSMUSG00000050708	Ftl1	0.707358	0.0100809
NONMMUT110723.1	ENSMUST00000053202	ENSMUSG00000043333	Rhbdl2	-0.706996	0.0101366
NONMMUT110723.1	ENSMUST00000141902	ENSMUSG00000039753	Fbxl5	0.75273	0.00472297
NONMMUT110723.1	ENSMUST00000093207	ENSMUSG00000069917	Hba-a2	0.821393	0.00105168
NONMMUT110723.1	ENSMUST00000093209	ENSMUSG00000069919	Hba-a1	0.80299	0.00166149
NONMMUT110723.1	ENSMUST00000223495	ENSMUSG00000042213	Zfand4	0.722379	0.00796622
NONMMUT110723.1	ENSMUST00000031113	ENSMUSG00000029208	Guf1	0.738446	0.00609164
NONMMUT110723.1	ENSMUST00000031606	ENSMUSG00000029602	Rasal1	0.723865	0.00777683
NONMMUT110723.1	ENSMUST00000105421	ENSMUSG00000033444	Specc1l	0.705037	0.0104416
NONMMUT110723.1	ENSMUST00000176770	ENSMUSG00000032570	Atp2c1	0.777584	0.0029102
NONMMUT110723.1	ENSMUST00000118828	ENSMUSG00000037098	Rab11fip3	0.783478	0.0025719
NONMMUT110723.1	ENSMUST00000142555	ENSMUSG00000069919	Hba-a1	0.730479	0.00697408
NONMMUT110723.1	ENSMUST00000110853	ENSMUSG00000074923	Pak6	0.771555	0.00329027
ENSMUST00000132584	ENSMUST00000164930	ENSMUSG00000032479	Map4	0.922125	1.97709e-05
ENSMUST00000132584	ENSMUST00000108447	ENSMUSG00000001323	Srr	0.765511	0.00370806
ENSMUST00000132584	ENSMUST00000053913	ENSMUSG00000004815	Dgkq	0.789107	0.00227764
ENSMUST00000132584	ENSMUST00000022311	ENSMUSG00000021786	Oxsm	0.869349	0.000239787
ENSMUST00000132584	ENSMUST00000049055	ENSMUSG00000035840	Lysmd3	0.794673	0.0020127
ENSMUST00000132584	ENSMUST00000059566	ENSMUSG00000027257	Pacsin3	0.705241	0.0104096
ENSMUST00000132584	ENSMUST00000170126	ENSMUSG00000022621	Rabl2	0.718944	0.0084174
ENSMUST00000132584	ENSMUST00000159903	ENSMUSG00000045962	Wnk1	0.750515	0.00491833
ENSMUST00000132584	ENSMUST00000029707	ENSMUSG00000028069	Gpatch4	0.826812	0.00091031
ENSMUST00000132584	ENSMUST00000022170	ENSMUSG00000021666	Gfm2	0.750473	0.00492208
ENSMUST00000132584	ENSMUST00000163530	ENSMUSG00000028107	Tars2	-0.73693	0.00625273
ENSMUST00000132584	ENSMUST00000213663	ENSMUSG00000033392	Clasp2	0.865774	0.000272717
ENSMUST00000132584	ENSMUST00000064674	ENSMUSG00000006362	Cbfa2t3	0.874402	0.000198614
ENSMUST00000132584	ENSMUST00000226814	ENSMUSG00000039007	Cpq	-0.726928	0.00739695
ENSMUST00000132584	ENSMUST00000113045	ENSMUSG00000042515	Mum1l1	0.861129	0.000320659
ENSMUST00000132584	ENSMUST00000054083	ENSMUSG00000046324	Ermp1	0.858474	0.000350868
ENSMUST00000132584	ENSMUST00000061008	ENSMUSG00000040473	Cfap69	0.779468	0.00279856
ENSMUST00000132584	ENSMUST00000142664	ENSMUSG00000029470	P2rx4	0.810569	0.00138429
ENSMUST00000132584	ENSMUST00000223101	ENSMUSG00000034617	Mtrr	0.768081	0.00352577
ENSMUST00000132584	ENSMUST00000028771	ENSMUSG00000027306	Nusap1	0.702428	0.0108584
ENSMUST00000155722	ENSMUST00000054266	ENSMUSG00000079020	Slc45a4	0.725325	0.00759393
ENSMUST00000155722	ENSMUST00000080164	ENSMUSG00000029227	Fip1l1	0.749822	0.00498066
ENSMUST00000155722	ENSMUST00000082121	ENSMUSG00000029276	Glmn	0.813717	0.00128024
ENSMUST00000155722	ENSMUST00000080386	ENSMUSG00000059475	Zfp426	0.766301	0.00365126
ENSMUST00000155722	ENSMUST00000195995	ENSMUSG00000042520	Ubap2l	0.781251	0.00269596
ENSMUST00000155722	ENSMUST00000168309	ENSMUSG00000032375	Aph1b	0.700313	0.0112053
ENSMUST00000155722	ENSMUST00000118952	ENSMUSG00000036779	Papd5	0.727401	0.00733954
ENSMUST00000155722	ENSMUST00000210106	ENSMUSG00000050708	Ftl1	0.755521	0.0044853
ENSMUST00000155722	ENSMUST00000008024	ENSMUSG00000007880	Arid1a	0.788936	0.00228619
ENSMUST00000155722	ENSMUST00000141902	ENSMUSG00000039753	Fbxl5	0.71276	0.00927749
ENSMUST00000155722	ENSMUST00000223495	ENSMUSG00000042213	Zfand4	0.790136	0.00222674
ENSMUST00000155722	ENSMUST00000031606	ENSMUSG00000029602	Rasal1	0.728031	0.00726352
ENSMUST00000155722	ENSMUST00000176770	ENSMUSG00000032570	Atp2c1	0.721459	0.00808533
ENSMUST00000223592	ENSMUST00000151217	ENSMUSG00000085151	1110018N20Rik	0.760438	0.00408876
ENSMUST00000223592	ENSMUST00000185893	ENSMUSG00000008136	Fhl2	-0.72139	0.0080943
ENSMUST00000223592	ENSMUST00000108447	ENSMUSG00000001323	Srr	0.795999	0.00195318
ENSMUST00000223592	ENSMUST00000080164	ENSMUSG00000029227	Fip1l1	0.862647	0.000304322
ENSMUST00000223592	ENSMUST00000023934	ENSMUSG00000052305	Hbb-bs	0.709913	0.00969479
ENSMUST00000223592	ENSMUST00000071026	ENSMUSG00000078812	Eif5a	0.729871	0.00704519
ENSMUST00000223592	ENSMUST00000045543	ENSMUSG00000035228	Ccdc106	-0.727036	0.00738378
ENSMUST00000223592	ENSMUST00000121738	ENSMUSG00000001323	Srr	-0.840763	0.000613179
ENSMUST00000223592	ENSMUST00000182087	ENSMUSG00000030380	Mzf1	0.74614	0.00532185
ENSMUST00000223592	ENSMUST00000111510	ENSMUSG00000040170	Fmo2	0.766664	0.00362538
ENSMUST00000223592	ENSMUST00000059566	ENSMUSG00000027257	Pacsin3	0.737913	0.00614792
ENSMUST00000223592	ENSMUST00000227944	ENSMUSG00000022098	Bmp1	0.719688	0.00831807
ENSMUST00000223592	ENSMUST00000145138	ENSMUSG00000038346	Zfp384	0.719958	0.00828233
ENSMUST00000223592	ENSMUST00000218766	ENSMUSG00000033444	Specc1l	0.767945	0.00353522
ENSMUST00000223592	ENSMUST00000110663	ENSMUSG00000022150	Dab2	-0.703444	0.0106947
ENSMUST00000223592	ENSMUST00000139631	ENSMUSG00000029470	P2rx4	0.809194	0.00143172
ENSMUST00000223592	ENSMUST00000115382	ENSMUSG00000062980	Cped1	-0.710492	0.00960885
ENSMUST00000223592	ENSMUST00000120238	ENSMUSG00000029833	Trim24	0.700025	0.0112532
ENSMUST00000223592	ENSMUST00000168164	ENSMUSG00000038542	Pcid2	0.755297	0.00450405
ENSMUST00000223592	ENSMUST00000018966	ENSMUSG00000018822	Sfrp5	-0.807469	0.00149302
ENSMUST00000223592	ENSMUST00000029707	ENSMUSG00000028069	Gpatch4	0.919546	2.31658e-05
ENSMUST00000223592	ENSMUST00000163530	ENSMUSG00000028107	Tars2	-0.748449	0.0051059
ENSMUST00000223592	ENSMUST00000139038	ENSMUSG00000058835	Abi1	0.714442	0.00903733
ENSMUST00000223592	ENSMUST00000213663	ENSMUSG00000033392	Clasp2	0.793111	0.00208451
ENSMUST00000223592	ENSMUST00000134104	ENSMUSG00000044005	Gls2	0.735467	0.00641113
ENSMUST00000223592	ENSMUST00000093207	ENSMUSG00000069917	Hba-a2	0.700317	0.0112046
ENSMUST00000223592	ENSMUST00000226814	ENSMUSG00000039007	Cpq	-0.842467	0.000582833
ENSMUST00000223592	ENSMUST00000179117	ENSMUSG00000067771	Gm14685	0.77499	0.0030694
ENSMUST00000223592	ENSMUST00000172638	ENSMUSG00000029913	Prdm5	-0.822088	0.00103266
ENSMUST00000223592	ENSMUST00000203925	ENSMUSG00000030276	Ttll3	-0.817853	0.0011528
ENSMUST00000223592	ENSMUST00000104937	ENSMUSG00000078137	Ankrd63	0.735159	0.00644492
ENSMUST00000223592	ENSMUST00000142496	ENSMUSG00000024948	Map4k2	-0.739514	0.00598009
ENSMUST00000223592	ENSMUST00000044297	ENSMUSG00000035551	Igfbpl1	-0.720846	0.00816534
ENSMUST00000223592	ENSMUST00000227062	ENSMUSG00000022637	Cblb	0.80747	0.00149297
ENSMUST00000223592	ENSMUST00000159430	ENSMUSG00000022335	Zfat	0.95501	1.34578e-06
ENSMUST00000223592	ENSMUST00000142664	ENSMUSG00000029470	P2rx4	0.806271	0.00153671
ENSMUST00000223592	ENSMUST00000162718	ENSMUSG00000029823	Luc7l2	0.858568	0.000349759
ENSMUST00000223592	ENSMUST00000166367	ENSMUSG00000032030	Cul5	0.771441	0.00329779
ENSMUST00000223592	ENSMUST00000121766	ENSMUSG00000019817	Plagl1	-0.744863	0.0054443
NONMMUT034609.2	ENSMUST00000203775	ENSMUSG00000030043	Tacr1	0.762048	0.00396483
NONMMUT034609.2	ENSMUST00000167741	ENSMUSG00000024248	Cox7a2l	0.724581	0.00768674
NONMMUT034609.2	ENSMUST00000161097	ENSMUSG00000032503	Arpp21	0.894819	8.47692e-05
NONMMUT034609.2	ENSMUST00000210060	ENSMUSG00000057342	Sphk2	0.915561	2.92985e-05
NONMMUT034609.2	ENSMUST00000199571	ENSMUSG00000068823	Csde1	1	0
NONMMUT034609.2	ENSMUST00000066187	ENSMUSG00000048540	Nhlh2	0.709053	0.00982352
NONMMUT034609.2	ENSMUST00000149566	ENSMUSG00000043716	Rpl7	0.786938	0.0023878
NONMMUT034609.2	ENSMUST00000105272	ENSMUSG00000020140	Lgr5	0.861676	0.000314696
NONMMUT034609.2	ENSMUST00000188239	ENSMUSG00000041460	Cacna2d4	0.707749	0.0100211
NONMMUT034609.2	ENSMUST00000043907	ENSMUSG00000038880	Mrps34	0.980405	2.20148e-08
NONMMUT034609.2	ENSMUST00000141718	ENSMUSG00000040811	Eml2	0.888893	0.000110354
NONMMUT034609.2	ENSMUST00000178704	ENSMUSG00000020182	Ddc	0.895721	8.1325e-05
NONMMUT034609.2	ENSMUST00000164904	ENSMUSG00000001687	Ubl3	0.765225	0.00372873
NONMMUT034609.2	ENSMUST00000097561	ENSMUSG00000026421	Csrp1	0.962405	5.55263e-07
NONMMUT034609.2	ENSMUST00000075922	ENSMUSG00000003847	Nfat5	0.748652	0.00508721
NONMMUT034609.2	ENSMUST00000226438	ENSMUSG00000022270	Retreg1	0.77285	0.00320562
NONMMUT034609.2	ENSMUST00000163370	ENSMUSG00000002489	Tiam1	1	1.32832e-79
NONMMUT113709.1	ENSMUST00000155910	ENSMUSG00000002265	Peg3	0.857642	0.000360774
NONMMUT113709.1	ENSMUST00000226314	ENSMUSG00000007589	Tinf2	0.837133	0.00068193
NONMMUT113709.1	ENSMUST00000159957	ENSMUSG00000021470	Ercc6l2	0.709288	0.00978826
NONMMUT113709.1	ENSMUST00000121738	ENSMUSG00000001323	Srr	-0.732363	0.00675725
NONMMUT113709.1	ENSMUST00000182087	ENSMUSG00000030380	Mzf1	0.723862	0.00777716
NONMMUT113709.1	ENSMUST00000189980	ENSMUSG00000026782	Abi2	0.813161	0.00129817
NONMMUT113709.1	ENSMUST00000166976	ENSMUSG00000055707	Klhl26	0.762715	0.00391441
NONMMUT113709.1	ENSMUST00000147127	ENSMUSG00000031385	Plxnb3	-0.702044	0.0109208
NONMMUT113709.1	ENSMUST00000228588	ENSMUSG00000022199	Slc22a17	0.851215	0.000444831
NONMMUT113709.1	ENSMUST00000169088	ENSMUSG00000002900	Lamb1	0.721208	0.00811792
NONMMUT113709.1	ENSMUST00000110995	ENSMUSG00000002948	Map2k7	0.705235	0.0104105
NONMMUT113709.1	ENSMUST00000148706	ENSMUSG00000031392	Irak1	0.721162	0.00812399
NONMMUT113709.1	ENSMUST00000203804	ENSMUSG00000030134	Rasgef1a	0.751144	0.00486219
NONMMUT113709.1	ENSMUST00000028771	ENSMUSG00000027306	Nusap1	0.714897	0.00897315
NONMMUT069287.2	ENSMUST00000003726	ENSMUSG00000024002	Brd4	0.865746	0.000272994
NONMMUT069287.2	ENSMUST00000134034	ENSMUSG00000023007	Prpf40b	0.767698	0.0035525
NONMMUT069287.2	ENSMUST00000164930	ENSMUSG00000032479	Map4	0.755049	0.00452483
NONMMUT069287.2	ENSMUST00000053913	ENSMUSG00000004815	Dgkq	0.728697	0.00718399
NONMMUT069287.2	ENSMUST00000174774	ENSMUSG00000020661	Dnmt3a	0.885077	0.000129788
NONMMUT069287.2	ENSMUST00000022311	ENSMUSG00000021786	Oxsm	0.898966	6.98266e-05
NONMMUT069287.2	ENSMUST00000049055	ENSMUSG00000035840	Lysmd3	0.862771	0.00030302
NONMMUT069287.2	ENSMUST00000107664	ENSMUSG00000028082	Sh3d19	0.867712	0.000254456
NONMMUT069287.2	ENSMUST00000059566	ENSMUSG00000027257	Pacsin3	0.705082	0.0104345
NONMMUT069287.2	ENSMUST00000170126	ENSMUSG00000022621	Rabl2	0.846393	0.000517309
NONMMUT069287.2	ENSMUST00000041815	ENSMUSG00000060771	Tsga10	0.748184	0.00513037
NONMMUT069287.2	ENSMUST00000159903	ENSMUSG00000045962	Wnk1	0.870121	0.000233099
NONMMUT069287.2	ENSMUST00000022170	ENSMUSG00000021666	Gfm2	0.722781	0.00791461
NONMMUT069287.2	ENSMUST00000064167	ENSMUSG00000028557	Rnf11	0.802116	0.00169601
NONMMUT069287.2	ENSMUST00000225380	ENSMUSG00000022052	Ppp2r2a	0.780226	0.00275458
NONMMUT069287.2	ENSMUST00000213663	ENSMUSG00000033392	Clasp2	0.712947	0.00925058
NONMMUT069287.2	ENSMUST00000064674	ENSMUSG00000006362	Cbfa2t3	0.894544	8.58438e-05
NONMMUT069287.2	ENSMUST00000113045	ENSMUSG00000042515	Mum1l1	0.785361	0.00247038
NONMMUT069287.2	ENSMUST00000113713	ENSMUSG00000071337	Tia1	0.90392	5.47732e-05
NONMMUT069287.2	ENSMUST00000054083	ENSMUSG00000046324	Ermp1	0.871018	0.000225514
NONMMUT069287.2	ENSMUST00000044297	ENSMUSG00000035551	Igfbpl1	-0.709192	0.00980255
NONMMUT069287.2	ENSMUST00000223101	ENSMUSG00000034617	Mtrr	0.869423	0.000239139
NONMMUT069287.2	ENSMUST00000149105	ENSMUSG00000002342	Tmem161a	0.886146	0.000124093
NONMMUT069287.2	ENSMUST00000224135	ENSMUSG00000024743	Syt7	0.727703	0.00730299
NONMMUT069287.2	ENSMUST00000212990	ENSMUSG00000031708	Tecr	0.874648	0.000196763
NONMMUT069287.2	ENSMUST00000168124	ENSMUSG00000020840	Blmh	0.709996	0.00968233
NONMMUT115379.1	ENSMUST00000103111	ENSMUSG00000035877	Zhx3	0.780507	0.00273843
NONMMUT115379.1	ENSMUST00000124942	ENSMUSG00000026872	Zeb2	0.826146	0.000926835
NONMMUT115379.1	ENSMUST00000208915	ENSMUSG00000024921	Smarca2	0.811545	0.00135136
NONMMUT115379.1	ENSMUST00000108447	ENSMUSG00000001323	Srr	0.740294	0.0058996
NONMMUT115379.1	ENSMUST00000172621	ENSMUSG00000028073	Pear1	0.776249	0.00299129
NONMMUT115379.1	ENSMUST00000111510	ENSMUSG00000040170	Fmo2	0.828313	0.000873874
NONMMUT115379.1	ENSMUST00000169418	ENSMUSG00000031422	Morf4l2	0.777069	0.0029413
NONMMUT115379.1	ENSMUST00000050497	ENSMUSG00000046679	C87436	0.742633	0.00566311
NONMMUT115379.1	ENSMUST00000195995	ENSMUSG00000042520	Ubap2l	0.887182	0.000118762
NONMMUT115379.1	ENSMUST00000154051	ENSMUSG00000062949	Atp11c	0.757158	0.00435023
NONMMUT115379.1	ENSMUST00000210106	ENSMUSG00000050708	Ftl1	0.802658	0.00167454
NONMMUT115379.1	ENSMUST00000134104	ENSMUSG00000044005	Gls2	0.757121	0.00435324
NONMMUT115379.1	ENSMUST00000112811	ENSMUSG00000029312	Klhl8	0.753481	0.00465814
NONMMUT115379.1	ENSMUST00000141902	ENSMUSG00000039753	Fbxl5	0.753402	0.00466496
NONMMUT115379.1	ENSMUST00000031606	ENSMUSG00000029602	Rasal1	0.769992	0.00339471
NONMMUT115379.1	ENSMUST00000176770	ENSMUSG00000032570	Atp2c1	0.748211	0.00512785
MSTRG.18030.2	ENSMUST00000000284	ENSMUSG00000000275	Trim25	0.810415	0.00138956
MSTRG.18030.2	ENSMUST00000115051	ENSMUSG00000061758	Akr1b10	0.746535	0.0052845
MSTRG.18030.2	ENSMUST00000094951	ENSMUSG00000064329	Scn1a	0.75147	0.00483338
MSTRG.18030.2	ENSMUST00000143379	ENSMUSG00000015837	Sqstm1	1	4.25061e-78
MSTRG.18030.2	ENSMUST00000205517	ENSMUSG00000049553	Polr1a	0.998125	1.8194e-13
MSTRG.18030.2	ENSMUST00000043441	ENSMUSG00000040363	Bcor	0.862138	0.000309732
MSTRG.18030.2	ENSMUST00000106224	ENSMUSG00000028649	Macf1	1	0
MSTRG.18030.2	ENSMUST00000113045	ENSMUSG00000042515	Mum1l1	0.780174	0.0027576
MSTRG.18030.2	ENSMUST00000168697	ENSMUSG00000069682	Gm10275	0.707494	0.0100601
MSTRG.18030.2	ENSMUST00000142664	ENSMUSG00000029470	P2rx4	0.749776	0.00498479
MSTRG.18030.2	ENSMUST00000108273	ENSMUSG00000040536	Necab1	0.784055	0.00254048
MSTRG.18030.4	ENSMUST00000084301	ENSMUSG00000028649	Macf1	0.883455	0.000138818
MSTRG.18030.4	ENSMUST00000185912	ENSMUSG00000010453	Kansl3	0.882278	0.00014567
MSTRG.18030.4	ENSMUST00000111025	ENSMUSG00000022995	Enah	0.893251	9.10327e-05
MSTRG.18030.4	ENSMUST00000216955	ENSMUSG00000031938	4931406C07Rik	0.724515	0.00769496
MSTRG.18030.4	ENSMUST00000130704	ENSMUSG00000020220	Vps13d	0.884948	0.000130489
MSTRG.18030.4	ENSMUST00000062978	ENSMUSG00000049946	BC030500	0.989495	9.90041e-10
MSTRG.18030.4	ENSMUST00000220574	ENSMUSG00000021033	Gstz1	0.713869	0.00911856
MSTRG.18030.4	ENSMUST00000154662	ENSMUSG00000056004	9330182L06Rik	0.77335	0.0031734
MSTRG.18030.4	ENSMUST00000113005	ENSMUSG00000034724	Cnot6l	0.902647	5.83703e-05
MSTRG.18030.4	ENSMUST00000167518	ENSMUSG00000037503	Fam168b	0.893952	8.81884e-05
MSTRG.18030.4	ENSMUST00000146030	ENSMUSG00000034958	Atcay	0.885757	0.000126143
MSTRG.18030.4	ENSMUST00000151254	ENSMUSG00000030663	1110004F10Rik	0.708002	0.00998262
MSTRG.18030.4	ENSMUST00000068271	ENSMUSG00000026817	Ak1	0.934342	8.60136e-06
MSTRG.18030.4	ENSMUST00000120238	ENSMUSG00000029833	Trim24	0.764021	0.00381696
MSTRG.18030.4	ENSMUST00000113611	ENSMUSG00000034055	Phka1	0.847876	0.00049412
MSTRG.18030.4	ENSMUST00000111233	ENSMUSG00000029674	Limk1	0.714601	0.00901493
MSTRG.18030.4	ENSMUST00000139038	ENSMUSG00000058835	Abi1	0.762372	0.00394027
MSTRG.18030.4	ENSMUST00000167816	ENSMUSG00000040877	Wdr25	0.712407	0.00932845
MSTRG.18030.4	ENSMUST00000182665	ENSMUSG00000069601	Ank3	0.883479	0.000138677
MSTRG.18030.4	ENSMUST00000117624	ENSMUSG00000037300	Ttc13	0.718654	0.00845638
MSTRG.18030.4	ENSMUST00000029347	ENSMUSG00000027778	Ift80	0.881416	0.000150855
MSTRG.18030.4	ENSMUST00000110853	ENSMUSG00000074923	Pak6	0.743865	0.00554142
MSTRG.18030.6	ENSMUST00000203775	ENSMUSG00000030043	Tacr1	0.762048	0.00396483
MSTRG.18030.6	ENSMUST00000167741	ENSMUSG00000024248	Cox7a2l	0.724581	0.00768674
MSTRG.18030.6	ENSMUST00000161097	ENSMUSG00000032503	Arpp21	0.894819	8.47692e-05
MSTRG.18030.6	ENSMUST00000210060	ENSMUSG00000057342	Sphk2	0.915561	2.92985e-05
MSTRG.18030.6	ENSMUST00000199571	ENSMUSG00000068823	Csde1	1	0
MSTRG.18030.6	ENSMUST00000066187	ENSMUSG00000048540	Nhlh2	0.709053	0.00982352
MSTRG.18030.6	ENSMUST00000149566	ENSMUSG00000043716	Rpl7	0.786938	0.0023878
MSTRG.18030.6	ENSMUST00000105272	ENSMUSG00000020140	Lgr5	0.861676	0.000314696
MSTRG.18030.6	ENSMUST00000188239	ENSMUSG00000041460	Cacna2d4	0.707749	0.0100211
MSTRG.18030.6	ENSMUST00000043907	ENSMUSG00000038880	Mrps34	0.980405	2.20148e-08
MSTRG.18030.6	ENSMUST00000141718	ENSMUSG00000040811	Eml2	0.888893	0.000110354
MSTRG.18030.6	ENSMUST00000178704	ENSMUSG00000020182	Ddc	0.895721	8.1325e-05
MSTRG.18030.6	ENSMUST00000164904	ENSMUSG00000001687	Ubl3	0.765225	0.00372873
MSTRG.18030.6	ENSMUST00000097561	ENSMUSG00000026421	Csrp1	0.962405	5.55263e-07
MSTRG.18030.6	ENSMUST00000075922	ENSMUSG00000003847	Nfat5	0.748652	0.00508721
MSTRG.18030.6	ENSMUST00000226438	ENSMUSG00000022270	Retreg1	0.77285	0.00320562
MSTRG.18030.6	ENSMUST00000163370	ENSMUSG00000002489	Tiam1	1	0
MSTRG.18030.7	ENSMUST00000120099	ENSMUSG00000022843	Clcn2	0.749817	0.00498108
MSTRG.18030.7	ENSMUST00000212227	ENSMUSG00000019261	Map1s	0.995427	1.56306e-11
MSTRG.18030.7	ENSMUST00000117645	ENSMUSG00000049624	Slc17a5	0.812996	0.00130353
MSTRG.18030.7	ENSMUST00000134703	ENSMUSG00000022436	Sh3bp1	0.99528	1.83073e-11
MSTRG.18030.7	ENSMUST00000107377	ENSMUSG00000028364	Tnc	0.852683	0.000424421
MSTRG.18030.7	ENSMUST00000106600	ENSMUSG00000028546	Elavl4	0.776475	0.00297745
MSTRG.18030.7	ENSMUST00000079464	ENSMUSG00000026202	Tuba4a	0.989753	8.74501e-10
MSTRG.18030.7	ENSMUST00000107675	ENSMUSG00000028086	Fbxw7	0.711843	0.00941032
MSTRG.18030.7	ENSMUST00000081125	ENSMUSG00000010505	Myt1	0.785874	0.00244331
MSTRG.18030.7	ENSMUST00000093995	ENSMUSG00000000632	Sez6	0.819663	0.0011002
MSTRG.18030.7	ENSMUST00000137345	ENSMUSG00000037772	Mrpl23	0.712589	0.00930214
NONMMUT128118.1	ENSMUST00000108664	ENSMUSG00000020890	Gucy2e	0.797321	0.00189525
NONMMUT128118.1	ENSMUST00000186465	ENSMUSG00000026219	Trip12	0.87433	0.000199165
NONMMUT128118.1	ENSMUST00000108030	ENSMUSG00000020513	Tubd1	0.821673	0.00104399
NONMMUT128118.1	ENSMUST00000219836	ENSMUSG00000025381	Cnpy2	0.725537	0.00756764
NONMMUT128118.1	ENSMUST00000110384	ENSMUSG00000036006	Ripor2	0.877214	0.000178231
NONMMUT128118.1	ENSMUST00000137217	ENSMUSG00000045180	Shroom2	0.708503	0.00990645
NONMMUT128118.1	ENSMUST00000188484	ENSMUSG00000069045	Ddx3y	0.866722	0.000263667
NONMMUT128118.1	ENSMUST00000111264	ENSMUSG00000026556	Vangl2	0.788838	0.00229109
NONMMUT128118.1	ENSMUST00000113788	ENSMUSG00000033720	Sfxn5	0.854793	0.000396357
NONMMUT128118.1	ENSMUST00000144168	ENSMUSG00000027215	Cd82	0.786084	0.00243228
NONMMUT128118.1	ENSMUST00000180052	ENSMUSG00000087279	4930544D05Rik	0.820573	0.00107447
NONMMUT128118.1	ENSMUST00000162155	ENSMUSG00000022416	Cacna1i	0.755547	0.00448317
NONMMUT128118.1	ENSMUST00000146916	ENSMUSG00000034771	Tle2	0.914039	3.19522e-05
NONMMUT128118.1	ENSMUST00000208202	ENSMUSG00000030922	Lyrm1	0.78683	0.00239338
NONMMUT128118.1	ENSMUST00000194740	ENSMUSG00000039318	Rab3gap2	0.720695	0.0081851
NONMMUT128118.1	ENSMUST00000136967	ENSMUSG00000075302	Erich2	0.776238	0.002992
NONMMUT128118.1	ENSMUST00000169701	ENSMUSG00000017286	Glod4	0.729834	0.00704953
NONMMUT128118.1	ENSMUST00000163530	ENSMUSG00000028107	Tars2	0.71645	0.00875673
NONMMUT128118.1	ENSMUST00000106772	ENSMUSG00000025413	Ttc4	0.847298	0.000503065
NONMMUT128118.1	ENSMUST00000165316	ENSMUSG00000037851	Iars	0.814188	0.00126521
NONMMUT128118.1	ENSMUST00000119292	ENSMUSG00000024831	Ighmbp2	0.78548	0.00246409
NONMMUT128118.1	ENSMUST00000172247	ENSMUSG00000004032	Gstm5	0.812358	0.00132439
MSTRG.41555.2	ENSMUST00000019951	ENSMUSG00000019813	Cep57l1	0.834491	0.000735589
MSTRG.41555.2	ENSMUST00000172621	ENSMUSG00000028073	Pear1	0.73838	0.00609865
MSTRG.41555.2	ENSMUST00000142409	ENSMUSG00000023805	Synj2	0.887343	0.000117952
MSTRG.41555.2	ENSMUST00000115336	ENSMUSG00000039632	Ccdc151	0.700975	0.0110959
MSTRG.41555.2	ENSMUST00000154662	ENSMUSG00000056004	9330182L06Rik	0.721676	0.0080571
MSTRG.41555.2	ENSMUST00000050497	ENSMUSG00000046679	C87436	0.734317	0.00653778
MSTRG.41555.2	ENSMUST00000195995	ENSMUSG00000042520	Ubap2l	0.861235	0.000319496
MSTRG.41555.2	ENSMUST00000118952	ENSMUSG00000036779	Papd5	0.729034	0.00714384
MSTRG.41555.2	ENSMUST00000106059	ENSMUSG00000040928	S100pbp	0.751525	0.00482848
MSTRG.41555.2	ENSMUST00000141902	ENSMUSG00000039753	Fbxl5	0.783281	0.00258271
MSTRG.41555.2	ENSMUST00000223495	ENSMUSG00000042213	Zfand4	0.834475	0.000735938
MSTRG.41555.2	ENSMUST00000174595	ENSMUSG00000034254	Agpat1	0.751585	0.00482323
MSTRG.41555.2	ENSMUST00000031606	ENSMUSG00000029602	Rasal1	0.771044	0.00332412
MSTRG.41555.2	ENSMUST00000169927	ENSMUSG00000042429	Adora1	0.725222	0.00760671
MSTRG.41555.2	ENSMUST00000176770	ENSMUSG00000032570	Atp2c1	0.776426	0.00298045
NONMMUT131745.1	ENSMUST00000108664	ENSMUSG00000020890	Gucy2e	-0.729593	0.00707787
NONMMUT131745.1	ENSMUST00000155910	ENSMUSG00000002265	Peg3	0.76388	0.00382739
NONMMUT131745.1	ENSMUST00000098259	ENSMUSG00000047248	C2cd3	0.739401	0.00599179
NONMMUT131745.1	ENSMUST00000134034	ENSMUSG00000023007	Prpf40b	0.788655	0.00230027
NONMMUT131745.1	ENSMUST00000220509	ENSMUSG00000017843	Ppp2r5c	0.723827	0.00778161
NONMMUT131745.1	ENSMUST00000034264	ENSMUSG00000031807	Pgls	0.713262	0.00920531
NONMMUT131745.1	ENSMUST00000140691	ENSMUSG00000022194	Pabpn1	0.77317	0.00318499
NONMMUT131745.1	ENSMUST00000150473	ENSMUSG00000026843	Fubp3	0.703744	0.0106467
NONMMUT131745.1	ENSMUST00000169828	ENSMUSG00000038615	Nfe2l1	0.724012	0.00775827
NONMMUT131745.1	ENSMUST00000125690	ENSMUSG00000034075	Zdhhc5	-0.753474	0.00465874
NONMMUT131745.1	ENSMUST00000074618	ENSMUSG00000027544	Nfatc2	0.850736	0.000451651
NONMMUT131745.1	ENSMUST00000124557	ENSMUSG00000024118	Tedc2	0.763248	0.00387436
NONMMUT131745.1	ENSMUST00000182087	ENSMUSG00000030380	Mzf1	0.888753	0.000111023
NONMMUT131745.1	ENSMUST00000114472	ENSMUSG00000002012	Pnck	0.730269	0.00699858
NONMMUT131745.1	ENSMUST00000098192	ENSMUSG00000073940	Hbb-bt	0.741048	0.0058225
NONMMUT131745.1	ENSMUST00000149322	ENSMUSG00000032527	Pccb	0.740654	0.00586275
NONMMUT131745.1	ENSMUST00000134570	ENSMUSG00000037020	Wdr62	0.751319	0.00484675
NONMMUT131745.1	ENSMUST00000076700	ENSMUSG00000018654	Ikzf1	0.835828	0.000708045
NONMMUT131745.1	ENSMUST00000170468	ENSMUSG00000029507	Pus1	0.705025	0.0104436
NONMMUT131745.1	ENSMUST00000053202	ENSMUSG00000043333	Rhbdl2	-0.726406	0.00746061
NONMMUT131745.1	ENSMUST00000118580	ENSMUSG00000042594	Sh2b3	0.721169	0.00812311
NONMMUT131745.1	ENSMUST00000168698	ENSMUSG00000031827	Cotl1	0.712285	0.0093462
NONMMUT131745.1	ENSMUST00000166511	ENSMUSG00000020003	Pex7	0.726751	0.00741845
NONMMUT131745.1	ENSMUST00000212205	ENSMUSG00000031930	Wwp2	0.769125	0.00345367
NONMMUT023686.2	ENSMUST00000164930	ENSMUSG00000032479	Map4	0.833685	0.000752615
NONMMUT023686.2	ENSMUST00000212457	ENSMUSG00000041372	B4galnt3	0.772369	0.00323685
NONMMUT023686.2	ENSMUST00000053913	ENSMUSG00000004815	Dgkq	0.776374	0.00298363
NONMMUT023686.2	ENSMUST00000174774	ENSMUSG00000020661	Dnmt3a	0.717653	0.00859179
NONMMUT023686.2	ENSMUST00000022311	ENSMUSG00000021786	Oxsm	0.93555	7.85502e-06
NONMMUT023686.2	ENSMUST00000049055	ENSMUSG00000035840	Lysmd3	0.809656	0.00141567
NONMMUT023686.2	ENSMUST00000159903	ENSMUSG00000045962	Wnk1	0.775542	0.00303498
NONMMUT023686.2	ENSMUST00000022170	ENSMUSG00000021666	Gfm2	0.706606	0.0101967
NONMMUT023686.2	ENSMUST00000213663	ENSMUSG00000033392	Clasp2	0.725641	0.00755476
NONMMUT023686.2	ENSMUST00000064674	ENSMUSG00000006362	Cbfa2t3	0.868344	0.000248713
NONMMUT023686.2	ENSMUST00000113045	ENSMUSG00000042515	Mum1l1	0.960303	7.26252e-07
NONMMUT023686.2	ENSMUST00000113713	ENSMUSG00000071337	Tia1	0.73421	0.00654972
NONMMUT023686.2	ENSMUST00000054083	ENSMUSG00000046324	Ermp1	0.977779	4.11075e-08
NONMMUT023686.2	ENSMUST00000061008	ENSMUSG00000040473	Cfap69	0.743663	0.00556121
NONMMUT023686.2	ENSMUST00000223101	ENSMUSG00000034617	Mtrr	0.735098	0.00645158
NONMMUT023686.2	ENSMUST00000149105	ENSMUSG00000002342	Tmem161a	0.743811	0.0055467
NONMMUT023686.2	ENSMUST00000212990	ENSMUSG00000031708	Tecr	0.707674	0.0100325
NONMMUT023686.2	ENSMUST00000168129	ENSMUSG00000020628	Trappc12	0.773984	0.00313286
NONMMUT102807.1	ENSMUST00000212227	ENSMUSG00000019261	Map1s	0.704791	0.0104804
NONMMUT102807.1	ENSMUST00000033480	ENSMUSG00000062949	Atp11c	0.704306	0.0105571
NONMMUT102807.1	ENSMUST00000219836	ENSMUSG00000025381	Cnpy2	0.780708	0.00272692
NONMMUT102807.1	ENSMUST00000134703	ENSMUSG00000022436	Sh3bp1	0.758854	0.00421347
NONMMUT102807.1	ENSMUST00000159832	ENSMUSG00000024797	Vps51	0.803859	0.0016277
NONMMUT102807.1	ENSMUST00000110324	ENSMUSG00000027386	Fbln7	-0.701906	0.0109433
NONMMUT102807.1	ENSMUST00000107377	ENSMUSG00000028364	Tnc	0.794324	0.00202856
NONMMUT102807.1	ENSMUST00000106600	ENSMUSG00000028546	Elavl4	0.760071	0.0041174
NONMMUT102807.1	ENSMUST00000182087	ENSMUSG00000030380	Mzf1	-0.71801	0.00854339
NONMMUT102807.1	ENSMUST00000113788	ENSMUSG00000033720	Sfxn5	0.712616	0.00929822
NONMMUT102807.1	ENSMUST00000064503	ENSMUSG00000009207	Lnpk	0.750605	0.00491022
NONMMUT102807.1	ENSMUST00000079464	ENSMUSG00000026202	Tuba4a	0.76085	0.00405676
NONMMUT102807.1	ENSMUST00000168039	ENSMUSG00000032006	Pdgfd	0.805561	0.00156309
NONMMUT102807.1	ENSMUST00000054301	ENSMUSG00000003123	Lipe	0.752024	0.00478458
NONMMUT102807.1	ENSMUST00000053202	ENSMUSG00000043333	Rhbdl2	0.760502	0.00408381
NONMMUT102807.1	ENSMUST00000093207	ENSMUSG00000069917	Hba-a2	-0.713844	0.00912221
NONMMUT102807.1	ENSMUST00000081125	ENSMUSG00000010505	Myt1	0.733451	0.0066344
NONMMUT102807.1	ENSMUST00000111438	ENSMUSG00000029389	Ddx55	0.700555	0.0111652
[truncated: 44,732 more rows]

## Sheet: EPC method
Top 20 in network top500_network.edge.txt ranked by EPC method
Rank	Name	Score
5	Ank3	9.606
3	Atcay	9.708
2	Cnot6l	9.797
11	ENSMUST00000155191	5.922
6	Fam168b	9.577
4	Ift80	9.65
7	Kansl3	9.563
1	Macf1	11.055
19	MSTRG.12713.1	5.737
16	MSTRG.18029.6	5.775
18	MSTRG.24543.1	5.754
12	MSTRG.53932.2	5.867
9	NONMMUT014183.2	6.006
20	NONMMUT059281.2	5.724
10	NONMMUT072370.2	6.005
13	NONMMUT072383.2	5.843
8	NONMMUT128066.1	6.061
14	NONMMUT146592.1	5.837
17	NONMMUT147148.1	5.759
15	NONMMUT148168.1	5.783

## Sheet: Closeness method
Top 30 in network top500_network.edge.txt ranked by Closeness method
Rank	Name	Score
4	Ank3	40.5
2	Atcay	41.1667
4	Cnot6l	40.5
10	ENSMUST00000155191	32.6667
10	ENSMUST00000191079	32.6667
7	Fam168b	39.8333
2	Ift80	41.1667
4	Kansl3	40.5
1	Macf1	55
10	MSTRG.13693.4	32.6667
10	MSTRG.18029.6	32.6667
10	MSTRG.24543.1	32.6667
10	MSTRG.24990.2	32.6667
10	MSTRG.46156.19	32.6667
10	MSTRG.8849.62	32.6667
10	NONMMUT008068.2	32.6667
10	NONMMUT014183.2	32.6667
10	NONMMUT019049.2	32.6667
10	NONMMUT045500.2	32.6667
10	NONMMUT059281.2	32.6667
10	NONMMUT072370.2	32.6667
10	NONMMUT072383.2	32.6667
10	NONMMUT098000.1	32.6667
10	NONMMUT146418.1	32.6667
10	NONMMUT147133.1	32.6667
10	NONMMUT147147.1	32.6667
10	NONMMUT147148.1	32.6667
10	NONMMUT148168.1	32.6667
9	Sqstm1	32.8333
8	Tecr	33.5

## Sheet: EcCentricity method
Top 55 in network top500_network.edge.txt ranked by EcCentricity method
Rank	Name	Score
3	ENSMUST00000155191	0.083682
3	ENSMUST00000191079	0.083682
1	Macf1	0.125523
2	Map1s	0.0962343
3	MSTRG.12713.1	0.083682
3	MSTRG.13693.4	0.083682
3	MSTRG.18029.3	0.083682
3	MSTRG.18029.6	0.083682
3	MSTRG.18030.2	0.083682
3	MSTRG.24543.1	0.083682
3	MSTRG.24990.2	0.083682
3	MSTRG.25711.2	0.083682
3	MSTRG.31922.1	0.083682
3	MSTRG.32437.9	0.083682
3	MSTRG.3683.26	0.083682
3	MSTRG.46156.19	0.083682
3	MSTRG.53932.2	0.083682
3	MSTRG.53938.5	0.083682
3	MSTRG.59375.113	0.083682
3	MSTRG.8849.31	0.083682
3	MSTRG.8849.62	0.083682
3	NONMMUT008068.2	0.083682
3	NONMMUT012812.2	0.083682
3	NONMMUT014183.2	0.083682
3	NONMMUT018664.2	0.083682
3	NONMMUT019049.2	0.083682
3	NONMMUT019396.2	0.083682
3	NONMMUT024383.2	0.083682
3	NONMMUT026354.2	0.083682
3	NONMMUT027030.2	0.083682
54	NONMMUT029743.2	0.0732218
3	NONMMUT041613.2	0.083682
3	NONMMUT045500.2	0.083682
3	NONMMUT047623.2	0.083682
3	NONMMUT052017.2	0.083682
3	NONMMUT059281.2	0.083682
54	NONMMUT060139.2	0.0732218
3	NONMMUT061744.2	0.083682
3	NONMMUT065154.2	0.083682
3	NONMMUT065495.2	0.083682
3	NONMMUT070058.2	0.083682
3	NONMMUT072370.2	0.083682
3	NONMMUT072381.2	0.083682
3	NONMMUT072383.2	0.083682
3	NONMMUT098000.1	0.083682
3	NONMMUT128066.1	0.083682
3	NONMMUT138754.1	0.083682
3	NONMMUT139997.1	0.083682
3	NONMMUT146198.1	0.083682
3	NONMMUT146418.1	0.083682
3	NONMMUT146592.1	0.083682
3	NONMMUT147133.1	0.083682
3	NONMMUT147147.1	0.083682
3	NONMMUT147148.1	0.083682
3	NONMMUT148168.1	0.083682
