# Supplementary material for: Comprehensive analysis of the coding and non-coding RNA transcriptome expression profiles of hippocampus tissue in tx-J animal model of Wilson's disease
Source: Sci Rep. 2023 Jun 7;13:9252. doi: 10.1038/s41598-023-36503-8 (PMC10247767; doi:10.1038/s41598-023-36503-8)
Supplement: Supplementary file 19 — Supplementary Table 15. [file 41598_2023_36503_MOESM19_ESM.xls]

## Sheet: 12
node_name	MCC	DMNC	MNC	Degree	EPC	BottleNeck	EcCentricity	Closeness	Radiality	Betweenness	Stress	ClusteringCoefficient
ENSMUST00000134252	1	0	1	1	1.121	1	0.00833	1.5	0.05	0	0	0
NONMMUT142508.1	1	0	1	1	1.121	1	0.00833	1.5	0.05	0	0	0
NONMMUT000962.2	1	0	1	1	1.443	1	0.03333	11.3333	0.4058	0	0	0
NONMMUT011172.2	1	0	1	1	1.44	1	0.075	13.5	0.17308	0	0	0
Zfp384	1	0	1	1	1.116	1	0.01111	1	0.03333	0	0	0
NONMMUT088568.1	1	0	1	1	1.116	1	0.01111	1	0.03333	0	0	0
Gm14685	1	0	1	1	1.097	1	0.01111	1	0.03333	0	0	0
NONMMUT033143.2	1	0	1	1	1.097	1	0.01111	1	0.03333	0	0	0
NONMMUT004434.2	1	0	1	1	1.163	1	0.01111	2.83333	0.09333	0	0	0
NONMMUT004017.2	1	0	1	1	1.445	1	0.03333	11.5833	0.41739	0	0	0
NONMMUT006253.2	1	0	1	1	1.446	1	0.075	13.5	0.17308	0	0	0
Fam168b	23	0	1	23	14.715	23	0.08194	35.5	1.29981	72.2857	506	0
NONMMUT053565.2	2	0	1	2	1.867	1	0.08611	16	0.20093	0.06897	2	0
NONMMUT070058.2	4	0	1	4	7.42	5	0.10926	30.1667	1.33937	6.64877	490	0
NONMMUT060139.2	1	0	1	1	1.322	1	0.075	13.5	0.17308	0	0	0
NONMMUT026047.2	1	0	1	1	1.426	1	0.075	13.5	0.17308	0	0	0
NONMMUT029743.2	1	0	1	1	1.433	1	0.075	13.5	0.17308	0	0	0
NONMMUT015204.2	1	0	1	1	1.417	1	0.075	13.5	0.17308	0	0	0
NONMMUT054414.2	1	0	1	1	1.516	1	0.075	13.5	0.17308	0	0	0
NONMMUT049772.2	2	0	1	2	2.084	1	0.08611	16	0.20093	0.06897	2	0
MSTRG.3447.2	1	0	1	1	1.389	1	0.075	13.5	0.17308	0	0	0
NONMMUT061744.2	1	0	1	1	2.746	1	0.06556	22.65	1.0455	0	0	0
NONMMUT024972.2	1	0	1	1	1.459	1	0.075	13.5	0.17308	0	0	0
MSTRG.20628.1	1	0	1	1	1.393	1	0.075	13.5	0.17308	0	0	0
MSTRG.35606.17	1	0	1	1	1.45	1	0.075	13.5	0.17308	0	0	0
NONMMUT146886.1	1	0	1	1	1.391	1	0.075	13.5	0.17308	0	0	0
NONMMUT114508.1	1	0	1	1	1.485	1	0.075	13.5	0.17308	0	0	0
NONMMUT137268.1	1	0	1	1	1.432	1	0.075	13.5	0.17308	0	0	0
NONMMUT135162.1	1	0	1	1	1.384	1	0.075	13.5	0.17308	0	0	0
ENSMUST00000147198	1	0	1	1	1.447	1	0.075	13.5	0.17308	0	0	0
MSTRG.53920.1	1	0	1	1	1.42	1	0.075	13.5	0.17308	0	0	0
MSTRG.28570.2	1	0	1	1	1.347	1	0.075	13.5	0.17308	0	0	0
NONMMUT006358.2	1	0	1	1	1.382	1	0.075	13.5	0.17308	0	0	0
NONMMUT029862.2	1	0	1	1	1.448	1	0.075	13.5	0.17308	0	0	0
MSTRG.57468.2	1	0	1	1	1.44	1	0.075	13.5	0.17308	0	0	0
NONMMUT142509.1	1	0	1	1	1.419	1	0.075	13.5	0.17308	0	0	0
NONMMUT096175.1	1	0	1	1	1.387	1	0.075	13.5	0.17308	0	0	0
NONMMUT143193.1	1	0	1	1	1.375	1	0.075	13.5	0.17308	0	0	0
Blmh	1	0	1	1	1.102	1	0.01111	1	0.03333	0	0	0
MSTRG.40818.2	1	0	1	1	1.102	1	0.01111	1	0.03333	0	0	0
Polr1a	18	0	1	18	6.981	19	0.06556	31.0333	1.18678	102	306	0
NONMMUT015203.2	1	0	1	1	1.4	1	0.075	13.5	0.17308	0	0	0
MSTRG.32437.4	1	0	1	1	1.35	1	0.03333	11.5833	0.41739	0	0	0
Ttc13	1	0	1	1	1.117	1	0.01111	1	0.03333	0	0	0
ENSMUST00000148700	1	0	1	1	1.117	1	0.01111	1	0.03333	0	0	0
Tecr	26	0	1	26	3.877	27	0.15	26	0.31731	650	650	0
MSTRG.8450.2	1	0	1	1	1.331	1	0.075	13.5	0.17308	0	0	0
Ripor2	4	0	1	4	1.449	6	0.01667	4.5	0.12	15	20	0
NONMMUT036688.2	1	0	1	1	1.145	1	0.01111	2.83333	0.09333	0	0	0
NONMMUT014183.2	4	0	1	4	7.219	1	0.10926	30.1667	1.33937	6.64877	490	0
NONMMUT024383.2	2	0	1	2	3.93	2	0.08194	28.5833	1.30546	4	444	0
NONMMUT047623.2	4	0	1	4	7.727	2	0.08194	29.9167	1.32807	4.94707	366	0
Fosb	1	0	1	1	1.118	1	0.01111	1	0.03333	0	0	0
NONMMUT106158.1	1	0	1	1	1.118	1	0.01111	1	0.03333	0	0	0
NONMMUT059281.2	4	0	1	4	7.202	2	0.08194	29.9167	1.32807	5.19938	378	0
Anapc5	1	0	1	1	1.144	1	0.00833	1.5	0.05	0	0	0
NONMMUT070836.2	2	0	1	2	2.011	1	0.08611	16	0.20093	0.06897	2	0
Atp2c1	20	0	1	20	3.843	20	0.04444	21.1667	0.53333	215	494	0
ENSMUST00000127989	2	0	1	2	1.736	1	0.06667	12.5	0.44058	0.63158	12	0
NONMMUT075761.1	1	0	1	1	1.117	1	0.00833	1.5	0.05	0	0	0
Atp11c	1	0	1	1	1.119	1	0.01111	1	0.03333	0	0	0
NONMMUT032552.2	1	0	1	1	1.119	1	0.01111	1	0.03333	0	0	0
NONMMUT147147.1	7	0	1	7	9.891	2	0.10926	32.1667	1.37328	14.498	1002	0
Papd5	2	0	1	2	1.214	3	0.01667	2	0.05833	2	2	0
NONMMUT053361.2	1	0	1	1	1.115	1	0.00833	1.5	0.05	0	0	0
NONMMUT098000.1	5	0	1	5	8.262	1	0.10926	30.8333	1.35067	8.82344	638	0
Rpl7	1	0	1	1	1.117	1	0.01111	1	0.03333	0	0	0
ENSMUST00000133463	1	0	1	1	1.117	1	0.01111	1	0.03333	0	0	0
Ift80	29	0	1	29	15.974	6	0.08194	39.5	1.36762	244.908	5224	0
NONMMUT001011.2	2	0	1	2	2.067	1	0.08611	16	0.20093	0.06897	2	0
Cnot6l	25	0	1	25	15.249	2	0.08194	36.8333	1.32241	94.1317	836	0
NONMMUT146592.1	7	0	1	7	10.678	1	0.10926	32.1667	1.37328	14.498	1002	0
MSTRG.60902.1	2	0	1	2	1.85	1	0.06667	12.5	0.44058	0.63158	12	0
Clcn2	1	0	1	1	1.13	1	0.01111	1	0.03333	0	0	0
ENSMUST00000187589	1	0	1	1	1.13	1	0.01111	1	0.03333	0	0	0
NONMMUT148168.1	6	0	1	6	8.961	1	0.10926	31.5	1.36197	11.4545	812	0
Tmem231	1	0	1	1	1.141	1	0.00833	1.5	0.05	0	0	0
MSTRG.53184.2	2	0	1	2	1.245	3	0.01667	2	0.05833	2	2	0
NONMMUT138754.1	3	0	1	3	4.412	2	0.08194	29.25	1.31676	8.44444	894	0
NONMMUT027030.2	3	0	1	3	4.556	1	0.08194	29.25	1.31676	8.44444	894	0
ENSMUST00000134006	2	0	1	2	2.215	1	0.08611	16	0.20093	0.06897	2	0
NONMMUT050350.2	2	0	1	2	2.149	1	0.08611	16	0.20093	0.06897	2	0
NONMMUT146198.1	3	0	1	3	4.114	1	0.08194	29.25	1.31676	8.44444	894	0
NONMMUT009464.2	2	0	1	2	1.772	1	0.06667	12.5	0.44058	0.63158	12	0
NONMMUT003953.2	2	0	1	2	1.749	1	0.06667	12.5	0.44058	0.63158	12	0
NONMMUT003170.2	2	0	1	2	1.89	1	0.06667	12.5	0.44058	0.63158	12	0
NONMMUT005054.2	1	0	1	1	1.105	1	0.00833	1.5	0.05	0	0	0
Tmem161a	1	0	1	1	1.097	1	0.01111	1	0.03333	0	0	0
ENSMUST00000164605	1	0	1	1	1.097	1	0.01111	1	0.03333	0	0	0
NONMMUT016318.2	2	0	1	2	2.152	1	0.08611	16	0.20093	0.06897	2	0
NONMMUT054187.2	2	0	1	2	1.787	1	0.06667	12.5	0.44058	0.63158	12	0
Glg1	2	0	1	2	1.218	3	0.01667	2	0.05833	2	2	0
NONMMUT044189.2	1	0	1	1	1.121	1	0.00833	1.5	0.05	0	0	0
NONMMUT147133.1	5	0	1	5	7.923	1	0.10926	30.8333	1.35067	8.82344	638	0
NONMMUT003309.2	2	0	1	2	1.264	2	0.01667	3.5	0.10667	3	6	0
NONMMUT026354.2	3	0	1	3	3.989	1	0.08194	29.25	1.31676	8.44444	894	0
Atcay	30	0	1	30	16.14	2	0.08194	40.1667	1.37893	164.759	1828	0
NONMMUT068909.2	2	0	1	2	2.084	1	0.08611	16	0.20093	0.06897	2	0
Ddx3y	2	0	1	2	1.238	1	0.01111	3.16667	0.09333	1	2	0
ENSMUST00000153023	2	0	1	2	1.229	1	0.01667	3.5	0.10667	3	6	0
NONMMUT019049.2	7	0	1	7	10.163	1	0.10926	32.1667	1.37328	14.498	1002	0
NONMMUT096375.1	2	0	1	2	1.837	1	0.06667	12.5	0.44058	0.63158	12	0
NONMMUT041613.2	3	0	1	3	4.78	1	0.08194	29.25	1.31676	8.44444	894	0
Smarca2	2	0	1	2	1.228	3	0.01667	2	0.05833	2	2	0
NONMMUT107827.1	1	0	1	1	1.137	1	0.00833	1.5	0.05	0	0	0
MSTRG.18455.3	2	0	1	2	1.741	1	0.06667	12.5	0.44058	0.63158	12	0
MSTRG.13068.3	2	0	1	2	1.787	1	0.06667	12.5	0.44058	0.63158	12	0
MSTRG.34636.2	2	0	1	2	1.771	1	0.06667	12.5	0.44058	0.63158	12	0
NONMMUT034730.2	2	0	1	2	2.03	1	0.08611	16	0.20093	0.06897	2	0
ENSMUST00000209402	2	0	1	2	1.831	1	0.06667	12.5	0.44058	0.63158	12	0
NONMMUT148249.1	2	0	1	2	1.825	1	0.06667	12.5	0.44058	0.63158	12	0
NONMMUT138534.1	2	0	1	2	1.806	1	0.06667	12.5	0.44058	0.63158	12	0
NONMMUT029120.2	2	0	1	2	1.852	1	0.06667	12.5	0.44058	0.63158	12	0
MSTRG.18029.5	2	0	1	2	1.901	1	0.06667	12.5	0.44058	0.63158	12	0
NONMMUT058044.2	2	0	1	2	1.746	1	0.06667	12.5	0.44058	0.63158	12	0
MSTRG.6035.2	2	0	1	2	1.836	1	0.06667	12.5	0.44058	0.63158	12	0
NONMMUT010940.2	2	0	1	2	1.86	1	0.06667	12.5	0.44058	0.63158	12	0
Fbxl5	21	0	1	21	3.873	4	0.04444	21.8333	0.54493	257	572	0
MSTRG.57010.2	2	0	1	2	1.753	1	0.06667	12.5	0.44058	0.63158	12	0
NONMMUT003835.2	2	0	1	2	2.034	1	0.08611	16	0.20093	0.06897	2	0
NONMMUT018664.2	3	0	1	3	4.354	1	0.08194	29.25	1.31676	8.44444	894	0
NONMMUT069964.2	2	0	1	2	2.007	1	0.08611	16	0.20093	0.06897	2	0
Kansl3	27	0	1	27	15.825	1	0.08194	38.1667	1.34502	116.397	1134	0
NONMMUT147148.1	7	0	1	7	10.338	1	0.10926	32.1667	1.37328	14.498	1002	0
MSTRG.31922.2	2	0	1	2	2.161	1	0.08611	16	0.20093	0.06897	2	0
Trip12	2	0	1	2	1.207	3	0.01667	2	0.05833	2	2	0
NONMMUT081019.1	1	0	1	1	1.116	1	0.00833	1.5	0.05	0	0	0
MSTRG.24543.1	7	0	1	7	11.159	1	0.10926	32.1667	1.37328	14.498	1002	0
MSTRG.53932.2	7	0	1	7	10.419	1	0.10926	32.1667	1.37328	14.498	1002	0
MSTRG.46156.19	7	0	1	7	10.42	1	0.10926	32.1667	1.37328	14.498	1002	0
ENSMUST00000155191	7	0	1	7	10.532	1	0.10926	32.1667	1.37328	14.498	1002	0
NONMMUT008068.2	7	0	1	7	10.274	1	0.10926	32.1667	1.37328	14.498	1002	0
MSTRG.3683.26	7	0	1	7	10.123	1	0.10926	32.1667	1.37328	14.498	1002	0
MSTRG.12713.1	7	0	1	7	9.788	1	0.10926	32.1667	1.37328	14.498	1002	0
MSTRG.18029.6	7	0	1	7	9.973	1	0.10926	32.1667	1.37328	14.498	1002	0
NONMMUT045500.2	7	0	1	7	10.535	1	0.10926	32.1667	1.37328	14.498	1002	0
NONMMUT128066.1	7	0	1	7	10.686	1	0.10926	32.1667	1.37328	14.498	1002	0
NONMMUT146418.1	7	0	1	7	10.097	1	0.10926	32.1667	1.37328	14.498	1002	0
MSTRG.8849.62	7	0	1	7	10.121	1	0.10926	32.1667	1.37328	14.498	1002	0
MSTRG.13693.4	7	0	1	7	10.188	1	0.10926	32.1667	1.37328	14.498	1002	0
MSTRG.8849.31	7	0	1	7	10.602	1	0.10926	32.1667	1.37328	14.498	1002	0
NONMMUT072383.2	7	0	1	7	10.457	1	0.10926	32.1667	1.37328	14.498	1002	0
NONMMUT072370.2	7	0	1	7	10.67	1	0.10926	32.1667	1.37328	14.498	1002	0
MSTRG.32437.9	7	0	1	7	10.308	1	0.10926	32.1667	1.37328	14.498	1002	0
ENSMUST00000191079	7	0	1	7	10.195	1	0.10926	32.1667	1.37328	14.498	1002	0
Ank3	30	0	1	30	16.18	2	0.08194	40.1667	1.37893	164.759	1828	0
MSTRG.24990.2	7	0	1	7	10.78	1	0.10926	32.1667	1.37328	14.498	1002	0
NONMMUT065495.2	3	0	1	3	4.007	1	0.08194	29.25	1.31676	8.44444	894	0
NONMMUT139997.1	3	0	1	3	4.292	1	0.08194	29.25	1.31676	8.44444	894	0
MSTRG.53938.5	3	0	1	3	4.223	1	0.08194	29.25	1.31676	8.44444	894	0
MSTRG.34373.42	2	0	1	2	2.102	1	0.08611	16	0.20093	0.06897	2	0
MSTRG.10686.2	2	0	1	2	2.048	1	0.08611	16	0.20093	0.06897	2	0
NONMMUT021017.2	2	0	1	2	2.056	1	0.08611	16	0.20093	0.06897	2	0
NONMMUT147597.1	2	0	1	2	2.258	1	0.08611	16	0.20093	0.06897	2	0
ENSMUST00000180488	2	0	1	2	2.094	1	0.08611	16	0.20093	0.06897	2	0
MSTRG.18029.3	3	0	1	3	3.909	1	0.08194	29.25	1.31676	8.44444	894	0
NONMMUT019396.2	3	0	1	3	4.521	1	0.08194	29.25	1.31676	8.44444	894	0
NONMMUT072381.2	3	0	1	3	4.177	1	0.08194	29.25	1.31676	8.44444	894	0
MSTRG.31922.1	3	0	1	3	4.604	1	0.08194	29.25	1.31676	8.44444	894	0
NONMMUT147313.1	2	0	1	2	2.092	1	0.08611	16	0.20093	0.06897	2	0
ENSMUST00000206566	2	0	1	2	2.172	1	0.08611	16	0.20093	0.06897	2	0
MSTRG.18029.8	2	0	1	2	2.042	1	0.08611	16	0.20093	0.06897	2	0
NONMMUT065154.2	3	0	1	3	4.123	1	0.08194	29.25	1.31676	8.44444	894	0
NONMMUT034609.2	2	0	1	2	1.976	1	0.08611	16	0.20093	0.06897	2	0
NONMMUT041710.2	2	0	1	2	2.142	1	0.08611	16	0.20093	0.06897	2	0
NONMMUT014342.2	2	0	1	2	2.109	1	0.08611	16	0.20093	0.06897	2	0
NONMMUT145595.1	2	0	1	2	2.164	1	0.08611	16	0.20093	0.06897	2	0
NONMMUT018273.2	2	0	1	2	2.062	1	0.08611	16	0.20093	0.06897	2	0
NONMMUT012812.2	3	0	1	3	4.427	1	0.08194	29.25	1.31676	8.44444	894	0
MSTRG.25711.2	3	0	1	3	4.406	1	0.08194	29.25	1.31676	8.44444	894	0
NONMMUT098052.1	2	0	1	2	2.051	1	0.08611	16	0.20093	0.06897	2	0
NONMMUT040970.2	2	0	1	2	2.105	1	0.08611	16	0.20093	0.06897	2	0
Macf1	49	0	1	49	17.437	59	0.10926	53.3333	1.61628	1839.76	26958	0
MSTRG.59375.113	3	0	1	3	4.347	1	0.08194	29.25	1.31676	8.44444	894	0
Tiam1	29	0	1	29	5.284	15	0.08611	29.5	0.35593	406	812	0
NONMMUT030215.2	2	0	1	2	2	1	0.08611	16	0.20093	0.06897	2	0
Sqstm1	19	0	1	19	7.648	1	0.06556	31.7	1.19808	121	378	0
MSTRG.18030.2	3	0	1	3	3.989	1	0.08194	29.25	1.31676	8.44444	894	0
Csde1	29	0	1	29	5.313	16	0.08611	29.5	0.35593	406	812	0
MSTRG.18030.6	2	0	1	2	2.013	1	0.08611	16	0.20093	0.06897	2	0
